# Supplementary material for: HnRNPK maintains single strand RNA through controlling double-strand RNA in mammalian cells
Source: Nat Commun. 2022 Aug 29;13:4865. doi: 10.1038/s41467-022-32537-0 (PMC9424213; doi:10.1038/s41467-022-32537-0)
Supplement: Supplementary file 4 — Supplementary Data File 1 [file 41467_2022_32537_MOESM4_ESM.xlsx]

## Sheet: BT-549
DEGs for FGF-2 indcution in BT-549 cells
Geneid	baseMean	log2FoldChange	lfcSE	stat	pvalue	padj	DE_status	GeneSymbol	Chromosome	Class	Strand	BT549_FGF2UT1	BT549_FGF2UT2	BT549_FGF2T1	BT549_FGF2T2
ENSG00000100906	19734.9	3.99757	0.0670815	59.5927	0	0	Up	NFKBIA	14:35401511-35404749	protein_coding	-	3015.49	3139.66	47519.9	50808.5
ENSG00000112096	23844.2	2.48847	0.0636293	39.109	0	0	Up	SOD2	6:159669069-159745186	protein_coding	-	9761.51	10327.7	54295	58449.9
ENSG00000115009	6190.7	5.21682	0.0876013	59.5519	0	0	Up	CCL20	2:227805739-227817564	protein_coding	+	358.498	373.77	13492.6	13752.2
ENSG00000124145	9169.78	3.24289	0.0745921	43.4749	0	0	Up	SDC4	20:45325288-45348424	protein_coding	-	1910.69	2112.02	18314.3	19781.6
ENSG00000169242	5154.15	3.70236	0.0949252	39.0029	0	0	Up	EFNA1	1:155127876-155134899	protein_coding	+	972.927	1127.61	13145.7	14213.6
ENSG00000081041	2546.49	3.43339	0.0941291	36.4753	2.72801e-291	7.95897e-288	Up	CXCL2	4:74097040-74099196	protein_coding	-	470.834	521.476	5389.43	5338.86
ENSG00000108691	3833.42	4.19011	0.11608	36.0968	2.54979e-285	6.3763e-282	Up	CCL2	17:34255218-34257203	protein_coding	+	691.599	834.002	12538.9	15328.2
ENSG00000163734	4186.95	4.10227	0.119713	34.2676	2.38699e-257	5.22304e-254	Up	CXCL3	4:74036589-74038807	protein_coding	-	532.375	511.569	7874.54	10053.3
ENSG00000163739	6150.63	3.47954	0.109831	31.681	2.83758e-220	5.51909e-217	Up	CXCL1	4:73869393-73871242	protein_coding	+	1097.96	1029.44	10435.9	13290.9
ENSG00000110047	5601.7	2.64386	0.0890627	29.6854	1.18446e-193	2.0734e-190	Up	EHD1	11:64851642-64888296	protein_coding	-	2003.49	2363.3	12856.5	14446.8
ENSG00000125968	3281.81	-2.43691	0.0842758	-28.9159	7.52996e-184	1.19829e-180	Down	ID1	20:31605283-31606515	protein_coding	+	4026.51	3818.75	693.835	755.47
ENSG00000140379	884.216	4.15712	0.144813	28.7068	3.13848e-181	4.57826e-178	Up	BCL2A1	15:79960892-79971196	protein_coding	-	142.618	174.726	2617.03	3055.94
ENSG00000184371	2392.58	3.05843	0.110249	27.7411	2.2302e-169	3.00305e-166	Up	CSF1	1:109910242-109930992	protein_coding	+	748.255	931.272	6848.44	7154.26
ENSG00000023445	8360.16	3.09258	0.115619	26.748	1.30373e-157	1.63013e-154	Up	BIRC3	11:102317450-102339403	protein_coding	+	2311.19	3126.15	22246.7	24150.3
ENSG00000130066	15616.7	2.58345	0.0967448	26.7037	4.25875e-157	4.96996e-154	Up	SAT1	X:23783173-23786226	protein_coding	+	5733.04	6157.74	39622.9	31649.3
ENSG00000131979	1302.87	2.76299	0.103515	26.6916	5.89545e-157	6.44999e-154	Up	GCH1	14:54842008-54902826	protein_coding	-	313.564	357.558	2234.93	2326.27
ENSG00000221869	2147.44	2.56768	0.0973721	26.3697	3.04933e-153	3.13991e-150	Up	CEBPD	8:47736909-47739086	protein_coding	-	759.001	777.261	4292.98	4816.64
ENSG00000112149	686.013	4.66158	0.176888	26.3533	4.70679e-153	4.57735e-150	Up	CD83	6:14117256-14136918	protein_coding	+	63.4943	54.9396	1461.94	1529.52
ENSG00000134954	2666.83	2.78366	0.107745	25.8357	3.5206e-147	3.24359e-144	Up	ETS1	11:128458761-128587558	protein_coding	-	1044.24	1348.27	7998.64	8487.69
ENSG00000146278	3878.81	2.2145	0.0858389	25.7983	9.26758e-147	8.11145e-144	Up	PNRC1	6:89080751-89085160	protein_coding	+	1696.76	1961.61	8357.29	8629.08
ENSG00000145365	1064.57	2.71452	0.106563	25.4735	3.88118e-143	3.23524e-140	Up	TIFA	4:112274537-112285904	protein_coding	-	361.429	412.498	2457.74	2627.63
ENSG00000184588	3408.69	2.16351	0.0872762	24.7892	1.17147e-135	9.32118e-133	Up	PDE4B	1:65792514-66374579	protein_coding	+	1608.85	1844.53	7621.43	7856.07
ENSG00000185022	1931.28	3.23274	0.133242	24.2621	4.92821e-130	3.7508e-127	Up	MAFF	22:38200767-38216507	protein_coding	+	355.568	521.476	3961.7	4297.51
ENSG00000167604	814.192	3.9951	0.168577	23.699	3.69e-124	2.69139e-121	Up	NFKBID	19:35887653-35902303	protein_coding	-	132.85	159.415	2718.66	1947.5
ENSG00000128016	3355.06	2.14999	0.0912774	23.5545	1.12946e-122	7.90851e-120	Up	ZFP36	19:39406813-39409412	protein_coding	+	1472.09	1509.49	6969.62	6263.59
ENSG00000125347	10416.7	5.18022	0.220107	23.535	1.78799e-122	1.2038e-119	Up	IRF1	5:132481609-132490777	protein_coding	-	645.688	1134.82	32104	32485.2
ENSG00000141232	3261.81	-2.26574	0.0969788	-23.3633	1.01014e-120	6.54908e-118	Down	TOB1	17:50862223-50867978	protein_coding	-	7314.54	6608.07	1304.6	1591.44
ENSG00000090339	3493.15	5.52145	0.237703	23.2284	2.35401e-119	1.47168e-116	Up	ICAM1	19:10271093-10286615	protein_coding	+	217.834	348.551	12789	13254.8
ENSG00000126561	984.103	3.27823	0.141944	23.0953	5.16526e-118	3.11786e-115	Up	STAT5A	17:42287547-42311943	protein_coding	+	328.216	394.485	3901.11	3115.8
ENSG00000146232	1218.57	3.19423	0.138524	23.059	1.19531e-117	6.97465e-115	Up	NFKBIE	6:44258166-44265788	protein_coding	-	271.56	395.385	2922.9	3194.24
ENSG00000103044	995.693	2.63964	0.116804	22.5988	4.45076e-113	2.51324e-110	Up	HAS3	16:69105653-69118719	protein_coding	+	469.857	453.027	2744.07	3006.4
ENSG00000109320	3344.83	1.94776	0.0864607	22.5277	2.22154e-112	1.21525e-109	Up	NFKB1	4:102501331-102617302	protein_coding	+	1499.44	1743.66	6388.17	6128.39
ENSG00000162878	4283.61	1.51918	0.0679141	22.3692	7.85661e-111	4.16758e-108	Up	PKDCC	2:42048021-42058517	protein_coding	+	3137.59	3055.9	8659.25	9092.48
ENSG00000067082	4859.15	1.7526	0.0794934	22.0471	1.01782e-107	5.2403e-105	Up	KLF6	10:3775996-3785281	protein_coding	-	2204.72	2551.54	7890.17	8142.98
ENSG00000115738	2291.97	-1.96137	0.0897929	-21.8433	9.00229e-106	4.50243e-103	Down	ID2	2:8678845-8684461	protein_coding	+	2440.13	2302.06	585.362	632.655
ENSG00000183779	2843.06	-2.79712	0.12822	-21.8149	1.67435e-105	8.1415e-103	Down	ZNF703	8:37695782-37700019	protein_coding	+	818.587	738.533	110.427	113.527
ENSG00000108854	2303.44	1.84138	0.0870995	21.1411	3.33235e-99	1.57656e-96	Up	SMURF2	17:64542282-64662307	protein_coding	-	1268.91	1457.25	4766.94	5007.57
ENSG00000168398	1838.55	2.57512	0.123628	20.8297	2.33081e-96	1.0737e-93	Up	BDKRB2	14:96204679-96244166	protein_coding	+	658.387	837.604	4115.12	4807.35
ENSG00000118503	7631.16	4.47744	0.215581	20.7692	8.22442e-96	3.6915e-93	Up	TNFAIP3	6:137867214-137883312	protein_coding	+	621.267	1087.08	18977.8	19098.3
ENSG00000123610	391.387	3.40961	0.164274	20.7556	1.09063e-95	4.77287e-93	Up	TNFAIP6	2:151357592-151380046	protein_coding	+	109.405	138.7	1319.26	1323.11
ENSG00000159110	1649.91	1.96498	0.0958373	20.5033	2.01037e-93	8.58328e-91	Up	IFNAR2	21:33229901-33265675	protein_coding	+	883.059	1024.94	3831.73	3621.51
ENSG00000151014	687.532	3.02037	0.148604	20.3249	7.74235e-92	3.2269e-89	Up	NOCT	4:139015781-139045939	protein_coding	+	156.294	174.726	1263.56	1425.28
ENSG00000158615	8736.09	2.39815	0.122592	19.562	3.25923e-85	1.32681e-82	Up	PPP1R15B	1:204403381-204411817	protein_coding	-	2908.04	4229.45	19066.8	18566.8
ENSG00000198604	5042.71	1.40485	0.0719155	19.5348	5.55811e-85	2.21125e-82	Up	BAZ1A	14:34752731-34875647	protein_coding	-	2220.35	2033.67	5787.17	5473.03
ENSG00000139438	350.133	3.70614	0.193695	19.1339	1.31745e-81	5.12487e-79	Up	FAM222A	12:109714228-109770507	protein_coding	+	85.9615	54.039	873.645	944.338
ENSG00000137193	1561.82	1.63325	0.0854264	19.1188	1.75952e-81	6.69575e-79	Up	PIM1	6:37170152-37175428	protein_coding	+	981.719	999.721	3066.55	3080.71
ENSG00000163661	256.244	6.2669	0.329468	19.0213	1.13694e-80	4.23448e-78	Up	PTX3	3:157436850-157443633	protein_coding	+	10.7452	13.5097	880.486	994.909
ENSG00000144802	1099.93	2.36877	0.12679	18.6826	6.85581e-78	2.50023e-75	Up	NFKBIZ	3:101827991-101861022	protein_coding	+	429.807	463.835	2593.57	2022.84
ENSG00000187634	1958.39	-1.90048	0.101839	-18.6617	1.01411e-77	3.62287e-75	Down	SAMD11	1:923928-944581	protein_coding	+	4055.82	3631.42	966.483	1092.96
ENSG00000179674	287.42	4.31637	0.231576	18.6391	1.54745e-77	5.41762e-75	Up	ARL14	3:160677159-160678452	protein_coding	+	35.166	27.9201	634.224	618.206
ENSG00000034152	2873.37	1.46738	0.0788404	18.612	2.56969e-77	8.82009e-75	Up	MAP2K3	17:21284672-21315240	protein_coding	+	1849.15	1980.53	5140.24	5452.39
ENSG00000162702	2692.4	-1.40587	0.0761017	-18.4736	3.36898e-76	1.13412e-73	Down	ZNF281	1:200404940-200410056	protein_coding	-	4244.35	4114.17	1577.25	1576.99
ENSG00000111424	561.519	2.70226	0.147167	18.3619	2.6525e-75	8.76076e-73	Up	VDR	12:47841537-47943048	protein_coding	-	151.409	201.746	1192.22	1111.53
ENSG00000170542	1211.07	2.11356	0.115268	18.3361	4.26416e-75	1.3823e-72	Up	SERPINB9	6:2887270-2903309	protein_coding	-	590.985	670.083	2805.63	2654.47
ENSG00000140961	1257.27	-1.95588	0.108188	-18.0785	4.70697e-73	1.4981e-70	Down	OSGIN1	16:83948282-83966332	protein_coding	+	2743.93	3035.19	790.581	698.707
ENSG00000069399	3967.52	2.00229	0.111493	17.9588	4.09427e-72	1.27982e-69	Up	BCL3	19:44747705-44760044	protein_coding	+	1797.38	2351.6	8365.11	8263.73
ENSG00000159128	2554.43	1.47853	0.083646	17.6761	6.40925e-70	1.96831e-67	Up	IFNGR2	21:33402896-33479348	protein_coding	+	1347.06	1464.46	3743.78	4094.2
ENSG00000158470	6088.8	1.21257	0.0690706	17.5555	5.40001e-69	1.62978e-66	Up	B4GALT5	20:49632945-49713878	protein_coding	-	4470.97	4105.16	9863.2	10008.9
ENSG00000154914	549.155	2.34131	0.133795	17.4992	1.45327e-68	4.31176e-66	Up	USP43	17:9644698-9729687	protein_coding	+	271.56	270.195	1379.85	1365.42
ENSG00000188483	2487.02	-1.63908	0.0942298	-17.3945	9.07849e-68	2.64865e-65	Down	IER5L	9:129175552-129178262	protein_coding	-	4494.42	4685.18	1346.63	1601.76
ENSG00000176597	934.688	1.87237	0.10803	17.3319	2.70255e-67	7.75543e-65	Up	B3GNT5	3:183253253-183298504	protein_coding	+	397.572	401.69	1394.51	1532.61
ENSG00000111145	2539.02	1.41456	0.0818338	17.2858	6.02013e-67	1.69972e-64	Up	ELK3	12:96194375-96269824	protein_coding	+	2175.41	2091.31	5437.32	5936.43
ENSG00000145632	3655.45	1.48547	0.0861073	17.2514	1.09222e-66	3.0348e-64	Up	PLK2	5:58453982-58460139	protein_coding	-	3440.41	2954.13	8887.93	9013.01
ENSG00000141448	890.025	2.712	0.157244	17.2471	1.17732e-66	3.22015e-64	Up	GATA6	18:22169392-22202528	protein_coding	+	119.174	186.434	918.598	1091.92
ENSG00000159167	555.852	3.14284	0.182966	17.1772	3.93627e-66	1.06007e-63	Up	STC1	8:23841929-23854806	protein_coding	-	83.0309	59.4429	573.635	680.13
ENSG00000115008	282.006	4.1851	0.244289	17.1318	8.60102e-66	2.28122e-63	Up	IL1A	2:112773915-112784590	protein_coding	-	24.4209	46.8338	620.542	686.322
ENSG00000173237	895.415	2.85454	0.16712	17.0808	2.0625e-65	5.38867e-63	Up	C11orf86	11:66975277-66977004	protein_coding	+	336.031	223.361	1832.31	2206.55
ENSG00000198355	3991.49	1.55507	0.0913612	17.0211	5.73027e-65	1.47512e-62	Up	PIM3	22:49960768-49964072	protein_coding	+	1283.56	1498.68	3915.77	4264.49
ENSG00000173334	2724.63	1.48977	0.0879797	16.9331	2.56572e-64	6.50912e-62	Up	TRIB1	8:125430358-125438403	protein_coding	+	857.661	942.98	2616.05	2442.89
ENSG00000162407	1358.35	1.70918	0.101028	16.9178	3.32452e-64	8.31367e-62	Up	PLPP3	1:56494761-56645301	protein_coding	-	1012.98	950.185	2980.56	3437.8
ENSG00000196850	2567.65	1.23635	0.0731686	16.8973	4.70682e-64	1.16046e-61	Up	PPTC7	12:110533245-110583318	protein_coding	-	1730.95	1684.21	4041.83	4003.37
ENSG00000105376	410.801	3.35773	0.199091	16.8653	8.10297e-64	1.97004e-61	Up	ICAM5	19:10289952-10296778	protein_coding	+	53.7259	84.6611	773.968	651.232
ENSG00000142871	562.635	-2.37398	0.140779	-16.8632	8.38603e-64	2.01092e-61	Down	CCN1	1:85580761-85583950	protein_coding	+	1096.01	1337.46	240.399	229.118
ENSG00000104267	7240.72	1.67438	0.0995351	16.822	1.68265e-63	3.98039e-61	Up	CA2	8:85463968-85481493	protein_coding	+	498.186	415.199	1389.62	1522.29
ENSG00000004799	1348.95	-2.18134	0.130061	-16.7717	3.93055e-63	9.17391e-61	Down	PDK4	7:95583499-95596516	protein_coding	-	3285.1	2538.03	629.337	654.328
ENSG00000073008	3714.23	1.13968	0.0683132	16.6831	1.73889e-62	4.00517e-60	Up	PVR	19:44643798-44666162	protein_coding	+	2843.57	2932.52	6221.06	6507.16
ENSG00000132510	3502.4	2.42323	0.147096	16.4738	5.65652e-61	1.28594e-58	Up	KDM6B	17:7839904-7854796	protein_coding	+	817.611	1280.72	6128.22	5134.51
ENSG00000196878	2424.44	1.31038	0.0795646	16.4694	6.09065e-61	1.36688e-58	Up	LAMB3	1:209614870-209652425	protein_coding	-	1628.38	1567.13	4038.9	3884.69
ENSG00000102287	1441.12	-1.90514	0.116085	-16.4116	1.57952e-60	3.49995e-58	Down	GABRE	X:151953124-151974680	protein_coding	-	3644.57	4304.2	1140.43	981.492
ENSG00000232810	233.26	6.66323	0.408982	16.2922	1.12085e-59	2.45257e-57	Up	TNF	6:31575565-31578336	protein_coding	+	4.88417	9.0065	695.789	727.605
ENSG00000205189	2034.49	1.47971	0.0931151	15.8911	7.29766e-57	1.57711e-54	Up	ZBTB10	8:80485619-80526265	protein_coding	+	667.178	788.969	2028.73	2036.26
ENSG00000092871	2027.78	1.29621	0.0819738	15.8125	2.55279e-56	5.44958e-54	Up	RFFL	17:35005990-35089319	protein_coding	-	1774.91	1796.8	4509.93	4261.39
ENSG00000077684	1801.43	-1.85002	0.117202	-15.7849	3.95296e-56	8.33694e-54	Down	JADE1	4:128809700-128875224	protein_coding	+	3215.74	4200.63	1014.37	1043.42
ENSG00000145901	7156.53	1.35019	0.0857598	15.7438	7.5715e-56	1.57785e-53	Up	TNIP1	5:151029945-151093577	protein_coding	-	5459.53	6341.47	14159.1	15932
ENSG00000049249	208.969	3.73767	0.239203	15.6255	4.87758e-55	1.00449e-52	Up	TNFRSF9	1:7915894-7943165	protein_coding	-	38.0966	63.9461	623.474	745.15
ENSG00000005889	2225.6	1.37842	0.0884044	15.5922	8.22072e-55	1.6733e-52	Up	ZFX	X:24149173-24216255	protein_coding	+	1319.7	1305.94	3623.58	3201.46
ENSG00000108840	783.401	-1.95845	0.125755	-15.5735	1.10268e-54	2.21866e-52	Down	HDAC5	17:44076746-44123702	protein_coding	-	947.53	840.306	228.672	231.182
ENSG00000239306	2871.04	1.46067	0.0941889	15.5079	3.06758e-54	6.10204e-52	Up	RBM14	11:66616582-66627347	protein_coding	+	1070.61	945.682	2911.17	2634.86
ENSG00000118257	3559.92	1.23035	0.0793546	15.5045	3.23499e-54	6.36276e-52	Up	NRP2	2:205681990-205798133	protein_coding	+	3922.97	3853.88	8913.33	9332.95
ENSG00000185215	45472.7	3.27136	0.211588	15.461	6.35944e-54	1.23691e-51	Up	TNFAIP2	14:103123442-103137439	protein_coding	+	12325.7	16863.8	152169	129677
ENSG00000134070	2271.66	2.19075	0.141813	15.4482	7.75704e-54	1.49216e-51	Up	IRAK2	3:10164919-10243745	protein_coding	+	1206.39	1747.26	6451.69	7039.7
ENSG00000117525	387.456	2.74809	0.178345	15.4089	1.42657e-53	2.71435e-51	Up	F3	1:94529173-94541759	protein_coding	-	104.521	81.9591	586.339	663.617
ENSG00000004139	896.019	-1.57382	0.102536	-15.3489	3.60458e-53	6.78475e-51	Down	SARM1	17:28364356-28404049	protein_coding	+	1591.26	1718.44	537.478	574.859
ENSG00000145911	308.234	3.33895	0.217674	15.3392	4.18289e-53	7.78952e-51	Up	N4BP3	5:178113532-178126081	protein_coding	+	36.1429	65.7474	515.979	522.224
ENSG00000146457	3898.43	1.15382	0.0763217	15.1178	1.23629e-51	2.27803e-49	Up	WTAP	6:159725585-159756319	protein_coding	+	2120.71	2276.84	4661.4	5126.26
ENSG00000160223	247.118	2.81235	0.186391	15.0884	1.93059e-51	3.52031e-49	Up	ICOSLG	21:44217014-44240966	protein_coding	-	82.0541	91.8663	646.928	575.891
ENSG00000277443	7214.69	1.24112	0.0822894	15.0823	2.11652e-51	3.81955e-49	Up	MARCKS	6:113857345-113863475	protein_coding	+	4207.23	3835.87	8953.4	10057.5
ENSG00000101276	172.887	4.06051	0.270141	15.0311	4.59458e-51	8.20695e-49	Up	SLC52A3	20:760080-776015	protein_coding	-	22.4672	27.9201	420.21	423.146
ENSG00000131669	1905.84	1.38368	0.0921303	15.0187	5.53641e-51	9.78938e-49	Up	NINJ1	9:93121496-93134251	protein_coding	-	1365.61	1518.5	3728.14	3800.06
ENSG00000107968	1353.16	1.82934	0.12218	14.9726	1.10932e-50	1.94187e-48	Up	MAP3K8	10:30434021-30461833	protein_coding	+	831.286	1025.84	3419.34	3183.92
ENSG00000143507	307.145	2.46235	0.166212	14.8145	1.17977e-49	2.04474e-47	Up	DUSP10	1:221701424-221742089	protein_coding	-	120.151	114.383	626.406	665.681
ENSG00000073756	27876.2	3.91587	0.264561	14.8014	1.43551e-49	2.46359e-47	Up	PTGS2	1:186671791-186680423	protein_coding	-	3803.79	2926.21	50305	51270.8
ENSG00000003402	3967.05	1.0577	0.0715871	14.775	2.12441e-49	3.61046e-47	Up	CFLAR	2:201116154-201176687	protein_coding	+	3927.85	4039.41	8444.26	8140.92
ENSG00000070404	4037.53	1.49001	0.100879	14.7702	2.27968e-49	3.83709e-47	Up	FSTL3	19:676392-683392	protein_coding	+	4099.78	3689.96	11175.6	10702.5
ENSG00000095739	2880.12	1.36107	0.0925298	14.7096	5.59717e-49	9.33128e-47	Up	BAMBI	10:28677510-28682932	protein_coding	+	2252.58	2073.3	5188.13	5923.01
ENSG00000172331	1326.89	1.60732	0.109576	14.6685	1.02526e-48	1.69314e-46	Up	BPGM	7:134646811-134679816	protein_coding	+	840.078	784.466	2251.54	2697.81
ENSG00000105373	10232.9	-1.09937	0.0752759	-14.6045	2.62895e-48	4.26109e-46	Down	NOP53	19:47745546-47757058	protein_coding	+	15720.2	16168.5	7045.84	7838.52
ENSG00000161638	1642.17	1.53187	0.105801	14.4789	1.6482e-47	2.62288e-45	Up	ITGA5	12:54395261-54419266	protein_coding	-	860.591	1063.67	2790.97	2777.28
ENSG00000168906	13517	-1.38018	0.0955946	-14.4378	2.99193e-47	4.71836e-45	Down	MAT2A	2:85539168-85545281	protein_coding	+	19418.5	23548.4	8892.81	7613.53
ENSG00000165997	4459.96	1.0227	0.0709229	14.4198	3.88336e-47	6.06949e-45	Up	ARL5B	10:18659431-18681639	protein_coding	+	1954.65	1876.05	3862.02	3919.78
ENSG00000178860	1515	1.40579	0.0975684	14.4082	4.59486e-47	7.11796e-45	Up	MSC	8:71841549-71844468	protein_coding	-	1318.73	1417.62	3456.47	3795.93
ENSG00000104312	2559.96	1.24006	0.0863685	14.3578	9.5195e-47	1.46174e-44	Up	RIPK2	8:89757806-89791064	protein_coding	+	1893.11	2118.33	4479.63	4999.31
ENSG00000102804	4623.47	-1.11612	0.0778073	-14.3446	1.15127e-46	1.75244e-44	Down	TSC22D1	13:44432143-44577147	protein_coding	-	8131.17	8819.16	3711.53	4109.68
ENSG00000181634	295.801	2.91141	0.203378	14.3153	1.75683e-46	2.62848e-44	Up	TNFSF15	9:114784652-114806039	protein_coding	-	121.128	76.5552	738.787	743.086
ENSG00000167470	2272.19	-2.05669	0.14381	-14.3015	2.142e-46	3.1776e-44	Down	MIDN	19:1248553-1259140	protein_coding	+	2596.43	3889.91	729.015	830.811
ENSG00000010818	942.522	1.53932	0.107765	14.2841	2.74887e-46	4.04361e-44	Up	HIVEP2	6:142751469-142956698	protein_coding	-	704.298	694.401	2126.46	1938.21
ENSG00000154640	1592.25	1.36259	0.0956845	14.2404	5.14061e-46	7.49887e-44	Up	BTG3	21:17593653-17612947	protein_coding	-	900.642	810.585	2114.73	2283.96
ENSG00000138449	972.891	-1.73238	0.121737	-14.2305	5.92631e-46	8.57356e-44	Down	SLC40A1	2:189560579-189583758	protein_coding	-	2077.73	1771.58	562.886	595.501
ENSG00000204616	769.608	1.75113	0.123924	14.1307	2.45727e-45	3.46891e-43	Up	TRIM31	6:30102897-30113090	protein_coding	-	385.85	343.148	1296.79	1154.88
ENSG00000196352	5734.16	1.13901	0.0807142	14.1116	3.22033e-45	4.50975e-43	Up	CD55	1:207321376-207386804	protein_coding	+	4456.32	4147.49	8984.67	9962.51
ENSG00000107338	833.101	1.78023	0.126167	14.1101	3.29232e-45	4.57397e-43	Up	SHB	9:37915898-38069227	protein_coding	-	448.367	536.787	1543.05	1844.3
ENSG00000144959	2036.27	1.23587	0.0876572	14.0989	3.85893e-45	5.31895e-43	Up	NCEH1	3:172630249-172711218	protein_coding	-	1807.14	1624.77	4058.44	4021.95
ENSG00000127311	777.333	1.66792	0.11856	14.0681	5.96661e-45	8.1598e-43	Up	HELB	12:66302545-66347645	protein_coding	+	407.34	419.703	1414.05	1213.71
ENSG00000119900	1937.29	1.43077	0.101893	14.042	8.62525e-45	1.17043e-42	Up	OGFRL1	6:71288811-71309059	protein_coding	+	1102.85	1320.35	3309.89	3226.23
ENSG00000145779	1551.01	1.47883	0.106859	13.839	1.48256e-43	1.99632e-41	Up	TNFAIP8	5:119268692-119399688	protein_coding	+	1393.94	1665.3	3977.33	4553.46
ENSG00000111671	695.426	-1.61905	0.117235	-13.8103	2.21011e-43	2.95328e-41	Down	SPSB2	12:6870935-6889358	protein_coding	-	1476	1471.66	457.345	502.615
ENSG00000003137	1828.46	1.28301	0.093178	13.7694	3.89423e-43	5.16428e-41	Up	CYP26B1	2:72129238-72148038	protein_coding	-	1297.24	1498.68	3435.95	3370.72
ENSG00000142627	6247.03	1.63527	0.119735	13.6574	1.824e-42	2.40069e-40	Up	EPHA2	1:16124337-16156069	protein_coding	-	3420.88	4823.88	12320	13298.1
ENSG00000071539	2475.95	1.34009	0.0981748	13.65	2.01823e-42	2.6365e-40	Up	TRIP13	5:892884-919357	protein_coding	+	1281.61	1029.44	2927.79	2918.68
ENSG00000181896	482.636	1.89909	0.139809	13.5834	5.02269e-42	6.51276e-40	Up	ZNF101	19:19668796-19683509	protein_coding	+	223.695	184.633	769.082	751.342
ENSG00000070950	1566.14	1.13386	0.0842189	13.4633	2.57199e-41	3.31049e-39	Up	RAD18	3:8775402-8963773	protein_coding	-	819.564	839.405	1866.51	1774.12
ENSG00000149289	1185.91	1.49742	0.111497	13.4302	4.02411e-41	5.14175e-39	Up	ZC3H12C	11:110093392-110171841	protein_coding	+	754.116	868.226	2429.4	2152.88
ENSG00000160326	1273.15	2.26522	0.169227	13.3857	7.32967e-41	9.29752e-39	Up	SLC2A6	9:133471094-133479127	protein_coding	-	986.603	578.217	3877.66	3638.02
ENSG00000108179	4756.41	1.17311	0.0876671	13.3815	7.75903e-41	9.77135e-39	Up	PPIF	10:79347469-79355334	protein_coding	+	1950.74	1628.37	3906	4161.28
ENSG00000113356	972.923	1.42457	0.106791	13.3398	1.35785e-40	1.69779e-38	Up	POLR3G	5:90471748-90514557	protein_coding	+	457.159	451.225	1202.97	1235.38
ENSG00000104825	2574.28	1.17647	0.0882432	13.3321	1.50587e-40	1.86952e-38	Up	NFKBIB	19:38899700-38908893	protein_coding	+	1953.67	1706.73	3973.43	4297.51
ENSG00000163507	2130.67	1.47219	0.11047	13.3267	1.61996e-40	1.99701e-38	Up	CIP2A	3:108549864-108589644	protein_coding	-	1065.73	808.783	2680.55	2515.14
ENSG00000162924	1045.32	1.84809	0.138688	13.3256	1.64361e-40	2.01198e-38	Up	REL	2:60881521-60931610	protein_coding	+	452.274	595.329	2068.8	1706
ENSG00000125538	182.018	4.23724	0.319319	13.2696	3.47456e-40	4.22376e-38	Up	IL1B	2:112829751-112836903	protein_coding	-	13.6757	18.013	281.443	318.908
ENSG00000114315	496.794	-2.94262	0.221769	-13.2689	3.50894e-40	4.23614e-38	Down	HES1	3:194136148-194138732	protein_coding	+	465.95	684.494	69.3835	80.5009
ENSG00000111266	4693.79	1.00747	0.0759987	13.2564	4.14323e-40	4.96762e-38	Up	DUSP16	12:12474210-12562383	protein_coding	-	4057.77	4437.5	8179.43	8902.58
ENSG00000141582	2085.18	-1.95378	0.147476	-13.2481	4.62753e-40	5.51054e-38	Down	CBX4	17:79833156-79839440	protein_coding	-	3353.47	5170.63	1074.96	1125.98
ENSG00000164236	2050.5	2.09672	0.158744	13.2082	7.87242e-40	9.31126e-38	Up	ANKRD33B	5:10564070-10657816	protein_coding	+	959.252	1580.64	5580	5290.36
ENSG00000137331	7340.8	1.67054	0.126495	13.2064	8.0623e-40	9.47185e-38	Up	IER3	6:30743199-30744548	protein_coding	-	2382.5	3453.99	8768.7	9816.99
ENSG00000011422	1653.64	1.3226	0.100193	13.2005	8.71795e-40	1.01738e-37	Up	PLAUR	19:43646095-43670547	protein_coding	-	896.734	1015.93	2259.36	2527.52
ENSG00000125430	410.884	2.29293	0.173906	13.1849	1.07162e-39	1.2423e-37	Up	HS3ST3B1	17:14301081-14349404	protein_coding	+	91.8225	81.0585	383.075	463.396
ENSG00000198732	1517.17	-1.44563	0.109686	-13.1798	1.14725e-39	1.32122e-37	Down	SMOC1	14:69854131-70032366	protein_coding	+	3312.45	3538.65	1138.48	1377.8
ENSG00000012822	1286.61	-1.23577	0.0937755	-13.178	1.17445e-39	1.34371e-37	Down	CALCOCO1	12:53708517-53727745	protein_coding	-	2047.45	2152.55	900.031	883.446
ENSG00000227507	204.462	2.9123	0.221301	13.1599	1.49241e-39	1.6964e-37	Up	LTB	6:31580525-31582522	protein_coding	-	115.266	78.3565	706.539	747.214
ENSG00000106665	2956.76	1.22866	0.0934596	13.1464	1.78502e-39	2.01592e-37	Up	CLIP2	7:74289475-74405943	protein_coding	+	2876.78	2441.66	6347.12	6112.91
ENSG00000142961	352.491	1.9952	0.15278	13.0593	5.62474e-39	6.3116e-37	Up	MOB3C	1:46607715-46616891	protein_coding	-	255.931	264.791	1113.07	962.915
ENSG00000136997	3504.15	-1.18624	0.0913001	-12.9927	1.3458e-38	1.50053e-36	Down	MYC	8:127735434-127742951	protein_coding	+	3720.76	4438.4	1785.4	1800.95
ENSG00000054967	842.329	1.87997	0.14474	12.9886	1.42078e-38	1.5741e-36	Up	RELT	11:73376399-73397474	protein_coding	+	246.162	201.746	934.234	711.092
ENSG00000147650	1734.71	1.23027	0.0947598	12.9831	1.52604e-38	1.68008e-36	Up	LRP12	8:104489231-104589024	protein_coding	-	1534.61	1386.1	3312.82	3537.91
ENSG00000125266	762.932	2.83125	0.218183	12.9765	1.66332e-38	1.81978e-36	Up	EFNB2	13:106489745-106535662	protein_coding	-	66.4248	30.6221	306.851	377.735
ENSG00000125148	2058.55	1.62693	0.125501	12.9634	1.9719e-38	2.14282e-36	Up	MT2A	16:56608584-56609497	protein_coding	+	1227.88	1590.55	3976.36	4733.04
ENSG00000135604	156.259	3.24349	0.250211	12.963	1.98307e-38	2.14282e-36	Up	STX11	6:144150526-144188370	protein_coding	+	43.9576	36.9266	371.348	393.216
ENSG00000119326	2413.96	1.24056	0.0961683	12.8999	4.50519e-38	4.80874e-36	Up	CTNNAL1	9:108942569-109013522	protein_coding	-	1087.22	939.378	2244.7	2541.97
ENSG00000141570	759.035	-1.74247	0.135819	-12.8293	1.12359e-37	1.19203e-35	Down	CBX8	17:79792132-79801683	protein_coding	-	1145.83	1366.29	347.895	403.537
ENSG00000137575	9120.13	1.16262	0.0906707	12.8225	1.22701e-37	1.29391e-35	Up	SDCBP	8:58552924-58582859	protein_coding	+	6630.75	5386.79	12979.6	13919.4
ENSG00000144655	1608.6	1.42378	0.111088	12.8167	1.32146e-37	1.38515e-35	Up	CSRNP1	3:39141855-39154562	protein_coding	-	704.298	793.472	1916.35	2104.38
ENSG00000124882	6137.07	2.06048	0.161966	12.7217	4.48076e-37	4.66879e-35	Up	EREG	4:74365145-74388749	protein_coding	+	2625.73	4451.91	14628.2	14900.9
ENSG00000065361	1955.6	-1.53243	0.120587	-12.708	5.33501e-37	5.49349e-35	Down	ERBB3	12:56076799-56103505	protein_coding	+	2302.4	1795.9	668.427	748.246
ENSG00000159200	1172.55	1.43041	0.113131	12.6438	1.20995e-36	1.23861e-34	Up	RCAN1	21:34513142-34615113	protein_coding	-	462.043	559.303	1293.86	1462.43
ENSG00000113504	2932.62	1.4875	0.118686	12.5331	4.92173e-36	4.98005e-34	Up	SLC12A7	5:1050384-1112063	protein_coding	-	2411.8	2230.01	7467.03	5546.31
ENSG00000114346	8686.65	1.20928	0.0966014	12.5182	5.93439e-36	5.9702e-34	Up	ECT2	3:172750682-172821474	protein_coding	+	7860.59	6347.78	17149.4	15698.7
ENSG00000153885	3745.78	-1.07172	0.0856632	-12.5108	6.51324e-36	6.5151e-34	Down	KCTD15	19:33795933-33815763	protein_coding	+	6117.92	7211.5	3116.39	3226.23
ENSG00000007908	91.8953	5.47104	0.437687	12.4999	7.47375e-36	7.43341e-34	Up	SELE	1:169722640-169764705	protein_coding	-	4.88417	10.8078	338.122	366.382
ENSG00000175592	884.32	2.11714	0.169732	12.4734	1.0429e-35	1.01988e-33	Up	FOSL1	11:65892049-65900573	protein_coding	-	330.17	543.092	1949.58	1844.3
ENSG00000087074	4669.5	1.93622	0.155545	12.448	1.43416e-35	1.39473e-33	Up	PPP1R15A	19:48872421-48876058	protein_coding	+	1564.89	2635.3	8020.14	8060.41
ENSG00000233276	3693.86	1.1876	0.095447	12.4425	1.5356e-35	1.48512e-33	Up	GPX1	3:49357176-49358358	polymorphic_pseudogene	-	1577.59	1720.24	3461.36	4052.91
ENSG00000185551	2201.77	-1.15312	0.0929608	-12.4044	2.475e-35	2.36748e-33	Down	NR2F2	15:96325938-96340263	protein_coding	+	2418.64	2305.66	1042.71	1081.6
ENSG00000169031	451.804	-1.83968	0.148378	-12.3986	2.65899e-35	2.52965e-33	Down	COL4A3	2:227164565-227314792	protein_coding	+	1075.49	1071.77	336.168	263.176
ENSG00000163814	491.903	1.74455	0.141163	12.3583	4.39091e-35	4.13241e-33	Up	CDCP1	3:45082277-45146422	protein_coding	-	249.093	297.214	903.94	928.857
ENSG00000167034	586.008	2.29362	0.185997	12.3315	6.1272e-35	5.73565e-33	Up	NKX3-1	8:23678697-23682938	protein_coding	-	265.699	434.113	1588	1848.43
ENSG00000280303	137.365	2.96901	0.241828	12.2774	1.19828e-34	1.10983e-32	Up	ERICD	8:140636281-140638283	lncRNA	+	54.7027	45.9331	383.075	403.537
ENSG00000117318	2747.27	-1.35762	0.110666	-12.2677	1.34974e-34	1.24354e-32	Down	ID3	1:23557926-23559501	protein_coding	-	4048	3132.46	1329.04	1472.75
ENSG00000107159	1281.9	2.09973	0.17143	12.2484	1.71436e-34	1.5712e-32	Up	CA9	9:35673918-35681159	protein_coding	+	112.336	81.9591	350.826	479.909
ENSG00000159388	1861.07	1.28863	0.105422	12.2235	2.32779e-34	2.12229e-32	Up	BTG2	1:203305491-203309602	protein_coding	+	469.857	481.848	1132.61	1193.07
ENSG00000205730	2077.84	-1.10666	0.0906945	-12.2021	3.02898e-34	2.74727e-32	Down	ITPRIPL2	16:19113932-19121629	protein_coding	+	3553.72	3828.66	1646.64	1782.37
ENSG00000166016	1397.83	1.27477	0.104823	12.1612	5.00398e-34	4.51519e-32	Up	ABTB2	11:34150987-34358010	protein_coding	-	1317.75	1610.36	3647.03	3440.9
ENSG00000187678	721.924	1.61237	0.132793	12.142	6.32817e-34	5.68075e-32	Up	SPRY4	5:142310427-142326455	protein_coding	-	426.877	547.595	1570.41	1411.86
ENSG00000183421	573.434	-1.50009	0.12381	-12.116	8.68551e-34	7.75714e-32	Down	RIPK4	21:41739369-41767089	protein_coding	-	930.923	843.008	299.033	328.196
ENSG00000099901	8419.77	1.03362	0.0856428	12.069	1.54038e-33	1.36875e-31	Up	RANBP1	22:20115938-20127355	protein_coding	+	3301.7	2759.59	6118.45	6286.3
ENSG00000196227	1085.08	-1.26892	0.105178	-12.0645	1.62652e-33	1.43799e-31	Down	FAM217B	20:59933764-59948680	protein_coding	+	906.503	951.987	373.303	398.376
ENSG00000131876	4043.02	1.01112	0.0839561	12.0434	2.10065e-33	1.84783e-31	Up	SNRPA1	15:101281510-101295282	protein_coding	-	2238.91	1962.52	4191.35	4273.77
ENSG00000188211	1131.86	1.21241	0.101107	11.9913	3.94567e-33	3.45345e-31	Up	NCR3LG1	11:17351726-17377341	protein_coding	+	536.282	534.085	1316.33	1163.14
ENSG00000213626	1884.93	-1.39474	0.116564	-11.9655	5.38869e-33	4.69299e-31	Down	LBH	2:30231534-30323730	protein_coding	+	3334.91	3190.1	1057.37	1425.28
ENSG00000186529	1967.62	-1.41046	0.118167	-11.9362	7.66866e-33	6.64554e-31	Down	CYP4F3	19:15640897-15662825	protein_coding	+	4164.25	4073.64	1753.15	1344.78
ENSG00000204387	3076.44	-1.61125	0.135358	-11.9037	1.13233e-32	9.66903e-31	Down	SNHG32	6:31834608-31839766	protein_coding	+	5300.31	6913.39	1871.4	2127.08
ENSG00000148154	1717.05	1.08071	0.0910219	11.873	1.634e-32	1.38851e-30	Up	UGCG	9:111896814-111935369	protein_coding	+	961.205	888.041	1984.76	1924.8
ENSG00000165195	1159.79	1.17619	0.0990824	11.8708	1.67777e-32	1.41881e-30	Up	PIGA	X:15319451-15335580	protein_coding	-	703.321	708.811	1555.75	1635.82
ENSG00000139496	3109.94	1.0376	0.088454	11.7304	8.90269e-32	7.38586e-30	Up	NUP58	13:25301556-25349800	protein_coding	+	1953.67	1648.19	3758.43	3631.83
ENSG00000263528	577.459	1.74065	0.148449	11.7256	9.42449e-32	7.74534e-30	Up	IKBKE	1:206470476-206496889	protein_coding	+	452.274	449.424	1731.66	1280.79
ENSG00000177732	2897.95	-1.04139	0.0889046	-11.7136	1.08603e-31	8.88363e-30	Down	SOX12	20:325595-330224	protein_coding	+	4111.5	4180.82	1860.65	2169.4
ENSG00000027697	2875.04	1.06942	0.0913739	11.7037	1.21954e-31	9.92929e-30	Up	IFNGR1	6:137197484-137219449	protein_coding	-	1837.43	1984.13	3692.96	4329.51
ENSG00000150782	2071.17	-1.00662	0.0860599	-11.6967	1.32463e-31	1.06855e-29	Down	IL18	11:112143253-112164096	protein_coding	-	4605.78	4762.64	2231.02	2432.57
ENSG00000101246	1143.55	1.31249	0.112306	11.6868	1.48917e-31	1.19578e-29	Up	ARFRP1	20:63698642-63708025	protein_coding	-	746.302	630.455	1837.2	1579.06
ENSG00000104368	639.241	2.47065	0.211681	11.6716	1.78131e-31	1.42383e-29	Up	PLAT	8:42175233-42207724	protein_coding	-	42.0039	36.9266	190.56	246.663
ENSG00000266094	376.149	1.80551	0.155114	11.6399	2.58397e-31	2.05601e-29	Up	RASSF5	1:206507530-206589448	protein_coding	+	132.85	127.892	442.686	468.557
ENSG00000164109	3462.27	1.25185	0.107575	11.6369	2.67409e-31	2.11809e-29	Up	MAD2L1	4:120055623-120066858	protein_coding	-	1476	1134.82	3081.21	3132.31
ENSG00000110944	102.675	3.72511	0.32028	11.6308	2.87454e-31	2.25645e-29	Up	IL23A	12:56334174-56340410	protein_coding	+	21.4904	35.1253	345.94	406.633
ENSG00000169047	2075.66	-1.02797	0.088457	-11.6211	3.21926e-31	2.51576e-29	Down	IRS1	2:226731317-226799759	protein_coding	-	3610.38	3333.3	1690.61	1714.26
ENSG00000275342	1301.47	-1.34588	0.116157	-11.5867	4.81264e-31	3.74423e-29	Down	PRAG1	8:8317736-8386498	protein_coding	-	2038.65	2428.15	902.962	854.548
ENSG00000049541	1962.64	1.28442	0.110944	11.5771	5.38237e-31	4.16895e-29	Up	RFC2	7:74231499-74254458	protein_coding	-	1153.64	883.537	2380.54	2578.09
ENSG00000145220	2554.56	1.13025	0.0981258	11.5184	1.0659e-30	8.18359e-29	Up	LYAR	4:4267701-4290154	protein_coding	-	602.707	543.992	1171.7	1337.55
ENSG00000234741	5542.43	-1.28256	0.111571	-11.4955	1.3897e-30	1.05768e-28	Down	GAS5	1:173858559-173868882	lncRNA	-	7735.55	10353.9	3875.7	3560.62
ENSG00000163346	1194.42	-1.15073	0.100124	-11.493	1.43016e-30	1.08377e-28	Down	PBXIP1	1:154944076-154956123	protein_coding	-	1900.92	2043.57	842.374	935.049
ENSG00000101187	553.055	1.56027	0.135795	11.4899	1.48243e-30	1.11853e-28	Up	SLCO4A1	20:62642503-62685785	protein_coding	+	201.228	167.521	535.523	550.09
ENSG00000261236	4593.1	1.03092	0.0897935	11.481	1.64408e-30	1.23518e-28	Up	BOP1	8:144262045-144291438	protein_coding	-	3040.89	2579.46	5483.25	5998.35
ENSG00000008517	360.864	1.7606	0.153448	11.4736	1.79023e-30	1.33923e-28	Up	IL32	16:3065297-3082192	protein_coding	+	287.189	251.281	930.325	892.735
ENSG00000122861	7561.44	2.79247	0.243434	11.4711	1.84231e-30	1.37233e-28	Up	PLAU	10:73909177-73917496	protein_coding	+	2258.44	3778.23	20691.9	21135.6
ENSG00000023608	595.255	1.55157	0.135639	11.4389	2.67226e-30	1.96546e-28	Up	SNAPC1	14:61762420-61796428	protein_coding	+	337.985	435.914	1183.43	1087.79
ENSG00000081052	782.629	-1.45371	0.12813	-11.3456	7.79602e-30	5.66263e-28	Down	COL4A4	2:227002711-227164453	protein_coding	-	1684.06	1383.4	579.499	539.769
ENSG00000172115	15918.7	1.06142	0.0936429	11.3348	8.8215e-30	6.381e-28	Up	CYCS	7:25120091-25125361	protein_coding	-	8775.88	7076.4	15997.3	17082.7
ENSG00000166401	540.073	1.51989	0.134439	11.3054	1.23342e-29	8.84879e-28	Up	SERPINB8	18:63969925-64019779	protein_coding	+	375.105	420.603	1156.07	1127.01
ENSG00000123689	225.781	2.46222	0.217924	11.2985	1.33457e-29	9.53534e-28	Up	G0S2	1:209675412-209676390	protein_coding	+	59.5869	86.4624	351.804	456.172
ENSG00000100439	1391.18	-1.09733	0.0972847	-11.2796	1.65566e-29	1.17814e-27	Down	ABHD4	14:22598237-22613215	protein_coding	+	2892.41	2979.35	1311.45	1433.54
ENSG00000164938	340.253	-1.95158	0.1733	-11.2613	2.03789e-29	1.44426e-27	Down	TP53INP1	8:94925972-94949378	protein_coding	-	686.715	615.144	163.198	173.387
ENSG00000198843	3402.38	1.09376	0.0971813	11.2548	2.19338e-29	1.54819e-27	Up	SELENOT	3:150602875-150630445	protein_coding	+	2085.54	1699.53	3891.34	4183.98
ENSG00000131459	1976.69	1.76678	0.157652	11.2068	3.77465e-29	2.64301e-27	Up	GFPT2	5:180300698-180353336	protein_coding	-	1238.63	2065.19	5580.97	5667.06
ENSG00000160685	1670.99	-1.10643	0.0988826	-11.1893	4.59953e-29	3.20776e-27	Down	ZBTB7B	1:155002630-155018522	protein_coding	+	2243.79	2638.9	1099.39	1169.33
ENSG00000175061	20219.9	-1.06862	0.0955168	-11.1878	4.68011e-29	3.25101e-27	Down	SNHG29	17:16438767-16478678	lncRNA	+	32550.1	39148.5	15674.8	18511.1
ENSG00000085662	28106.9	1.11541	0.0998324	11.1728	5.54032e-29	3.81824e-27	Up	AKR1B1	7:134442356-134459284	protein_coding	-	28743.4	21984.9	55312.3	54588.9
ENSG00000099860	3017.69	-1.62166	0.145628	-11.1357	8.4096e-29	5.72802e-27	Down	GADD45B	19:2476122-2478259	protein_coding	+	934.831	1368.09	399.688	348.837
ENSG00000137261	903.455	-1.31237	0.118206	-11.1023	1.22195e-28	8.29078e-27	Down	KIAA0319	6:24544104-24646191	protein_coding	-	1726.07	2054.38	789.604	732.765
ENSG00000118242	697.28	1.53366	0.138345	11.0858	1.47009e-28	9.89766e-27	Up	MREG	2:215942584-216034096	protein_coding	-	459.112	335.042	1110.14	1185.84
ENSG00000171246	973.648	1.27102	0.11469	11.0822	1.53029e-28	1.02635e-26	Up	NPTX1	17:80466834-80477843	protein_coding	-	703.321	710.613	1865.54	1546.03
ENSG00000163072	871.604	1.19944	0.108481	11.0566	2.0361e-28	1.3552e-26	Up	NOSTRIN	2:168786539-168865514	protein_coding	+	687.692	690.798	1656.41	1508.88
ENSG00000163735	21459.3	2.45969	0.222742	11.0428	2.37504e-28	1.57481e-26	Up	CXCL5	4:73995642-73998677	protein_coding	-	12950.9	8058.11	55327	60239.5
ENSG00000196449	1775.31	1.083	0.0983147	11.0156	3.21347e-28	2.11473e-26	Up	YRDC	1:37802945-37808208	protein_coding	-	532.375	590.826	1125.77	1256.02
ENSG00000267056	262.725	-2.10601	0.191367	-11.0051	3.61279e-28	2.351e-26	Down	AC005336.1	19:15910582-15911824	processed_pseudogene	-	768.769	846.611	216.946	157.906
ENSG00000178980	1472.88	1.11244	0.101348	10.9764	4.96308e-28	3.17075e-26	Up	SELENOW	19:47778585-47784686	protein_coding	+	983.673	806.982	1884.1	1984.66
ENSG00000004478	10430.8	1.00163	0.0915062	10.946	6.94295e-28	4.40349e-26	Up	FKBP4	12:2794970-2805423	protein_coding	+	6198.99	5220.17	10639.1	12222.7
ENSG00000101057	4614.45	1.53318	0.140366	10.9227	8.97498e-28	5.67174e-26	Up	MYBL2	20:43667019-43716495	protein_coding	+	1589.31	1007.83	3728.14	3783.54
ENSG00000132326	944.892	-1.17177	0.10776	-10.874	1.5339e-27	9.55546e-26	Down	PER2	2:238244044-238290102	protein_coding	-	1720.21	1888.66	848.237	753.406
ENSG00000107249	1884.08	-1.43176	0.131957	-10.8502	1.99077e-27	1.23139e-25	Down	GLIS3	9:3824127-4348392	protein_coding	-	3576.19	4909.44	1617.32	1528.49
ENSG00000173281	392.857	-1.59964	0.147497	-10.8453	2.10056e-27	1.29473e-25	Down	PPP1R3B	8:9136255-9151574	protein_coding	-	534.329	557.502	182.742	177.515
ENSG00000188293	73.4131	3.93275	0.363041	10.8328	2.40728e-27	1.47857e-25	Up	IGFL1	19:46229742-46231243	protein_coding	+	15.6294	23.4169	286.329	312.715
ENSG00000245848	711.105	-1.57632	0.14586	-10.807	3.18798e-27	1.9377e-25	Down	CEBPA	19:33299934-33302534	protein_coding	-	850.823	979.907	262.875	351.934
ENSG00000177045	1960.01	1.19789	0.110928	10.7988	3.48734e-27	2.11231e-25	Up	SIX5	19:45764785-45769252	protein_coding	-	1453.53	1880.56	3912.84	3739.17
ENSG00000118849	344.647	1.90402	0.17641	10.7931	3.71003e-27	2.23945e-25	Up	RARRES1	3:158696892-158732489	protein_coding	-	245.186	175.627	827.716	744.118
ENSG00000104081	124.334	-3.38944	0.316816	-10.6984	1.03502e-26	6.1417e-25	Down	BMF	15:40087890-40108892	protein_coding	-	182.668	217.057	17.5902	20.6413
ENSG00000105246	145.433	2.74437	0.257681	10.6503	1.73868e-26	1.02823e-24	Up	EBI3	19:4229523-4237528	protein_coding	+	74.2394	76.5552	569.726	440.691
ENSG00000220205	918.892	-1.14463	0.107865	-10.6117	2.62945e-26	1.54458e-24	Down	VAMP2	17:8159149-8163546	protein_coding	-	1385.15	1598.65	679.176	670.841
ENSG00000106089	1013.82	-1.70613	0.160818	-10.6091	2.70307e-26	1.58251e-24	Down	STX1A	7:73699206-73719672	protein_coding	-	1892.13	2953.23	749.537	735.861
ENSG00000140519	456.135	1.4105	0.133192	10.59	3.31674e-26	1.93532e-24	Up	RHCG	15:89471398-89496589	protein_coding	-	443.483	438.616	1200.04	1144.56
ENSG00000137267	1087.13	1.61239	0.15238	10.5814	3.63566e-26	2.10736e-24	Up	TUBB2A	6:3153666-3157544	protein_coding	-	469.857	325.135	1138.48	1289.05
ENSG00000134013	3473.79	1.38326	0.131217	10.5418	5.54541e-26	3.19317e-24	Up	LOXL2	8:23297189-23425328	protein_coding	-	1765.14	2255.23	4519.7	5971.52
ENSG00000126603	978.919	-1.71697	0.162902	-10.5399	5.65672e-26	3.24658e-24	Down	GLIS2	16:4314761-4339597	protein_coding	+	1441.81	2279.54	565.817	566.603
ENSG00000249992	248.195	2.1489	0.204375	10.5145	7.40633e-26	4.22306e-24	Up	TMEM158	3:45224466-45226278	protein_coding	-	77.1699	100.873	365.485	426.242
ENSG00000179431	1691.78	1.11095	0.105778	10.5026	8.40112e-26	4.77473e-24	Up	FJX1	11:35618419-35620868	protein_coding	+	915.294	1055.56	2001.37	2258.15
ENSG00000127564	1629.01	1.16262	0.111471	10.4299	1.81102e-25	1.01284e-23	Up	PKMYT1	16:2968024-2980479	protein_coding	-	854.73	671.885	1788.33	1625.5
ENSG00000057019	17108.2	1.12217	0.107765	10.4131	2.16017e-25	1.20426e-23	Up	DCBLD2	3:98795941-98901695	protein_coding	-	17949.3	13740.3	33205.4	35771.3
ENSG00000039068	4163.26	-1.01459	0.097638	-10.3914	2.71375e-25	1.5033e-23	Down	CDH1	16:68737292-68835541	protein_coding	+	6599.5	5705.62	2800.75	3290.22
ENSG00000171560	1079.41	-1.12373	0.108219	-10.3838	2.93752e-25	1.62212e-23	Down	FGA	4:154583128-154590745	protein_coding	-	1460.37	1432.03	709.47	617.174
ENSG00000152056	1322.96	1.11836	0.107764	10.3779	3.12491e-25	1.72017e-23	Up	AP1S3	2:223751686-223838027	protein_coding	-	1143.87	947.483	2147.96	2390.26
ENSG00000129810	883.525	1.02594	0.0996135	10.2992	7.10537e-25	3.87475e-23	Up	SGO1	3:20160593-20186206	protein_coding	-	561.68	562.005	1160.95	1127.01
ENSG00000185920	604.198	-1.60497	0.156007	-10.2878	8.00071e-25	4.34945e-23	Down	PTCH1	9:95442980-95517057	protein_coding	-	549.958	726.824	225.741	194.028
ENSG00000170312	5578.04	1.03783	0.101026	10.2729	9.3332e-25	5.04252e-23	Up	CDK1	10:60778331-60794852	protein_coding	+	3438.46	2656.92	6311.94	6198.57
ENSG00000169991	1276.83	1.02423	0.10043	10.1985	2.01439e-24	1.07834e-22	Up	IFFO2	1:18904280-18956676	protein_coding	-	1104.8	951.987	2096.16	2084.77
ENSG00000197451	19413.8	1.08657	0.107027	10.1524	3.23463e-24	1.71064e-22	Up	HNRNPAB	5:178204533-178211163	protein_coding	+	7506.97	5738.94	13540.5	14586.2
ENSG00000177169	3604.64	-1.22907	0.121196	-10.1411	3.62856e-24	1.91319e-22	Down	ULK1	12:131894622-131923150	protein_coding	+	5235.83	7346.6	2732.34	2635.89
ENSG00000203880	1537.09	-1.05365	0.104066	-10.1249	4.28466e-24	2.2389e-22	Down	PCMTD2	20:64255695-64287821	protein_coding	+	1970.28	2399.33	1039.77	1066.12
ENSG00000108375	980.033	-1.52041	0.150247	-10.1194	4.52992e-24	2.35399e-22	Down	RNF43	17:58352500-58417595	protein_coding	-	1993.72	1359.08	568.749	599.629
ENSG00000095951	827.547	1.27325	0.126338	10.0781	6.90402e-24	3.57559e-22	Up	HIVEP1	6:12008762-12164999	protein_coding	+	636.896	786.267	1843.06	1598.67
ENSG00000004660	1033.2	-1.14239	0.113572	-10.0588	8.40433e-24	4.33976e-22	Down	CAMKK1	17:3860315-3894891	protein_coding	-	1684.06	1380.7	685.04	702.835
ENSG00000137868	1293.64	1.05032	0.104442	10.0565	8.60166e-24	4.42859e-22	Up	STRA6	15:74179466-74212267	protein_coding	-	1097.96	1153.73	2495.85	2167.33
ENSG00000178026	302.184	-1.65211	0.164408	-10.0489	9.29224e-24	4.77011e-22	Down	LRRC75B	22:24585620-24593208	protein_coding	-	615.406	670.083	217.923	190.932
ENSG00000185650	5915.42	1.47679	0.147217	10.0314	1.10911e-23	5.6769e-22	Up	ZFP36L1	14:68787660-68796253	protein_coding	-	3574.24	5732.63	12679.6	13229
ENSG00000099992	341.507	1.63037	0.162864	10.0106	1.36909e-23	6.98716e-22	Up	TBC1D10A	22:30291990-30327046	protein_coding	-	178.761	229.666	620.542	646.072
ENSG00000125740	314.421	3.3393	0.334954	9.96944	2.07388e-23	1.04021e-21	Up	FOSB	19:45467995-45475179	protein_coding	+	14.6525	9.90715	126.063	120.751
ENSG00000147536	1857.71	1.27033	0.127531	9.96098	2.25835e-23	1.1295e-21	Up	GINS4	8:41529218-41545030	protein_coding	+	1055.96	743.937	2190.95	2146.69
ENSG00000187954	1969.03	-1.11242	0.112169	-9.91729	3.50123e-23	1.73133e-21	Down	CYHR1	8:144449582-144465677	protein_coding	-	2970.55	3789.93	1595.82	1531.58
ENSG00000146918	4906.02	1.14502	0.11585	9.88359	4.9044e-23	2.40481e-21	Up	NCAPG2	7:158631311-158704829	protein_coding	-	2503.63	1802.2	4946.75	4571.01
ENSG00000075131	1375.02	1.21352	0.122816	9.88082	5.04204e-23	2.46539e-21	Up	TIPIN	15:66336191-66386746	protein_coding	-	657.41	509.768	1304.6	1399.48
ENSG00000173391	102.932	2.73995	0.277321	9.88006	5.08003e-23	2.47704e-21	Up	OLR1	12:10158301-10172138	protein_coding	-	47.8649	42.3305	310.76	291.042
ENSG00000197261	932.631	1.21809	0.123861	9.83431	8.01136e-23	3.86333e-21	Up	C6orf141	6:49550646-49561907	protein_coding	+	1058.89	1053.76	2736.25	2177.65
ENSG00000166523	361.504	1.56296	0.159061	9.82615	8.68773e-23	4.15282e-21	Up	CLEC4E	12:8533305-8540963	protein_coding	-	266.676	216.156	706.539	718.316
ENSG00000196230	38056.6	1.1943	0.122001	9.78924	1.25237e-22	5.95728e-21	Up	TUBB	6:30720352-30725426	protein_coding	+	24615.3	16961.9	46357.9	48780.5
ENSG00000114251	345.448	1.82463	0.186893	9.76297	1.62323e-22	7.65891e-21	Up	WNT5A	3:55465715-55490539	protein_coding	-	89.8688	107.177	386.007	312.715
ENSG00000171241	2420.17	1.23122	0.126446	9.73709	2.09475e-22	9.85713e-21	Up	SHCBP1	16:46578591-46621379	protein_coding	-	1800.31	1269.02	3662.67	3538.95
ENSG00000008513	2274.5	1.0783	0.110846	9.7279	2.29268e-22	1.07596e-20	Up	ST3GAL1	8:133454848-133571940	protein_coding	-	1851.1	1444.64	3307.93	3648.34
ENSG00000182481	14926.8	1.00248	0.103167	9.71701	2.55173e-22	1.19115e-20	Up	KPNA2	17:68035708-68046854	protein_coding	+	10395.5	7959.04	17689.9	19078.7
ENSG00000071282	847.387	-1.37897	0.142572	-9.6721	3.96153e-22	1.82972e-20	Down	LMCD1	3:8501807-8574668	protein_coding	+	1492.6	1966.12	619.565	711.092
ENSG00000130517	794.085	-1.23045	0.127314	-9.66474	4.2571e-22	1.95592e-20	Down	PGPEP1	19:18340598-18369950	protein_coding	+	1025.68	1290.63	497.411	490.23
ENSG00000105327	1381.36	1.43363	0.148531	9.65209	4.81616e-22	2.20065e-20	Up	BBC3	19:47220822-47232766	protein_coding	-	656.433	983.509	2093.23	2340.72
ENSG00000189431	155.153	-2.14203	0.221929	-9.65185	4.82748e-22	2.20065e-20	Down	RASSF10	11:13009577-13012106	protein_coding	+	437.622	434.113	106.518	90.8216
ENSG00000104332	716.505	1.1237	0.116571	9.63958	5.44084e-22	2.46741e-20	Up	SFRP1	8:41261962-41309473	protein_coding	-	714.066	677.289	1404.28	1627.56
ENSG00000110218	809.473	1.10956	0.115343	9.61966	6.6052e-22	2.97234e-20	Up	PANX1	11:94128841-94181968	protein_coding	+	578.286	492.655	1112.09	1197.19
ENSG00000074219	924.29	1.06108	0.110354	9.61522	6.89607e-22	3.08736e-20	Up	TEAD2	19:49340595-49362457	protein_coding	-	650.572	553.9	1205.9	1305.56
ENSG00000135245	1452.31	-1.19292	0.124239	-9.60183	7.85352e-22	3.50704e-20	Down	HILPDA	7:128455849-128458418	protein_coding	+	1370.5	1159.14	486.662	620.27
ENSG00000107731	529.563	1.97044	0.205271	9.59923	8.05448e-22	3.58762e-20	Up	UNC5B	10:71212570-71302864	protein_coding	+	36.1429	62.1448	207.173	180.611
ENSG00000188763	192.53	2.0718	0.216018	9.59088	8.73391e-22	3.87056e-20	Up	FZD9	7:73433783-73436120	protein_coding	+	55.6796	63.9461	257.989	245.631
ENSG00000168078	2977.23	1.0524	0.109975	9.56941	1.07521e-21	4.70539e-20	Up	PBK	8:27809624-27838082	protein_coding	-	2609.13	1954.41	4748.37	4712.4
ENSG00000165490	930.65	1.10678	0.1157	9.56594	1.11183e-21	4.84945e-20	Up	DDIAS	11:82899975-82958277	protein_coding	+	551.912	511.569	1154.11	1135.27
ENSG00000166741	681.698	1.15762	0.121017	9.56577	1.11367e-21	4.84945e-20	Up	NNMT	11:114257787-114313285	protein_coding	+	727.742	797.976	1671.07	1733.87
ENSG00000120539	1375.7	1.33449	0.139634	9.55705	1.21157e-21	5.26265e-20	Up	MASTL	10:27154824-27186924	protein_coding	+	1130.2	755.645	2445.03	2306.66
ENSG00000164430	279.009	1.82514	0.190982	9.55662	1.21668e-21	5.27178e-20	Up	CGAS	6:73413515-73452297	protein_coding	-	190.483	244.076	719.243	822.554
ENSG00000106351	901.841	1.1219	0.117466	9.55087	1.28614e-21	5.55899e-20	Up	AGFG2	7:100539203-100568220	protein_coding	+	527.491	443.12	1008.5	1102.24
ENSG00000160182	79.6869	3.68594	0.385981	9.54954	1.30278e-21	5.60896e-20	Up	TFF1	21:42362282-42366535	protein_coding	-	14.6525	12.6091	158.312	191.964
ENSG00000176014	3000.71	1.00838	0.105596	9.54943	1.30411e-21	5.60896e-20	Up	TUBB6	18:12307669-12344320	protein_coding	+	2081.63	1599.55	3567.87	3834.12
ENSG00000112183	1032.37	1.09518	0.114823	9.53802	1.45585e-21	6.23095e-20	Up	RBM24	6:17281361-17293871	protein_coding	+	974.881	876.332	1871.4	2082.7
ENSG00000106479	271.698	-1.84998	0.194325	-9.52005	1.7309e-21	7.35423e-20	Down	ZNF862	7:149838375-149867479	protein_coding	+	506.977	719.619	166.129	174.419
ENSG00000222047	135.549	2.93194	0.309036	9.48737	2.36936e-21	9.97011e-20	Up	C10orf55	10:73909969-73922777	protein_coding	-	33.2124	53.1383	294.147	367.415
ENSG00000157514	1347.77	-3.03147	0.320051	-9.47185	2.74923e-21	1.15408e-19	Down	TSC22D3	X:107713221-107777342	protein_coding	-	914.317	1913.88	180.788	165.13
ENSG00000138835	758.926	1.18058	0.125364	9.41724	4.63089e-21	1.89845e-19	Up	RGS3	9:113444731-113597743	protein_coding	+	715.043	601.634	1531.32	1451.08
ENSG00000141526	4266.98	1.14014	0.121134	9.41217	4.86014e-21	1.98777e-19	Up	SLC16A3	17:82228397-82261129	protein_coding	+	1996.65	1597.75	3544.42	4375.95
ENSG00000109654	406.184	-1.56658	0.167161	-9.37167	7.13915e-21	2.87289e-19	Down	TRIM2	4:153152342-153339317	protein_coding	+	315.518	285.506	101.632	101.142
ENSG00000196466	152.005	2.183	0.233676	9.34199	9.45423e-21	3.7871e-19	Up	ZNF799	19:12390016-12401271	protein_coding	-	60.5638	65.7474	313.691	260.08
ENSG00000156030	1392.63	-1.18128	0.126466	-9.34067	9.57225e-21	3.82562e-19	Down	ELMSAN1	14:73715122-73790285	protein_coding	-	1096.01	1449.15	594.157	528.416
ENSG00000165304	2719.44	1.00594	0.107732	9.33748	9.86547e-21	3.91599e-19	Up	MELK	9:36572862-36677683	protein_coding	+	2046.47	1559.93	3584.49	3654.54
ENSG00000274180	307.771	-1.94273	0.208306	-9.32632	1.09611e-20	4.33124e-19	Down	NATD1	17:21238870-21253410	protein_coding	-	252.023	361.161	76.2241	83.5971
ENSG00000161791	286.975	1.64731	0.17704	9.30474	1.34321e-20	5.2957e-19	Up	FMNL3	12:49636499-49708165	protein_coding	-	126.012	113.482	407.506	341.613
ENSG00000120738	4558.71	2.13712	0.230556	9.26943	1.87151e-20	7.31268e-19	Up	EGR1	5:138465479-138469303	protein_coding	+	31.2587	20.7149	113.359	113.527
ENSG00000204923	255.06	1.62475	0.175712	9.24665	2.31643e-20	9.01092e-19	Up	FBXO48	2:68459422-68467294	protein_coding	-	148.479	161.216	501.32	454.108
ENSG00000153487	687.499	1.14849	0.124344	9.23646	2.54796e-20	9.8677e-19	Up	ING1	13:110712736-110723339	protein_coding	+	362.406	430.511	863.873	895.831
ENSG00000267607	54.263	5.18529	0.562379	9.22029	2.96311e-20	1.13005e-18	Up	AC011511.5	19:10285801-10289019	lncRNA	-	1.95367	8.10585	176.879	196.092
ENSG00000110080	731.803	1.0644	0.115556	9.2112	3.225e-20	1.22459e-18	Up	ST3GAL4	11:126355640-126440344	protein_coding	+	552.888	525.079	1105.25	1148.69
ENSG00000150977	617.698	1.11538	0.121139	9.2075	3.33816e-20	1.26482e-18	Up	RILPL2	12:123410683-123436717	protein_coding	-	354.591	319.731	726.083	733.797
ENSG00000239779	337.039	-2.07383	0.225251	-9.20674	3.3617e-20	1.26824e-18	Down	WBP1	2:74458400-74460891	protein_coding	+	683.784	1224.88	230.627	222.926
ENSG00000008853	850.812	-1.44085	0.156673	-9.19653	3.6969e-20	1.3917e-18	Down	RHOBTB2	8:22987417-23020199	protein_coding	+	1289.42	1881.46	543.341	625.43
ENSG00000169297	1111.39	-1.38115	0.150464	-9.17924	4.3414e-20	1.62039e-18	Down	NR0B1	X:30304206-30309598	protein_coding	-	1882.36	2719.06	900.031	866.933
ENSG00000110330	2860.49	1.09272	0.119059	9.178	4.39191e-20	1.63228e-18	Up	BIRC2	11:102347211-102378670	protein_coding	+	2150.01	2964.94	5393.34	5519.47
ENSG00000156802	3996.22	1.01438	0.110765	9.15798	5.28776e-20	1.94868e-18	Up	ATAD2	8:123319850-123416350	protein_coding	-	2913.9	2174.17	5224.28	5049.89
ENSG00000226752	607.584	-1.26338	0.138185	-9.14273	6.08963e-20	2.23947e-18	Down	CUTALP	9:120824828-120854385	transcribed_unitary_pseudogene	+	1379.29	1647.29	582.43	679.098
ENSG00000122641	69.8451	3.76285	0.412119	9.13048	6.81962e-20	2.50267e-18	Up	INHBA	7:41667168-41705834	protein_coding	-	9.76835	13.5097	155.38	162.034
ENSG00000164045	2629.82	1.46276	0.160288	9.12587	7.11617e-20	2.60604e-18	Up	CDC25A	3:48157146-48188402	protein_coding	-	408.317	232.368	824.784	937.113
ENSG00000100311	342.91	1.75923	0.192976	9.11631	7.77249e-20	2.84045e-18	Up	PDGFB	22:39223359-39244751	protein_coding	-	171.923	216.156	554.091	761.663
ENSG00000172602	2408.93	1.16756	0.128215	9.1063	8.52364e-20	3.10847e-18	Up	RND1	12:48857145-48865870	protein_coding	-	1743.65	2052.58	3731.07	4799.09
ENSG00000132846	603.388	-1.1875	0.13048	-9.10105	8.94659e-20	3.25593e-18	Down	ZBED3	5:77072072-77087285	protein_coding	-	796.12	966.397	405.551	368.447
ENSG00000129521	1907.84	1.32861	0.146007	9.09961	9.06575e-20	3.29245e-18	Up	EGLN3	14:33924231-34462774	protein_coding	-	361.429	237.772	695.789	806.041
ENSG00000172661	1741.42	-1.05551	0.116162	-9.08654	1.02239e-19	3.70538e-18	Down	WASHC2C	10:45727200-45792961	protein_coding	+	2444.04	3187.4	1299.72	1410.83
ENSG00000161980	2066.28	1.0225	0.112586	9.08193	1.06666e-19	3.85784e-18	Up	POLR3K	16:46407-53628	protein_coding	-	809.796	648.468	1372.03	1588.35
ENSG00000111912	11749.9	1.91729	0.211265	9.07528	1.13389e-19	4.09252e-18	Up	NCOA7	6:125781161-125932034	protein_coding	+	5497.63	9039.82	26356.9	28556.2
ENSG00000160712	646.122	-1.29105	0.142374	-9.06803	1.2119e-19	4.35612e-18	Down	IL6R	1:154405193-154469450	protein_coding	+	725.788	595.329	257.989	281.753
ENSG00000125731	568.465	1.23852	0.136775	9.05516	1.36367e-19	4.8816e-18	Up	SH2D3A	19:6752160-6767463	protein_coding	-	359.475	454.828	1022.18	900.991
ENSG00000177842	427.556	1.41597	0.156494	9.0481	1.45479e-19	5.18657e-18	Up	ZNF620	3:40477131-40518736	protein_coding	+	127.965	130.594	360.599	329.228
ENSG00000184545	530.301	1.9303	0.213512	9.0407	1.55669e-19	5.53858e-18	Up	DUSP8	11:1554051-1572271	protein_coding	-	111.359	220.659	644.973	624.398
ENSG00000196670	648.71	-1.05829	0.117399	-9.01447	1.97821e-19	6.99183e-18	Down	ZFP62	5:180847611-180861285	protein_coding	-	860.591	953.788	457.345	413.857
ENSG00000177606	10501.6	2.73293	0.303391	9.00795	2.0994e-19	7.39437e-18	Up	JUN	1:58780788-58784327	protein_coding	-	769.746	1641.88	7695.7	8341.14
ENSG00000135924	1037.18	-1.07602	0.119459	-9.00746	2.10891e-19	7.41294e-18	Down	DNAJB2	2:219279267-219286900	protein_coding	+	1623.5	1798.6	763.218	860.741
ENSG00000224032	1066.83	-1.48395	0.165375	-8.97325	2.87902e-19	1.00996e-17	Down	EPB41L4A-AS1	5:112160526-112164818	lncRNA	+	1446.69	2332.68	687.971	663.617
ENSG00000154319	1054.1	-1.26081	0.140873	-8.94995	3.55659e-19	1.24268e-17	Down	FAM167A	8:11421476-11475908	protein_coding	-	2306.31	3021.68	1026.09	1198.23
ENSG00000183684	6178.23	1.00665	0.112739	8.92901	4.29852e-19	1.49297e-17	Up	ALYREF	17:81887844-81891586	protein_coding	-	3103.4	2279.54	5200.83	5611.33
ENSG00000086548	1895.65	1.30898	0.146767	8.91871	4.7175e-19	1.63525e-17	Up	CEACAM6	19:41750977-41772211	protein_coding	+	1074.52	721.42	2146.98	2299.44
ENSG00000115963	2866.52	1.32766	0.14895	8.91348	4.94564e-19	1.71094e-17	Up	RND3	2:150468195-150539011	protein_coding	-	1535.58	2467.78	4850.98	5201.6
ENSG00000167772	1363.37	1.79241	0.201096	8.9132	4.95813e-19	1.71187e-17	Up	ANGPTL4	19:8363289-8374370	protein_coding	+	214.904	376.472	831.625	1220.93
ENSG00000011021	572.918	-1.21751	0.136852	-8.89652	5.7623e-19	1.98171e-17	Down	CLCN6	1:11806096-11848079	protein_coding	+	1084.29	970	495.457	387.024
ENSG00000143942	726.595	1.22094	0.137466	8.88171	6.58405e-19	2.25546e-17	Up	CHAC2	2:53767804-53775196	protein_coding	+	383.896	293.612	794.49	782.304
ENSG00000047346	851.132	-1.04698	0.118311	-8.84943	8.79642e-19	2.97836e-17	Down	FAM214A	15:52581317-52709817	protein_coding	-	1021.77	1151.93	518.91	533.577
ENSG00000156427	44.3488	4.13896	0.468443	8.83557	9.9592e-19	3.35907e-17	Up	FGF18	5:171419647-171457626	protein_coding	+	9.76835	9.90715	166.129	180.611
ENSG00000142619	124.434	2.43191	0.275844	8.81622	1.18386e-18	3.9853e-17	Up	PADI3	1:17249098-17284233	protein_coding	+	35.166	53.1383	228.672	249.759
ENSG00000123595	1571.99	1.03086	0.117034	8.80824	1.27128e-18	4.26316e-17	Up	RAB9A	X:13689125-13710506	protein_coding	+	938.738	1239.29	2125.48	2328.33
ENSG00000175745	925.488	-1.20458	0.136876	-8.80054	1.36163e-18	4.55743e-17	Down	NR2F1	5:93583222-93594611	protein_coding	+	721.881	569.211	264.83	295.17
ENSG00000050426	1308.43	-1.08456	0.12337	-8.79113	1.48063e-18	4.92747e-17	Down	LETMD1	12:51047962-51060424	protein_coding	+	1852.08	2387.62	1062.25	937.113
ENSG00000085999	894.649	1.65527	0.18855	8.77897	1.64972e-18	5.4694e-17	Up	RAD54L	1:46246461-46278480	protein_coding	+	252.023	143.203	712.402	528.416
ENSG00000158825	653.246	-1.10849	0.126495	-8.76311	1.89942e-18	6.27346e-17	Down	CDA	1:20589086-20618903	protein_coding	+	832.263	836.704	359.621	414.889
ENSG00000148344	2014	1.13074	0.12922	8.75049	2.12434e-18	6.97683e-17	Up	PTGES	9:129738331-129753042	protein_coding	-	1866.73	2460.57	4426.86	5051.95
ENSG00000167779	1618.45	1.35087	0.154398	8.74926	2.14751e-18	7.02659e-17	Up	IGFBP6	12:53097436-53102345	protein_coding	+	1551.21	1042.05	3162.32	3449.16
ENSG00000101003	2562.19	1.02224	0.116917	8.7433	2.26403e-18	7.37774e-17	Up	GINS1	20:25407673-25452628	protein_coding	+	1664.53	1225.78	2814.43	3052.84
ENSG00000090447	620.835	-1.26472	0.144756	-8.73687	2.3965e-18	7.78307e-17	Down	TFAP4	16:4257186-4273075	protein_coding	-	679.877	881.736	329.327	320.972
ENSG00000227471	638.034	1.49683	0.171578	8.72392	2.68731e-18	8.69524e-17	Up	AKR1B15	7:134549110-134579875	protein_coding	+	535.305	345.849	1299.72	1183.78
ENSG00000243335	548.902	-1.09106	0.125116	-8.72039	2.77247e-18	8.93777e-17	Down	KCTD7	7:66628767-66649067	protein_coding	+	880.128	906.954	427.05	411.793
ENSG00000267530	142.426	-2.32285	0.266388	-8.71981	2.78664e-18	8.96693e-17	Down	LINC01836	19:782755-786092	lncRNA	+	278.398	424.206	70.3607	70.1803
ENSG00000137285	893.504	1.1251	0.129054	8.71803	2.83089e-18	9.09262e-17	Up	TUBB2B	6:3224277-3231730	protein_coding	-	235.417	283.705	527.705	606.853
ENSG00000176058	609.174	-1.4322	0.164313	-8.71627	2.87506e-18	9.21757e-17	Down	TPRN	9:137191617-137204193	protein_coding	-	578.286	825.896	266.784	253.888
ENSG00000211450	894.352	1.06211	0.122125	8.69689	3.4111e-18	1.08764e-16	Up	SELENOH	11:57741250-57743554	protein_coding	+	379.012	410.696	772.991	877.254
ENSG00000127666	334.085	1.31512	0.151832	8.66168	4.64881e-18	1.47156e-16	Up	TICAM1	19:4815932-4831704	protein_coding	-	229.556	251.281	565.817	631.623
ENSG00000167191	647.886	1.20271	0.139062	8.64874	5.20727e-18	1.64537e-16	Up	GPRC5B	16:19856691-19886167	protein_coding	-	383.896	299.016	772.013	797.785
ENSG00000164023	1133	1.00857	0.116912	8.62672	6.31358e-18	1.98063e-16	Up	SGMS2	4:107824563-107915047	protein_coding	+	764.862	598.031	1314.38	1425.28
ENSG00000011426	6682.73	1.1965	0.138793	8.62079	6.64964e-18	2.07861e-16	Up	ANLN	7:36389821-36453791	protein_coding	+	4368.4	2774.9	8360.22	8006.75
ENSG00000276462	49.5933	4.44704	0.516002	8.61825	6.79845e-18	2.12134e-16	Up	BX255923.2	9:41100793-41119909	lncRNA	-	6.83784	10.8078	243.331	143.457
ENSG00000132561	571.96	-1.19042	0.138369	-8.60324	7.74985e-18	2.4139e-16	Down	MATN2	8:97868840-98036724	protein_coding	+	1138.01	1079.88	440.732	531.513
ENSG00000123700	224.473	1.74856	0.203878	8.5765	9.7804e-18	3.01265e-16	Up	KCNJ2	17:70168673-70180048	protein_coding	+	83.0309	77.4559	250.171	288.978
ENSG00000015475	1676.31	1.0721	0.125014	8.57587	9.83434e-18	3.02018e-16	Up	BID	22:17734138-17774770	protein_coding	-	1414.46	1069.97	2448.94	2772.12
ENSG00000188015	559.243	1.37064	0.159845	8.57476	9.92931e-18	3.044e-16	Up	S100A3	1:153547329-153549258	protein_coding	-	592.939	452.126	1236.2	1464.5
ENSG00000140682	480.669	-1.17678	0.137891	-8.53412	1.41227e-17	4.26239e-16	Down	TGFB1I1	16:31471585-31477960	protein_coding	+	1163.41	1423.93	562.886	582.084
ENSG00000151503	4009.05	1.06186	0.124591	8.52276	1.55791e-17	4.67773e-16	Up	NCAPD3	11:134150119-134225454	protein_coding	-	1845.24	1291.53	3420.31	3124.06
ENSG00000168306	260.132	1.69564	0.199088	8.51703	1.63701e-17	4.89844e-16	Up	ACOX2	3:58505136-58537283	protein_coding	-	206.112	140.501	577.544	542.865
ENSG00000174371	2365.27	1.17619	0.138361	8.50091	1.88103e-17	5.61903e-16	Up	EXO1	1:241847967-241895148	protein_coding	+	958.275	628.653	1860.65	1721.48
ENSG00000104885	2511.79	1.226	0.14432	8.49497	1.97992e-17	5.90434e-16	Up	DOT1L	19:2163933-2232578	protein_coding	+	888.92	882.637	2520.28	1622.4
ENSG00000240476	139.93	1.97316	0.232333	8.49283	2.0166e-17	6.0035e-16	Up	LINC00973	3:98981058-98983096	lncRNA	+	79.1236	82.8598	323.464	312.715
ENSG00000108511	573.029	-1.06454	0.125399	-8.48922	2.08021e-17	6.18237e-16	Down	HOXB6	17:48595751-48604992	protein_coding	-	772.676	852.915	402.62	374.639
ENSG00000165879	174.282	-2.09038	0.246497	-8.48037	2.24473e-17	6.66e-16	Down	FRAT1	10:97319267-97321915	protein_coding	+	198.297	234.169	42.021	59.8597
ENSG00000137171	835.22	-1.20493	0.142123	-8.47804	2.29013e-17	6.78319e-16	Down	KLC4	6:43040777-43075095	protein_coding	+	1221.04	895.246	437.8	479.909
ENSG00000143869	224.808	-1.79702	0.212131	-8.47127	2.42735e-17	7.1654e-16	Down	GDF7	2:20667144-20679243	protein_coding	+	233.463	259.387	57.6567	84.6292
ENSG00000164687	3015.38	1.11491	0.131626	8.47031	2.44731e-17	7.21215e-16	Up	FABP5	8:81280536-81284777	protein_coding	+	2524.14	1734.65	4301.78	4918.81
ENSG00000109805	3382.92	1.07982	0.12769	8.45658	2.75327e-17	8.07304e-16	Up	NCAPG	4:17810979-17844865	protein_coding	+	1706.53	1157.33	3002.06	3047.68
ENSG00000116761	406.061	-1.39291	0.165025	-8.4406	3.15704e-17	9.24148e-16	Down	CTH	1:70411218-70439851	protein_coding	+	356.545	337.744	122.154	142.425
ENSG00000104856	1323.94	1.55147	0.184012	8.43135	3.41705e-17	9.95265e-16	Up	RELB	19:45001449-45038198	protein_coding	+	854.73	1555.42	3496.54	3571.97
ENSG00000166821	450.173	-1.18371	0.140439	-8.42864	3.49717e-17	1.01691e-15	Down	PEX11A	15:89677764-89690783	protein_coding	-	496.232	508.867	227.695	214.669
ENSG00000168505	137.026	2.32012	0.275432	8.42357	3.6517e-17	1.06008e-15	Up	GBX2	2:236165236-236168386	protein_coding	-	42.0039	63.0455	257.012	269.369
ENSG00000139190	400.507	-1.40458	0.166766	-8.42246	3.68656e-17	1.06843e-15	Down	VAMP1	12:6462237-6470987	protein_coding	-	792.213	775.459	347.895	243.567
ENSG00000159263	627.338	-1.23137	0.146325	-8.41535	3.91714e-17	1.13151e-15	Down	SIM2	21:36699133-36749917	protein_coding	+	915.294	1210.47	468.094	437.595
ENSG00000267121	686.994	-1.11669	0.132878	-8.40393	4.31776e-17	1.24313e-15	Down	AC008105.3	17:45190931-45222222	lncRNA	-	2187.13	1999.44	1049.55	880.35
ENSG00000203760	1277.59	1.11699	0.132994	8.3988	4.51068e-17	1.29442e-15	Up	CENPW	6:126340174-126348875	protein_coding	+	404.41	290.91	745.628	759.599
ENSG00000141524	623.753	1.1395	0.135808	8.39053	4.83945e-17	1.38649e-15	Up	TMC6	17:78110458-78132407	protein_coding	-	363.383	415.199	927.393	788.496
ENSG00000167670	2646.03	1.05655	0.12618	8.37332	5.60161e-17	1.60223e-15	Up	CHAF1A	19:4402640-4445018	protein_coding	+	1221.04	846.611	2084.44	2212.74
ENSG00000204860	277.208	-1.59452	0.19064	-8.36403	6.06126e-17	1.73087e-15	Down	FAM201A	9:38620474-38624990	lncRNA	+	507.954	702.507	187.629	213.637
ENSG00000006210	60.9715	3.10443	0.371699	8.352	6.71161e-17	1.90725e-15	Up	CX3CL1	16:57372477-57385044	protein_coding	+	23.444	21.6156	178.833	208.477
ENSG00000111445	2681.92	1.01174	0.121141	8.35174	6.72634e-17	1.90834e-15	Up	RFC5	12:118013588-118033130	protein_coding	+	1171.22	835.803	2068.8	1974.34
ENSG00000145358	216.167	-1.81404	0.217273	-8.34916	6.87517e-17	1.94741e-15	Down	DDIT4L	4:100185870-100190782	protein_coding	-	265.699	245.877	77.2013	68.1162
ENSG00000160094	470.268	-1.17213	0.141023	-8.31166	9.43746e-17	2.63481e-15	Down	ZNF362	1:33256492-33300719	protein_coding	+	684.761	815.088	324.441	341.613
ENSG00000056558	536.688	1.52048	0.183109	8.30369	1.00928e-16	2.81329e-15	Up	TRAF1	9:120902393-120929173	protein_coding	-	484.51	782.665	1717.97	1920.67
ENSG00000211445	673.156	1.24153	0.149692	8.29387	1.0962e-16	3.04105e-15	Up	GPX3	5:151020438-151028992	protein_coding	+	377.058	258.486	707.516	792.625
ENSG00000163347	3334.46	1.09461	0.132054	8.28909	1.1412e-16	3.1577e-15	Up	CLDN1	3:190305707-190322446	protein_coding	-	3199.13	4600.52	8212.66	8447.44
ENSG00000119938	195.891	-1.63615	0.197452	-8.28635	1.16782e-16	3.22439e-15	Down	PPP1R3C	10:91628442-91633071	protein_coding	-	502.093	566.509	158.312	185.771
ENSG00000159399	1474.6	1.93403	0.233507	8.28251	1.20601e-16	3.3246e-15	Up	HK2	2:74833981-74893359	protein_coding	+	28.3282	26.1188	107.496	100.11
ENSG00000163170	1602.18	1.13227	0.137113	8.25791	1.48251e-16	4.03606e-15	Up	BOLA3	2:74135400-74147912	protein_coding	-	1158.53	775.459	2053.16	2182.81
ENSG00000172840	772.868	-1.01256	0.122617	-8.2579	1.48254e-16	4.03606e-15	Down	PDP2	16:66878589-66895754	protein_coding	+	728.719	669.183	376.234	315.811
ENSG00000117115	144.609	1.93703	0.235419	8.22801	1.90347e-16	5.14997e-15	Up	PADI2	1:17066761-17119451	protein_coding	-	81.0773	60.3435	268.739	271.433
ENSG00000204516	232.391	1.51178	0.184111	8.21126	2.18888e-16	5.88707e-15	Up	MICB	6:31494881-31511124	protein_coding	+	156.294	135.998	406.529	426.242
ENSG00000101040	1861.16	1.22173	0.148839	8.20844	2.24088e-16	6.01635e-15	Up	ZMYND8	20:47209214-47356889	protein_coding	-	1058.89	662.878	2058.05	1953.7
ENSG00000142065	297.742	-1.32407	0.161389	-8.20419	2.32155e-16	6.2044e-15	Down	ZFP14	19:36334453-36379201	protein_coding	-	668.155	759.248	283.397	286.914
ENSG00000122952	4655.35	1.13351	0.138351	8.19301	2.54774e-16	6.77784e-15	Up	ZWINT	10:56357227-56361273	protein_coding	-	2481.16	1604.06	4686.81	4271.71
ENSG00000160193	1242.29	1.17591	0.143588	8.18948	2.62352e-16	6.9583e-15	Up	WDR4	21:42843094-42879568	protein_coding	-	602.707	395.385	1128.7	1122.88
ENSG00000230699	130.328	-1.93611	0.237428	-8.15452	3.50575e-16	9.2422e-15	Down	AL645608.2	1:911435-914948	lncRNA	+	350.684	316.128	100.655	73.2765
ENSG00000127129	65.3545	3.33954	0.412899	8.08803	6.06358e-16	1.57482e-14	Up	EDN2	1:41478775-41484683	protein_coding	-	14.6525	14.4104	126.063	168.226
ENSG00000198959	9970.28	1.10193	0.13628	8.08577	6.17713e-16	1.60194e-14	Up	TGM2	20:38127385-38166578	protein_coding	-	10945.4	7897.8	17697.7	22745.6
ENSG00000164400	43.7649	6.76062	0.836237	8.08457	6.23853e-16	1.61547e-14	Up	CSF2	5:132073789-132076170	protein_coding	+	0.976835	2.70195	147.562	258.016
ENSG00000235092	125.831	-1.90178	0.235647	-8.07049	7.00163e-16	1.80506e-14	Down	ID2-AS1	2:8666636-8681864	lncRNA	-	312.587	294.512	86.9737	75.3406
ENSG00000181274	718.143	-1.12447	0.139908	-8.03723	9.18886e-16	2.34135e-14	Down	FRAT2	10:97332497-97334709	protein_coding	-	457.159	371.068	191.537	187.836
ENSG00000165501	1150.11	1.02524	0.12795	8.01284	1.12088e-15	2.83131e-14	Up	LRR1	14:49598761-49614672	protein_coding	+	695.506	511.569	1199.06	1254.99
ENSG00000131462	3556.41	1.03695	0.129711	7.99428	1.30337e-15	3.26869e-14	Up	TUBG1	17:42609683-42615238	protein_coding	+	2504.6	1840.93	3965.61	4948.74
ENSG00000112773	431.275	-1.4656	0.184957	-7.92402	2.29959e-15	5.66164e-14	Down	TENT5A	6:81491439-81752774	protein_coding	-	438.599	314.327	128.995	143.457
ENSG00000100739	72.8192	2.71132	0.342631	7.91323	2.50797e-15	6.14015e-14	Up	BDKRB1	14:96256210-96268967	protein_coding	+	35.166	26.1188	184.697	215.701
ENSG00000179023	92.1929	-2.3532	0.297906	-7.89915	2.80815e-15	6.86546e-14	Down	KLHDC7A	1:18480982-18486126	protein_coding	+	231.51	195.441	35.1804	48.507
ENSG00000114626	735.894	-1.03489	0.131214	-7.88704	3.0943e-15	7.53349e-14	Down	ABTB1	3:127672935-127680926	protein_coding	+	1216.16	1410.42	590.248	692.514
ENSG00000178531	362.667	1.51869	0.192817	7.87634	3.37108e-15	8.11702e-14	Up	CTXN1	19:7924491-7926135	protein_coding	-	100.614	75.6546	235.513	268.336
ENSG00000166165	12361.9	1.10699	0.140847	7.85957	3.85461e-15	9.24315e-14	Up	CKB	14:103519667-103522833	protein_coding	-	859.615	534.085	1490.28	1507.84
ENSG00000162692	36.5217	4.28489	0.545444	7.85578	3.97292e-15	9.47494e-14	Up	VCAM1	1:100719742-100739045	protein_coding	+	10.7452	4.50325	126.063	168.226
ENSG00000168772	163.048	-2.02929	0.259022	-7.83444	4.70938e-15	1.11704e-13	Down	CXXC4	4:104468308-104494901	protein_coding	-	356.545	235.97	59.6112	85.6613
ENSG00000181544	388.784	1.38648	0.177096	7.82899	4.9179e-15	1.16178e-13	Up	FANCB	X:14835961-14873069	protein_coding	-	204.158	132.395	462.231	414.889
ENSG00000186918	887.601	-1.0058	0.128492	-7.82775	4.96678e-15	1.17175e-13	Down	ZNF395	8:28345590-28402701	protein_coding	-	885.989	1107.8	506.206	487.134
ENSG00000123374	2774.94	1.0287	0.131582	7.81796	5.36862e-15	1.26145e-13	Up	CDK2	12:55966781-55972789	protein_coding	+	1495.53	1025.84	2518.33	2622.47
ENSG00000136449	118.432	-2.07162	0.265412	-7.8053	5.93579e-15	1.38912e-13	Down	MYCBPAP	17:50508384-50531501	protein_coding	+	318.448	431.411	94.7915	83.5971
ENSG00000143320	571.363	1.91751	0.245979	7.79545	6.41809e-15	1.49998e-13	Up	CRABP2	1:156699606-156705816	protein_coding	-	29.305	22.5162	91.8598	103.206
ENSG00000125657	449.091	1.17242	0.150431	7.79373	6.50601e-15	1.5185e-13	Up	TNFSF9	19:6531026-6535924	protein_coding	+	279.375	218.858	586.339	534.609
ENSG00000171320	1229.6	1.46409	0.187884	7.79254	6.5677e-15	1.52882e-13	Up	ESCO2	8:27771949-27812640	protein_coding	+	925.062	491.755	1972.05	1933.05
ENSG00000031691	624.886	1.04519	0.134208	7.78788	6.81444e-15	1.5782e-13	Up	CENPQ	6:49463370-49493107	protein_coding	+	380.966	301.718	694.812	712.124
ENSG00000163638	1010.03	1.26932	0.163169	7.77915	7.3016e-15	1.67956e-13	Up	ADAMTS9	3:64515654-64688000	protein_coding	-	876.221	553.9	1746.31	1697.74
ENSG00000197019	824.513	-1.04732	0.134791	-7.76992	7.85331e-15	1.79937e-13	Down	SERTAD1	19:40421589-40425992	protein_coding	-	654.479	804.28	338.122	368.447
ENSG00000272273	167.443	2.36585	0.304663	7.76548	8.13384e-15	1.86121e-13	Up	IER3-AS1	6:30742929-30743592	lncRNA	+	37.1197	38.7279	161.243	230.15
ENSG00000126259	83.1958	2.46714	0.317942	7.75972	8.51179e-15	1.94009e-13	Up	KIRREL2	19:35855861-35867109	protein_coding	+	31.2587	27.0195	171.993	149.649
ENSG00000181649	758.834	1.06069	0.136884	7.74883	9.2744e-15	2.10842e-13	Up	PHLDA2	11:2928273-2929420	protein_coding	-	606.614	529.582	1048.57	1321.04
ENSG00000180340	749.184	-1.02092	0.132166	-7.7245	1.12294e-14	2.53639e-13	Down	FZD2	17:44557459-44559570	protein_coding	+	1298.21	1543.71	624.451	777.144
ENSG00000230487	259.977	-1.24563	0.161322	-7.72138	1.15077e-14	2.59257e-13	Down	PSMG3-AS1	7:1570073-1589626	lncRNA	+	532.375	563.807	215.968	246.663
ENSG00000169429	18613.9	5.30033	0.686509	7.7207	1.15692e-14	2.60177e-13	Up	CXCL8	4:73740541-73743716	protein_coding	+	1054.98	1100.59	38901.7	46041.4
ENSG00000068078	1670.97	-1.36859	0.177308	-7.71869	1.17529e-14	2.63478e-13	Down	FGFR3	4:1793293-1808872	protein_coding	+	990.51	564.707	292.192	309.619
ENSG00000182685	175.281	-1.55591	0.201577	-7.71867	1.17553e-14	2.63478e-13	Down	BRICD5	16:2209253-2211950	protein_coding	-	389.757	334.141	119.222	126.944
ENSG00000162194	244.45	-1.34412	0.174611	-7.69782	1.38405e-14	3.08242e-13	Down	LBHD1	11:62662817-62672255	protein_coding	-	337.985	307.122	127.04	126.944
ENSG00000171658	576.09	-1.28045	0.16664	-7.68392	1.54293e-14	3.40592e-13	Down	NMRAL2P	3:185959943-185980872	transcribed_unprocessed_pseudogene	+	1167.32	1509.49	614.679	487.134
ENSG00000171425	777.16	-1.387	0.1809	-7.6672	1.75789e-14	3.85612e-13	Down	ZNF581	19:55635459-55645623	protein_coding	+	928.97	1505.89	427.05	504.679
ENSG00000185112	126.372	2.33602	0.305623	7.64347	2.11441e-14	4.6266e-13	Up	FAM43A	3:194686544-194689037	protein_coding	+	38.0966	82.8598	284.375	329.228
ENSG00000125726	209.997	1.61937	0.212262	7.62909	2.36424e-14	5.12838e-13	Up	CD70	19:6583183-6604103	protein_coding	-	156.294	101.773	400.665	390.12
ENSG00000145476	443.606	-1.01121	0.132593	-7.62638	2.41431e-14	5.21758e-13	Down	CYP4V2	4:186191567-186213463	protein_coding	+	662.294	707.911	331.282	348.837
ENSG00000167680	361.781	1.1947	0.156924	7.61321	2.67367e-14	5.75678e-13	Up	SEMA6B	19:4542593-4559684	protein_coding	-	244.209	242.275	553.113	560.41
ENSG00000109072	463.191	-1.19239	0.157255	-7.58254	3.3886e-14	7.24267e-13	Down	VTN	17:28367284-28373091	protein_coding	-	1293.33	1027.64	478.844	536.673
ENSG00000185561	470.315	-1.20941	0.159566	-7.57939	3.47186e-14	7.40254e-13	Down	TLCD2	17:1702816-1710377	protein_coding	-	535.305	631.355	231.604	273.497
ENSG00000186204	227.548	-1.55053	0.204712	-7.5742	3.61337e-14	7.68554e-13	Down	CYP4F12	19:15672757-15697174	protein_coding	+	483.533	380.975	152.448	142.425
ENSG00000166250	490.294	1.0009	0.132436	7.55756	4.107e-14	8.68273e-13	Up	CLMP	11:123069872-123195248	protein_coding	-	568.518	607.939	1099.39	1256.02
ENSG00000055732	469.183	-1.2758	0.168827	-7.55681	4.13085e-14	8.72262e-13	Down	MCOLN3	1:85018082-85048500	protein_coding	-	342.869	440.418	174.925	148.617
ENSG00000152804	770.461	-1.09984	0.145983	-7.53403	4.91986e-14	1.02894e-12	Down	HHEX	10:92689955-92695647	protein_coding	+	1444.74	1031.24	574.612	580.02
ENSG00000138346	1383.66	1.03584	0.137741	7.52017	5.47051e-14	1.13327e-12	Up	DNA2	10:68414064-68472121	protein_coding	-	906.503	628.653	1684.75	1459.34
ENSG00000230798	151.97	-1.79788	0.239378	-7.51062	5.88502e-14	1.21197e-12	Down	FOXD3-AS1	1:63320884-63324441	lncRNA	-	233.463	300.817	71.3379	82.5651
ENSG00000197841	493.117	-1.18316	0.157544	-7.51004	5.91096e-14	1.21588e-12	Down	ZNF181	19:34734155-34745378	protein_coding	+	811.75	1109.6	416.301	430.37
ENSG00000175305	788.8	1.42764	0.190122	7.5091	5.95372e-14	1.22324e-12	Up	CCNE2	8:94879770-94896678	protein_coding	-	272.537	145.005	528.683	591.372
ENSG00000169689	3251.85	1.03104	0.137518	7.49746	6.50667e-14	1.3275e-12	Up	CENPX	17:82018702-82024107	protein_coding	-	2601.31	1747.26	4338.91	4544.17
ENSG00000131196	430.795	1.14007	0.152575	7.47217	7.88834e-14	1.59452e-12	Up	NFATC1	18:79395856-79529325	protein_coding	+	210.019	247.679	483.73	526.352
ENSG00000133131	6224.7	1.03598	0.139144	7.44539	9.66551e-14	1.93587e-12	Up	MORC4	X:106813871-107000212	protein_coding	-	6684.48	4287.99	10911.8	11583.9
ENSG00000269858	447.471	1.26826	0.170545	7.43653	1.03368e-13	2.06796e-12	Up	EGLN2	19:40798996-40808434	protein_coding	+	305.749	383.677	960.619	700.771
ENSG00000183876	167.282	1.72956	0.232957	7.42436	1.13325e-13	2.25171e-12	Up	ARSI	5:150296343-150339307	protein_coding	-	136.757	132.395	386.007	506.743
ENSG00000184481	353.319	-1.19612	0.161412	-7.41034	1.25977e-13	2.48337e-12	Down	FOXO4	X:71096197-71103535	protein_coding	+	293.05	325.135	137.79	132.104
ENSG00000105519	86.3901	-2.30823	0.311542	-7.40904	1.27218e-13	2.505e-12	Down	CAPS	19:5911375-5915877	protein_coding	+	150.433	221.56	41.0437	34.0581
ENSG00000014138	1685.31	1.08009	0.14603	7.39635	1.39975e-13	2.73772e-12	Up	POLA2	11:65261920-65305589	protein_coding	+	1043.26	675.487	1808.86	1821.59
ENSG00000260793	99.404	-1.93795	0.262713	-7.37667	1.62303e-13	3.1603e-12	Down	AC003102.1	17:44221401-44223710	lncRNA	+	217.834	190.037	53.7478	52.6352
ENSG00000049130	920.954	1.29246	0.17528	7.37371	1.65941e-13	3.22396e-12	Up	KITLG	12:88492793-88580851	protein_coding	-	721.881	416.1	1385.72	1398.45
ENSG00000130600	639.347	3.22991	0.439	7.35743	1.87483e-13	3.62706e-12	Up	H19	11:1995176-2001470	lncRNA	-	156.294	57.6416	1021.21	982.524
ENSG00000170458	159.122	1.97279	0.2683	7.3529	1.93954e-13	3.73918e-12	Up	CD14	5:140631728-140633701	protein_coding	-	39.0734	36.9266	125.086	173.387
ENSG00000165891	883.237	1.06024	0.144204	7.35233	1.94778e-13	3.75092e-12	Up	E2F7	12:77021248-77065569	protein_coding	-	471.811	331.439	901.985	769.919
ENSG00000267519	410.878	1.29529	0.176498	7.3388	2.15517e-13	4.13664e-12	Up	AC020916.1	19:13823880-13842928	lncRNA	-	382.919	406.193	1136.52	799.849
ENSG00000166924	136.025	1.83572	0.250164	7.33805	2.16726e-13	4.15529e-12	Up	NYAP1	7:100483927-100494802	protein_coding	+	61.5406	72.052	247.24	230.15
ENSG00000277534	404.367	-1.13992	0.155389	-7.33592	2.20198e-13	4.20345e-12	Down	AC007996.1	18:26542971-26545791	lncRNA	-	559.726	580.018	252.126	265.24
ENSG00000196136	64.9306	7.86398	1.07327	7.32715	2.35104e-13	4.47336e-12	Up	SERPINA3	14:94612377-94624055	protein_coding	+	1.95367	0	260.921	176.483
ENSG00000157851	1005.35	1.17654	0.16153	7.2837	3.24789e-13	6.11994e-12	Up	DPYSL5	2:26847747-26950351	protein_coding	+	246.162	158.514	423.141	489.198
ENSG00000230882	310.03	1.29291	0.177548	7.28202	3.28859e-13	6.18997e-12	Up	AC005077.4	7:76071469-76074963	processed_pseudogene	-	287.189	243.175	700.675	597.565
ENSG00000051341	1264.6	1.22055	0.16769	7.27863	3.37228e-13	6.33388e-12	Up	POLQ	3:121431427-121546641	protein_coding	-	833.24	493.556	1667.16	1421.15
ENSG00000103269	186.178	-1.94913	0.268069	-7.271	3.56846e-13	6.67372e-12	Down	RHBDL1	16:675666-678268	protein_coding	+	162.155	244.076	54.725	50.5711
ENSG00000161270	140.51	2.09636	0.28841	7.26869	3.63002e-13	6.78159e-12	Up	NPHS1	19:35825964-35869287	protein_coding	-	84.0078	96.3695	487.639	283.817
ENSG00000139734	1370.07	1.12538	0.154895	7.26546	3.71764e-13	6.9305e-12	Up	DIAPH3	13:59665583-60163987	protein_coding	-	759.977	463.835	1350.53	1315.88
ENSG00000197299	1620.28	1.04391	0.143877	7.25559	3.99923e-13	7.43169e-12	Up	BLM	15:90717346-90816166	protein_coding	+	918.225	605.237	1652.5	1485.14
ENSG00000138378	413.098	-1.01031	0.139924	-7.22048	5.18055e-13	9.47603e-12	Down	STAT4	2:191029576-191151596	protein_coding	-	796.12	842.107	425.096	388.056
ENSG00000176692	102.446	2.30554	0.319623	7.21332	5.46036e-13	9.94626e-12	Up	FOXC2	16:86566829-86569728	protein_coding	+	40.0502	60.3435	214.014	283.817
ENSG00000120075	180.444	-1.41877	0.196779	-7.20995	5.59717e-13	1.01743e-11	Down	HOXB5	17:48591257-48593961	protein_coding	-	337.008	334.141	124.108	126.944
ENSG00000215012	633.749	-1.14672	0.159347	-7.1964	6.1821e-13	1.1168e-11	Down	RTL10	22:19846138-19854896	protein_coding	-	533.352	694.401	283.397	271.433
ENSG00000131797	608.678	1.11494	0.155095	7.18876	6.53825e-13	1.1787e-11	Up	CLUHP3	16:31700590-31711986	transcribed_unprocessed_pseudogene	+	358.498	479.146	1007.53	808.106
ENSG00000214274	329.044	-1.14872	0.160217	-7.16976	7.51273e-13	1.33649e-11	Down	ANG	14:20684177-20698971	protein_coding	+	524.56	480.947	210.105	243.567
ENSG00000176428	194.843	-1.60633	0.224201	-7.1647	7.79583e-13	1.38123e-11	Down	VPS37D	7:73667831-73672112	protein_coding	+	300.865	409.796	98.7004	135.2
ENSG00000083750	453.236	-1.0005	0.139651	-7.16431	7.81806e-13	1.38377e-11	Down	RRAGB	X:55717739-55758774	protein_coding	+	654.479	751.142	373.303	329.228
ENSG00000121966	94.7838	3.35758	0.468685	7.16383	7.84526e-13	1.38718e-11	Up	CXCR4	2:136114349-136118165	protein_coding	-	5.86101	8.10585	62.5429	81.533
ENSG00000154146	417.497	1.86026	0.259715	7.16272	7.90917e-13	1.39567e-11	Up	NRGN	11:124739942-124747210	protein_coding	+	58.6101	18.9136	141.699	136.232
ENSG00000164220	365.752	-1.08741	0.151837	-7.16172	7.96713e-13	1.40448e-11	Down	F2RL2	5:76615482-76623413	protein_coding	-	712.112	731.328	371.348	307.555
ENSG00000101255	3529.98	-1.98599	0.277335	-7.16098	8.00998e-13	1.41061e-11	Down	TRIB3	20:362835-397559	protein_coding	+	6682.53	13127.9	2432.33	2568.81
ENSG00000239672	2191.48	1.03279	0.144819	7.13156	9.92344e-13	1.72846e-11	Up	NME1	17:51153536-51162428	protein_coding	+	1408.6	982.609	2240.79	2649.31
ENSG00000102879	112.984	2.78493	0.390769	7.12679	1.02735e-12	1.78715e-11	Up	CORO1A	16:30182827-30189076	protein_coding	+	13.6757	8.10585	65.4745	83.5971
ENSG00000165480	708.429	1.01172	0.141961	7.12669	1.02808e-12	1.78715e-11	Up	SKA3	13:21153595-21176552	protein_coding	-	415.155	304.42	703.607	745.15
ENSG00000187479	586.296	2.88309	0.404756	7.12303	1.05578e-12	1.83348e-11	Up	C11orf96	11:43925342-43943883	protein_coding	+	3.90734	10.8078	49.8388	60.8917
ENSG00000223764	554.651	-1.28272	0.180276	-7.11529	1.11676e-12	1.93553e-11	Down	LINC02593	1:916865-921016	lncRNA	-	873.29	551.198	275.579	309.619
ENSG00000168517	352.349	-1.14502	0.161033	-7.11048	1.15643e-12	2.00032e-11	Down	HEXIM2	17:45160700-45170040	protein_coding	+	572.425	711.513	274.602	306.523
ENSG00000164442	671.373	-1.14118	0.160601	-7.10566	1.19751e-12	2.06933e-11	Down	CITED2	6:139371807-139374648	protein_coding	-	446.413	349.452	178.833	181.643
ENSG00000106031	405.618	-1.40624	0.198237	-7.09377	1.30505e-12	2.24189e-11	Down	HOXA13	7:27193503-27200091	protein_coding	-	273.514	419.703	133.881	127.976
ENSG00000166473	116.938	-2.29843	0.324269	-7.08803	1.36034e-12	2.32773e-11	Down	PKD1L2	16:81100875-81220370	polymorphic_pseudogene	-	232.487	442.219	75.2469	61.9238
ENSG00000108187	281.982	-1.26658	0.179543	-7.05446	1.73269e-12	2.94188e-11	Down	PBLD	10:68282660-68333049	protein_coding	-	447.39	428.709	190.56	173.387
ENSG00000215481	110.215	-1.93212	0.274078	-7.0495	1.79564e-12	3.04581e-11	Down	BCRP3	22:24632915-24650012	lncRNA	+	326.263	356.657	107.496	71.2124
ENSG00000176678	161.93	1.48738	0.211331	7.03817	1.94787e-12	3.2786e-11	Up	FOXL1	16:86576368-86582160	protein_coding	+	123.081	114.383	335.191	330.26
ENSG00000265972	261.386	-4.63868	0.659068	-7.03825	1.94674e-12	3.2786e-11	Down	TXNIP	1:145992435-145996600	protein_coding	-	252.023	1059.16	16.6129	36.1222
ENSG00000125352	706.77	-1.07457	0.153157	-7.01613	2.28101e-12	3.81367e-11	Down	RNF113A	X:119870475-119871827	protein_coding	-	718.95	999.721	375.257	441.723
ENSG00000006283	431.299	1.22266	0.174663	7.0001	2.55782e-12	4.24807e-11	Up	CACNA1G	17:50560715-50627474	protein_coding	+	415.155	339.545	894.167	865.901
ENSG00000168140	199.163	-1.43006	0.204479	-6.99366	2.67801e-12	4.43925e-11	Down	VASN	16:4371848-4383538	protein_coding	+	304.772	381.875	127.04	127.976
ENSG00000105290	2285.54	1.08179	0.154822	6.98731	2.80217e-12	4.63191e-11	Up	APLP1	19:35867899-35879791	protein_coding	+	1729.97	1049.26	2968.83	2910.42
ENSG00000131759	866.522	-1.02337	0.146733	-6.97432	3.07354e-12	5.07091e-11	Down	RARA	17:40309180-40357643	protein_coding	+	782.445	1078.08	449.527	466.493
ENSG00000176907	3721.36	1.16127	0.166745	6.96434	3.29953e-12	5.43863e-11	Up	TCIM	8:40153455-40155308	protein_coding	+	2566.14	4380.76	7677.14	7863.29
ENSG00000060140	60.6812	2.66709	0.38336	6.95715	3.47214e-12	5.68567e-11	Up	STYK1	12:10618923-10674318	protein_coding	-	30.2819	17.1123	164.175	135.2
ENSG00000134508	1020.84	-1.0747	0.154498	-6.95609	3.49855e-12	5.72356e-11	Down	CABLES1	18:23134564-23260467	protein_coding	+	737.51	1118.61	429.982	452.044
ENSG00000164741	484.339	1.05822	0.152335	6.94666	3.74045e-12	6.09652e-11	Up	DLC1	8:13083361-13604610	protein_coding	-	227.602	285.506	516.956	553.186
ENSG00000196083	386.643	1.17643	0.169393	6.94495	3.78594e-12	6.15347e-11	Up	IL1RAP	3:190514051-190659750	protein_coding	+	153.363	199.044	379.166	419.018
ENSG00000196458	450.117	-1.07505	0.155236	-6.92526	4.35167e-12	7.0403e-11	Down	ZNF605	12:132918306-132956306	protein_coding	-	807.842	1042.05	460.276	417.986
ENSG00000125089	297.245	1.15604	0.167559	6.89931	5.22569e-12	8.3769e-11	Up	SH3TC1	4:8182072-8241803	protein_coding	+	300.865	290.009	712.402	603.757
ENSG00000160323	217.225	-1.3845	0.201248	-6.87954	6.00457e-12	9.56793e-11	Down	ADAMTS13	9:133414358-133459402	protein_coding	+	242.255	309.823	110.427	101.142
ENSG00000116117	255.128	-1.12127	0.163387	-6.86269	6.75767e-12	1.06763e-10	Down	PARD3B	2:204545475-205620162	protein_coding	+	444.46	495.357	202.287	230.15
ENSG00000115902	717.012	-1.1262	0.164123	-6.86192	6.79425e-12	1.07244e-10	Down	SLC1A4	2:64988477-65023865	protein_coding	+	1319.7	1970.62	793.512	714.188
ENSG00000105270	103.242	-2.13933	0.311783	-6.86161	6.80901e-12	1.0738e-10	Down	CLIP3	19:36014660-36033343	protein_coding	-	222.718	309.823	74.2696	46.4428
ENSG00000078018	99.8618	-2.03102	0.296892	-6.84093	7.86798e-12	1.22863e-10	Down	MAP2	2:209424058-209734118	protein_coding	+	217.834	169.322	38.1121	56.7635
ENSG00000197405	83.9357	-2.12816	0.311319	-6.83593	8.1474e-12	1.26999e-10	Down	C5AR1	19:47290023-47322066	protein_coding	+	201.228	299.916	49.8388	65.02
ENSG00000217236	428.179	-1.0062	0.14824	-6.78763	1.13992e-11	1.74731e-10	Down	SP9	2:174334954-174338500	protein_coding	+	665.224	760.148	327.373	382.895
ENSG00000279407	116.086	-1.84968	0.272531	-6.78707	1.14435e-11	1.75256e-10	Down	AC007191.1	19:45714387-45717381	TEC	-	242.255	325.135	81.1103	76.3727
ENSG00000112812	296.069	-1.16093	0.171464	-6.77066	1.28192e-11	1.95471e-10	Down	PRSS16	6:27247701-27256624	protein_coding	+	423.946	545.794	208.15	226.022
ENSG00000124102	185.05	1.75676	0.259712	6.76427	1.33985e-11	2.03646e-10	Up	PI3	20:45174902-45176544	protein_coding	+	137.734	81.0585	315.646	422.114
ENSG00000178498	529.723	-1.1954	0.177081	-6.75055	1.47281e-11	2.23024e-10	Down	DTX3	12:57604622-57609804	protein_coding	+	947.53	1468.06	544.318	510.871
ENSG00000084710	402.24	1.06257	0.157943	6.72758	1.72503e-11	2.59644e-10	Up	EFR3B	2:25042076-25159135	protein_coding	+	434.691	334.141	782.763	821.522
ENSG00000116679	3139.93	1.02362	0.152426	6.71556	1.87347e-11	2.8078e-10	Up	IVNS1ABP	1:185296388-185317273	protein_coding	-	1978.09	1192.46	3157.44	3285.06
ENSG00000214290	116.714	-1.73384	0.25868	-6.70266	2.0466e-11	3.05941e-10	Down	COLCA2	11:111298555-111308735	protein_coding	+	218.811	228.765	65.4745	69.1482
ENSG00000128228	1018.54	1.06041	0.158302	6.69867	2.10326e-11	3.13876e-10	Up	SDF2L1	22:21642302-21644299	protein_coding	+	647.641	445.822	1034.89	1243.64
ENSG00000124216	109.627	-1.85606	0.277658	-6.68469	2.31418e-11	3.43593e-10	Down	SNAI1	20:49982980-49988886	protein_coding	+	235.417	175.627	56.6795	56.7635
ENSG00000101076	1898.45	-1.10338	0.165093	-6.68335	2.33538e-11	3.46154e-10	Down	HNF4A	20:44355700-44434596	protein_coding	+	4385.99	2735.27	1543.05	1771.02
ENSG00000231742	144.702	-1.4756	0.220803	-6.68289	2.34269e-11	3.46945e-10	Down	LINC01273	20:50171809-50176676	lncRNA	+	270.583	307.122	103.587	104.238
ENSG00000112182	146.857	-2.58226	0.386974	-6.67295	2.50708e-11	3.69726e-10	Down	BACH2	6:89926528-90296908	protein_coding	-	112.336	56.7409	12.704	15.4809
ENSG00000103742	187.193	-1.55676	0.233342	-6.67159	2.5305e-11	3.72865e-10	Down	IGDCC4	15:65381484-65422947	protein_coding	-	243.232	376.472	103.587	107.335
ENSG00000182600	531.571	-1.25313	0.188179	-6.65925	2.7522e-11	4.01812e-10	Down	SNORC	2:232857270-232878708	protein_coding	+	1297.24	825.896	406.529	484.038
ENSG00000196544	250.976	-1.29689	0.194989	-6.65107	2.90964e-11	4.23385e-10	Down	BORCS6	17:8188333-8190907	protein_coding	-	343.846	314.327	112.382	155.842
ENSG00000126562	251.751	-1.61589	0.243056	-6.64823	2.96631e-11	4.31273e-10	Down	WNK4	17:42780610-42797066	protein_coding	+	432.738	665.58	220.854	137.264
ENSG00000113108	333.827	-1.48262	0.223136	-6.64448	3.04293e-11	4.41678e-10	Down	APBB3	5:140558268-140564781	protein_coding	-	420.039	687.196	221.832	174.419
ENSG00000138617	431.943	-1.21502	0.183193	-6.63248	3.30087e-11	4.77929e-10	Down	PARP16	15:65234460-65300618	protein_coding	-	515.769	752.042	240.399	306.523
ENSG00000069482	1553.1	1.89148	0.285235	6.63133	3.32685e-11	4.80499e-10	Up	GAL	11:68683779-68691175	protein_coding	+	13.6757	20.7149	57.6567	71.2124
ENSG00000103154	162.669	-1.64162	0.248266	-6.61235	3.78279e-11	5.41879e-10	Down	NECAB2	16:83968632-84002776	protein_coding	+	255.931	167.521	68.4062	67.0841
ENSG00000174428	267.241	-1.07982	0.163664	-6.59781	4.17268e-11	5.95781e-10	Down	GTF2IRD2B	7:75092396-75149817	protein_coding	+	477.672	523.277	214.991	259.048
ENSG00000100162	803.96	1.04091	0.158129	6.5827	4.6197e-11	6.54271e-10	Up	CENPM	22:41938737-41947152	protein_coding	-	491.348	312.525	850.192	800.881
ENSG00000137507	36.0135	3.42613	0.520718	6.57964	4.71604e-11	6.67375e-10	Up	LRRC32	11:76657524-76670747	protein_coding	-	8.79151	9.0065	103.587	87.7254
ENSG00000113070	185.103	1.47443	0.224209	6.57613	4.82861e-11	6.82753e-10	Up	HBEGF	5:140332843-140346603	protein_coding	-	60.5638	78.3565	181.765	205.381
ENSG00000111181	30.8149	3.88692	0.591078	6.57599	4.83312e-11	6.82839e-10	Up	SLC6A12	12:190077-214570	protein_coding	-	3.90734	9.0065	113.359	79.4689
ENSG00000077152	2279.24	1.05488	0.160762	6.56176	5.3176e-11	7.4887e-10	Up	UBE2T	1:202331657-202341980	protein_coding	-	1505.3	873.63	2491.94	2447.02
ENSG00000174125	169.485	1.33727	0.203829	6.56075	5.35388e-11	7.52164e-10	Up	TLR1	4:38790677-38856817	protein_coding	-	115.266	118.886	307.828	283.817
ENSG00000245060	247.033	-1.23747	0.188684	-6.55846	5.43679e-11	7.632e-10	Down	LINC00847	5:180830326-180839742	lncRNA	+	490.371	634.057	231.604	245.631
ENSG00000133083	150.964	1.89781	0.289412	6.55745	5.47359e-11	7.66522e-10	Up	DCLK1	13:35768652-36131306	protein_coding	-	87.9151	44.1318	243.331	246.663
ENSG00000132825	213.762	-1.34582	0.205401	-6.55214	5.67185e-11	7.92384e-10	Down	PPP1R3D	20:59936663-59940305	protein_coding	-	253	328.737	108.473	120.751
ENSG00000143067	763.693	1.08813	0.166407	6.53895	6.19521e-11	8.60691e-10	Up	ZNF697	1:119619377-119648266	protein_coding	-	139.687	217.957	386.007	376.703
ENSG00000131018	1087.54	-1.06059	0.162924	-6.50972	7.5292e-11	1.03615e-09	Down	SYNE1	6:152121684-152637801	protein_coding	-	1785.65	2448.87	1199.06	830.811
ENSG00000159556	343.708	-1.30519	0.200526	-6.50885	7.57299e-11	1.04054e-09	Down	ISL2	15:76336773-76342475	protein_coding	+	183.645	259.387	92.837	86.6933
ENSG00000131398	238.764	-1.46248	0.22488	-6.50338	7.85333e-11	1.07737e-09	Down	KCNC3	19:50311937-50333515	protein_coding	-	158.247	146.806	45.9299	65.02
ENSG00000105516	167.368	-1.49011	0.229598	-6.49009	8.57842e-11	1.17317e-09	Down	DBP	19:48630030-48637438	protein_coding	-	159.224	199.044	56.6795	71.2124
ENSG00000258727	382.042	-1.03302	0.159334	-6.48338	8.96882e-11	1.22369e-09	Down	AL135999.1	14:23561097-23568073	lncRNA	+	715.043	822.293	408.483	342.645
ENSG00000183048	393.409	1.05586	0.162893	6.4819	9.05767e-11	1.23485e-09	Up	SLC25A10	17:81712236-81721016	protein_coding	+	243.232	172.024	430.959	430.37
ENSG00000137070	224.693	-1.16544	0.179958	-6.47615	9.40911e-11	1.28176e-09	Down	IL11RA	9:34650702-34661892	protein_coding	+	372.174	444.02	190.56	173.387
ENSG00000168016	246.033	-1.10526	0.171029	-6.46242	1.0304e-10	1.39606e-09	Down	TRANK1	3:36826820-36945098	protein_coding	-	474.742	470.139	207.173	232.214
ENSG00000158055	62.5213	2.54828	0.394565	6.45844	1.05786e-10	1.42665e-09	Up	GRHL3	1:24319322-24364482	protein_coding	+	29.305	13.5097	130.949	117.655
ENSG00000105559	97.3134	2.01889	0.312702	6.4563	1.07295e-10	1.44476e-09	Up	PLEKHA4	19:48837097-48868617	protein_coding	-	27.3514	28.8208	116.291	111.463
ENSG00000125398	2490.1	1.74913	0.271102	6.45191	1.10449e-10	1.48496e-09	Up	SOX9	17:72121020-72126416	protein_coding	+	1970.28	987.112	4832.41	5106.65
ENSG00000196639	167.001	1.43539	0.22251	6.45091	1.11184e-10	1.49369e-09	Up	HRH1	3:11137093-11263557	protein_coding	+	118.197	110.78	296.101	323.036
ENSG00000198182	284.562	-1.22304	0.18969	-6.44761	1.13626e-10	1.52299e-09	Down	ZNF607	19:37696371-37719761	protein_coding	-	303.796	415.199	150.494	157.906
ENSG00000267034	43.0921	3.50889	0.545681	6.43029	1.27363e-10	1.69802e-09	Up	AC010980.1	2:222317242-222318653	lncRNA	-	2.9305	8.10585	64.4973	62.9559
ENSG00000140450	546.773	-3.19168	0.496491	-6.42846	1.289e-10	1.71328e-09	Down	ARRDC4	15:97960703-97973833	protein_coding	+	144.572	398.988	22.4763	37.1543
ENSG00000125510	78.2021	-1.88741	0.293646	-6.4275	1.29722e-10	1.72045e-09	Down	OPRL1	20:64080082-64100643	protein_coding	+	175.83	188.236	47.8844	50.5711
ENSG00000129173	686.893	1.09271	0.170092	6.42421	1.32557e-10	1.75522e-09	Up	E2F8	11:19224063-19241620	protein_coding	-	413.201	258.486	747.583	682.194
ENSG00000266709	72.2874	5.6786	0.886027	6.40906	1.4642e-10	1.92712e-09	Up	AC005224.3	17:14303854-14305505	lncRNA	+	1.95367	0.90065	83.0647	60.8917
ENSG00000233016	2433.87	-1.90613	0.297911	-6.39833	1.57087e-10	2.05824e-09	Down	SNHG7	9:136721366-136728184	lncRNA	-	3281.19	6937.7	1343.69	1382.96
ENSG00000105855	118.22	1.73839	0.271979	6.39166	1.64097e-10	2.14366e-09	Up	ITGB8	7:20330702-20415754	protein_coding	+	87.9151	71.1513	264.83	265.24
ENSG00000176046	117.913	-2.09315	0.327776	-6.38591	1.70379e-10	2.22077e-09	Down	NUPR1	16:28532708-28539174	protein_coding	-	212.95	450.325	78.1786	77.4047
ENSG00000155961	226.455	-1.72216	0.270079	-6.37652	1.8116e-10	2.35079e-09	Down	RAB39B	X:155258235-155264491	protein_coding	-	183.645	364.763	87.9509	78.4368
ENSG00000161981	1784.85	1.01999	0.160368	6.36029	2.01379e-10	2.59392e-09	Up	SNRNP25	16:53010-57669	protein_coding	+	1058.89	658.375	1661.29	1818.5
ENSG00000065328	2154.13	1.80158	0.284553	6.33126	2.43166e-10	3.1093e-09	Up	MCM10	10:13161554-13211104	protein_coding	+	969.02	477.344	2479.24	2560.55
ENSG00000108852	556.57	1.17961	0.187088	6.30512	2.87971e-10	3.65473e-09	Up	MPP2	17:43875357-43909711	protein_coding	-	170.946	124.29	295.124	372.575
ENSG00000231607	562.78	1.01814	0.16165	6.2984	3.0073e-10	3.80367e-09	Up	DLEU2	13:49956670-50125720	lncRNA	-	157.27	123.389	286.329	280.721
ENSG00000255031	264.058	-1.41847	0.225623	-6.28689	3.23894e-10	4.07897e-09	Down	AP002807.1	11:68050740-68053762	lncRNA	+	523.583	798.876	289.261	205.381
ENSG00000254860	183.477	-1.22584	0.195429	-6.27255	3.55176e-10	4.45051e-09	Down	TMEM9B-AS1	11:8964510-8977527	lncRNA	+	418.085	485.45	194.469	191.964
ENSG00000197852	226.168	-1.28226	0.204448	-6.27181	3.56869e-10	4.46852e-09	Down	INKA2	1:111680630-111755824	protein_coding	-	261.792	344.048	114.336	135.2
ENSG00000075399	363.356	-1.01841	0.162489	-6.26754	3.66801e-10	4.58305e-09	Down	VPS9D1	16:89707134-89720898	protein_coding	-	643.734	635.859	310.76	320.972
ENSG00000006025	401.823	-1.07114	0.171309	-6.25268	4.03469e-10	5.00548e-09	Down	AC003665.1	17:47807372-47821834	protein_coding	-	781.468	855.617	450.504	328.196
ENSG00000223855	58.9315	-2.2127	0.354019	-6.25024	4.0983e-10	5.08079e-09	Down	AC147651.1	7:520391-525238	lncRNA	+	160.201	234.169	47.8844	37.1543
ENSG00000265190	210.541	1.111	0.178021	6.24085	4.3519e-10	5.38375e-09	Up	ANXA8	10:47460162-47484158	protein_coding	-	253	232.368	526.728	521.192
ENSG00000173227	218.163	1.14587	0.183657	6.23919	4.39833e-10	5.42585e-09	Up	SYT12	11:67006778-67050863	protein_coding	+	173.877	167.521	347.895	407.665
ENSG00000260708	249.787	1.16855	0.187344	6.23745	4.4476e-10	5.47841e-09	Up	AL118516.1	22:46761894-46762563	lncRNA	-	194.39	169.322	370.371	446.883
ENSG00000143554	196.595	-1.36442	0.218802	-6.23585	4.49322e-10	5.52344e-09	Down	SLC27A3	1:153774354-153780157	protein_coding	+	164.108	189.136	77.2013	59.8597
ENSG00000105409	343.323	1.18458	0.190601	6.21496	5.13391e-10	6.25393e-09	Up	ATP1A3	19:41966582-41997497	protein_coding	-	79.1236	72.052	174.925	168.226
ENSG00000172548	106.845	1.70811	0.275232	6.20608	5.43217e-10	6.60808e-09	Up	NIPAL4	5:157460019-157474717	protein_coding	+	64.4711	96.3695	269.716	256.984
ENSG00000132522	1637.23	1.03516	0.167451	6.18189	6.33398e-10	7.63085e-09	Up	GPS2	17:7311324-7315564	protein_coding	-	927.016	735.831	1506.89	1900.03
ENSG00000160460	297.024	-1.05613	0.170929	-6.17875	6.4611e-10	7.7733e-09	Down	SPTBN4	19:40466241-40576464	protein_coding	+	431.761	534.085	232.581	232.214
ENSG00000175087	310.564	-1.25485	0.204298	-6.14224	8.13634e-10	9.68889e-09	Down	PDIK1L	1:26111165-26125555	protein_coding	+	294.027	395.385	117.268	172.355
ENSG00000136010	723.469	-1.06075	0.172764	-6.13988	8.25829e-10	9.82722e-09	Down	ALDH1L2	12:105019784-105107643	protein_coding	-	807.842	1302.34	500.343	511.903
ENSG00000205436	213.726	1.31547	0.21437	6.13646	8.43811e-10	1.0021e-08	Up	EXOC3L4	14:103100144-103110559	protein_coding	+	153.363	150.408	440.732	314.779
ENSG00000277879	139.246	1.79398	0.292452	6.13427	8.55511e-10	1.01324e-08	Up	AL391988.1	10:117267116-117268668	lncRNA	-	66.4248	28.8208	168.084	159.97
ENSG00000148814	199.274	-1.08599	0.177635	-6.11363	9.7387e-10	1.1426e-08	Down	LRRC27	10:132332154-132381508	protein_coding	+	377.058	402.59	185.674	181.643
ENSG00000115657	47.8949	-2.54926	0.416995	-6.11341	9.75227e-10	1.14343e-08	Down	ABCB6	2:219209772-219218994	protein_coding	-	107.452	103.575	21.4991	14.4489
ENSG00000227124	179.865	-1.44662	0.237007	-6.1037	1.03644e-09	1.20872e-08	Down	ZNF717	3:75678660-75785583	protein_coding	-	209.043	288.208	93.8143	88.7574
ENSG00000168243	824.321	1.23395	0.202175	6.10335	1.03869e-09	1.21054e-08	Up	GNG4	1:235547685-235650754	protein_coding	-	364.359	178.329	626.406	647.104
ENSG00000221817	189.985	-1.16195	0.19051	-6.09917	1.06624e-09	1.23934e-08	Down	PPP3CB-AS1	10:73495525-73520070	lncRNA	+	353.614	382.776	167.107	162.034
ENSG00000147689	273.008	1.04172	0.170854	6.09714	1.07986e-09	1.25434e-08	Up	FAM83A	8:123178960-123210079	protein_coding	+	248.116	219.759	463.208	499.519
ENSG00000223799	77.9192	1.87328	0.307331	6.09533	1.09214e-09	1.26693e-08	Up	IL10RB-DT	21:33263873-33266260	lncRNA	-	42.9807	48.6351	153.425	182.675
ENSG00000131668	155.537	1.75325	0.288019	6.08727	1.14853e-09	1.32794e-08	Up	BARX1	9:93951627-93955355	protein_coding	-	35.166	20.7149	83.0647	104.238
ENSG00000135914	51.9554	2.67966	0.441448	6.07016	1.27782e-09	1.47134e-08	Up	HTR2B	2:231108230-231125042	protein_coding	-	22.4672	9.0065	97.7232	102.174
ENSG00000165757	324.132	1.0749	0.177082	6.07008	1.27844e-09	1.47134e-08	Up	JCAD	10:30012803-30115494	protein_coding	-	151.409	202.646	365.485	381.863
ENSG00000067798	300.273	1.06845	0.176151	6.06553	1.31523e-09	1.51169e-08	Up	NAV3	12:77324641-78213010	protein_coding	+	382.919	306.221	772.991	670.841
ENSG00000232721	63.2695	-2.18999	0.361158	-6.06381	1.32938e-09	1.52595e-08	Down	AC239800.2	1:143736066-143739506	lncRNA	+	117.22	116.184	27.3625	23.7375
ENSG00000172164	216.953	-1.71716	0.283291	-6.06147	1.34886e-09	1.54629e-08	Down	SNTB1	8:120535745-120813273	protein_coding	-	218.811	404.392	70.3607	119.719
ENSG00000093009	1718.98	1.62447	0.268318	6.05429	1.41039e-09	1.61366e-08	Up	CDC45	22:19479459-19520612	protein_coding	+	658.387	339.545	1521.55	1553.26
ENSG00000241388	142.824	-1.50799	0.249268	-6.04966	1.45151e-09	1.65637e-08	Down	HNF1A-AS1	12:120941728-120980965	lncRNA	-	354.591	263.89	122.154	94.9498
ENSG00000273230	332.345	-1.26109	0.208482	-6.04892	1.45818e-09	1.66289e-08	Down	AC102953.2	7:1464497-1467522	lncRNA	-	553.865	843.008	294.147	288.978
ENSG00000057593	84.3839	-1.91719	0.31716	-6.04488	1.49524e-09	1.70183e-08	Down	F7	13:113105788-113120681	protein_coding	+	125.035	121.588	31.2714	34.0581
ENSG00000110042	350.253	-1.04086	0.172458	-6.0354	1.58567e-09	1.80008e-08	Down	DTX4	11:59171430-59208588	protein_coding	+	506.977	666.481	297.079	273.497
ENSG00000260196	268.846	1.11748	0.185203	6.03379	1.6016e-09	1.81698e-08	Up	AC124798.1	11:17380649-17383531	lncRNA	+	124.058	132.395	289.261	267.304
ENSG00000110427	282.724	1.01429	0.168582	6.01659	1.78127e-09	2.00909e-08	Up	KIAA1549L	11:33376083-33674102	protein_coding	+	312.587	242.275	579.499	539.769
ENSG00000267288	174.516	-1.37345	0.228842	-6.00172	1.95234e-09	2.17957e-08	Down	AC138150.2	17:45168800-45171584	lncRNA	-	359.475	444.02	177.856	132.104
ENSG00000051180	508.54	1.01569	0.169675	5.98611	2.14913e-09	2.38558e-08	Up	RAD51	15:40694774-40732340	protein_coding	+	355.568	250.381	558	665.681
ENSG00000104899	805.919	-1.19192	0.199456	-5.97584	2.2891e-09	2.53132e-08	Down	AMH	19:2249309-2252073	protein_coding	+	820.541	1265.41	561.908	350.902
ENSG00000026036	168.42	1.81955	0.30513	5.96321	2.47337e-09	2.72476e-08	Up	RTEL1-TNFRSF6B	20:63659300-63698684	protein_coding	+	76.1931	44.1318	260.921	162.034
ENSG00000269911	86.9423	1.78939	0.301067	5.94351	2.78976e-09	3.04836e-08	Up	FAM226B	X:72777608-72779097	lncRNA	+	53.7259	61.2442	236.49	161.002
ENSG00000186648	93.843	-1.5714	0.264503	-5.94095	2.83379e-09	3.08901e-08	Down	CARMIL3	14:24052009-24069729	protein_coding	+	210.019	222.46	73.2924	72.2444
ENSG00000179750	378.081	1.07877	0.181716	5.93657	2.91048e-09	3.1684e-08	Up	APOBEC3B	22:38982347-38992804	protein_coding	+	361.429	232.368	641.064	610.981
ENSG00000007968	578.875	1.06796	0.179921	5.93571	2.92574e-09	3.17908e-08	Up	E2F2	1:23506438-23531233	protein_coding	-	442.506	263.89	785.695	692.514
ENSG00000161277	186.542	-1.21119	0.204179	-5.93201	2.99239e-09	3.24145e-08	Down	THAP8	19:36034985-36054762	protein_coding	-	317.471	402.59	155.38	155.842
ENSG00000111981	116.136	-2.11347	0.357383	-5.91376	3.34391e-09	3.6066e-08	Down	ULBP1	6:149963943-149973715	protein_coding	+	227.602	560.204	102.609	79.4689
ENSG00000234394	26.7876	3.6376	0.615896	5.90619	3.50112e-09	3.76457e-08	Up	AL353608.3	9:68306528-68330626	lncRNA	+	7.81468	9.0065	128.017	81.533
ENSG00000084636	178.999	-1.27197	0.215597	-5.89973	3.64102e-09	3.90103e-08	Down	COL16A1	1:31652263-31704319	protein_coding	-	406.363	558.403	195.446	204.349
ENSG00000212232	242.782	1.28084	0.217097	5.89985	3.63842e-09	3.90103e-08	Up	SNORD17	20:17962710-17962946	snoRNA	-	123.081	73.8533	242.354	234.278
ENSG00000113231	251.154	-1.02237	0.1734	-5.896	3.72409e-09	3.97743e-08	Down	PDE8B	5:77210449-77429807	protein_coding	+	477.672	403.491	219.877	213.637
ENSG00000115363	173.101	1.46683	0.249112	5.88825	3.90296e-09	4.15623e-08	Up	EVA1A	2:75469302-75569722	protein_coding	-	150.433	108.979	312.714	403.537
ENSG00000244165	307.911	-1.3187	0.223956	-5.88824	3.90336e-09	4.15623e-08	Down	P2RY11	19:10111693-10115372	protein_coding	+	245.186	368.366	115.313	131.072
ENSG00000173805	203.938	-1.29326	0.219933	-5.88024	4.09669e-09	4.33833e-08	Down	HAP1	17:41717742-41734644	protein_coding	-	306.726	434.113	167.107	135.2
ENSG00000178150	118.394	-1.48241	0.252375	-5.87384	4.25815e-09	4.50114e-08	Down	ZNF114	19:48270081-48287608	protein_coding	+	202.205	277.4	82.0875	89.7895
ENSG00000189120	167.761	1.12356	0.192827	5.82679	5.65033e-09	5.87694e-08	Up	SP6	17:47844908-47855874	protein_coding	-	161.178	174.726	357.667	374.639
ENSG00000134253	180.624	-1.22514	0.211853	-5.78296	7.3397e-09	7.55329e-08	Down	TRIM45	1:117111060-117122587	protein_coding	-	296.958	280.102	128.017	118.687
ENSG00000187140	86.7133	-2.06259	0.356809	-5.78064	7.44171e-09	7.64479e-08	Down	FOXD3	1:63323041-63325126	protein_coding	+	76.1931	136.899	28.3397	22.7054
ENSG00000115718	98.546	-1.52528	0.264442	-5.76792	8.02573e-09	8.21101e-08	Down	PROC	2:127418427-127429246	protein_coding	+	199.274	182.832	60.5884	72.2444
ENSG00000165474	94.7262	1.59445	0.276749	5.76134	8.34493e-09	8.5127e-08	Up	GJB2	13:20187463-20192938	protein_coding	-	43.9576	47.7344	137.79	139.329
ENSG00000120784	463.583	-1.10175	0.191288	-5.75963	8.42992e-09	8.58939e-08	Down	ZFP30	19:37613749-37692337	protein_coding	-	585.124	910.557	334.213	363.286
ENSG00000123416	45814.3	1.69459	0.294647	5.75124	8.85938e-09	8.98514e-08	Up	TUBA1B	12:49127782-49131397	protein_coding	-	25459.2	12286.7	58716	63459.5
ENSG00000161509	33.6954	-3.05454	0.53179	-5.74388	9.25304e-09	9.35187e-08	Down	GRIN2C	17:74842023-74861504	protein_coding	-	74.2394	67.5487	8.79509	8.25651
ENSG00000100055	20.3942	3.98268	0.693543	5.74251	9.32825e-09	9.41159e-08	Up	CYTH4	22:37282027-37315341	protein_coding	+	3.90734	5.4039	69.3835	78.4368
ENSG00000261613	104.062	-1.61995	0.282228	-5.73985	9.47589e-09	9.54954e-08	Down	AC093525.6	16:2554060-2556060	lncRNA	-	135.78	187.335	57.6567	47.4749
ENSG00000204531	145.819	1.97924	0.344894	5.73867	9.54226e-09	9.61089e-08	Up	POU5F1	6:31164337-31180731	protein_coding	-	95.7298	67.5487	449.527	192.996
ENSG00000106004	511.898	-1.07965	0.188176	-5.73741	9.61334e-09	9.67691e-08	Down	HOXA5	7:27141052-27143681	protein_coding	-	136.757	145.005	74.2696	58.8276
ENSG00000280208	252.788	-1.15913	0.203053	-5.70849	1.13984e-08	1.13304e-07	Down	GGT4P	13:18253526-18270822	unprocessed_pseudogene	-	448.367	627.753	257.012	224.99
ENSG00000247746	68.8502	-1.76181	0.309344	-5.69531	1.23146e-08	1.21927e-07	Down	USP51	X:55484616-55489202	protein_coding	-	130.896	131.495	36.1576	41.2825
ENSG00000105371	27.7981	8.57323	1.5065	5.69084	1.26416e-08	1.25093e-07	Up	ICAM4	19:10286955-10288522	protein_coding	+	0	0	67.429	63.9879
ENSG00000259439	262.245	-1.03034	0.181096	-5.68945	1.27448e-08	1.26043e-07	Down	LINC01833	2:44921077-44939199	lncRNA	-	492.325	534.986	224.763	278.657
ENSG00000123095	102.853	1.86426	0.330206	5.64575	1.6446e-08	1.59849e-07	Up	BHLHE41	12:26120030-26125037	protein_coding	-	31.2587	60.3435	195.446	139.329
ENSG00000171126	133.666	1.60574	0.284905	5.63605	1.73998e-08	1.68465e-07	Up	KCNG3	2:42442017-42493982	protein_coding	-	40.0502	26.1188	111.404	88.7574
ENSG00000176532	436.184	-1.16296	0.206497	-5.63184	1.78298e-08	1.71962e-07	Down	PRR15	7:29563835-29567293	protein_coding	+	566.564	355.757	208.15	203.316
ENSG00000175938	225.546	-1.1751	0.20871	-5.63029	1.79903e-08	1.73319e-07	Down	ORAI3	16:30949068-30956461	protein_coding	+	320.402	341.346	121.177	172.355
ENSG00000118523	384.086	-1.02363	0.182031	-5.62337	1.87273e-08	1.80022e-07	Down	CCN2	6:131948176-131951372	protein_coding	-	476.695	465.636	190.56	273.497
ENSG00000230650	148.887	-1.29132	0.229652	-5.62294	1.87734e-08	1.80367e-07	Down	AC140479.2	2:110360608-110363737	processed_pseudogene	-	387.803	444.921	193.492	146.553
ENSG00000197408	47.9856	2.5847	0.460193	5.61655	1.94809e-08	1.8655e-07	Up	CYP2B6	19:40991282-41018398	protein_coding	+	11.722	9.90715	65.4745	63.9879
ENSG00000100479	586.28	1.09228	0.194527	5.61508	1.96471e-08	1.88039e-07	Up	POLE2	14:49643555-49688422	protein_coding	-	412.224	229.666	706.539	659.488
ENSG00000168955	4693.05	-1.6456	0.293722	-5.60257	2.11193e-08	2.01139e-07	Down	TM4SF20	2:227362156-227381995	protein_coding	-	9014.23	5051.74	2116.68	2378.91
ENSG00000181773	77.0671	2.07511	0.371032	5.5928	2.23441e-08	2.12342e-07	Up	GPR3	1:27392622-27395814	protein_coding	+	13.6757	19.8143	64.4973	77.4047
ENSG00000188229	15525.9	1.23713	0.221333	5.58942	2.27829e-08	2.15808e-07	Up	TUBB4B	9:137241287-137243707	protein_coding	+	10381.8	6065.88	18790.2	19979.7
ENSG00000213199	343.175	-1.08099	0.193726	-5.57997	2.40561e-08	2.27357e-07	Down	ASIC3	7:151048292-151052756	protein_coding	+	620.29	793.472	400.665	267.304
ENSG00000256223	76.2388	-2.0282	0.363483	-5.57989	2.4067e-08	2.27357e-07	Down	ZNF10	12:133130575-133159465	protein_coding	+	70.3321	72.9526	17.5902	17.5451
ENSG00000185670	130.567	-1.35104	0.242157	-5.57919	2.41638e-08	2.28148e-07	Down	ZBTB3	11:62748319-62754160	protein_coding	-	135.78	143.203	55.7022	53.6673
ENSG00000176170	312.722	1.06633	0.191209	5.57678	2.45013e-08	2.30961e-07	Up	SPHK1	17:76376584-76387860	protein_coding	+	136.757	200.845	336.168	372.575
ENSG00000162520	438.999	-1.05603	0.189375	-5.57639	2.45558e-08	2.31351e-07	Down	SYNC	1:32680360-32703596	protein_coding	-	974.881	649.368	353.758	427.274
ENSG00000076344	234.739	-1.20287	0.215858	-5.57251	2.51097e-08	2.36061e-07	Down	RGS11	16:268301-275980	protein_coding	-	449.344	616.945	261.898	201.252
ENSG00000100889	1268.19	-1.05209	0.188918	-5.56906	2.56111e-08	2.40258e-07	Down	PCK2	14:24094053-24110598	protein_coding	+	1950.74	3591.79	1236.2	1437.66
ENSG00000149527	22.9765	3.10931	0.558823	5.56404	2.63605e-08	2.46891e-07	Up	PLCH2	1:2425980-2505532	protein_coding	+	11.722	11.7084	92.837	109.399
ENSG00000124613	140.941	-2.59454	0.46673	-5.55896	2.71388e-08	2.53367e-07	Down	ZNF391	6:27374615-27403904	protein_coding	+	34.1892	74.7539	5.86339	12.3848
ENSG00000244242	160.221	-1.38916	0.251191	-5.53029	3.19706e-08	2.97526e-07	Down	IFITM10	11:1732406-1750595	protein_coding	-	216.857	181.931	88.9281	62.9559
ENSG00000138336	317.657	-1.11296	0.201311	-5.52853	3.2292e-08	3.00038e-07	Down	TET1	10:68560337-68694487	protein_coding	+	152.386	136.899	61.5656	72.2444
ENSG00000140044	448.105	-1.09176	0.197618	-5.5246	3.30228e-08	3.06016e-07	Down	JDP2	14:75427716-75474111	protein_coding	+	783.421	1212.27	403.597	533.577
ENSG00000171827	177.364	-1.26829	0.229664	-5.52236	3.34471e-08	3.09293e-07	Down	ZNF570	19:37467585-37488652	protein_coding	+	211.973	278.301	103.587	100.11
ENSG00000091262	167.956	-1.40188	0.254144	-5.51607	3.46669e-08	3.20235e-07	Down	ABCC6	16:16148928-16223522	protein_coding	-	256.908	157.614	78.1786	78.4368
ENSG00000214826	516.744	1.19422	0.216576	5.51409	3.50587e-08	3.23682e-07	Up	DDX12P	12:9418673-9448229	unprocessed_pseudogene	-	250.07	203.547	676.245	360.19
ENSG00000254815	216.511	-1.16347	0.211023	-5.51348	3.51804e-08	3.24635e-07	Down	AP006284.1	11:557595-560107	lncRNA	+	313.564	383.677	174.925	136.232
ENSG00000166704	133.38	-1.24841	0.226725	-5.50627	3.66523e-08	3.37506e-07	Down	ZNF606	19:57977053-58003349	protein_coding	-	213.927	210.752	87.9509	90.8216
ENSG00000180626	190.87	-1.14901	0.209002	-5.49761	3.84973e-08	3.53195e-07	Down	ZNF594	17:5179535-5191868	protein_coding	-	210.996	269.294	109.45	107.335
ENSG00000167874	39.8003	3.05395	0.556715	5.48566	4.11931e-08	3.76743e-07	Up	TMEM88	17:7855065-7856099	protein_coding	+	5.86101	6.30455	56.6795	44.3787
ENSG00000262484	58.58	-1.97022	0.35921	-5.48487	4.13769e-08	3.78226e-07	Down	CCER2	19:38908980-38912158	protein_coding	-	150.433	120.687	38.1121	30.9619
ENSG00000236969	168.955	-1.08329	0.198065	-5.46935	4.51679e-08	4.10308e-07	Down	GGT8P	2:91775944-91781169	unprocessed_pseudogene	+	366.313	360.26	182.742	159.97
ENSG00000258738	195.675	1.09873	0.201165	5.46185	4.71187e-08	4.26701e-07	Up	AL121603.2	14:34874343-34876459	lncRNA	+	144.572	172.024	315.646	363.286
ENSG00000136114	227.999	1.08713	0.199074	5.46092	4.73661e-08	4.28498e-07	Up	THSD1	13:52377167-52416373	protein_coding	-	185.599	206.249	381.121	452.044
ENSG00000184557	666.319	1.00538	0.184129	5.46019	4.7563e-08	4.30057e-07	Up	SOCS3	17:78356778-78360077	protein_coding	-	523.583	806.982	1246.95	1426.31
ENSG00000180739	113.909	-1.49277	0.274083	-5.44642	5.13934e-08	4.61354e-07	Down	S1PR5	19:10512742-10517931	protein_coding	-	187.552	140.501	58.6339	57.7955
ENSG00000137103	246.016	-1.05654	0.194021	-5.44548	5.1666e-08	4.63564e-07	Down	TMEM8B	9:35814451-35865518	protein_coding	+	295.004	298.115	140.721	144.489
ENSG00000103888	578.513	2.1621	0.397053	5.44537	5.16986e-08	4.63619e-07	Up	CEMIP	15:80779343-80951776	protein_coding	+	364.359	145.005	1250.86	1026.9
ENSG00000119283	39.7576	-2.47224	0.454089	-5.44439	5.19821e-08	4.65684e-07	Down	TRIM67	1:231162112-231221556	protein_coding	+	109.405	184.633	31.2714	21.6733
ENSG00000156804	261.101	-1.05518	0.193896	-5.44199	5.26896e-08	4.71298e-07	Down	FBXO32	8:123497889-123541206	protein_coding	-	233.463	281.003	128.995	118.687
ENSG00000136244	32.3175	2.75831	0.507808	5.4318	5.57887e-08	4.97495e-07	Up	IL6	7:22725884-22732002	protein_coding	+	10.7452	9.90715	68.4062	71.2124
ENSG00000065618	48.9078	2.19256	0.4043	5.42309	5.85773e-08	5.20506e-07	Up	COL17A1	10:104031286-104085880	protein_coding	-	25.3977	22.5162	131.926	86.6933
ENSG00000251432	106.938	-1.31808	0.243444	-5.41429	6.15318e-08	5.44547e-07	Down	LINC02615	4:128292751-128519398	lncRNA	+	307.703	285.506	120.2	117.655
ENSG00000143816	127.362	-1.25064	0.231287	-5.4073	6.39802e-08	5.63651e-07	Down	WNT9A	1:227918656-227947932	protein_coding	-	186.575	209.851	82.0875	84.6292
ENSG00000092853	1636.63	1.55189	0.287055	5.40627	6.43517e-08	5.66638e-07	Up	CLSPN	1:35720218-35769978	protein_coding	-	717.974	352.154	1576.28	1559.45
ENSG00000204396	149.816	-1.21036	0.223897	-5.40588	6.44924e-08	5.67592e-07	Down	VWA7	6:31765590-31777294	protein_coding	-	220.765	234.169	101.632	94.9498
ENSG00000214193	151.824	1.3498	0.252005	5.35625	8.49654e-08	7.35933e-07	Up	SH3D21	1:36306387-36324886	protein_coding	+	64.4711	80.1578	212.059	156.874
ENSG00000196275	169.872	-1.14517	0.214097	-5.34883	8.8523e-08	7.65232e-07	Down	GTF2IRD2	7:74796144-74851551	protein_coding	-	322.355	337.744	140.721	157.906
ENSG00000127124	104.048	1.77245	0.331377	5.34874	8.85697e-08	7.65258e-07	Up	HIVEP3	1:41506365-42035925	protein_coding	-	21.4904	21.6156	82.0875	65.02
ENSG00000189057	565.058	1.42443	0.266501	5.34493	9.04537e-08	7.8038e-07	Up	FAM111B	11:59107185-59127412	protein_coding	+	685.738	275.599	1274.31	1303.5
ENSG00000204642	232.681	1.01123	0.189362	5.3402	9.28426e-08	7.99414e-07	Up	HLA-F	6:29722775-29738528	protein_coding	+	119.174	98.1708	228.672	208.477
ENSG00000267317	172.09	-1.12664	0.211442	-5.32837	9.91005e-08	8.46222e-07	Down	AC027307.2	19:1457670-1458580	lncRNA	-	266.676	273.797	107.496	140.361
ENSG00000132688	163.663	1.19631	0.224961	5.31787	1.04986e-07	8.91263e-07	Up	NES	1:156668763-156677407	protein_coding	-	108.429	90.9656	214.991	241.503
ENSG00000233611	61.0532	1.96026	0.369513	5.30498	1.12684e-07	9.51075e-07	Up	AC019068.1	2:236167447-236294927	lncRNA	+	24.4209	30.6221	89.9054	124.88
ENSG00000173531	123.978	-1.34306	0.253373	-5.30072	1.1535e-07	9.73108e-07	Down	MST1	3:49683947-49689501	protein_coding	-	212.95	221.56	95.7687	75.3406
ENSG00000042317	253.149	-1.02372	0.193709	-5.28485	1.25806e-07	1.05521e-06	Down	AL049834.1	14:88384924-88470350	protein_coding	+	392.688	485.45	180.788	251.823
ENSG00000090238	198.671	-1.17785	0.222887	-5.28451	1.26038e-07	1.05615e-06	Down	YPEL3	16:30092314-30096915	protein_coding	-	252.023	253.083	100.655	122.816
ENSG00000164825	206.914	1.58529	0.300366	5.27786	1.30702e-07	1.09105e-06	Up	DEFB1	8:6870592-6877936	protein_coding	-	149.456	67.5487	269.716	379.799
ENSG00000183496	263.358	-1.00499	0.191167	-5.25712	1.46329e-07	1.21225e-06	Down	MEX3B	15:82041778-82046119	protein_coding	-	222.718	227.864	123.131	101.142
ENSG00000225377	190.408	-1.10107	0.209461	-5.25669	1.46672e-07	1.21452e-06	Down	NRSN2-AS1	20:316860-348490	lncRNA	-	338.962	403.491	150.494	196.092
ENSG00000225032	80.6364	-1.7737	0.33806	-5.24671	1.54839e-07	1.27459e-06	Down	AL162586.1	9:127816066-127822520	lncRNA	+	207.089	249.48	89.9054	43.3467
ENSG00000124191	179.137	1.15106	0.219714	5.23892	1.61522e-07	1.32309e-06	Up	TOX2	20:43914852-44069616	protein_coding	+	117.22	94.5682	239.422	230.15
ENSG00000168874	87.5115	-1.99087	0.380268	-5.23544	1.64594e-07	1.34574e-06	Down	ATOH8	2:85751344-85791383	protein_coding	+	79.1236	105.376	12.704	34.0581
ENSG00000136169	260.777	-1.07776	0.20633	-5.22349	1.75578e-07	1.43219e-06	Down	SETDB2	13:49444374-49495003	protein_coding	+	295.981	444.921	174.925	176.483
ENSG00000100987	48.9937	-2.07856	0.398395	-5.21735	1.81504e-07	1.47709e-06	Down	VSX1	20:25070885-25082365	protein_coding	-	113.313	179.229	33.2259	36.1222
ENSG00000174586	106.276	-1.41967	0.272746	-5.20511	1.93881e-07	1.56834e-06	Down	ZNF497	19:58354357-58362848	protein_coding	-	169.969	230.566	67.429	82.5651
ENSG00000264785	557.118	1.26342	0.242904	5.20133	1.9787e-07	1.59979e-06	Up	AC005722.3	17:19737682-19738542	lncRNA	+	515.769	238.672	831.625	977.364
ENSG00000179388	431.313	7.48091	1.43941	5.19719	2.02327e-07	1.63139e-06	Up	EGR3	8:22687659-22693480	protein_coding	-	0	0.90065	90.8826	76.3727
ENSG00000162572	195.579	-1.06576	0.205475	-5.18681	2.13931e-07	1.72177e-06	Down	SCNN1D	1:1280436-1292029	protein_coding	+	307.703	344.048	174.925	136.232
ENSG00000196338	81.9223	-1.52613	0.294693	-5.17871	2.23423e-07	1.79158e-06	Down	NLGN3	X:71144831-71171201	protein_coding	+	147.502	178.329	63.5201	49.539
ENSG00000169884	182.622	1.2735	0.245945	5.17798	2.24296e-07	1.79776e-06	Up	WNT10B	12:48965340-48971735	protein_coding	-	60.5638	90.065	186.651	178.547
ENSG00000266978	28.4002	3.08135	0.59535	5.17569	2.27071e-07	1.81502e-06	Up	AC011511.2	19:10252268-10285108	lncRNA	-	4.88417	9.90715	48.8616	77.4047
ENSG00000162039	94.4567	-1.42262	0.275141	-5.1705	2.33472e-07	1.86192e-06	Down	MEIOB	16:1833987-1884294	protein_coding	-	193.413	227.864	88.9281	68.1162
ENSG00000280351	46.8983	-2.1089	0.407959	-5.1694	2.34844e-07	1.87116e-06	Down	AC127496.7	17:81003335-81005132	TEC	+	77.1699	126.091	23.4536	23.7375
ENSG00000234771	437.993	-1.05525	0.20417	-5.16851	2.35967e-07	1.87584e-06	Down	SLC25A25-AS1	9:128108581-128118693	lncRNA	-	673.039	879.935	465.162	281.753
ENSG00000130751	351.519	-1.01624	0.197188	-5.15366	2.55446e-07	2.01449e-06	Down	NPAS1	19:47019820-47045775	protein_coding	+	230.533	361.161	149.517	143.457
ENSG00000188785	161.7	-1.56447	0.303589	-5.15325	2.56014e-07	2.0178e-06	Down	ZNF548	19:57389850-57402992	protein_coding	+	116.243	234.169	52.7705	66.0521
ENSG00000184381	326.494	-1.05462	0.204699	-5.15206	2.57646e-07	2.02883e-06	Down	PLA2G6	22:38111495-38214778	protein_coding	-	451.298	591.727	308.805	192.996
ENSG00000166046	281.478	-1.19572	0.232846	-5.13525	2.81767e-07	2.20686e-06	Down	TCP11L2	12:106301929-106347003	protein_coding	+	288.166	511.569	171.016	178.547
ENSG00000164920	207.057	1.07511	0.210008	5.11938	3.06544e-07	2.3881e-06	Up	OSR2	8:98944403-98952104	protein_coding	+	104.521	107.177	214.014	232.214
ENSG00000113196	189.972	7.49602	1.46491	5.11705	3.10346e-07	2.41234e-06	Up	HAND1	5:154474972-154478227	protein_coding	-	0	0	28.3397	34.0581
ENSG00000127528	270.882	-1.03177	0.20169	-5.11561	3.12727e-07	2.42762e-06	Down	KLF2	19:16324817-16327874	protein_coding	+	241.278	305.32	118.245	149.649
ENSG00000119508	149.802	-1.15388	0.225655	-5.11349	3.16268e-07	2.45293e-06	Down	NR4A3	9:99821855-99866891	protein_coding	+	206.112	184.633	92.837	82.5651
ENSG00000254837	90.904	-1.48225	0.289966	-5.11181	3.19082e-07	2.46954e-06	Down	AP001372.2	11:74493366-74498533	lncRNA	+	157.27	201.746	61.5656	67.0841
ENSG00000041982	218.706	1.3331	0.26106	5.10649	3.28195e-07	2.53421e-06	Up	TNC	9:115019575-115118257	protein_coding	-	32.2355	45.0325	106.518	88.7574
ENSG00000182700	121.921	-1.16253	0.229168	-5.0728	3.92007e-07	3.0031e-06	Down	IGIP	5:140125935-140129392	protein_coding	+	223.695	225.162	107.496	92.8857
ENSG00000087085	61.4475	2.33299	0.461533	5.05488	4.30664e-07	3.2763e-06	Up	ACHE	7:100889994-100896974	protein_coding	-	9.76835	9.90715	55.7022	43.3467
ENSG00000128578	414.302	1.1011	0.218183	5.04666	4.49603e-07	3.40192e-06	Up	STRIP2	7:129434432-129488399	protein_coding	+	276.444	145.005	462.231	439.659
ENSG00000226332	179.361	-1.20823	0.239414	-5.04662	4.49703e-07	3.40192e-06	Down	AL354836.1	20:62305432-62306325	lncRNA	-	313.564	453.927	186.651	145.521
ENSG00000133460	160.095	-1.11512	0.221035	-5.04498	4.53563e-07	3.4252e-06	Down	SLC2A11	22:23856703-23886309	protein_coding	+	273.514	357.558	160.266	131.072
ENSG00000178947	129.667	-1.35299	0.268251	-5.04375	4.56507e-07	3.44446e-06	Down	SMIM10L2A	X:135421944-135428075	protein_coding	+	124.058	188.236	61.5656	60.8917
ENSG00000131400	42.2278	-2.34545	0.465226	-5.04153	4.61831e-07	3.47769e-06	Down	NAPSA	19:50358477-50365830	protein_coding	-	68.3784	140.501	20.5219	20.6413
ENSG00000168496	4200.74	1.18155	0.234381	5.04116	4.6273e-07	3.48241e-06	Up	FEN1	11:61792911-61797238	protein_coding	+	2316.08	1305.04	3981.24	4230.43
ENSG00000180855	92.5797	1.48245	0.294139	5.03997	4.65601e-07	3.50145e-06	Up	ZNF443	19:12429706-12441021	protein_coding	-	50.7954	45.0325	123.131	144.489
ENSG00000139174	122.802	-1.29145	0.256677	-5.03141	4.86876e-07	3.65001e-06	Down	PRICKLE1	12:42456757-42590355	protein_coding	-	113.313	125.19	43.9754	53.6673
ENSG00000213742	246.198	-1.19075	0.237159	-5.02086	5.14394e-07	3.83822e-06	Down	ZNF337-AS1	20:25624045-25689032	lncRNA	+	454.228	535.887	257.012	176.483
ENSG00000135617	448.073	1.02047	0.203715	5.00931	5.46243e-07	4.0672e-06	Up	PRADC1	2:73228010-73233239	protein_coding	-	256.908	151.309	413.369	412.825
ENSG00000119698	95.262	1.85923	0.371258	5.00791	5.50241e-07	4.09348e-06	Up	PPP4R4	14:94146128-94279734	protein_coding	+	15.6294	15.311	62.5429	49.539
ENSG00000187193	42.1368	3.73353	0.747881	4.99215	5.971e-07	4.39539e-06	Up	MT1X	16:56682470-56684196	protein_coding	+	0.976835	3.6026	33.2259	28.8978
ENSG00000101115	124.342	-1.35416	0.271796	-4.98228	6.28407e-07	4.61227e-06	Down	SALL4	20:51782331-51802521	protein_coding	-	226.626	371.968	129.972	104.238
ENSG00000167183	59.7699	-2.08695	0.419276	-4.97752	6.4404e-07	4.72305e-06	Down	PRR15L	17:47951967-47957883	protein_coding	-	80.1004	56.7409	14.6585	17.5451
ENSG00000188321	228.498	-1.05733	0.212435	-4.97719	6.45131e-07	4.72907e-06	Down	ZNF559	19:9323772-9351162	protein_coding	+	203.182	274.698	114.336	115.591
ENSG00000163545	1671.65	1.26085	0.253395	4.97582	6.49706e-07	4.76061e-06	Up	NUAK2	1:205302059-205321791	protein_coding	-	1357.8	2008.45	4097.53	3970.35
ENSG00000127831	311.776	-1.19338	0.240485	-4.96239	6.96315e-07	5.07241e-06	Down	VIL1	2:218419092-218453295	protein_coding	+	339.938	190.037	103.587	127.976
ENSG00000163297	179.302	1.17964	0.23794	4.95773	7.13224e-07	5.1848e-06	Up	ANTXR2	4:79901146-80125454	protein_coding	-	47.8649	71.1513	145.608	124.88
ENSG00000138769	106.534	-1.54431	0.311755	-4.95359	7.28572e-07	5.28758e-06	Down	CDKL2	4:75576496-75630716	protein_coding	-	114.29	187.335	46.9071	56.7635
ENSG00000100558	275.647	1.00347	0.202658	4.95156	7.36227e-07	5.3365e-06	Up	PLEK2	14:67386984-67412167	protein_coding	-	267.653	375.571	569.726	721.412
ENSG00000125845	85.0884	1.70509	0.344942	4.94313	7.6879e-07	5.55872e-06	Up	BMP2	20:6767686-6780246	protein_coding	+	37.1197	22.5162	78.1786	115.591
ENSG00000170075	54.4174	1.88868	0.382197	4.94165	7.74633e-07	5.59404e-06	Up	GPR37L1	1:202122917-202133592	protein_coding	+	19.5367	23.4169	85.9964	73.2765
ENSG00000163121	37.33	2.35393	0.476355	4.94153	7.75103e-07	5.59513e-06	Up	NEURL3	2:96497646-96508109	protein_coding	-	11.722	26.1188	100.655	93.9178
ENSG00000197016	145.213	-1.37097	0.277523	-4.94004	7.8106e-07	5.62884e-06	Down	ZNF470	19:56567468-56588911	protein_coding	+	176.807	315.227	101.632	88.7574
ENSG00000250722	152.724	-1.8266	0.371619	-4.91523	8.86777e-07	6.32818e-06	Down	SELENOP	5:42799880-42887392	protein_coding	-	44.9344	44.1318	11.7268	13.4168
ENSG00000164362	126.419	1.35277	0.276608	4.89056	1.00548e-06	7.10575e-06	Up	TERT	5:1253147-1295047	protein_coding	-	94.753	80.1578	253.103	192.996
ENSG00000230606	180.405	-1.22602	0.250857	-4.88734	1.02207e-06	7.21135e-06	Down	AC092683.1	2:97416165-97433527	lncRNA	-	356.545	448.524	217.923	125.912
ENSG00000143355	77.3349	-2.30493	0.472002	-4.88331	1.04319e-06	7.33962e-06	Down	LHX9	1:197911902-197935478	protein_coding	+	60.5638	216.156	31.2714	24.7695
ENSG00000204311	87.3186	-1.37212	0.281089	-4.88144	1.05316e-06	7.40087e-06	Down	PJVK	2:178451346-178461409	protein_coding	+	194.39	179.229	79.1558	65.02
ENSG00000136630	120.944	-1.50054	0.307593	-4.87834	1.06983e-06	7.50594e-06	Down	HLX	1:220879431-220885059	protein_coding	+	93.7761	82.8598	25.408	37.1543
ENSG00000138623	61.9282	1.94341	0.399346	4.86648	1.13606e-06	7.93562e-06	Up	SEMA7A	15:74409289-74433958	protein_coding	-	16.6062	13.5097	55.7022	59.8597
ENSG00000188761	138.345	1.31101	0.269708	4.86085	1.16883e-06	8.14503e-06	Up	BCL2L15	1:113876816-113887581	protein_coding	-	56.6564	36.9266	107.496	123.848
ENSG00000183484	25.704	-2.82236	0.58119	-4.85617	1.19676e-06	8.32312e-06	Down	GPR132	14:105049395-105065445	protein_coding	-	59.5869	61.2442	7.81786	9.28857
ENSG00000245849	109.216	-1.13627	0.234867	-4.83792	1.31207e-06	9.06386e-06	Down	RAD51-AS1	15:40686183-40695107	lncRNA	-	210.996	234.169	106.518	95.9819
ENSG00000272931	55.5966	1.87268	0.387237	4.836	1.32475e-06	9.14423e-06	Up	AC099568.2	1:89820174-89820868	lncRNA	-	41.0271	26.1188	139.744	105.27
ENSG00000214562	77.1509	-1.51316	0.313204	-4.83122	1.35696e-06	9.35177e-06	Down	NUTM2D	10:87357668-87370695	protein_coding	+	138.711	126.992	55.7022	37.1543
ENSG00000107796	181.426	-1.07772	0.22314	-4.8298	1.3667e-06	9.41524e-06	Down	ACTA2	10:88935074-88991339	protein_coding	-	363.383	357.558	141.699	200.22
ENSG00000007372	358.486	-1.41221	0.292891	-4.82164	1.42386e-06	9.78202e-06	Down	PAX6	11:31784779-31817961	protein_coding	-	49.8186	96.3695	26.3853	28.8978
ENSG00000259674	144.406	1.03492	0.215015	4.81327	1.48478e-06	1.01766e-05	Up	AC092868.1	15:59406963-59408154	processed_pseudogene	-	131.873	126.992	259.944	270.401
ENSG00000163393	109.844	-1.3601	0.283113	-4.80411	1.55441e-06	1.06206e-05	Down	SLC22A15	1:115976513-116070054	protein_coding	+	95.7298	109.879	45.9299	34.0581
ENSG00000175591	124.388	1.17722	0.245402	4.79711	1.60971e-06	1.09685e-05	Up	P2RY2	11:73218298-73236352	protein_coding	+	96.7066	99.9721	197.401	247.695
ENSG00000167588	45.7995	-2.15181	0.449739	-4.78456	1.7136e-06	1.16537e-05	Down	GPD1	12:50103982-50111313	protein_coding	+	50.7954	60.3435	15.6357	9.28857
ENSG00000204528	55.9092	2.25008	0.471262	4.77459	1.80071e-06	1.2194e-05	Up	PSORS1C3	6:31173735-31177899	lncRNA	-	37.1197	24.3175	195.446	95.9819
ENSG00000155980	140.968	-1.49049	0.312631	-4.76755	1.86477e-06	1.25888e-05	Down	KIF5A	12:57550044-57586633	protein_coding	+	68.3784	89.1643	30.2942	25.8016
ENSG00000079337	52.8455	1.89485	0.397598	4.76573	1.88168e-06	1.26932e-05	Up	RAPGEF3	12:47734363-47771040	protein_coding	-	36.1429	34.2247	160.266	101.142
ENSG00000105967	72.4792	-1.83036	0.384874	-4.75574	1.97716e-06	1.3281e-05	Down	TFEC	7:115935148-116159896	protein_coding	-	105.498	66.6481	19.5446	28.8978
ENSG00000180938	44.8696	-2.06384	0.434752	-4.74716	2.06297e-06	1.37833e-05	Down	ZNF572	8:124973295-124979389	protein_coding	+	74.2394	76.5552	20.5219	15.4809
ENSG00000108342	24.9419	2.67096	0.562856	4.74538	2.0812e-06	1.38892e-05	Up	CSF3	17:40015361-40017813	protein_coding	+	10.7452	8.10585	54.725	65.02
ENSG00000175920	22.4836	-3.08108	0.650225	-4.73849	2.15322e-06	1.43425e-05	Down	DOK7	4:3463306-3501473	protein_coding	+	40.0502	45.0325	3.90893	6.19238
ENSG00000258177	39.0646	1.97863	0.418379	4.72928	2.25314e-06	1.49512e-05	Up	AC008149.1	12:96222797-96223973	lncRNA	-	24.4209	20.7149	89.9054	87.7254
ENSG00000128709	133.341	-2.92145	0.61901	-4.71955	2.36369e-06	1.56079e-05	Down	HOXD9	2:176122719-176124937	protein_coding	+	20.5135	32.4234	3.90893	3.09619
ENSG00000133134	732.492	-1.90413	0.403562	-4.71831	2.37816e-06	1.56856e-05	Down	BEX2	X:103309346-103311046	protein_coding	-	119.174	293.612	55.7022	54.6994
ENSG00000161031	15.6411	3.559	0.755409	4.71135	2.46082e-06	1.61639e-05	Up	PGLYRP2	19:15468645-15498956	protein_coding	-	5.86101	3.6026	44.9527	66.0521
ENSG00000273129	55.4011	1.83934	0.391847	4.69403	2.67871e-06	1.74836e-05	Up	PACERR	1:186680622-186681446	lncRNA	+	46.8881	25.2182	148.539	108.367
ENSG00000184845	123.424	1.18672	0.252962	4.69129	2.71487e-06	1.76997e-05	Up	DRD1	5:175440036-175444182	protein_coding	-	114.29	163.918	300.987	333.356
ENSG00000100060	99.1831	-1.45234	0.310284	-4.68066	2.85949e-06	1.8608e-05	Down	MFNG	22:37469063-37486401	protein_coding	-	248.116	293.612	116.291	81.533
ENSG00000137571	150.275	1.83133	0.392186	4.66956	3.01849e-06	1.95554e-05	Up	SLCO5A1	8:69667046-69834978	protein_coding	-	12.6989	9.90715	47.8844	31.994
ENSG00000077150	4897.15	1.39432	0.298729	4.66751	3.04868e-06	1.97145e-05	Up	NFKB2	10:102394110-102402524	protein_coding	+	3310.49	6766.58	14243.2	12247.5
ENSG00000133863	427.504	1.06823	0.229033	4.6641	3.09965e-06	2.00071e-05	Up	TEX15	8:30831544-30913003	protein_coding	-	34.1892	48.6351	91.8598	82.5651
ENSG00000275620	100.209	-1.32442	0.284448	-4.65612	3.22221e-06	2.07523e-05	Down	AL121827.2	20:63253978-63261615	lncRNA	+	266.676	188.236	95.7687	85.6613
ENSG00000234460	49.9853	1.83745	0.396132	4.63848	3.50978e-06	2.2382e-05	Up	AL772337.3	9:87864096-87866291	transcribed_unprocessed_pseudogene	+	31.2587	21.6156	101.632	86.6933
ENSG00000151651	166.157	-1.0041	0.216716	-4.63324	3.59985e-06	2.28731e-05	Down	ADAM8	10:133262420-133276868	protein_coding	-	308.68	301.718	173.947	130.04
ENSG00000281207	116.2	-1.5817	0.341501	-4.63162	3.62815e-06	2.30203e-05	Down	SLFNL1-AS1	1:41014590-41043890	lncRNA	+	137.734	301.718	86.9737	59.8597
ENSG00000136235	85.6602	-1.43853	0.310719	-4.62967	3.66256e-06	2.32126e-05	Down	GPNMB	7:23235967-23275108	protein_coding	+	145.548	116.184	44.9527	51.6032
ENSG00000174567	123.124	-1.42214	0.307275	-4.62824	3.68787e-06	2.33476e-05	Down	GOLT1A	1:204198163-204213988	protein_coding	-	145.548	261.188	66.4518	85.6613
ENSG00000101203	57.7035	-2.18309	0.471862	-4.62654	3.71831e-06	2.35063e-05	Down	COL20A1	20:63293186-63334851	protein_coding	+	154.34	238.672	60.5884	25.8016
ENSG00000181690	198.831	-1.68054	0.363496	-4.62327	3.77729e-06	2.38448e-05	Down	PLAG1	8:56160909-56211324	protein_coding	-	33.2124	59.4429	17.5902	11.3527
ENSG00000152253	1172.29	1.29343	0.279955	4.62012	3.83518e-06	2.41666e-05	Up	SPC25	2:168834132-168913371	protein_coding	-	677.923	343.148	1280.17	1220.93
ENSG00000141527	24.7556	2.95566	0.642084	4.60323	4.15989e-06	2.60605e-05	Up	CARD14	17:80169992-80209331	protein_coding	+	6.83784	13.5097	118.245	40.2505
ENSG00000204758	70.4951	-1.68446	0.366736	-4.59311	4.36689e-06	2.72231e-05	Down	AC008429.1	5:172954786-172959392	lncRNA	-	158.247	295.413	77.2013	63.9879
ENSG00000123358	3536.68	1.20972	0.263744	4.58672	4.5027e-06	2.80198e-05	Up	NR4A1	12:52022832-52059507	protein_coding	+	2862.13	1485.17	5206.69	4846.57
ENSG00000166106	149.698	-1.0616	0.231779	-4.58022	4.64479e-06	2.88528e-05	Down	ADAMTS15	11:130448974-130476641	protein_coding	+	213.927	224.262	100.655	109.399
ENSG00000233175	159.46	-1.11992	0.244532	-4.57985	4.65313e-06	2.88943e-05	Down	AC008105.1	17:45238028-45241734	lncRNA	-	428.83	335.042	199.355	151.713
ENSG00000176842	161.827	-1.17243	0.256401	-4.57263	4.81638e-06	2.9834e-05	Down	IRX5	16:54930862-54934485	protein_coding	+	110.382	99.9721	50.8161	42.3146
ENSG00000132386	431.325	-1.76722	0.386618	-4.57097	4.85473e-06	3.00503e-05	Down	SERPINF1	17:1762029-1777565	protein_coding	+	31.2587	36.9266	8.79509	11.3527
ENSG00000182870	205.927	1.00863	0.220717	4.5698	4.88196e-06	3.02081e-05	Up	GALNT9	12:132196372-132329589	protein_coding	-	208.066	159.415	334.213	404.569
ENSG00000196421	108.921	-1.18176	0.258806	-4.56619	4.96663e-06	3.06561e-05	Down	C20orf204	20:64034344-64039962	protein_coding	+	161.178	161.216	84.042	57.7955
ENSG00000119125	193.673	1.11175	0.243589	4.56405	5.01769e-06	3.09386e-05	Up	GDA	9:72114595-72257193	protein_coding	+	174.853	101.773	297.079	299.298
ENSG00000171747	93.172	-1.64578	0.36223	-4.54348	5.53332e-06	3.38688e-05	Down	LGALS4	19:38801671-38812945	protein_coding	-	95.7298	61.2442	30.2942	19.6092
ENSG00000198496	164.56	-1.08012	0.237922	-4.53981	5.63058e-06	3.43912e-05	Down	NBR2	17:43125551-43153671	lncRNA	+	253	394.485	168.084	138.296
ENSG00000247095	264.262	1.01099	0.223321	4.52705	5.98118e-06	3.63923e-05	Up	MIR210HG	11:565660-568457	lncRNA	-	73.2626	50.4364	115.313	133.136
ENSG00000173930	92.2552	-1.80615	0.399216	-4.52425	6.06089e-06	3.68388e-05	Down	SLCO4C1	5:102233986-102296284	protein_coding	-	54.7027	40.5292	9.77232	17.5451
ENSG00000129646	80.1332	-1.44311	0.319331	-4.51917	6.20838e-06	3.76699e-05	Down	QRICH2	17:76274049-76307998	protein_coding	-	113.313	172.925	52.7705	52.6352
ENSG00000267534	111.893	1.20325	0.266536	4.51438	6.35014e-06	3.84611e-05	Up	S1PR2	19:10221433-10231331	protein_coding	-	46.8881	49.5357	103.587	118.687
ENSG00000138670	104.527	-1.47599	0.32743	-4.5078	6.55026e-06	3.95235e-05	Down	RASGEF1B	4:81426393-82044244	protein_coding	-	84.0078	58.5422	29.317	21.6733
ENSG00000244701	84.9306	-1.33448	0.296789	-4.49638	6.9119e-06	4.14927e-05	Down	AC004918.1	7:141652381-141656810	lncRNA	-	177.784	153.11	75.2469	55.7314
ENSG00000267750	67.4238	-1.43351	0.31923	-4.49054	7.10437e-06	4.25169e-05	Down	RUNDC3A-AS1	17:44299574-44315315	lncRNA	-	100.614	129.694	42.021	43.3467
ENSG00000123999	37.6176	-2.08888	0.46522	-4.4901	7.11905e-06	4.25902e-05	Down	INHA	2:219569162-219575711	protein_coding	+	65.4479	113.482	22.4763	19.6092
ENSG00000078487	120.041	-1.06258	0.236791	-4.48741	7.20942e-06	4.3072e-05	Down	ZCWPW1	7:100400826-100428992	protein_coding	-	209.043	234.169	93.8143	118.687
ENSG00000226711	127.44	-1.08857	0.242787	-4.48366	7.3372e-06	4.38204e-05	Down	FAM66C	12:8180209-8216151	lncRNA	+	199.274	210.752	93.8143	99.0781
ENSG00000152784	47.52	2.91507	0.650527	4.48108	7.4266e-06	4.43241e-05	Up	PRDM8	4:80183879-80204329	protein_coding	+	1.95367	5.4039	24.4308	31.994
ENSG00000130766	704.843	-1.78062	0.399932	-4.4523	8.49535e-06	5.02245e-05	Down	SESN2	1:28259518-28282491	protein_coding	+	396.595	988.913	224.763	178.547
ENSG00000243649	22.947	2.76112	0.621951	4.43945	9.01903e-06	5.31218e-05	Up	CFB	6:31945650-31952084	protein_coding	+	11.722	6.30455	59.6112	61.9238
ENSG00000214776	165.736	1.12551	0.254347	4.42511	9.63924e-06	5.64709e-05	Up	AC092821.1	12:9480608-9576275	transcribed_unprocessed_pseudogene	+	139.687	118.886	353.758	209.509
ENSG00000227038	86.0621	1.3941	0.315739	4.41535	1.00847e-05	5.89424e-05	Up	GTF2IP7	7:76090431-76108779	transcribed_unprocessed_pseudogene	-	87.9151	55.8403	219.877	156.874
ENSG00000177359	70.7165	1.78837	0.405288	4.4126	1.02135e-05	5.95255e-05	Up	AC024940.2	12:31111652-31201235	transcribed_unprocessed_pseudogene	-	11.722	17.1123	58.6339	41.2825
ENSG00000270605	38.8224	-2.12487	0.481838	-4.40993	1.03404e-05	6.02357e-05	Down	AL353622.1	1:28239509-28241453	lncRNA	-	64.4711	49.5357	12.704	13.4168
ENSG00000254859	36.6432	-2.05485	0.466202	-4.40763	1.04508e-05	6.07779e-05	Down	AC067930.3	8:143541973-143549729	lncRNA	-	81.0773	105.376	30.2942	14.4489
ENSG00000183773	77.2632	-1.44902	0.328818	-4.40676	1.04928e-05	6.10016e-05	Down	AIFM3	22:20965108-20981360	protein_coding	+	168.992	268.394	86.9737	73.2765
ENSG00000167900	3439.04	1.19433	0.271307	4.40213	1.07194e-05	6.21542e-05	Up	TK1	17:78174091-78187233	protein_coding	-	2599.36	1341.97	4218.71	4799.09
ENSG00000007402	138.316	1.49875	0.340983	4.39538	1.10579e-05	6.38701e-05	Up	CACNA2D2	3:50362799-50504244	protein_coding	-	23.444	14.4104	58.6339	47.4749
ENSG00000268621	209.293	1.55315	0.353567	4.39281	1.11895e-05	6.44952e-05	Up	IGFL2-AS1	19:46189029-46203160	lncRNA	-	99.6371	28.8208	215.968	158.938
ENSG00000224424	73.9713	-1.34368	0.3062	-4.38826	1.14262e-05	6.57947e-05	Down	PRKAR2A-AS1	3:48847572-48851981	lncRNA	+	127.965	104.475	41.0437	50.5711
ENSG00000178809	70.2866	-1.4694	0.334945	-4.38698	1.14934e-05	6.60957e-05	Down	TRIM73	7:75395063-75410996	protein_coding	+	154.34	208.05	79.1558	51.6032
ENSG00000131650	102.735	1.41249	0.32217	4.38431	1.16354e-05	6.68231e-05	Up	KREMEN2	16:2964216-2968383	protein_coding	+	65.4479	28.8208	112.382	137.264
ENSG00000197050	125.522	-1.6483	0.376544	-4.37745	1.20078e-05	6.8714e-05	Down	ZNF420	19:37007857-37130368	protein_coding	+	44.9344	102.674	20.5219	26.8336
ENSG00000114646	204.514	1.29972	0.297137	4.37415	1.21909e-05	6.96025e-05	Up	CSPG5	3:47562238-47580792	protein_coding	-	42.0039	16.2117	66.4518	75.3406
ENSG00000165269	76.2985	-1.45855	0.333545	-4.37288	1.22615e-05	6.99604e-05	Down	AQP7	9:33383179-33402682	protein_coding	-	83.0309	88.2637	27.3625	35.0902
ENSG00000260807	166.587	1.53539	0.351164	4.37229	1.22951e-05	7.01233e-05	Up	AC009041.2	16:975761-981596	lncRNA	-	23.444	9.90715	42.9982	52.6352
ENSG00000129993	37.0643	2.2378	0.511837	4.3721	1.23059e-05	7.01448e-05	Up	CBFA2T3	16:88874858-88977204	protein_coding	-	5.86101	17.1123	53.7478	55.7314
ENSG00000164342	44.1466	-1.83111	0.419792	-4.36194	1.28913e-05	7.32194e-05	Down	TLR3	4:186069152-186088069	protein_coding	+	69.3553	112.581	25.408	25.8016
ENSG00000105717	49.9187	1.7196	0.394251	4.3617	1.29056e-05	7.32531e-05	Up	PBX4	19:19561707-19618693	protein_coding	-	21.4904	26.1188	90.8826	66.0521
ENSG00000132003	381.098	1.03456	0.237202	4.36153	1.29155e-05	7.32728e-05	Up	ZSWIM4	19:13795460-13832230	protein_coding	+	233.463	489.053	754.423	727.605
ENSG00000135842	230.049	-1.40009	0.321012	-4.3615	1.29174e-05	7.32728e-05	Down	FAM129A	1:184790724-184974508	protein_coding	-	387.803	1085.28	254.08	304.459
ENSG00000168916	168.34	-1.13589	0.260637	-4.35813	1.31178e-05	7.43127e-05	Down	ZNF608	5:124636913-124748807	protein_coding	-	84.9846	84.6611	43.9754	33.026
ENSG00000185760	227.094	1.11342	0.255656	4.35515	1.32974e-05	7.52575e-05	Up	KCNQ5	6:72621792-73198851	protein_coding	+	44.9344	33.324	84.042	84.6292
ENSG00000105011	1398.34	1.15605	0.265605	4.35253	1.34573e-05	7.60887e-05	Up	ASF1B	19:14119512-14136613	protein_coding	-	770.723	406.193	1235.22	1386.06
ENSG00000171522	73.8295	1.35782	0.312584	4.34385	1.40007e-05	7.89312e-05	Up	PTGER4	5:40679915-40693735	protein_coding	+	61.5406	45.0325	125.086	147.585
ENSG00000187624	131.207	-1.02313	0.235735	-4.34018	1.42364e-05	8.01312e-05	Down	C17orf97	17:410325-431062	protein_coding	+	240.301	278.301	120.2	135.2
ENSG00000135407	31.6269	-2.0232	0.466291	-4.33893	1.43178e-05	8.05115e-05	Down	AVIL	12:57797376-57818704	protein_coding	-	77.1699	93.6676	24.4308	17.5451
ENSG00000275793	20.5731	-2.94033	0.678014	-4.33667	1.44654e-05	8.11855e-05	Down	RIMBP3	22:18605815-18611919	protein_coding	-	42.0039	35.1253	4.88616	5.16032
ENSG00000205041	96.4505	-1.28809	0.297027	-4.3366	1.44705e-05	8.11878e-05	Down	AC118344.1	19:40273489-40275479	lncRNA	-	201.228	226.063	103.587	71.2124
ENSG00000187595	24.3032	-2.6109	0.603824	-4.32395	1.5326e-05	8.56308e-05	Down	ZNF385C	17:42025576-42098479	protein_coding	-	41.0271	88.2637	6.84062	14.4489
ENSG00000273045	49.7598	-1.66479	0.385823	-4.31492	1.59663e-05	8.88682e-05	Down	C2orf15	2:99141485-99151487	protein_coding	+	66.4248	76.5552	24.4308	20.6413
ENSG00000255874	22.1552	2.6604	0.617218	4.31031	1.63029e-05	9.054e-05	Up	LINC00346	13:110863987-110870251	lncRNA	-	5.86101	8.10585	38.1121	50.5711
ENSG00000165556	418.54	-1.17008	0.271637	-4.3075	1.65112e-05	9.16676e-05	Down	CDX2	13:27962137-27971139	protein_coding	-	52.7491	62.1448	28.3397	22.7054
ENSG00000244414	74.0902	-1.59294	0.370107	-4.30401	1.67733e-05	9.28874e-05	Down	CFHR1	1:196819757-196832189	protein_coding	+	98.6603	68.4494	24.4308	30.9619
ENSG00000235920	33.6864	1.91286	0.444781	4.30068	1.70275e-05	9.40572e-05	Up	AC073109.1	7:11820317-11821294	processed_pseudogene	-	18.5599	21.6156	78.1786	73.2765
ENSG00000125462	102.526	1.37494	0.320222	4.2937	1.75719e-05	9.6789e-05	Up	C1orf61	1:156404250-156430701	protein_coding	-	64.4711	40.5292	170.038	101.142
ENSG00000171848	11083.3	1.20831	0.282302	4.2802	1.86721e-05	0.00010227	Up	RRM2	2:10120698-10211725	protein_coding	+	6072	3008.17	10374.3	10605.5
ENSG00000279821	52.9072	-2.2531	0.526754	-4.27733	1.89152e-05	0.000103537	Down	AC145098.2	5:177476631-177479656	TEC	-	59.5869	222.46	29.317	29.9298
ENSG00000101412	2161.79	1.25558	0.293768	4.27405	1.91956e-05	0.000104809	Up	E2F1	20:33675477-33686385	protein_coding	-	1482.84	711.513	2555.46	2682.33
ENSG00000114737	45.679	-2.00409	0.469188	-4.27141	1.94242e-05	0.000105925	Down	CISH	3:50606490-50611831	protein_coding	-	50.7954	45.9331	11.7268	12.3848
ENSG00000262468	61.5133	-1.6636	0.389728	-4.26861	1.96698e-05	0.000107098	Down	LINC01569	16:4243943-4253817	lncRNA	-	81.0773	144.104	38.1121	33.026
ENSG00000262580	199.834	-1.21285	0.284161	-4.26818	1.97073e-05	0.000107269	Down	AC087741.1	17:80200673-80205949	lncRNA	-	378.035	447.623	244.308	111.463
ENSG00000232677	46.8275	-2.435	0.570731	-4.26646	1.98597e-05	0.000107998	Down	LINC00665	19:36313067-36331770	lncRNA	-	22.4672	53.1383	7.81786	6.19238
ENSG00000225975	80.4336	-1.26352	0.296446	-4.26221	2.02414e-05	0.000109903	Down	LINC01534	19:36682636-36687449	lncRNA	-	128.942	164.819	61.5656	60.8917
ENSG00000103647	35.5924	1.86604	0.438275	4.25769	2.06548e-05	0.000112008	Up	CORO2B	15:68578969-68727806	protein_coding	+	22.4672	18.013	80.133	67.0841
ENSG00000129946	109.116	-1.3213	0.310618	-4.25379	2.10185e-05	0.000113839	Down	SHC2	19:416583-460996	protein_coding	-	58.6101	79.2572	23.4536	31.994
ENSG00000064300	32.7633	2.31029	0.544148	4.2457	2.17908e-05	0.000117767	Up	NGFR	17:49495293-49515008	protein_coding	+	7.81468	9.90715	48.8616	39.2184
ENSG00000186496	63.7993	-1.39031	0.327881	-4.24028	2.23242e-05	0.000120353	Down	ZNF396	18:35366694-35377337	protein_coding	-	102.568	118.886	36.1576	48.507
ENSG00000269292	351.776	1.02683	0.242695	4.23097	2.32682e-05	0.000124942	Up	AC093503.3	19:46609277-46610779	lncRNA	-	217.834	120.687	291.215	397.344
ENSG00000149243	24.5619	-2.44681	0.579024	-4.22575	2.38145e-05	0.000127523	Down	KLHL35	11:75422394-75430629	protein_coding	-	64.4711	83.7604	10.7496	16.513
ENSG00000140832	80.9536	-1.67234	0.396531	-4.21744	2.47094e-05	0.000131992	Down	MARVELD3	16:71626161-71642114	protein_coding	+	46.8881	39.6286	13.6812	13.4168
ENSG00000171435	112.204	-1.05223	0.249596	-4.21574	2.4896e-05	0.000132746	Down	KSR2	12:117453012-117968983	protein_coding	-	196.344	178.329	92.837	87.7254
ENSG00000131153	2192.92	1.41914	0.336923	4.21207	2.53042e-05	0.000134635	Up	GINS2	16:85676198-85690073	protein_coding	-	1061.82	455.729	1915.37	2141.53
ENSG00000186212	28.942	2.1961	0.521405	4.21189	2.53245e-05	0.000134702	Up	SOWAHB	4:76894928-76898147	protein_coding	-	9.76835	15.311	58.6339	56.7635
ENSG00000173991	55.4762	-1.63351	0.388299	-4.20684	2.58962e-05	0.000137534	Down	TCAP	17:39664187-39666555	protein_coding	+	103.544	102.674	27.3625	39.2184
ENSG00000163508	66.0757	-1.43983	0.342499	-4.20389	2.6237e-05	0.000139091	Down	EOMES	3:27715949-27722711	protein_coding	-	77.1699	108.078	30.2942	38.1863
ENSG00000213057	25.867	-2.40146	0.571694	-4.2006	2.66212e-05	0.000141	Down	C1orf220	1:178542752-178548889	lncRNA	+	48.8417	51.337	13.6812	5.16032
ENSG00000229544	118.9	-1.45587	0.346634	-4.20001	2.66899e-05	0.000141235	Down	NKX1-2	10:124445243-124450035	protein_coding	-	51.7722	61.2442	15.6357	25.8016
ENSG00000094804	3866.32	1.36358	0.324948	4.19631	2.71296e-05	0.000143389	Up	CDC6	17:40287879-40304657	protein_coding	+	2525.12	1113.2	4488.43	4872.37
ENSG00000111732	29.857	2.13368	0.508779	4.19372	2.74419e-05	0.000144952	Up	AICDA	12:8602170-8612867	protein_coding	-	9.76835	14.4104	50.8161	55.7314
ENSG00000163794	48.1673	-1.62996	0.390121	-4.17808	2.93974e-05	0.000154303	Down	UCN	2:27307400-27308445	protein_coding	-	69.3553	85.5617	28.3397	21.6733
ENSG00000078399	440.199	-1.62332	0.389072	-4.17228	3.01566e-05	0.000158004	Down	HOXA9	7:27162438-27175180	protein_coding	-	31.2587	30.6221	9.77232	10.3206
ENSG00000170373	77.1421	1.7715	0.425345	4.16485	3.11554e-05	0.000162847	Up	CST1	20:23747553-23751268	protein_coding	-	40.0502	10.8078	76.2241	95.9819
ENSG00000143847	129.136	1.41328	0.340023	4.15641	3.23291e-05	0.000168579	Up	PPFIA4	1:203026498-203078740	protein_coding	+	23.444	19.8143	72.3152	42.3146
ENSG00000135116	110.454	-1.8713	0.450681	-4.15216	3.29354e-05	0.000171282	Down	HRK	12:116856144-116881441	protein_coding	-	24.4209	48.6351	9.77232	10.3206
ENSG00000102057	88.86	-1.48382	0.357963	-4.14518	3.39544e-05	0.00017611	Down	KCND1	X:48961378-48971844	protein_coding	-	155.317	284.605	105.541	51.6032
ENSG00000181982	117.645	-1.00992	0.243921	-4.14034	3.46792e-05	0.000179497	Down	CCDC149	4:24806117-24980204	protein_coding	-	205.135	241.374	111.404	110.431
ENSG00000167524	322.644	-1.03391	0.249791	-4.13911	3.48651e-05	0.000180246	Down	RSKR	17:28607964-28614200	protein_coding	-	538.236	700.705	407.506	197.124
ENSG00000167771	109.076	-1.37813	0.333292	-4.13491	3.5509e-05	0.000183305	Down	RCOR2	11:63911230-63917164	protein_coding	-	80.1004	170.223	43.9754	52.6352
ENSG00000248015	87.8676	-1.47727	0.357332	-4.13417	3.56247e-05	0.000183847	Down	AC005329.1	19:1392170-1396467	lncRNA	-	77.1699	145.905	41.0437	39.2184
ENSG00000122035	113.249	1.33433	0.323112	4.12963	3.63348e-05	0.000187346	Up	RASL11A	13:27270327-27273690	protein_coding	+	24.4209	20.7149	52.7705	60.8917
ENSG00000203930	78.338	1.72968	0.419011	4.12801	3.65909e-05	0.000188556	Up	LINC00632	X:140709562-140793215	lncRNA	+	19.5367	9.0065	35.1804	58.8276
ENSG00000259295	122.837	-1.21699	0.29502	-4.12509	3.70591e-05	0.0001908	Down	CSPG4P12	15:85191438-85213905	transcribed_unprocessed_pseudogene	+	198.297	239.573	125.086	62.9559
ENSG00000245105	31.1925	-1.90064	0.461377	-4.11949	3.79713e-05	0.000195152	Down	A2M-AS1	12:9065163-9068689	lncRNA	+	97.6835	86.4624	21.4991	27.8657
ENSG00000279453	74.0497	1.57578	0.383781	4.10594	4.02679e-05	0.000206289	Up	Z99129.4	6:122436789-122439223	TEC	-	27.3514	10.8078	51.7933	60.8917
ENSG00000091592	100.059	-1.66885	0.407322	-4.09714	4.18295e-05	0.000213516	Down	NLRP1	17:5499427-5619424	protein_coding	-	37.1197	45.9331	8.79509	17.5451
ENSG00000258092	194.51	1.04351	0.254759	4.09606	4.20246e-05	0.000214285	Up	AC005841.1	12:2797136-2803938	lncRNA	-	97.6835	91.8663	171.993	218.797
ENSG00000136014	63.4587	-1.75339	0.428459	-4.09232	4.27076e-05	0.000217514	Down	USP44	12:95516560-95551476	protein_coding	-	38.0966	76.5552	17.5902	16.513
ENSG00000204323	36.4476	-1.77721	0.434607	-4.08924	4.32786e-05	0.000220358	Down	SMIM5	17:75633434-75641404	protein_coding	+	78.1468	90.065	27.3625	21.6733
ENSG00000165591	58.3673	-2.27344	0.556	-4.08892	4.33387e-05	0.000220494	Down	FAAH2	X:57286706-57489196	protein_coding	+	24.4209	28.8208	6.84062	4.12825
ENSG00000138944	157.528	1.27953	0.313127	4.08629	4.38325e-05	0.00022266	Up	SHISAL1	22:44243665-44312951	protein_coding	-	28.3282	63.9461	101.632	123.848
ENSG00000253671	76.2795	-1.48865	0.364552	-4.08351	4.43612e-05	0.00022515	Down	AC027117.1	8:17808361-17822183	lncRNA	+	158.247	91.8663	53.7478	35.0902
ENSG00000245522	79.1913	-1.13317	0.277897	-4.07768	4.54875e-05	0.000230532	Down	AC026250.1	11:9754770-9759533	lncRNA	-	130.896	144.104	64.4973	60.8917
ENSG00000255774	79.7595	-1.49667	0.367235	-4.0755	4.59156e-05	0.000232384	Down	AP000439.2	11:69475567-69481545	lncRNA	-	198.297	97.2702	47.8844	56.7635
ENSG00000180422	36.2859	-1.93074	0.47455	-4.06857	4.7303e-05	0.000238491	Down	LINC00304	16:89159146-89164245	lncRNA	+	117.22	133.296	45.9299	19.6092
ENSG00000128165	101.326	-1.86197	0.458293	-4.06284	4.84793e-05	0.000243859	Down	ADM2	22:50481543-50486440	protein_coding	+	133.826	574.614	112.382	82.5651
ENSG00000187650	55.7049	-1.48162	0.36524	-4.05656	4.98018e-05	0.000249722	Down	VMAC	19:5904858-5910853	protein_coding	+	80.1004	129.694	39.0893	36.1222
ENSG00000005073	310.748	-2.22146	0.547957	-4.05408	5.03313e-05	0.000251985	Down	HOXA11	7:27181510-27185223	protein_coding	-	17.583	24.3175	5.86339	3.09619
ENSG00000258017	2414.15	1.73307	0.427502	4.05395	5.03593e-05	0.000252012	Up	AC011603.2	12:49127782-49188484	lncRNA	+	1189.78	466.537	2372.72	3132.31
ENSG00000241769	107.247	-1.12563	0.277878	-4.05082	5.10392e-05	0.000255123	Down	LINC00893	X:149527591-149540959	lncRNA	-	173.877	185.534	105.541	58.8276
ENSG00000157601	29.5813	-1.9369	0.478659	-4.04652	5.19844e-05	0.000259329	Down	MX1	21:41420304-41459214	protein_coding	+	69.3553	64.8468	20.5219	14.4489
ENSG00000183873	71.3588	2.38469	0.591309	4.0329	5.50939e-05	0.00027282	Up	SCN5A	3:38548057-38649673	protein_coding	-	5.86101	2.70195	23.4536	20.6413
ENSG00000251615	30.6997	-1.96865	0.488653	-4.02873	5.60788e-05	0.000277462	Down	AC104825.1	4:8355090-8358338	lncRNA	-	51.7722	50.4364	12.704	13.4168
ENSG00000244560	76.879	-1.23129	0.305922	-4.02485	5.7011e-05	0.000281438	Down	AC004890.2	7:149285281-149297312	transcribed_unprocessed_pseudogene	+	147.502	164.819	78.1786	54.6994
ENSG00000105641	33.5797	2.07603	0.515887	4.0242	5.71687e-05	0.000281978	Up	SLC5A5	19:17871945-17895174	protein_coding	+	5.86101	14.4104	43.9754	42.3146
ENSG00000126882	83.8613	-1.35732	0.337488	-4.02182	5.7749e-05	0.000284599	Down	FAM78A	9:131258076-131276510	protein_coding	-	73.2626	99.0715	30.2942	37.1543
ENSG00000180525	107.112	-1.11818	0.278062	-4.02132	5.78737e-05	0.000285133	Down	PRR26	10:649948-669581	protein_coding	+	130.896	187.335	67.429	79.4689
ENSG00000171346	118.787	1.45826	0.36271	4.02046	5.80849e-05	0.000286013	Up	KRT15	17:41513745-41522529	protein_coding	-	101.591	34.2247	181.765	189.9
ENSG00000102385	50.3362	1.53933	0.382924	4.01994	5.82129e-05	0.000286563	Up	DRP2	X:101219769-101264497	protein_coding	+	40.0502	22.5162	104.564	76.3727
ENSG00000175197	365.653	-1.9093	0.475116	-4.0186	5.85457e-05	0.000288039	Down	DDIT3	12:57516588-57521737	protein_coding	-	409.294	1281.62	234.536	215.701
ENSG00000175040	133.693	1.68444	0.420401	4.00675	6.15601e-05	0.000301345	Up	CHST2	3:143119771-143124014	protein_coding	+	7.81468	11.7084	35.1804	27.8657
ENSG00000100902	86.3786	1.21869	0.305169	3.99348	6.51117e-05	0.00031687	Up	PSMA6	14:35278633-35317493	protein_coding	+	73.2626	81.9591	221.832	139.329
ENSG00000268104	32.82	2.32785	0.583997	3.98606	6.71789e-05	0.000326205	Up	SLC6A14	X:116436606-116461458	protein_coding	+	15.6294	3.6026	47.8844	47.4749
ENSG00000229404	44.7717	-1.47181	0.369601	-3.98215	6.82941e-05	0.00033116	Down	LINC00858	10:84267747-84294659	lncRNA	+	84.0078	93.6676	37.1348	26.8336
ENSG00000197558	155.566	-1.05128	0.264305	-3.97753	6.96348e-05	0.000337101	Down	SSPO	7:149776042-149833979	protein_coding	+	232.487	208.05	138.767	73.2765
ENSG00000176809	95.9373	-1.13153	0.284989	-3.97042	7.17467e-05	0.000345986	Down	LRRC37A3	17:64854312-64919480	protein_coding	-	146.525	193.64	83.0647	72.2444
ENSG00000178301	79.2964	-1.34078	0.337989	-3.96693	7.28031e-05	0.000350597	Down	AQP11	11:77589391-77610355	protein_coding	+	185.599	102.674	51.7933	61.9238
ENSG00000236609	137.669	-1.11317	0.280923	-3.96253	7.41612e-05	0.00035606	Down	ZNF853	7:6615610-6624290	protein_coding	+	139.687	225.162	78.1786	90.8216
ENSG00000175874	70.2597	1.23488	0.311665	3.9622	7.42608e-05	0.000356439	Up	CREG2	2:101345550-101387503	protein_coding	-	65.4479	50.4364	130.949	141.393
ENSG00000160072	994.051	1.65436	0.417846	3.95927	7.51808e-05	0.000360658	Up	ATAD3B	1:1471769-1497848	protein_coding	+	10.7452	5.4039	27.3625	22.7054
ENSG00000119922	43.2726	-1.56224	0.394848	-3.95657	7.60333e-05	0.000364248	Down	IFIT2	10:89283694-89309271	protein_coding	+	98.6603	105.376	39.0893	29.9298
ENSG00000127585	119.391	-1.08374	0.274342	-3.9503	7.80525e-05	0.000373104	Down	FBXL16	16:692498-705808	protein_coding	-	154.34	229.666	73.2924	108.367
ENSG00000180914	106.279	1.06835	0.270512	3.94935	7.83621e-05	0.000374482	Up	OXTR	3:8750408-8769628	protein_coding	-	147.502	103.575	268.739	256.984
ENSG00000103723	58.7722	-1.70932	0.433337	-3.94455	7.99494e-05	0.000381443	Down	AP3B2	15:82659280-82710156	protein_coding	-	59.5869	38.7279	20.5219	9.28857
ENSG00000166257	21.1083	-3.03281	0.77045	-3.93642	8.27064e-05	0.000393417	Down	SCN3B	11:123629187-123655244	protein_coding	-	18.5599	38.7279	3.90893	3.09619
ENSG00000179406	120.043	-1.03703	0.263783	-3.93139	8.44565e-05	0.000401197	Down	LINC00174	7:66376044-66493566	lncRNA	-	184.622	233.268	127.04	76.3727
ENSG00000223891	86.2322	-1.08964	0.277263	-3.93	8.49456e-05	0.000403192	Down	OSER1-DT	20:44210907-44226027	lncRNA	+	126.989	146.806	57.6567	71.2124
ENSG00000277437	20.5634	2.84455	0.724337	3.92711	8.59724e-05	0.000407734	Up	FP671120.1	21:8208844-8208904	miRNA	+	2.9305	6.30455	41.0437	25.8016
ENSG00000267015	50.0381	1.49433	0.381626	3.9157	9.01437e-05	0.000425213	Up	AC023090.1	18:79340258-79343972	lncRNA	-	39.0734	45.0325	134.858	102.174
ENSG00000230454	56.8484	-1.51361	0.386648	-3.91471	9.05118e-05	0.000426605	Down	U73166.1	3:50260303-50263358	lncRNA	+	102.568	185.534	59.6112	41.2825
ENSG00000234690	44.8965	-1.57967	0.403578	-3.91417	9.0714e-05	0.000427442	Down	EPCAM-DT	2:47192405-47345074	lncRNA	-	123.081	84.6611	30.2942	39.2184
ENSG00000274213	107.903	1.04506	0.267623	3.90498	9.42344e-05	0.00044189	Up	AC015912.3	17:56914186-56914533	lncRNA	+	112.336	87.363	207.173	204.349
ENSG00000128242	1963.4	1.36091	0.349586	3.89292	9.90443e-05	0.000462092	Up	GAL3ST1	22:30554635-30574665	protein_coding	-	796.12	439.517	1355.42	1817.46
ENSG00000198535	14.4718	3.24887	0.83463	3.89259	9.91782e-05	0.000462484	Up	C2CD4A	15:62066977-62070917	protein_coding	+	1.95367	3.6026	25.408	27.8657
ENSG00000181894	115.23	-1.19056	0.305945	-3.89141	9.96631e-05	0.00046436	Down	ZNF329	19:58126248-58155110	protein_coding	-	160.201	289.109	114.336	82.5651
ENSG00000099840	54.2842	-1.52257	0.391327	-3.8908	9.99151e-05	0.000465411	Down	IZUMO4	19:2096429-2099593	protein_coding	+	59.5869	81.0585	30.2942	18.5771
ENSG00000115232	206.059	1.15707	0.297778	3.88566	0.000102051	0.000474729	Up	ITGA4	2:181457202-181538940	protein_coding	+	37.1197	27.9201	72.3152	72.2444
ENSG00000105737	47.655	-1.53801	0.395943	-3.88443	0.000102571	0.000476767	Down	GRIK5	19:41998321-42069498	protein_coding	-	78.1468	105.376	31.2714	31.994
ENSG00000144893	270.037	1.00202	0.258329	3.87886	0.000104945	0.000486898	Up	MED12L	3:151085697-151437072	protein_coding	+	36.1429	36.9266	80.133	66.0521
ENSG00000276043	4161.19	1.18113	0.305248	3.86941	0.000109101	0.000503909	Up	UHRF1	19:4903080-4962154	protein_coding	+	2241.84	1051.06	3577.65	3887.78
ENSG00000100429	45.6812	-1.5808	0.408859	-3.86638	0.000110463	0.000508932	Down	HDAC10	22:50245183-50251405	protein_coding	-	56.6564	63.0455	24.4308	15.4809
ENSG00000174502	23.44	2.36277	0.611329	3.86498	0.000111098	0.00051111	Up	SLC26A9	1:205913048-205943460	protein_coding	-	16.6062	5.4039	59.6112	52.6352
ENSG00000112297	116.604	1.1503	0.297668	3.86438	0.000111371	0.000512229	Up	CRYBG1	6:106360808-106571978	protein_coding	+	73.2626	114.383	214.991	202.284
ENSG00000168062	28.9358	-1.90472	0.493484	-3.85974	0.000113507	0.000520277	Down	BATF2	11:64987945-64997018	protein_coding	-	47.8649	61.2442	12.704	16.513
ENSG00000152049	17.3137	-2.6778	0.695876	-3.8481	0.000119036	0.000544052	Down	KCNE4	2:223051814-223198399	protein_coding	+	28.3282	42.3305	4.88616	6.19238
ENSG00000119917	81.0808	-1.10716	0.287903	-3.84559	0.000120261	0.000549222	Down	IFIT3	10:89327997-89340971	protein_coding	+	174.853	136.899	71.3379	73.2765
ENSG00000246640	28.2341	-1.86325	0.484649	-3.84452	0.000120786	0.000551333	Down	PICART1	17:50050349-50055739	lncRNA	-	69.3553	87.363	23.4536	19.6092
ENSG00000165923	74.746	-1.21001	0.314911	-3.84238	0.000121845	0.000555733	Down	AGBL2	11:47659591-47715389	protein_coding	-	187.552	189.136	100.655	61.9238
ENSG00000172137	71.4224	1.15092	0.2999	3.83766	0.000124211	0.000565199	Up	CALB2	16:71358713-71390436	protein_coding	+	81.0773	87.363	171.993	202.284
ENSG00000160050	214.887	1.02542	0.26739	3.83493	0.000125602	0.000570934	Up	CCDC28B	1:32200386-32205387	protein_coding	+	36.1429	36.9266	67.429	81.533
ENSG00000167207	21.1438	2.33753	0.609688	3.83397	0.000126089	0.000572851	Up	NOD2	16:50693588-50734041	protein_coding	+	3.90734	14.4104	42.021	51.6032
ENSG00000259803	59.2347	1.38642	0.361692	3.83317	0.000126504	0.000574587	Up	SLC22A31	16:89195761-89201651	protein_coding	-	28.3282	26.1188	79.1558	62.9559
ENSG00000232859	86.5391	-1.16314	0.304415	-3.82089	0.00013297	0.00060177	Down	LYRM9	17:27878314-27894752	protein_coding	-	118.197	138.7	47.8844	67.0841
ENSG00000266401	58.245	1.29226	0.338291	3.81995	0.000133476	0.000603903	Up	AP002478.1	18:3653030-3656282	lncRNA	+	54.7027	46.8338	135.835	112.495
ENSG00000144642	32.0078	-1.80577	0.473682	-3.81219	0.000137742	0.000620955	Down	RBMS3	3:28574791-30010391	protein_coding	+	51.7722	78.3565	14.6585	22.7054
ENSG00000275894	11.6753	4.16114	1.09394	3.8038	0.000142494	0.000640401	Up	AL021578.1	20:45345115-45345823	lncRNA	-	1.95367	1.8013	56.6795	10.3206
ENSG00000258334	26.3172	-2.07441	0.545885	-3.80008	0.00014465	0.000649163	Down	AC125611.4	12:49292631-49324576	lncRNA	-	42.0039	46.8338	9.77232	11.3527
ENSG00000271826	25.4967	-1.89695	0.4998	-3.79542	0.000147393	0.000660551	Down	PLS3-AS1	X:115518182-115562731	lncRNA	-	56.6564	73.8533	19.5446	15.4809
ENSG00000197599	36.1826	-2.08595	0.55114	-3.7848	0.000153834	0.000686254	Down	CCDC154	16:1434383-1444556	protein_coding	-	71.3089	122.488	35.1804	10.3206
ENSG00000169891	113.691	-1.03415	0.27326	-3.78448	0.000154032	0.000686787	Down	REPS2	X:16946658-17153272	protein_coding	+	121.128	134.197	54.725	70.1803
ENSG00000279283	47.6362	-1.97855	0.523175	-3.78182	0.000155687	0.000693637	Down	AC131009.4	12:131896500-131898239	TEC	+	74.2394	163.918	47.8844	12.3848
ENSG00000170577	259.316	5.49249	1.45458	3.77601	0.000159362	0.000708746	Up	SIX2	2:45005182-45009452	protein_coding	-	0	0.90065	17.5902	24.7695
ENSG00000254844	398.164	1.39821	0.370628	3.77253	0.0001616	0.000717972	Up	AP000757.2	11:117818443-117821992	lncRNA	+	192.436	58.5422	264.83	395.28
ENSG00000104324	68.1799	-1.29566	0.34362	-3.77061	0.000162849	0.000722422	Down	CPQ	8:96645242-97149654	protein_coding	+	153.363	115.283	56.6795	52.6352
ENSG00000182853	30.6034	-1.77136	0.471662	-3.75557	0.000172946	0.000762765	Down	VMO1	17:4785285-4786433	protein_coding	-	71.3089	82.8598	22.4763	22.7054
ENSG00000231574	16.035	2.66217	0.709605	3.75163	0.000175692	0.000773707	Up	LINC02015	3:177816865-177899224	lncRNA	+	5.86101	4.50325	29.317	36.1222
ENSG00000264548	32.6239	-1.7687	0.473053	-3.7389	0.000184826	0.000810467	Down	AC132872.2	17:82214227-82217352	lncRNA	+	80.1004	94.5682	23.4536	27.8657
ENSG00000129675	183.299	-1.37436	0.368081	-3.73386	0.000188564	0.000825204	Down	ARHGEF6	X:136665547-136780932	protein_coding	-	27.3514	47.7344	11.7268	17.5451
ENSG00000277895	16.2886	3.21492	0.861948	3.72983	0.00019161	0.000837903	Up	AC135279.3	12:64451591-64452901	lncRNA	-	7.81468	0	41.0437	29.9298
ENSG00000177409	39.5893	-1.50891	0.404885	-3.72676	0.000193957	0.00084732	Down	SAMD9L	7:93130056-93148385	protein_coding	-	109.405	96.3695	36.1576	36.1222
ENSG00000260401	77.5639	1.1252	0.302052	3.7252	0.000195161	0.000852367	Up	AP002761.4	11:73238975-73242335	lncRNA	+	71.3089	53.1383	115.313	155.842
ENSG00000187122	55.8312	-1.74471	0.468604	-3.72321	0.000196706	0.000858473	Down	SLIT1	10:96998038-97185959	protein_coding	-	42.0039	58.5422	17.5902	12.3848
ENSG00000172382	77.0085	-1.27178	0.341946	-3.71924	0.000199826	0.000870572	Down	PRSS27	16:2712419-2720551	protein_coding	-	92.7993	126.091	34.2031	56.7635
ENSG00000228716	8566.9	1.13974	0.306912	3.71358	0.000204348	0.000887623	Up	DHFR	5:80626226-80654983	protein_coding	-	3944.46	1823.82	6498.59	6209.92
ENSG00000272841	110.632	1.27603	0.344784	3.70096	0.000214788	0.000928134	Up	AL139393.3	6:160990318-160992342	lncRNA	-	17.583	22.5162	46.9071	50.5711
ENSG00000163376	303.187	1.19472	0.322955	3.69935	0.000216153	0.000933571	Up	KBTBD8	3:66998307-67011210	protein_coding	+	17.583	17.1123	35.1804	44.3787
ENSG00000183248	65.8946	-1.24556	0.33699	-3.69613	0.000218908	0.000944767	Down	PRR36	19:7868719-7874390	protein_coding	-	70.3321	90.9656	39.0893	28.8978
ENSG00000159753	151.497	-1.06781	0.289467	-3.68889	0.000225232	0.000968479	Down	CARMIL2	16:67644988-67657569	protein_coding	+	66.4248	89.1643	33.2259	41.2825

## Sheet: BT-549_GEA_up
GO enrichment analysis pathways forBT-549 FGF-2 upregulated genes
Database	Process~name	num_of_Genes	gene_group	percentage%	P-value	Benjamini and Hochberg (FDR)	Genes
GO_BP	GO:0006954~inflammatory response	46	387	11.8863	4.95815e-12	1.41853e-08	IRAK2; RIPK2; SEMA7A; SERPINA3; TNF; IL1B; IL6; CSF1; CXCL8; BMP2; CCL2; SELE; NFKB1; TNFAIP3; GAL; PTX3; EPHA2; BDKRB2; PTGS2; HRH1; BDKRB1; MAP2K3; CXCR4; TNFAIP6; TNIP1; TICAM1; NFKBID; NFKBIZ; IL23A; IL1RAP; CYP26B1; SPHK1; CHST2; TLR1; CXCL2; RELB; PTGER4; CX3CL1; IL1A; REL; CXCL5; CXCL3; CXCL1; CD14; CCL20; OLR1;
GO_BP	GO:0006915~apoptotic process	45	555	8.10811	5.58046e-11	7.98285e-08	CFLAR; RIPK2; PPP1R15A; TNFSF15; TNFAIP8; IL1A; IL1B; CDK1; CD14; IRF1; PIM1; NFKB1; TNFAIP3; NR4A1; NFKBIA; CEACAM6; IER3; SERPINB9; APLP1; CXCR4; CYCS; TNFRSF9; ZFP36L1; TRAF1; BIRC3; BIRC2; MELK; SHB; PHLDA2; BCL2L15; PIM3; DDIAS; UNC5B; RASSF5; RFFL; RELT; BBC3; DLC1; CSRNP1; CARD14; NUAK2; EGLN3; EVA1A; TCIM; ZNF443;
GO_BP	GO:0071222~cellular response to lipopolysaccharide	21	154	13.6364	2.62263e-09	2.50112e-06	CSF2; IL6; ICAM1; CD14; CSF3; CXCL8; CCL2; NFKB1; TNFAIP3; ZFP36; WNT5A; PDE4B; TICAM1; NOD2; CXCL5; IL1A; CXCL1; IL1B; CXCL3; CXCL2; NFKBIB;
GO_BP	GO:0008285~negative regulation of cell population proliferation	30	396	7.57576	3.27951e-07	0.000159241	PTGES; EREG; CBFA2T3; IL1A; IL1B; TFF1; SOD2; IL6; INHBA; CXCL1; CXCL8; IRF1; VDR; BMP2; ETS1; FOSL1; NME1; IGFBP6; PTGS2; RARRES1; BTG2; TNFRSF9; SFRP1; RASSF5; E2F7; DLC1; CDC6; NKX3-1; ING1; BTG3;
GO_BP	GO:0010628~positive regulation of gene expression	32	439	7.28929	2.96242e-07	0.000159241	PDGFB; TNF; IL1A; IL1B; CSF2; IL6; CDK1; INHBA; CSF1; CXCL8; VDR; BMP2; F3; ETS1; IFNGR1; EGR1; DRD1; TNC; ITGB8; WNT5A; SOX9; SERPINB9; E2F1; RELB; LRRC32; SLC26A9; TICAM1; OSR2; GRHL3; NKX3-1; CYP26B1; FGF18;
GO_BP	GO:0045944~positive regulation of transcription by RNA polymerase II	58	1107	5.23939	3.33956e-07	0.000159241	E2F8; KDM6B; RIPK2; FSTL3; NFATC1; HAND1; TNF; IL1A; IL6; JUN; INHBA; CSF3; MYBL2; IRF1; VDR; BMP2; ETS1; HIVEP1; EGR1; NFKB1; BCL3; GAL; NR4A1; NFKBIA; WNT5A; ELK3; SOX9; CEBPD; GBX2; FOSB; CX3CL1; NFKB2; E2F1; POU5F1; REL; EGR3; GPS2; E2F2; TNIP1; TEAD2; SIX5; OSR2; NCOA7; GRHL3; DOT1L; GATA6; E2F7; TOX2; RBM14; CSRNP1; UHRF1; KLF6; NKX3-1; FOXC2; NOD2; SIX2; MAFF; ATAD2;
GO_BP	GO:0006281~DNA repair	22	234	9.40171	4.69989e-07	0.000181208	CENPX; POLQ; CDK1; CDK2; FEN1; RFC5; BLM; POLE2; BTG2; RAD51; CHAF1A; CGAS; HELB; RAD54L; UHRF1; TEX15; CLSPN; UBE2T; RAD18; EXO1; RFC2; DOT1L;
GO_BP	GO:0032496~response to lipopolysaccharide	17	143	11.8881	5.06698e-07	0.000181208	PTGES; CLDN1; IL1B; SOD2; JUN; SELE; VCAM1; NR4A1; GJB2; GCH1; PTGS2; PTGER4; BDKRB1; NFKB2; TRIB1; NOCT; DUSP10;
GO_BP	GO:0050729~positive regulation of inflammatory response	13	88	14.7727	1.27915e-06	0.000406628	TNF; IL1B; ETS1; TGM2; NFKBIA; PTGER4; WNT5A; CX3CL1; TNIP1; NINJ1; NFKBIZ; IL23A; GPRC5B;
GO_BP	GO:0000278~mitotic cell cycle	15	131	11.4504	3.60406e-06	0.000937383	CENPW; SKA3; MASTL; PBK; PKMYT1; CDC6; TUBB4B; PLK2; TUBB2B; TUBB; TUBA1B; TUBB6; TUBB2A; MYBL2; TUBG1;
GO_BP	GO:0006260~DNA replication	13	97	13.4021	3.39387e-06	0.000937383	CDK1; CDK2; RRM2; FEN1; RFC5; DNA2; BLM; POLE2; CHAF1A; POLA2; HELB; GINS2; FAM111B;
GO_BP	GO:1902895~positive regulation of pri-miRNA transcription by RNA polymerase II	9	42	21.4286	3.96671e-06	0.00094573	TERT; PDGFB; TNF; JUN; NGFR; BMP2; ETS1; FOSL1; EGR1;
GO_BP	GO:0043066~negative regulation of apoptotic process	31	479	6.47182	4.66506e-06	0.00102667	SOCS3; CFLAR; TNFAIP8; IL6; CDK1; PIM1; AKR1B1; NFKB1; BCL3; PPIF; WNT5A; HTR2B; IER3; SOX9; SERPINB9; CX3CL1; PLAUR; EGR3; MAD2L1; BIRC2; BCL2A1; PIM3; SFRP1; GATA6; CARD14; ANGPTL4; NUAK2; TCIM; SPHK1; PLK2; BIRC3;
GO_BP	GO:0045766~positive regulation of angiogenesis	15	135	11.1111	5.04037e-06	0.00103004	TERT; FGF18; RAPGEF3; IL1A; IL1B; CXCL8; F3; ETS1; ITGB8; WNT5A; HK2; GATA6; NINJ1; ANGPTL4; SPHK1;
GO_BP	GO:0007249~I-kappaB kinase/NF-kappaB signaling	9	45	20	6.49142e-06	0.00109299	IRAK2; RIPK2; BCL3; NFKBIA; BIRC3; BIRC2; RELB; REL; TIFA;
GO_BP	GO:0038061~NIK/NF-kappaB signaling	6	14	42.8571	6.49455e-06	0.00109299	NFKB2; BIRC3; BIRC2; IKBKE; REL; RELB;
GO_BP	GO:0051092~positive regulation of NF-kappaB transcription factor activity	16	155	10.3226	5.82694e-06	0.00109299	CFLAR; IRAK2; RIPK2; TNF; IL1B; IL6; ICAM1; WNT5A; PSMA6; CX3CL1; TRAF1; CARD14; NOD2; SPHK1; TICAM1; IL1RAP;
GO_BP	GO:0045893~positive regulation of transcription, DNA-templated	37	646	5.72755	8.0507e-06	0.00127961	HAS3; NFATC1; PDGFB; TNF; IL1B; IL6; JUN; INHBA; IRF1; PIM1; BMP2; ETS1; EGR1; NFKB1; BCL3; WNT5A; MAP2K3; SOX9; BLM; E2F1; BAMBI; BIRC2; TEAD2; NFKBIB; HIVEP3; ATAD2; MED12L; OSR2; SFRP1; GATA6; KLF6; HNRNPAB; NKX3-1; FOXC2; PBX4; TRIM31; ING1;
GO_BP	GO:0019221~cytokine-mediated signaling pathway	15	143	10.4895	9.52315e-06	0.00143399	EREG; IL1A; IL1B; IL6; CSF3; CCL2; EDN2; CX3CL1; IFNAR2; IRAK2; IFNGR2; IFNGR1; F3; EBI3; STAT5A;
GO_BP	GO:0031663~lipopolysaccharide-mediated signaling pathway	8	36	22.2222	1.09028e-05	0.00155965	IRAK2; RIPK2; TNF; IL1B; CCL2; NFKBIA; CD14; TICAM1;
GO_BP	GO:0001666~response to hypoxia	16	165	9.69697	1.20165e-05	0.00163711	CBFA2T3; PLAU; PLAT; SOD2; BMP2; ETS1; EGR1; VCAM1; HK2; CXCR4; BIRC2; CA9; EGLN2; ANGPTL4; EGLN3; LOXL2;
GO_BP	GO:0001525~angiogenesis	19	233	8.15451	1.86011e-05	0.00241899	EREG; NRP2; FGF18; RAPGEF3; HAND1; JUN; ITGA5; CXCL8; CCL2; EFNA1; SAT1; PTGS2; ELK3; TNFAIP2; SHB; FMNL3; UNC5B; NINJ1; ANGPTL4;
GO_BP	GO:0000076~DNA replication checkpoint signaling	5	10	50	2.24304e-05	0.00279015	CDC45; DNA2; CDC6; TIPIN; CLSPN;
GO_BP	GO:0008284~positive regulation of cell population proliferation	30	498	6.0241	2.41984e-05	0.00288466	SDCBP; WNT10B; EREG; S1PR2; PDGFB; IL1B; CSF2; IL6; CSF1; ETS1; FOSL1; EDN2; KITLG; TNC; CDK2; CEACAM6; HTR2B; CXCL5; SOX9; EFNB2; CX3CL1; BAMBI; OSR2; SFRP1; DOT1L; NKX3-1; TIPIN; HBEGF; FGF18; CSF3;
GO_BP	GO:0044344~cellular response to fibroblast growth factor stimulus	7	30	23.3333	2.98e-05	0.00341031	CXCL8; CCL2; NR4A1; ZFP36; EGR3; ZFP36L1; SFRP1;
GO_BP	GO:0002931~response to ischemia	9	57	15.7895	3.47247e-05	0.00382106	CSF1; EGR1; GJB2; PPIF; HK2; RCAN1; BID; CX3CL1; PANX1;
GO_BP	GO:0007165~signal transduction	50	1068	4.68165	4.09399e-05	0.00433811	PTGES; RIPK2; ICOSLG; FGF18; TNFSF15; CSPG5; RAPGEF3; PLAU; IL1B; CSF2; TFF1; CXCL1; CXCL8; CCL2; IFNGR1; NR4A1; IL32; IGFBP6; CRABP2; CD70; CEACAM6; TNFSF9; ELK3; CXCL5; RANBP1; MAP2K3; SOX9; STC1; CCL20; TNFAIP6; CD83; PLAUR; LTB; ARFRP1; TLR1; SHB; NOSTRIN; NRGN; DLC1; HBEGF; DPYSL5; IL23A; LRP12; NFKBIB; RASSF5; FAM83A; RGS3; PDE4B; CDK2; PLPP3;
GO_BP	GO:0007267~cell-cell signaling	18	228	7.89474	4.55419e-05	0.00438741	EREG; FGF18; IL1B; INHBA; BMP2; EFNA1; GJB2; CD70; TNFSF9; CXCL5; EFNB2; CX3CL1; CCL20; TNFAIP6; LTB; BARX1; PANX1; FJX1;
GO_BP	GO:0030335~positive regulation of cell migration	18	229	7.86026	4.80181e-05	0.00438741	SDCBP; CLDN1; PLAU; PDGFB; IL1B; SOD2; CSF1; BMP2; F3; DRD1; CORO1A; CEACAM6; TNFAIP6; CEMIP; HBEGF; SPHK1; SEMA6B; SEMA7A;
GO_BP	GO:0032755~positive regulation of interleukin-6 production	11	91	12.0879	4.54515e-05	0.00438741	EREG; RIPK2; TNF; IL1A; IL1B; IL6; WNT5A; TLR1; TICAM1; NOD2; IL1RAP;
GO_BP	GO:0043123~positive regulation of I-kappaB kinase/NF-kappaB signaling	16	187	8.55615	4.93724e-05	0.00438741	CFLAR; RIPK2; TNF; TGM2; HTR2B; CX3CL1; REL; BIRC3; BIRC2; IKBKE; TICAM1; TIFA; ECT2; NOD2; PLK2; GPRC5B;
GO_BP	GO:0048661~positive regulation of smooth muscle cell proliferation	9	60	15	4.97862e-05	0.00438741	EREG; PDGFB; TNF; IL6; AKR1B1; TGM2; PTGS2; CX3CL1; HBEGF;
GO_BP	GO:2001240~negative regulation of extrinsic apoptotic signaling pathway in absence of ligand	7	33	21.2121	5.06063e-05	0.00438741	TERT; TNF; IL1A; IL1B; CSF2; CX3CL1; UNC5B;
GO_BP	GO:0007254~JNK cascade	8	47	17.0213	5.8995e-05	0.00496426	NPHS1; TNF; NFKB1; PTGER4; WNT5A; GPS2; TRIB1; SH2D3A;
GO_BP	GO:0006261~DNA-dependent DNA replication	6	23	26.087	6.5849e-05	0.00523317	POLQ; GINS4; BAZ1A; RFC2; RFC5; POLE2;
GO_BP	GO:0030593~neutrophil chemotaxis	10	78	12.8205	6.40911e-05	0.00523317	CXCL8; CXCL3; EDN2; PDE4B; CXCL2; CCL20; CX3CL1; CCL2; CXCL5; CXCL1;
GO_BP	GO:0006919~activation of cysteine-type endopeptidase activity involved in apoptotic process	10	79	12.6582	7.06293e-05	0.00546136	TNFSF15; TNF; NGFR; F3; DLC1; NKX3-1; EGLN3; BBC3; BID; CFLAR;
GO_BP	GO:0034097~response to cytokine	8	49	16.3265	7.66701e-05	0.00577245	PTGES; JUN; FOSL1; OXTR; NFKB2; REL; SELE; RELB;
GO_BP	GO:0071456~cellular response to hypoxia	12	117	10.2564	8.94524e-05	0.00656214	TERT; CFLAR; ICAM1; PTGS2; STC1; E2F1; ZFP36L1; SFRP1; GATA6; NKX3-1; EGLN2; EGLN3;
GO_BP	GO:0043491~protein kinase B signaling	7	37	18.9189	9.5491e-05	0.00682999	TNF; IL1B; CCL2; EPHA2; SOX9; ZFP36L1; NKX3-1;
GO_BP	GO:0050727~regulation of inflammatory response	10	83	12.0482	0.000102752	0.00717008	PTGES; SEMA7A; SELE; PTGS2; WNT5A; PSMA6; BIRC3; BIRC2; PGLYRP2; NOD2;
GO_BP	GO:0000086~G2/M transition of mitotic cell cycle	8	53	15.0943	0.000125306	0.00853574	WNT10B; CDK1; CDK2; CDC25A; NES; MELK; MASTL; PKMYT1;
GO_BP	GO:0009612~response to mechanical stimulus	8	54	14.8148	0.000140792	0.00936759	JUN; ETS1; FOSL1; TNC; PTGER4; BDKRB1; FOSB; BTG2;
GO_BP	GO:1990830~cellular response to leukemia inhibitory factor	10	88	11.3636	0.000159553	0.0103745	SOCS3; NRP2; MSC; GFPT2; ICAM1; MYBL2; PIGA; HK2; SPRY4; PADI2;
GO_BP	GO:0007159~leukocyte cell-cell adhesion	6	28	21.4286	0.000167856	0.0106719	ICAM1; ITGA4; SELE; VCAM1; TNIP1; OLR1;
GO_BP	GO:0001938~positive regulation of endothelial cell proliferation	9	72	12.5	0.000176311	0.0107324	NRP2; PDGFB; BMP2; F3; NR4A1; WNT5A; HTR2B; STAT5A; EGR3;
GO_BP	GO:0032729~positive regulation of interferon-gamma production	9	72	12.5	0.000176311	0.0107324	RIPK2; TNF; IL1B; CD14; BCL3; WNT5A; PDE4B; EBI3; IL23A;
GO_BP	GO:0071356~cellular response to tumor necrosis factor	12	130	9.23077	0.000222752	0.0132769	CLDN1; ICAM1; CXCL8; CCL2; VCAM1; NFKB1; ZFP36; ZFP36L1; SFRP1; NKX3-1; CX3CL1; CCL20;
GO_BP	GO:0006935~chemotaxis	11	112	9.82143	0.000246854	0.0144133	PLAU; CXCL1; CXCL8; CCL2; FOSL1; CXCL2; CXCL5; DEFB1; CX3CL1; CCL20; PLAUR;
GO_BP	GO:0043065~positive regulation of apoptotic process	19	290	6.55172	0.000279247	0.0156348	FZD9; WNT10B; RIPK2; TNFAIP8; TNF; IL6; JUN; BMP2; FOSL1; TGM2; GAL; NR4A1; PTGS2; BID; E2F1; MELK; PHLDA2; SFRP1; ECT2;
GO_BP	GO:0048146~positive regulation of fibroblast proliferation	7	45	15.5556	0.000281067	0.0156348	EREG; PDGFB; NGFR; WNT5A; E2F1; CDC6; SPHK1;
GO_BP	GO:0051091~positive regulation of DNA-binding transcription factor activity	11	114	9.64912	0.00028417	0.0156348	WNT10B; PLPP3; TNF; IL1B; IL6; CSF3; BMP2; FOSL1; IKBKE; NKX3-1; TRIM31;
GO_BP	GO:0070371~ERK1 and ERK2 cascade	6	32	18.75	0.000316857	0.0171043	CDK1; OXTR; PTGER4; HTR2B; SOX9; ZFP36L1;
GO_BP	GO:0032757~positive regulation of interleukin-8 production	8	62	12.9032	0.000330733	0.0175227	TNF; IL1B; IL6; CD14; F3; WNT5A; TLR1; NOD2;
GO_BP	GO:0032760~positive regulation of tumor necrosis factor production	10	98	10.2041	0.000354085	0.0184188	RIPK2; IL1A; IL6; CD14; IFNGR1; WNT5A; TLR1; TICAM1; NOD2; IL23A;
GO_BP	GO:0061029~eyelid development in camera-type eye	4	11	36.3636	0.000409742	0.0205662	INHBA; OSR2; GRHL3; STRA6;
GO_BP	GO:1903238~positive regulation of leukocyte tethering or rolling	4	11	36.3636	0.000409742	0.0205662	ITGA4; SELE; ST3GAL4; CHST2;
GO_BP	GO:0071347~cellular response to interleukin-1	9	82	10.9756	0.000425939	0.0210105	ICAM1; CXCL8; CCL2; NFKB1; SOX9; SFRP1; NKX3-1; CX3CL1; CCL20;
GO_BP	GO:0001836~release of cytochrome c from mitochondria	5	22	22.7273	0.000471589	0.0228681	FZD9; SOD2; JUN; BID; BBC3;
GO_BP	GO:0086004~regulation of cardiac muscle cell contraction	4	12	33.3333	0.000535668	0.0251237	STC1; KCNJ2; PDE4B; SCN5A;
GO_BP	GO:1904996~positive regulation of leukocyte adhesion to vascular endothelial cell	4	12	33.3333	0.000535668	0.0251237	TNF; IL6; ICAM1; ETS1;
GO_BP	GO:0042493~response to drug	18	283	6.36042	0.000556784	0.0255453	SOD2; ICAM1; JUN; CDK1; INHBA; FOSL1; DRD1; GAL; OXTR; PTGS2; NNMT; HTR2B; FOSB; RAD51; CA9; SFRP1; RAD54L; GATA6;
GO_BP	GO:0051000~positive regulation of nitric-oxide synthase activity	5	23	21.7391	0.000562513	0.0255453	TERT; DHFR; TNF; GCH1; HTR2B;
GO_BP	GO:0033209~tumor necrosis factor-mediated signaling pathway	7	52	13.4615	0.000617548	0.0270721	TNF; NFKBIA; CD70; BIRC3; BIRC2; CARD14; TRAF1;
GO_BP	GO:0045429~positive regulation of nitric oxide biosynthetic process	6	37	16.2162	0.000630267	0.0270721	TNF; IL1B; ICAM1; PTX3; PTGS2; TICAM1;
GO_BP	GO:0070098~chemokine-mediated signaling pathway	8	69	11.5942	0.000633985	0.0270721	CX3CL1; CCL20; CXCL5; CXCL8; CXCL1; CXCL2; CXCL3; CCL2;
GO_BP	GO:0070301~cellular response to hydrogen peroxide	8	69	11.5942	0.000633985	0.0270721	KDM6B; IL6; CDK1; ETS1; TNFAIP3; PPIF; ECT2; SPHK1;
GO_BP	GO:0046688~response to copper ion	4	13	30.7692	0.00068684	0.028479	IL1A; ICAM1; CDK1; LOXL2;
GO_BP	GO:0060707~trophoblast giant cell differentiation	4	13	30.7692	0.00068684	0.028479	E2F8; SOCS3; HAND1; E2F7;
GO_BP	GO:0006270~DNA replication initiation	5	25	20	0.000783062	0.0302749	CCNE2; CDC6; MCM10; POLA2; CDC45;
GO_BP	GO:0031622~positive regulation of fever generation	3	5	60	0.000772647	0.0302749	TNF; IL1B; PTGS2;
GO_BP	GO:0032092~positive regulation of protein binding	8	71	11.2676	0.000752935	0.0302749	TERT; RIPK2; CSF3; BMP2; WNT5A; BAMBI; TICAM1; PLK2;
GO_BP	GO:0032201~telomere maintenance via semi-conservative replication	3	5	60	0.000772647	0.0302749	FEN1; DNA2; BLM;
GO_BP	GO:0071504~cellular response to heparin	3	5	60	0.000772647	0.0302749	EGR1; SOX9; SFRP1;
GO_BP	GO:0006952~defense response	8	72	11.1111	0.000818796	0.0308234	ICOSLG; INHBA; IL32; CX3CL1; CD83; TNIP1; NOD2; STAT5A;
GO_BP	GO:0009615~response to virus	10	110	9.09091	0.000815798	0.0308234	DCLK1; TNF; IFNGR1; FOSL1; BCL3; ITGB8; IFNGR2; IFNAR2; CXCR4; IVNS1ABP;
GO_BP	GO:0050731~positive regulation of peptidyl-tyrosine phosphorylation	9	91	9.89011	0.00085004	0.031584	RIPK2; PDGFB; IL6; ICAM1; ITGA5; CSF3; EFNA1; KITLG; NOD2;
GO_BP	GO:0016477~cell migration	16	248	6.45161	0.000963177	0.0353288	CDK1; EFNA1; IGFBP6; EPHA2; BDKRB1; BAMBI; FMNL3; SIX2; STRIP2; LAMB3; ITGB8; CORO1A; TNFAIP3; RND3; SDC4; RND1;
GO_BP	GO:0001774~microglial cell activation	5	27	18.5185	0.0010624	0.0375229	TNF; IFNGR1; IFNGR2; CX3CL1; TLR1;
GO_BP	GO:0010629~negative regulation of gene expression	15	226	6.63717	0.00105226	0.0375229	TERT; PDGFB; TNF; CDK1; CXCL8; VDR; BMP2; NME1; NFKB1; ITGB8; SOX9; REL; SFRP1; NKX3-1; NOCT;
GO_BP	GO:0032270~positive regulation of cellular protein metabolic process	4	15	26.6667	0.00107546	0.0375229	INHBA; CSF1; NFKBIA; UHRF1;
GO_BP	GO:0048566~embryonic digestive tract development	4	15	26.6667	0.00107546	0.0375229	TNF; CXCL8; PKDCC; STRA6;
GO_BP	GO:0050680~negative regulation of epithelial cell proliferation	7	58	12.069	0.00110958	0.038247	WNT10B; EREG; WNT5A; SOX9; SFRP1; NKX3-1; DUSP10;
GO_BP	GO:0032722~positive regulation of chemokine production	6	42	14.2857	0.00114303	0.038473	RIPK2; TNF; IL6; EGR1; WNT5A; TICAM1;
GO_BP	GO:1900020~positive regulation of protein kinase C activity	3	6	50	0.00113768	0.038473	WNT5A; CEMIP; TCIM;
GO_BP	GO:0007155~cell adhesion	25	490	5.10204	0.00116564	0.0387778	NRP2; NPHS1; ICAM1; ITGA5; CCL2; VCAM1; KITLG; ACHE; IL32; TNC; ITGB8; EPHA2; APLP1; EFNB2; RND3; CX3CL1; TNFAIP6; KIRREL2; NINJ1; JCAD; CTNNAL1; LOXL2; CLDN1; ICAM5; ICAM4;
GO_BP	GO:0035924~cellular response to vascular endothelial growth factor stimulus	5	28	17.8571	0.00122691	0.0394403	VCAM1; NR4A1; MAP2K3; EGR3; SPHK1;
GO_BP	GO:0045840~positive regulation of mitotic nuclear division	5	28	17.8571	0.00122691	0.0394403	EREG; PDGFB; IL1A; IL1B; SPHK1;
GO_BP	GO:0045930~negative regulation of mitotic cell cycle	5	28	17.8571	0.00122691	0.0394403	TNF; MAD2L1; BTG3; NKX3-1; BTG2;
GO_BP	GO:0032731~positive regulation of interleukin-1 beta production	7	60	11.6667	0.00132853	0.0417683	RIPK2; TNF; IL6; EGR1; WNT5A; PANX1; NOD2;
GO_BP	GO:0060252~positive regulation of glial cell proliferation	4	16	25	0.00131819	0.0417683	TNF; IL1B; IL6; E2F1;
GO_BP	GO:0046718~viral entry into host cell	9	98	9.18367	0.00137647	0.0428052	CLDN1; ICAM1; CDK1; CD55; ITGA5; PVR; EPHA2; EFNB2; CXCR4;
GO_BP	GO:0010718~positive regulation of epithelial to mesenchymal transition	6	44	13.6364	0.00141977	0.0436771	SDCBP; IL1B; IL6; BMP2; BAMBI; LOXL2;
GO_BP	GO:0010573~vascular endothelial growth factor production	3	7	42.8571	0.00159544	0.0475267	TNF; IL1B; IL6;
GO_BP	GO:0010800~positive regulation of peptidyl-threonine phosphorylation	5	30	16.6667	0.00161136	0.0475267	RIPK2; S1PR2; WNT5A; CEMIP; SPHK1;
GO_BP	GO:0030213~hyaluronan biosynthetic process	3	7	42.8571	0.00159544	0.0475267	HAS3; IL1B; CEMIP;
GO_BP	GO:0060544~regulation of necroptotic process	3	7	42.8571	0.00159544	0.0475267	CFLAR; BIRC3; BIRC2;
GO_BP	GO:0006955~immune response	22	422	5.21327	0.00174768	0.0510215	SEMA7A; TNFSF15; IL1A; IL1B; CSF2; CSF3; ETS1; IL32; ITGB8; PTGER4; TNFSF9; SERPINB9; DEFB1; CX3CL1; CCL20; LTB; IKBKE; TLR1; IL1RAP; MICB; HLA-F; CXCR4;
GO_BP	GO:0034612~response to tumor necrosis factor	5	31	16.129	0.00183365	0.0524608	CD14; SELE; GCH1; PTGS2; SPHK1;
GO_BP	GO:0045765~regulation of angiogenesis	5	31	16.129	0.00183365	0.0524608	IL6; ETS1; EFNA1; EPHA2; SFRP1;
GO_BP	GO:0021537~telencephalon development	4	18	22.2222	0.0019137	0.053529	BMP2; OXTR; SCN5A; NRGN;
GO_BP	GO:0045599~negative regulation of fat cell differentiation	6	47	12.766	0.00192712	0.053529	WNT10B; TNF; IL6; WNT5A; E2F1; GPS2;
GO_BP	GO:0051781~positive regulation of cell division	6	47	12.766	0.00192712	0.053529	EREG; PDGFB; IL1A; IL1B; HTR2B; NKX3-1;
GO_BP	GO:0043154~negative regulation of cysteine-type endopeptidase activity involved in apoptotic process	7	65	10.7692	0.00202452	0.0556936	TNFAIP8; TNF; NR4A1; PTGS2; SERPINB9; BIRC3; BIRC2;
GO_BP	GO:0002237~response to molecule of bacterial origin	3	8	37.5	0.00215353	0.0565252	CXCL8; CXCL2; TNFAIP3;
GO_BP	GO:0030728~ovulation	3	8	37.5	0.00215353	0.0565252	EREG; PTGS2; TNFAIP6;
GO_BP	GO:0038066~p38MAPK cascade	3	8	37.5	0.00215353	0.0565252	ZFP36; MAP2K3; ZFP36L1;
GO_BP	GO:0070431~nucleotide-binding oligomerization domain containing 2 signaling pathway	3	8	37.5	0.00215353	0.0565252	RIPK2; NFKBIA; NOD2;
GO_BP	GO:0150078~positive regulation of neuroinflammatory response	3	8	37.5	0.00215353	0.0565252	TNF; IL1B; IL6;
GO_BP	GO:0006974~cellular response to DNA damage stimulus	15	245	6.12245	0.00221886	0.0577105	POLQ; PPP1R15A; BCL3; BLM; WDR4; BTG2; RAD51; MCM10; CGAS; HELB; MASTL; RBM24; EGLN3; UBE2T; RAD18;
GO_BP	GO:0032332~positive regulation of chondrocyte differentiation	4	19	21.0526	0.00227168	0.0580293	FGF18; SOX9; PKDCC; LOXL2;
GO_BP	GO:2000042~negative regulation of double-strand break repair via homologous recombination	4	19	21.0526	0.00227168	0.0580293	POLQ; CGAS; HELB; FANCB;
GO_BP	GO:0051301~cell division	19	350	5.42857	0.0022945	0.0580934	CENPX; ZWINT; CCNE2; CDK1; TUBB; CDK2; CDC25A; NCAPD3; TUBA1B; MAD2L1; CENPW; SGO1; NCAPG2; SKA3; MASTL; CDC6; NCAPG; TIPIN; SPC25;
GO_BP	GO:1901224~positive regulation of NIK/NF-kappaB signaling	7	68	10.2941	0.0025603	0.0642545	TNF; IL1B; CD14; NOD2; IL23A; TCIM; SPHK1;
GO_BP	GO:0032743~positive regulation of interleukin-2 production	5	34	14.7059	0.0026352	0.0655591	RIPK2; IL1A; IL1B; CD83; PDE4B;
GO_BP	GO:0050901~leukocyte tethering or rolling	4	20	20	0.00267322	0.0659318	TNF; ITGA4; SELE; VCAM1;
GO_BP	GO:0032508~DNA duplex unwinding	7	69	10.1449	0.00276115	0.0669462	POLQ; RFC2; RFC5; DNA2; BLM; HELB; RAD54L;
GO_BP	GO:0060326~cell chemotaxis	7	69	10.1449	0.00276115	0.0669462	PDGFB; VCAM1; EPHA2; CX3CL1; CCL20; HBEGF; CXCR4;
GO_BP	GO:0010888~negative regulation of lipid storage	3	9	33.3333	0.00281882	0.0670417	TNF; IL6; NFKBIA;
GO_BP	GO:0033138~positive regulation of peptidyl-serine phosphorylation	8	89	8.98876	0.00283539	0.0670417	RIPK2; RAPGEF3; TNF; IL6; CSF3; PTGS2; WNT5A; SH2D3A;
GO_BP	GO:0035360~positive regulation of peroxisome proliferator activated receptor signaling pathway	3	9	33.3333	0.00281882	0.0670417	BMP2; FABP5; GPS2;
GO_BP	GO:0045087~innate immune response	26	556	4.67626	0.00295905	0.0693922	POLR3G; RIPK2; CD55; CD14; CSF1; PTX3; CORO1A; DEFB1; TLR1; TICAM1; CGAS; TIFA; PGLYRP2; RBM14; TRIM31; NOD2; IL23A; IL1RAP; LYAR; APOBEC3B; CLEC4E; POLR3K; REL; RELB; STYK1; PI3;
GO_BP	GO:0090050~positive regulation of cell migration involved in sprouting angiogenesis	4	21	19.0476	0.00312083	0.072591	PTGS2; FOXC2; PLK2; JCAD;
GO_BP	GO:0002268~follicular dendritic cell differentiation	2	2	100	0.00355949	0.0755334	BCL3; NFKB2;
GO_BP	GO:0031086~nuclear-transcribed mRNA catabolic process, deadenylation-independent decay	2	2	100	0.00355949	0.0755334	ZFP36; ZFP36L1;
GO_BP	GO:0032877~positive regulation of DNA endoreduplication	2	2	100	0.00355949	0.0755334	E2F8; E2F7;
GO_BP	GO:0035907~dorsal aorta development	2	2	100	0.00355949	0.0755334	NGFR; NKX3-1;
GO_BP	GO:0042488~positive regulation of odontogenesis of dentin-containing tooth	2	2	100	0.00355949	0.0755334	NGFR; CSF1;
GO_BP	GO:0045672~positive regulation of osteoclast differentiation	4	22	18.1818	0.00361695	0.0755334	CA2; TNF; CSF1; IL23A;
GO_BP	GO:0051885~positive regulation of timing of anagen	2	2	100	0.00355949	0.0755334	WNT10B; WNT5A;
GO_BP	GO:0070427~nucleotide-binding oligomerization domain containing 1 signaling pathway	2	2	100	0.00355949	0.0755334	RIPK2; NFKBIA;
GO_BP	GO:0070555~response to interleukin-1	5	36	13.8889	0.00329388	0.0755334	IRAK2; RIPK2; IL1B; ETS1; SELE;
GO_BP	GO:0071506~cellular response to mycophenolic acid	2	2	100	0.00355949	0.0755334	PDGFB; EGR1;
GO_BP	GO:0090179~planar cell polarity pathway involved in neural tube closure	3	10	30	0.00359749	0.0755334	WNT5A; SFRP1; GRHL3;
GO_BP	GO:0140039~cell-cell adhesion in response to extracellular stimulus	2	2	100	0.00355949	0.0755334	ITGA4; VCAM1;
GO_BP	GO:1900017~positive regulation of cytokine production involved in inflammatory response	4	22	18.1818	0.00361695	0.0755334	TNF; IL6; TICAM1; NOD2;
GO_BP	GO:1902172~regulation of keratinocyte apoptotic process	2	2	100	0.00355949	0.0755334	ZFP36; ZFP36L1;
GO_BP	GO:0002062~chondrocyte differentiation	5	37	13.5135	0.00366417	0.0759036	WNT10B; BMP2; SOX9; OSR2; SIX2;
GO_BP	GO:0031398~positive regulation of protein ubiquitination	7	73	9.58904	0.00368773	0.0759036	CENPX; RIPK2; BIRC3; TICAM1; RASSF5; SPHK1; BIRC2;
GO_BP	GO:0070374~positive regulation of ERK1 and ERK2 cascade	13	209	6.2201	0.00374811	0.0765952	CFLAR; RIPK2; SEMA7A; FGF18; PDGFB; TNF; ICAM1; BMP2; HTR2B; CX3CL1; NOD2; CCL20; CCL2;
GO_BP	GO:0042060~wound healing	8	94	8.51064	0.00386668	0.0779054	EREG; CFLAR; TNC; SDC4; WNT5A; ELK3; GRHL3; DCBLD2;
GO_BP	GO:0050728~negative regulation of inflammatory response	8	94	8.51064	0.00386668	0.0779054	SOCS3; NFKB1; TNFAIP3; ZFP36; PTGER4; TNFAIP6; GPS2; PBK;
GO_BP	GO:0043406~positive regulation of MAP kinase activity	7	74	9.45946	0.00395246	0.0785277	FGF18; PDGFB; TNF; IL1B; KITLG; HTR2B; NOD2;
GO_BP	GO:0045732~positive regulation of protein catabolic process	7	74	9.45946	0.00395246	0.0785277	TNF; TNFAIP3; WNT5A; SOX9; EGLN2; PLK2; SMURF2;
GO_BP	GO:0030501~positive regulation of bone mineralization	5	38	13.1579	0.00406337	0.0796253	FZD9; WNT10B; BMP2; PKDCC; OSR2;
GO_BP	GO:0043536~positive regulation of blood vessel endothelial cell migration	5	38	13.1579	0.00406337	0.0796253	FGF18; PDGFB; ETS1; STAT5A; MAP2K3;
GO_BP	GO:0032740~positive regulation of interleukin-17 production	4	23	17.3913	0.00416396	0.0810415	IL6; NOD2; IL23A; SPHK1;
GO_BP	GO:0009101~glycoprotein biosynthetic process	3	11	27.2727	0.00449505	0.0840544	ST3GAL4; TNIP1; B4GALT5;
GO_BP	GO:0045657~positive regulation of monocyte differentiation	3	11	27.2727	0.00449505	0.0840544	JUN; CSF1; ZFP36L1;
GO_BP	GO:0060333~interferon-gamma-mediated signaling pathway	3	11	27.2727	0.00449505	0.0840544	IRF1; IFNGR1; IFNGR2;
GO_BP	GO:0060674~placenta blood vessel development	3	11	27.2727	0.00449505	0.0840544	SOCS3; FOSL1; ITGB8;
GO_BP	GO:0090656~t-circle formation	3	11	27.2727	0.00449505	0.0840544	DNA2; BLM; EXO1;
GO_BP	GO:0150077~regulation of neuroinflammatory response	3	11	27.2727	0.00449505	0.0840544	IL6; PTGS2; SPHK1;
GO_BP	GO:0006357~regulation of transcription by RNA polymerase II	59	1632	3.6152	0.00477151	0.0880728	FSTL3; TNF; SOD2; INHBA; POU5F1; BAZ1A; IRF1; RELB; GATA6; ZFX; STAT5A; NFKB2; ZNF620; E2F7; TOX2; BARX1; HIVEP2; ZNF799; HIVEP1; SIX5; KLF6; HAND1; E2F2; NR4A1; ETS1; EGR3; E2F1; MSC; MED12L; MAFF; SIX2; JUN; EGR1; OSR2; ZNF101; PBX4; FOSL1; GRHL3; FOXL1; SP6; ZBTB10; BHLHE41; NCOA7; FOSB; ELK3; NFKB1; HIVEP3; ZNF443; ZNF697; CSRNP1; E2F8; CEBPD; NFATC1; FOXC2; NKX3-1; GBX2; TEAD2; SOX9; REL;
GO_BP	GO:0007411~axon guidance	11	166	6.62651	0.00475895	0.0880728	NRP2; NGFR; WNT5A; GBX2; DPYSL5; SEMA6B; UNC5B; EFNB2; EPHA2; SEMA7A; EFNA1;
GO_BP	GO:0016266~O-glycan processing	5	40	12.5	0.00495331	0.0896926	B4GALT5; ST3GAL1; ST3GAL4; B3GNT5; GALNT9;
GO_BP	GO:0032733~positive regulation of interleukin-10 production	5	40	12.5	0.00495331	0.0896926	IL6; BCL3; CD83; NOD2; IL23A;
GO_BP	GO:0051591~response to cAMP	5	40	12.5	0.00495331	0.0896926	JUN; FOSL1; NME1; FOSB; BIRC2;
GO_BP	GO:0000727~double-strand break repair via break-induced replication	3	12	25	0.00551637	0.0902411	CDC45; GINS2; GINS4;
GO_BP	GO:0001550~ovarian cumulus expansion	2	3	66.6667	0.00583523	0.0902411	EREG; PTX3;
GO_BP	GO:0001660~fever generation	2	3	66.6667	0.00583523	0.0902411	IL1A; IL1B;
GO_BP	GO:0008544~epidermis development	7	79	8.86076	0.00549796	0.0902411	KRT15; CRABP2; FABP5; LAMB3; UGCG; GRHL3; COL17A1;
GO_BP	GO:0008584~male gonad development	8	99	8.08081	0.00516617	0.0902411	FSTL3; INHBA; KITLG; WNT5A; SOX9; SFRP1; GATA6; NKX3-1;
GO_BP	GO:0014028~notochord formation	2	3	66.6667	0.00583523	0.0902411	EFNA1; EPHA2;
GO_BP	GO:0019722~calcium-mediated signaling	7	79	8.86076	0.00549796	0.0902411	CXCL8; SELE; EDN2; HTR2B; CXCR4; SPHK1; RCAN1;
GO_BP	GO:0030949~positive regulation of vascular endothelial growth factor receptor signaling pathway	3	12	25	0.00551637	0.0902411	FGF18; IL1B; ITGA5;
GO_BP	GO:0032495~response to muramyl dipeptide	3	12	25	0.00551637	0.0902411	TNFAIP3; NFKBIA; NOD2;
GO_BP	GO:0032735~positive regulation of interleukin-12 production	5	41	12.1951	0.00544645	0.0902411	RIPK2; IRF1; LTB; NOD2; IL23A;
GO_BP	GO:0034021~response to silicon dioxide	2	3	66.6667	0.00583523	0.0902411	CSF2; SOD2;
GO_BP	GO:0039535~regulation of RIG-I signaling pathway	2	3	66.6667	0.00583523	0.0902411	BIRC3; BIRC2;
GO_BP	GO:0042102~positive regulation of T cell proliferation	6	60	10	0.005827	0.0902411	IL1B; IL6; VCAM1; CORO1A; CD70; IL23A;
GO_BP	GO:0045892~negative regulation of transcription, DNA-templated	25	552	4.52899	0.00519069	0.0902411	EREG; CBFA2T3; HAND1; PDGFB; TNF; CSF2; JUN; IRF1; VDR; BMP2; BCL3; WNT5A; ELK3; SOX9; E2F1; RELB; NOSTRIN; SIX5; SFRP1; GATA6; NKX3-1; BHLHE41; SMURF2; ZMYND8; LOXL2;
GO_BP	GO:0048858~cell projection morphogenesis	2	3	66.6667	0.00583523	0.0902411	NES; CSPG5;
GO_BP	GO:0050679~positive regulation of epithelial cell proliferation	6	60	10	0.005827	0.0902411	NME1; SOX9; SCN5A; OSR2; SFRP1; NOD2;
GO_BP	GO:0060559~positive regulation of calcidiol 1-monooxygenase activity	2	3	66.6667	0.00583523	0.0902411	TNF; IL1B;
GO_BP	GO:0060907~positive regulation of macrophage cytokine production	3	12	25	0.00551637	0.0902411	SEMA7A; WNT5A; GPRC5B;
GO_BP	GO:0061436~establishment of skin barrier	4	25	16	0.00541992	0.0902411	CLDN1; UGCG; GRHL3; CYP26B1;
GO_BP	GO:0070561~vitamin D receptor signaling pathway	2	3	66.6667	0.00583523	0.0902411	PIM1; VDR;
GO_BP	GO:0070673~response to interleukin-18	2	3	66.6667	0.00583523	0.0902411	RIPK2; CLDN1;
GO_BP	GO:0071727~cellular response to triacyl bacterial lipopeptide	2	3	66.6667	0.00583523	0.0902411	CD14; TLR1;
GO_BP	GO:0071930~negative regulation of transcription involved in G1/S transition of mitotic cell cycle	2	3	66.6667	0.00583523	0.0902411	E2F1; E2F7;
GO_BP	GO:1903978~regulation of microglial cell activation	2	3	66.6667	0.00583523	0.0902411	IL6; SPHK1;
GO_BP	GO:1904582~positive regulation of intracellular mRNA localization	2	3	66.6667	0.00583523	0.0902411	ZFP36; ZFP36L1;
GO_BP	GO:2000116~regulation of cysteine-type endopeptidase activity	2	3	66.6667	0.00583523	0.0902411	BIRC3; BIRC2;
GO_BP	GO:2000321~positive regulation of T-helper 17 cell differentiation	2	3	66.6667	0.00583523	0.0902411	NFKBID; NFKBIZ;
GO_BP	GO:1904646~cellular response to amyloid-beta	5	42	11.9048	0.00597326	0.0918791	ICAM1; NGFR; ITGA4; ATP1A3; VCAM1;
GO_BP	GO:0032703~negative regulation of interleukin-2 production	4	26	15.3846	0.00613328	0.0923746	TNFAIP3; ZFP36; NAV3; NOD2;
GO_BP	GO:0043410~positive regulation of MAPK cascade	10	148	6.75676	0.00613463	0.0923746	GPR37L1; PDGFB; TNF; IL6; BMP2; EFNA1; IGFBP6; MAP2K3; CX3CL1; JCAD;
GO_BP	GO:0046697~decidualization	4	26	15.3846	0.00613328	0.0923746	VDR; GJB2; PTGS2; STC1;
GO_BP	GO:0090263~positive regulation of canonical Wnt signaling pathway	8	102	7.84314	0.00609196	0.0923746	FZD9; WNT10B; NFKB1; BAMBI; SFRP1; PLEKHA4; SMURF2; GPRC5B;
GO_BP	GO:0071260~cellular response to mechanical stimulus	7	81	8.64198	0.00622859	0.0932985	IL1B; IRF1; NFKB1; PTGS2; PTGER4; SOX9; KCNJ2;
GO_BP	GO:0001833~inner cell mass cell proliferation	3	13	23.0769	0.00666576	0.0963169	GINS1; NCAPG2; GINS4;
GO_BP	GO:0002548~monocyte chemotaxis	5	43	11.6279	0.00653492	0.0963169	PDGFB; IL6; CCL2; CCL20; CX3CL1;
GO_BP	GO:0033628~regulation of cell adhesion mediated by integrin	3	13	23.0769	0.00666576	0.0963169	PLAU; EFNA1; EPHA2;
GO_BP	GO:0035914~skeletal muscle cell differentiation	5	43	11.6279	0.00653492	0.0963169	EGR1; NR4A1; BTG2; HIVEP3; MAFF;
GO_BP	GO:0042116~macrophage activation	3	13	23.0769	0.00666576	0.0963169	CSF2; EDN2; TLR1;
GO_BP	GO:0051926~negative regulation of calcium ion transport	3	13	23.0769	0.00666576	0.0963169	ICAM1; PTGS2; STC1;
GO_BP	GO:0060546~negative regulation of necroptotic process	3	13	23.0769	0.00666576	0.0963169	FZD9; BIRC3; BIRC2;
GO_BP	GO:0010575~positive regulation of vascular endothelial growth factor production	4	27	14.8148	0.00690639	0.0983044	IL1A; IL1B; IL6; PTGS2;
GO_BP	GO:0051602~response to electrical stimulus	4	27	14.8148	0.00690639	0.0983044	SOD2; CD14; NR4A1; BTG2;
GO_BP	GO:0051968~positive regulation of synaptic transmission, glutamatergic	4	27	14.8148	0.00690639	0.0983044	CCL2; DRD1; OXTR; PTGS2;
GO_BP	GO:0007595~lactation	5	44	11.3636	0.00713256	0.100031	VDR; NME1; OXTR; STAT5A; HK2;
GO_BP	GO:0008630~intrinsic apoptotic signaling pathway in response to DNA damage	5	44	11.3636	0.00713256	0.100031	TNF; EPHA2; E2F1; IKBKE; BCL2A1;
GO_BP	GO:0050766~positive regulation of phagocytosis	5	44	11.3636	0.00713256	0.100031	TNF; IL1B; PTX3; NOD2; LYAR;
GO_BP	GO:0001755~neural crest cell migration	5	45	11.1111	0.00776731	0.104297	KITLG; HTR2B; GBX2; SEMA6B; SEMA7A;
GO_BP	GO:0001837~epithelial to mesenchymal transition	5	46	10.8696	0.00844029	0.104297	BMP2; WNT5A; SOX9; HNRNPAB; LOXL2;
GO_BP	GO:0002455~humoral immune response mediated by circulating immunoglobulin	2	4	50	0.00860965	0.104297	BCL3; EXO1;
GO_BP	GO:0007157~heterophilic cell-cell adhesion via plasma membrane cell adhesion molecules	5	46	10.8696	0.00844029	0.104297	ICAM1; SELE; VCAM1; CEACAM6; PVR;
GO_BP	GO:0009611~response to wounding	6	64	9.375	0.00774333	0.104297	PDGFB; INHBA; TNC; ZFP36; POU5F1; ZFP36L1;
GO_BP	GO:0018101~protein citrullination	2	4	50	0.00860965	0.104297	PADI3; PADI2;
GO_BP	GO:0030278~regulation of ossification	3	14	21.4286	0.00794696	0.104297	CSF1; PTGER4; SIX2;
GO_BP	GO:0030730~sequestering of triglyceride	2	4	50	0.00860965	0.104297	TNF; IL1B;
GO_BP	GO:0030858~positive regulation of epithelial cell differentiation	2	4	50	0.00860965	0.104297	WNT10B; SOX9;
GO_BP	GO:0031664~regulation of lipopolysaccharide-mediated signaling pathway	2	4	50	0.00860965	0.104297	CD55; CX3CL1;
GO_BP	GO:0034113~heterotypic cell-cell adhesion	4	28	14.2857	0.00774124	0.104297	ITGA5; ITGA4; VCAM1; NINJ1;
GO_BP	GO:0035470~positive regulation of vascular wound healing	2	4	50	0.00860965	0.104297	CXCR4; FOXC2;
GO_BP	GO:0035987~endodermal cell differentiation	4	28	14.2857	0.00774124	0.104297	INHBA; ITGA5; ITGA4; LAMB3;
GO_BP	GO:0036018~cellular response to erythropoietin	2	4	50	0.00860965	0.104297	MT2A; MT1X;
GO_BP	GO:0043137~DNA replication, removal of RNA primer	2	4	50	0.00860965	0.104297	FEN1; DNA2;
GO_BP	GO:0045578~negative regulation of B cell differentiation	2	4	50	0.00860965	0.104297	INHBA; SFRP1;
GO_BP	GO:0045668~negative regulation of osteoblast differentiation	5	46	10.8696	0.00844029	0.104297	TNF; SOX9; BAMBI; SFRP1; NOCT;
GO_BP	GO:0045740~positive regulation of DNA replication	4	29	13.7931	0.00863977	0.104297	EREG; JUN; CDK1; DNA2;
GO_BP	GO:0051281~positive regulation of release of sequestered calcium ion into cytosol	4	29	13.7931	0.00863977	0.104297	DRD1; BDKRB1; CX3CL1; CEMIP;
GO_BP	GO:0060485~mesenchyme development	2	4	50	0.00860965	0.104297	HAND1; BMP2;
GO_BP	GO:0060585~positive regulation of prostaglandin-endoperoxide synthase activity	2	4	50	0.00860965	0.104297	EDN2; NOD2;
GO_BP	GO:0061844~antimicrobial humoral immune response mediated by antimicrobial peptide	6	65	9.23077	0.00828579	0.104297	DEFB1; CXCL1; CXCL2; CXCL8; CXCL3; CXCL5;
GO_BP	GO:0071284~cellular response to lead ion	2	4	50	0.00860965	0.104297	CLDN1; PTGS2;
GO_BP	GO:0071897~DNA biosynthetic process	4	28	14.2857	0.00774124	0.104297	TERT; POLQ; TK1; SPHK1;
GO_BP	GO:0072757~cellular response to camptothecin	2	4	50	0.00860965	0.104297	BLM; RAD51;
GO_BP	GO:0086016~AV node cell action potential	2	4	50	0.00860965	0.104297	CACNA1G; SCN5A;
GO_BP	GO:0090200~positive regulation of release of cytochrome c from mitochondria	4	28	14.2857	0.00774124	0.104297	PPIF; BID; PLAUR; BBC3;
GO_BP	GO:0099054~presynapse assembly	3	14	21.4286	0.00794696	0.104297	SDCBP; WNT5A; EFNB2;
GO_BP	GO:1900127~positive regulation of hyaluronan biosynthetic process	2	4	50	0.00860965	0.104297	PDGFB; NFKB1;
GO_BP	GO:1902042~negative regulation of extrinsic apoptotic signaling pathway via death domain receptors	4	28	14.2857	0.00774124	0.104297	CFLAR; ICAM1; TNFAIP3; RFFL;
GO_BP	GO:1902523~positive regulation of protein K63-linked ubiquitination	2	4	50	0.00860965	0.104297	BIRC2; NOD2;
GO_BP	GO:1903553~positive regulation of extracellular exosome assembly	2	4	50	0.00860965	0.104297	SDCBP; SDC4;
GO_BP	GO:1990086~lens fiber cell apoptotic process	2	4	50	0.00860965	0.104297	E2F1; E2F2;
GO_BP	GO:0000082~G1/S transition of mitotic cell cycle	6	66	9.09091	0.008855	0.106001	INHBA; CDC25A; PLK2; CCNE2; CDK2; E2F1;
GO_BP	GO:0071300~cellular response to retinoic acid	6	66	9.09091	0.008855	0.106001	WNT10B; TNC; WNT5A; SOX9; TEAD2; CYP26B1;
GO_BP	GO:0042981~regulation of apoptotic process	11	182	6.04396	0.00893098	0.106465	NME1; EGR1; BCL3; TGM2; TNFSF9; SOX9; BIRC3; BIRC2; BCL2L15; RASSF5; SDF2L1;
GO_BP	GO:0008283~cell population proliferation	9	133	6.76692	0.0090154	0.107025	E2F8; POLR3G; CDC25A; ZFP36L1; BOP1; MELK; MCM10; FAM83A; SIX2;
GO_BP	GO:0014070~response to organic cyclic compound	5	47	10.6383	0.00915257	0.107759	PTGES; CDK1; BTG2; CD83; SFRP1;
GO_BP	GO:0030514~negative regulation of BMP signaling pathway	5	47	10.6383	0.00915257	0.107759	FSTL3; WNT5A; BAMBI; SFRP1; SMURF2;
GO_BP	GO:0008637~apoptotic mitochondrial changes	3	15	20	0.00936318	0.108016	PPIF; HK2; BID;
GO_BP	GO:0016446~somatic hypermutation of immunoglobulin genes	3	15	20	0.00936318	0.108016	POLQ; AICDA; EXO1;
GO_BP	GO:0018146~keratan sulfate biosynthetic process	3	15	20	0.00936318	0.108016	ST3GAL1; ST3GAL4; CHST2;
GO_BP	GO:0030277~maintenance of gastrointestinal epithelium	3	15	20	0.00936318	0.108016	SERPINA3; NOD2; TFF1;
GO_BP	GO:0046330~positive regulation of JNK cascade	7	88	7.95455	0.00936249	0.108016	SDCBP; RIPK2; TNF; IL1B; WNT5A; NOD2; TRAF1;
GO_BP	GO:0051260~protein homooligomerization	8	111	7.20721	0.00963223	0.110674	POLQ; BLM; MPP2; KCNG3; NINJ1; TIFA; EHD1; ECT2;
GO_BP	GO:0051726~regulation of cell cycle	13	237	5.48523	0.00985644	0.112797	FZD9; PPP1R15A; INHBA; CXCL8; IRF1; BIRC2; BOP1; E2F2; GATA6; MASTL; NKX3-1; BIRC3; JUN;
GO_BP	GO:0045600~positive regulation of fat cell differentiation	5	48	10.4167	0.00990522	0.112904	BMP2; ZFP36; ZFP36L1; SFRP1; NOCT;
GO_BP	GO:0000070~mitotic sister chromatid segregation	4	32	12.5	0.0117353	0.116973	ZWINT; NCAPG2; TUBG1; SGO1;
GO_BP	GO:0002221~pattern recognition receptor signaling pathway	2	5	40	0.0118567	0.116973	NOD2; CLEC4E;
GO_BP	GO:0006873~cellular ion homeostasis	2	5	40	0.0118567	0.116973	P2RY2; RHCG;
GO_BP	GO:0007017~microtubule-based process	3	16	18.75	0.0109171	0.116973	TUBB; TUBA1B; TUBB2B;
GO_BP	GO:0007417~central nervous system development	9	138	6.52174	0.0111591	0.116973	DCLK1; NGFR; NES; DRP2; NPTX1; GRHL3; B3GNT5; SEMA6B; MARCKS;
GO_BP	GO:0010706~ganglioside biosynthetic process via lactosylceramide	2	5	40	0.0118567	0.116973	B4GALT5; ST3GAL1;
GO_BP	GO:0010829~negative regulation of glucose transmembrane transport	2	5	40	0.0118567	0.116973	IL1B; FABP5;
GO_BP	GO:0014823~response to activity	5	49	10.2041	0.0106993	0.116973	KDM6B; SOD2; IL6; CDK1; CXCR4;
GO_BP	GO:0019933~cAMP-mediated signaling	4	32	12.5	0.0117353	0.116973	RAPGEF3; GAL; SOX9; DEFB1;
GO_BP	GO:0022614~membrane to membrane docking	2	5	40	0.0118567	0.116973	ICAM1; VCAM1;
GO_BP	GO:0033092~positive regulation of immature T cell proliferation in thymus	2	5	40	0.0118567	0.116973	IL1A; IL1B;
GO_BP	GO:0033262~regulation of nuclear cell cycle DNA replication	2	5	40	0.0118567	0.116973	TIPIN; AICDA;
GO_BP	GO:0033631~cell-cell adhesion mediated by integrin	2	5	40	0.0118567	0.116973	PLPP3; ITGA4;
GO_BP	GO:0034116~positive regulation of heterotypic cell-cell adhesion	3	16	18.75	0.0109171	0.116973	TNF; IL1B; CEACAM6;
GO_BP	GO:0034121~regulation of toll-like receptor signaling pathway	2	5	40	0.0118567	0.116973	BIRC3; BIRC2;
GO_BP	GO:0034142~toll-like receptor 4 signaling pathway	3	16	18.75	0.0109171	0.116973	RIPK2; CD14; NFKBIA;
GO_BP	GO:0036414~histone citrullination	2	5	40	0.0118567	0.116973	PADI3; PADI2;
GO_BP	GO:0040037~negative regulation of fibroblast growth factor receptor signaling pathway	3	16	18.75	0.0109171	0.116973	NGFR; WNT5A; SPRY4;
GO_BP	GO:0043434~response to peptide hormone	5	49	10.2041	0.0106993	0.116973	EREG; TFF1; OXTR; BTG2; STAT5A;
GO_BP	GO:0044070~regulation of anion transport	2	5	40	0.0118567	0.116973	CA2; STC1;
GO_BP	GO:0045471~response to ethanol	8	114	7.01754	0.011098	0.116973	CLDN1; ICAM1; CDK1; CD14; CSF3; VCAM1; TNC; BIRC2;
GO_BP	GO:0046654~tetrahydrofolate biosynthetic process	2	5	40	0.0118567	0.116973	DHFR; GCH1;
GO_BP	GO:0048255~mRNA stabilization	4	31	12.9032	0.0106351	0.116973	E2F1; IKBKE; RBM24; NOCT;
GO_BP	GO:0051601~exocyst localization	2	5	40	0.0118567	0.116973	EXOC3L4; TNFAIP2;
GO_BP	GO:0051984~positive regulation of chromosome segregation	2	5	40	0.0118567	0.116973	CDC6; RAD18;
GO_BP	GO:0060385~axonogenesis involved in innervation	2	5	40	0.0118567	0.116973	ITGA4; NPTX1;
GO_BP	GO:0060664~epithelial cell proliferation involved in salivary gland morphogenesis	2	5	40	0.0118567	0.116973	TNF; NKX3-1;
GO_BP	GO:0060718~chorionic trophoblast cell differentiation	2	5	40	0.0118567	0.116973	E2F8; E2F7;
GO_BP	GO:0070424~regulation of nucleotide-binding oligomerization domain containing signaling pathway	2	5	40	0.0118567	0.116973	BIRC3; BIRC2;
GO_BP	GO:0071407~cellular response to organic cyclic compound	5	49	10.2041	0.0106993	0.116973	TNF; IL1B; BMP2; CCL2; NOD2;
GO_BP	GO:0072126~positive regulation of glomerular mesangial cell proliferation	2	5	40	0.0118567	0.116973	CFLAR; PDGFB;
GO_BP	GO:0086002~cardiac muscle cell action potential involved in contraction	3	16	18.75	0.0109171	0.116973	CACNA1G; KCNJ2; SCN5A;
GO_BP	GO:0086015~SA node cell action potential	2	5	40	0.0118567	0.116973	CACNA1G; SCN5A;
GO_BP	GO:0086045~membrane depolarization during AV node cell action potential	2	5	40	0.0118567	0.116973	CACNA1G; SCN5A;
GO_BP	GO:0086046~membrane depolarization during SA node cell action potential	2	5	40	0.0118567	0.116973	CACNA1G; SCN5A;
GO_BP	GO:1901388~regulation of transforming growth factor beta activation	2	5	40	0.0118567	0.116973	ITGB8; LRRC32;
GO_BP	GO:1905064~negative regulation of vascular associated smooth muscle cell differentiation	2	5	40	0.0118567	0.116973	NFATC1; PDGFB;
GO_BP	GO:1990743~protein sialylation	2	5	40	0.0118567	0.116973	ST3GAL1; ST3GAL4;
GO_BP	GO:2000352~negative regulation of endothelial cell apoptotic process	4	31	12.9032	0.0106351	0.116973	TERT; ICAM1; TNFAIP3; ANGPTL4;
GO_BP	GO:0000079~regulation of cyclin-dependent protein serine/threonine kinase activity	5	51	9.80392	0.0124156	0.119471	CDC25A; BLM; PKMYT1; CDC6; CCNE2;
GO_BP	GO:0001516~prostaglandin biosynthetic process	3	17	17.6471	0.0126111	0.119471	PTGES; EDN2; PTGS2;
GO_BP	GO:0032515~negative regulation of phosphoprotein phosphatase activity	3	17	17.6471	0.0126111	0.119471	PPP1R15A; PPP4R4; MASTL;
GO_BP	GO:0042310~vasoconstriction	3	17	17.6471	0.0126111	0.119471	EDN2; BDKRB2; HTR2B;
GO_BP	GO:0044849~estrous cycle	3	17	17.6471	0.0126111	0.119471	ETS1; EGR1; OXTR;
GO_BP	GO:0045987~positive regulation of smooth muscle contraction	3	17	17.6471	0.0126111	0.119471	EDN2; PTGS2; SPHK1;
GO_BP	GO:0048245~eosinophil chemotaxis	3	17	17.6471	0.0126111	0.119471	HRH1; CX3CL1; CCL2;
GO_BP	GO:0050830~defense response to Gram-positive bacterium	7	93	7.52688	0.0122173	0.119471	RIPK2; TNF; IL6; EPHA2; DEFB1; PGLYRP2; NOD2;
GO_BP	GO:0061036~positive regulation of cartilage development	3	17	17.6471	0.0126111	0.119471	BMP2; WNT5A; SOX9;
GO_BP	GO:0061158~3'-UTR-mediated mRNA destabilization	3	17	17.6471	0.0126111	0.119471	ZFP36; ZFP36L1; RBM24;
GO_BP	GO:0090280~positive regulation of calcium ion import	3	17	17.6471	0.0126111	0.119471	PDGFB; CCL2; STC1;
GO_BP	GO:1902894~negative regulation of pri-miRNA transcription by RNA polymerase II	3	17	17.6471	0.0126111	0.119471	PDGFB; SOX9; POU5F1;
GO_BP	GO:0007259~receptor signaling pathway via JAK-STAT	4	33	12.1212	0.0129059	0.119494	SOCS3; CCL2; IFNAR2; STAT5A;
GO_BP	GO:0032570~response to progesterone	4	33	12.1212	0.0129059	0.119494	FOSL1; GJB2; OXTR; FOSB;
GO_BP	GO:0033574~response to testosterone	4	33	12.1212	0.0129059	0.119494	CFLAR; NME1; CA9; NKX3-1;
GO_BP	GO:0043122~regulation of I-kappaB kinase/NF-kappaB signaling	4	33	12.1212	0.0129059	0.119494	TNF; IL1B; WNT5A; TRAF1;
GO_BP	GO:0043330~response to exogenous dsRNA	4	33	12.1212	0.0129059	0.119494	RIPK2; NFKBIA; TICAM1; NOD2;
GO_BP	GO:0045907~positive regulation of vasoconstriction	4	33	12.1212	0.0129059	0.119494	ICAM1; PTGS2; HRH1; OXTR;
GO_BP	GO:0071773~cellular response to BMP stimulus	4	33	12.1212	0.0129059	0.119494	BMP2; SOX9; SFRP1; GATA6;
GO_BP	GO:0042127~regulation of cell population proliferation	9	143	6.29371	0.0136636	0.126102	PLAU; NFKBIA; SOX9; BID; BIRC2; EGLN3; TNFRSF9; STAT5A; JUN;
GO_BP	GO:0031297~replication fork processing	4	34	11.7647	0.0141484	0.129739	CENPX; BLM; RAD51; ALYREF;
GO_BP	GO:1904707~positive regulation of vascular associated smooth muscle cell proliferation	4	34	11.7647	0.0141484	0.129739	TERT; PDGFB; TNF; JUN;
GO_BP	GO:0010744~positive regulation of macrophage derived foam cell differentiation	3	18	16.6667	0.0144468	0.130031	CSF2; CSF1; NFKB1;
GO_BP	GO:0030183~B cell differentiation	6	74	8.10811	0.0144529	0.130031	FZD9; ITGA4; VCAM1; GPS2; KLF6; AICDA;
GO_BP	GO:0030279~negative regulation of ossification	3	18	16.6667	0.0144468	0.130031	SOX9; SFRP1; KREMEN2;
GO_BP	GO:0071320~cellular response to cAMP	5	53	9.43396	0.0143094	0.130031	WNT10B; RAPGEF3; STC1; ZFP36L1; SLC5A5;
GO_BP	GO:1901222~regulation of NIK/NF-kappaB signaling	3	18	16.6667	0.0144468	0.130031	BCL3; NFKBIA; BIRC2;
GO_BP	GO:1902004~positive regulation of amyloid-beta formation	3	18	16.6667	0.0144468	0.130031	TNF; IFNGR1; EFNA1;
GO_BP	GO:0030336~negative regulation of cell migration	8	120	6.66667	0.0145146	0.130176	NGFR; STC1; CX3CL1; NAV3; SFRP1; DLC1; ZMYND8; DUSP10;
GO_BP	GO:0120162~positive regulation of cold-induced thermogenesis	7	97	7.21649	0.0149159	0.133357	KDM6B; ACHE; G0S2; OXTR; GPR3; CXCR4; FABP5;
GO_BP	GO:0000018~regulation of DNA recombination	2	6	33.3333	0.0155514	0.134014	KPNA2; ALYREF;
GO_BP	GO:0002925~positive regulation of humoral immune response mediated by circulating immunoglobulin	2	6	33.3333	0.0155514	0.134014	TNF; NOD2;
GO_BP	GO:0006269~DNA replication, synthesis of RNA primer	2	6	33.3333	0.0155514	0.134014	POLA2; HELB;
GO_BP	GO:0035234~ectopic germ cell programmed cell death	2	6	33.3333	0.0155514	0.134014	IL1A; KITLG;
GO_BP	GO:0043535~regulation of blood vessel endothelial cell migration	2	6	33.3333	0.0155514	0.134014	EFNA1; EPHA2;
GO_BP	GO:0043569~negative regulation of insulin-like growth factor receptor signaling pathway	2	6	33.3333	0.0155514	0.134014	BMP2; NKX3-1;
GO_BP	GO:0061518~microglial cell proliferation	2	6	33.3333	0.0155514	0.134014	CSF1; CX3CL1;
GO_BP	GO:0071224~cellular response to peptidoglycan	2	6	33.3333	0.0155514	0.134014	RIPK2; NOD2;
GO_BP	GO:0071371~cellular response to gonadotropin stimulus	2	6	33.3333	0.0155514	0.134014	GATA6; SLC5A5;
GO_BP	GO:1903898~negative regulation of PERK-mediated unfolded protein response	2	6	33.3333	0.0155514	0.134014	PPP1R15A; PPP1R15B;
GO_BP	GO:2000121~regulation of removal of superoxide radicals	2	6	33.3333	0.0155514	0.134014	DHFR; GCH1;
GO_BP	GO:2000144~positive regulation of DNA-templated transcription, initiation	2	6	33.3333	0.0155514	0.134014	JUN; FOSL1;
GO_BP	GO:0007507~heart development	11	199	5.52764	0.0159991	0.137458	HAND1; PDGFB; BMP2; OXTR; ZFP36L1; FOXL1; NKX3-1; FOXC2; STRA6; SOX9; KDM6B;
GO_BP	GO:0032481~positive regulation of type I interferon production	3	19	15.7895	0.0164257	0.139448	IRF1; CGAS; CD14;
GO_BP	GO:0045165~cell fate commitment	5	55	9.09091	0.0163879	0.139448	KDM6B; BMP2; GATA6; WNT5A; WNT10B;
GO_BP	GO:0055007~cardiac muscle cell differentiation	3	19	15.7895	0.0164257	0.139448	KDM6B; BMP2; GATA6;
GO_BP	GO:0071560~cellular response to transforming growth factor beta stimulus	5	55	9.09091	0.0163879	0.139448	CLDN1; WNT5A; SOX9; ZFP36L1; SFRP1;
GO_BP	GO:0001541~ovarian follicle development	4	36	11.1111	0.0168546	0.142245	ICAM1; INHBA; ZFX; KITLG;
GO_BP	GO:0001890~placenta development	4	36	11.1111	0.0168546	0.142245	E2F8; BIRC2; E2F7; PHLDA2;
GO_BP	GO:0014068~positive regulation of phosphatidylinositol 3-kinase signaling	6	77	7.79221	0.0170733	0.143667	PDGFB; TNF; CSF3; SOX9; UNC5B; NKX3-1;
GO_BP	GO:0000226~microtubule cytoskeleton organization	8	124	6.45161	0.0171808	0.144148	CDK1; TUBB2A; TUBB4B; TUBG1; TUBB6; TUBB2B; TUBA1B; TUBB;
GO_BP	GO:0042475~odontogenesis of dentin-containing tooth	5	56	8.92857	0.0174986	0.146384	HAND1; CA2; BMP2; TNC; SCN5A;
GO_BP	GO:0032956~regulation of actin cytoskeleton organization	6	78	7.69231	0.0180148	0.150264	CORO1A; GRHL3; DLC1; CORO2B; RND1; RND3;
GO_BP	GO:0001824~blastocyst development	3	20	15	0.0185488	0.152057	HAND1; RRM2; POU5F1;
GO_BP	GO:0002755~MyD88-dependent toll-like receptor signaling pathway	3	20	15	0.0185488	0.152057	IRAK2; TNIP1; TLR1;
GO_BP	GO:0008360~regulation of cell shape	9	151	5.96026	0.0185039	0.152057	ICAM1; CCL2; CORO1A; BAMBI; FMNL3; DLC1; STRIP2; RND1; RND3;
GO_BP	GO:0030177~positive regulation of Wnt signaling pathway	4	37	10.8108	0.0183206	0.152057	TERT; BMP2; SFRP1; TNFAIP3;
GO_BP	GO:0045088~regulation of innate immune response	3	20	15	0.0185488	0.152057	IRF1; BIRC3; BIRC2;
GO_BP	GO:0070498~interleukin-1-mediated signaling pathway	3	20	15	0.0185488	0.152057	IRAK2; IL1B; EGR1;
GO_BP	GO:0051607~defense response to virus	11	204	5.39216	0.0187148	0.15298	POLR3G; IL6; IRF1; IFNGR2; IFNAR2; TICAM1; CGAS; IL23A; APOBEC3B; POLR3K; AICDA;
GO_BP	GO:0000165~MAPK cascade	7	103	6.79612	0.0197218	0.153327	TNF; IL1B; CCL2; ZFP36; MAP3K8; ZFP36L1; PBK;
GO_BP	GO:0002637~regulation of immunoglobulin production	2	7	28.5714	0.0196696	0.153327	TNF; CGAS;
GO_BP	GO:0003179~heart valve morphogenesis	2	7	28.5714	0.0196696	0.153327	SOX9; ADAMTS9;
GO_BP	GO:0006729~tetrahydrobiopterin biosynthetic process	2	7	28.5714	0.0196696	0.153327	DHFR; GCH1;
GO_BP	GO:0014909~smooth muscle cell migration	2	7	28.5714	0.0196696	0.153327	PLAU; PLAT;
GO_BP	GO:0031394~positive regulation of prostaglandin biosynthetic process	2	7	28.5714	0.0196696	0.153327	IL1B; PTGS2;
GO_BP	GO:0032466~negative regulation of cytokinesis	2	7	28.5714	0.0196696	0.153327	E2F8; E2F7;
GO_BP	GO:0032816~positive regulation of natural killer cell activation	2	7	28.5714	0.0196696	0.153327	IL23A; TICAM1;
GO_BP	GO:0034136~negative regulation of toll-like receptor 2 signaling pathway	2	7	28.5714	0.0196696	0.153327	TNFAIP3; NOD2;
GO_BP	GO:0038001~paracrine signaling	2	7	28.5714	0.0196696	0.153327	PDGFB; CGAS;
GO_BP	GO:0044806~G-quadruplex DNA unwinding	2	7	28.5714	0.0196696	0.153327	DNA2; BLM;
GO_BP	GO:0060346~bone trabecula formation	2	7	28.5714	0.0196696	0.153327	WNT10B; SFRP1;
GO_BP	GO:1903348~positive regulation of bicellular tight junction assembly	2	7	28.5714	0.0196696	0.153327	CLDN1; EPHA2;
GO_BP	GO:1903721~positive regulation of I-kappaB phosphorylation	2	7	28.5714	0.0196696	0.153327	TNF; CX3CL1;
GO_BP	GO:1904141~positive regulation of microglial cell migration	2	7	28.5714	0.0196696	0.153327	CSF1; CX3CL1;
GO_BP	GO:1904417~positive regulation of xenophagy	2	7	28.5714	0.0196696	0.153327	RIPK2; NOD2;
GO_BP	GO:1904783~positive regulation of NMDA glutamate receptor activity	2	7	28.5714	0.0196696	0.153327	CCL2; IFNGR2;
GO_BP	GO:2000052~positive regulation of non-canonical Wnt signaling pathway	2	7	28.5714	0.0196696	0.153327	WNT5A; SFRP1;
GO_BP	GO:0000723~telomere maintenance	4	38	10.5263	0.0198634	0.154008	TERT; CCNE2; DNA2; BLM;
GO_BP	GO:0002042~cell migration involved in sprouting angiogenesis	3	21	14.2857	0.0208167	0.158818	NR4A1; EFNB2; EGR3;
GO_BP	GO:0035567~non-canonical Wnt signaling pathway	3	21	14.2857	0.0208167	0.158818	WNT5A; SFRP1; FZD9;
GO_BP	GO:0035902~response to immobilization stress	3	21	14.2857	0.0208167	0.158818	TFF1; SOD2; GAL;
GO_BP	GO:0043547~positive regulation of GTPase activity	9	154	5.84416	0.020606	0.158818	RAPGEF3; ICAM1; TGM2; SFRP1; GRHL3; ECT2; CCL2; CCL20; CX3CL1;
GO_BP	GO:0045995~regulation of embryonic development	3	21	14.2857	0.0208167	0.158818	CDK1; PHLDA2; NOCT;
GO_BP	GO:0050807~regulation of synapse organization	3	21	14.2857	0.0208167	0.158818	TNF; TUBB; WNT5A;
GO_BP	GO:0018108~peptidyl-tyrosine phosphorylation	8	129	6.20155	0.0209876	0.159696	RIPK2; PDGFB; EPHA2; MAP2K3; MELK; PKDCC; STYK1; PBK;
GO_BP	GO:0045860~positive regulation of protein kinase activity	5	59	8.47458	0.0211257	0.16032	EREG; TNF; CSF1; SDC4; MAP2K3;
GO_BP	GO:0032728~positive regulation of interferon-beta production	4	39	10.2564	0.0214839	0.162607	POLR3G; RIPK2; IRF1; TICAM1;
GO_BP	GO:0001819~positive regulation of cytokine production	5	60	8.33333	0.0224355	0.168472	EREG; TNF; IL1A; PTGER4; HTR2B;
GO_BP	GO:0006959~humoral immune response	5	60	8.33333	0.0224355	0.168472	TNF; IL6; CCL2; CD83; EBI3;
GO_BP	GO:0060021~roof of mouth development	5	60	8.33333	0.0224355	0.168472	MSC; INHBA; PKDCC; OSR2; CSRNP1;
GO_BP	GO:0009653~anatomical structure morphogenesis	8	131	6.10687	0.0226658	0.169756	EREG; FGF18; IER3; EFNB2; POU5F1; SIX2; FOXC2; FOXL1;
GO_BP	GO:0007399~nervous system development	15	325	4.61538	0.0231417	0.172177	FZD9; N4BP3; DCLK1; CSPG5; INHBA; CXCL1; ACHE; APLP1; GBX2; NRGN; NINJ1; DPYSL5; GDA; NAV3; ECT2;
GO_BP	GO:0010529~negative regulation of transposition	3	22	13.6364	0.0232298	0.172177	TEX15; APOBEC3B; AICDA;
GO_BP	GO:0014032~neural crest cell development	3	22	13.6364	0.0232298	0.172177	SOX9; KBTBD8; FOXC2;
GO_BP	GO:0035584~calcium-mediated signaling using intracellular calcium source	3	22	13.6364	0.0232298	0.172177	VCAM1; DEFB1; CCL20;
GO_BP	GO:0000729~DNA double-strand break processing	2	8	25	0.0241882	0.172575	DNA2; BLM;
GO_BP	GO:0002467~germinal center formation	2	8	25	0.0241882	0.172575	BCL3; NFKB2;
GO_BP	GO:0007253~cytoplasmic sequestering of NF-kappaB	2	8	25	0.0241882	0.172575	NFKBIA; NFKBIB;
GO_BP	GO:0010042~response to manganese ion	2	8	25	0.0241882	0.172575	SOD2; PTGS2;
GO_BP	GO:0010837~regulation of keratinocyte proliferation	2	8	25	0.0241882	0.172575	ZFP36; ZFP36L1;
GO_BP	GO:0032682~negative regulation of chemokine production	2	8	25	0.0241882	0.172575	IL6; EPHA2;
GO_BP	GO:0033210~leptin-mediated signaling pathway	2	8	25	0.0241882	0.172575	UGCG; EBI3;
GO_BP	GO:0042994~cytoplasmic sequestering of transcription factor	2	8	25	0.0241882	0.172575	NFKBIE; NFKBIA;
GO_BP	GO:0045647~negative regulation of erythrocyte differentiation	2	8	25	0.0241882	0.172575	ZFP36; ZFP36L1;
GO_BP	GO:0050920~regulation of chemotaxis	2	8	25	0.0241882	0.172575	EFNB2; CXCR4;
GO_BP	GO:0060371~regulation of atrial cardiac muscle cell membrane depolarization	2	8	25	0.0241882	0.172575	CACNA1G; SCN5A;
GO_BP	GO:0060395~SMAD protein signal transduction	5	61	8.19672	0.0237969	0.172575	JUN; BMP2; NCEH1; RBM14; INHBA;
GO_BP	GO:1902732~positive regulation of chondrocyte proliferation	2	8	25	0.0241882	0.172575	SOX9; SIX2;
GO_BP	GO:1990414~replication-born double-strand break repair via sister chromatid exchange	2	8	25	0.0241882	0.172575	RAD51; FANCB;
GO_BP	GO:2000271~positive regulation of fibroblast apoptotic process	2	8	25	0.0241882	0.172575	BID; SFRP1;
GO_BP	GO:0071277~cellular response to calcium ion	6	84	7.14286	0.0244168	0.173772	PPIF; WNT5A; FOSB; SCN5A; ECT2; SYT12;
GO_BP	GO:0006383~transcription by RNA polymerase III	3	23	13.0435	0.025788	0.18039	POLR3G; POLR3K; IVNS1ABP;
GO_BP	GO:0033627~cell adhesion mediated by integrin	3	23	13.0435	0.025788	0.18039	ICAM1; ITGA5; ITGB8;
GO_BP	GO:0035970~peptidyl-threonine dephosphorylation	3	23	13.0435	0.025788	0.18039	DUSP10; DUSP8; DUSP16;
GO_BP	GO:0050768~negative regulation of neurogenesis	3	23	13.0435	0.025788	0.18039	TNF; IL1B; IL6;
GO_BP	GO:0060045~positive regulation of cardiac muscle cell proliferation	3	23	13.0435	0.025788	0.18039	CDK1; PIM1; GATA6;
GO_BP	GO:0090103~cochlea morphogenesis	3	23	13.0435	0.025788	0.18039	WNT5A; SOX9; GRHL3;
GO_BP	GO:2001243~negative regulation of intrinsic apoptotic signaling pathway	3	23	13.0435	0.025788	0.18039	PPIF; PLAUR; IVNS1ABP;
GO_BP	GO:0001934~positive regulation of protein phosphorylation	10	188	5.31915	0.0262632	0.182643	SEMA7A; TNF; IL1B; BMP2; EFNA1; SOX9; PLAUR; NKX3-1; CARD14; FGF18;
GO_BP	GO:0009887~animal organ morphogenesis	8	135	5.92593	0.0263017	0.182643	EREG; BMP2; CCL2; APLP1; PHLDA2; FGF18; LAMB3; PBX4;
GO_BP	GO:0043524~negative regulation of neuron apoptotic process	8	135	5.92593	0.0263017	0.182643	FZD9; TERT; SOD2; CCL2; CORO1A; NES; BTG2; UNC5B;
GO_BP	GO:0097191~extrinsic apoptotic signaling pathway	4	42	9.52381	0.0268201	0.185792	TNF; INHBA; G0S2; CD70;
GO_BP	GO:0000288~nuclear-transcribed mRNA catabolic process, deadenylation-dependent decay	2	9	22.2222	0.0290848	0.190852	ZFP36; ZFP36L1;
GO_BP	GO:0002544~chronic inflammatory response	2	9	22.2222	0.0290848	0.190852	PTGES; VCAM1;
GO_BP	GO:0006670~sphingosine metabolic process	2	9	22.2222	0.0290848	0.190852	PLPP3; SPHK1;
GO_BP	GO:0007094~mitotic spindle assembly checkpoint signaling	3	24	12.5	0.028491	0.190852	ZWINT; MAD2L1; TRIP13;
GO_BP	GO:0009247~glycolipid biosynthetic process	2	9	22.2222	0.0290848	0.190852	ST3GAL4; B3GNT5;
GO_BP	GO:0030903~notochord development	2	9	22.2222	0.0290848	0.190852	SOX9; TEAD2;
GO_BP	GO:0032308~positive regulation of prostaglandin secretion	2	9	22.2222	0.0290848	0.190852	PTGES; IL1B;
GO_BP	GO:0033554~cellular response to stress	2	9	22.2222	0.0290848	0.190852	RELB; REL;
GO_BP	GO:0035690~cellular response to drug	5	64	7.8125	0.0281961	0.190852	IL1B; NME1; CXCR4; PDE4B; NKX3-1;
GO_BP	GO:0035767~endothelial cell chemotaxis	2	9	22.2222	0.0290848	0.190852	NR4A1; EGR3;
GO_BP	GO:0042088~T-helper 1 type immune response	2	9	22.2222	0.0290848	0.190852	BCL3; EBI3;
GO_BP	GO:0046641~positive regulation of alpha-beta T cell proliferation	2	9	22.2222	0.0290848	0.190852	RIPK2; EBI3;
GO_BP	GO:0048478~replication fork protection	2	9	22.2222	0.0290848	0.190852	BLM; TIPIN;
GO_BP	GO:0050999~regulation of nitric-oxide synthase activity	2	9	22.2222	0.0290848	0.190852	IL1B; IL1A;
GO_BP	GO:0060075~regulation of resting membrane potential	2	9	22.2222	0.0290848	0.190852	ATP1A3; KCNJ2;
GO_BP	GO:0060539~diaphragm development	2	9	22.2222	0.0290848	0.190852	MSC; STRA6;
GO_BP	GO:0071225~cellular response to muramyl dipeptide	2	9	22.2222	0.0290848	0.190852	RIPK2; NOD2;
GO_BP	GO:0071316~cellular response to nicotine	2	9	22.2222	0.0290848	0.190852	TNF; NFKB1;
GO_BP	GO:0071385~cellular response to glucocorticoid stimulus	3	24	12.5	0.028491	0.190852	ZFP36; STC1; ZFP36L1;
GO_BP	GO:0097011~cellular response to granulocyte macrophage colony-stimulating factor stimulus	2	9	22.2222	0.0290848	0.190852	CSF2; ZFP36;
GO_BP	GO:1900222~negative regulation of amyloid-beta clearance	2	9	22.2222	0.0290848	0.190852	TNF; IFNGR1;
GO_BP	GO:1900264~positive regulation of DNA-directed DNA polymerase activity	2	9	22.2222	0.0290848	0.190852	RFC2; RFC5;
GO_BP	GO:2000347~positive regulation of hepatocyte proliferation	2	9	22.2222	0.0290848	0.190852	CFLAR; TNFAIP3;
GO_BP	GO:0030900~forebrain development	4	44	9.09091	0.0307797	0.201052	DCLK1; APLP1; E2F1; DLC1;
GO_BP	GO:0032526~response to retinoic acid	4	44	9.09091	0.0307797	0.201052	PTGES; GJB2; MICB; GATA6;
GO_BP	GO:0042104~positive regulation of activated T cell proliferation	3	25	12	0.0313382	0.204234	ICOSLG; IL23A; TNFSF9;
GO_BP	GO:0000921~septin ring assembly	1	1	100	0.0489622	0.206305	ANLN;
GO_BP	GO:0001315~age-dependent response to reactive oxygen species	1	1	100	0.0489622	0.206305	SOD2;
GO_BP	GO:0001656~metanephros development	3	26	11.5385	0.0343288	0.206305	OSR2; NKX3-1; FOXC2;
GO_BP	GO:0001835~blastocyst hatching	3	27	11.1111	0.0374616	0.206305	PPP4R4; ASF1B; C6orf141;
GO_BP	GO:0001910~regulation of leukocyte mediated cytotoxicity	1	1	100	0.0489622	0.206305	ICAM1;
GO_BP	GO:0001954~positive regulation of cell-matrix adhesion	3	26	11.5385	0.0343288	0.206305	CSF1; CX3CL1; SFRP1;
GO_BP	GO:0002264~endothelial cell activation involved in immune response	1	1	100	0.0489622	0.206305	TCIM;
GO_BP	GO:0002319~memory B cell differentiation	1	1	100	0.0489622	0.206305	ST3GAL1;
GO_BP	GO:0002456~T cell mediated immunity	2	11	18.1818	0.0399272	0.206305	CD70; CD55;
GO_BP	GO:0002523~leukocyte migration involved in inflammatory response	2	12	16.6667	0.0458325	0.206305	SELE; CX3CL1;
GO_BP	GO:0002541~activation of plasma proteins involved in acute inflammatory response	1	1	100	0.0489622	0.206305	F3;
GO_BP	GO:0002675~positive regulation of acute inflammatory response	2	12	16.6667	0.0458325	0.206305	IL6; C2CD4A;
GO_BP	GO:0002683~negative regulation of immune system process	1	1	100	0.0489622	0.206305	SOX9;
GO_BP	GO:0002763~positive regulation of myeloid leukocyte differentiation	1	1	100	0.0489622	0.206305	KITLG;
GO_BP	GO:0002819~regulation of adaptive immune response	2	10	20	0.034338	0.206305	IRF1; DUSP10;
GO_BP	GO:0002827~positive regulation of T-helper 1 type immune response	2	10	20	0.034338	0.206305	RIPK2; IL23A;
GO_BP	GO:0003058~hormonal regulation of the force of heart contraction	1	1	100	0.0489622	0.206305	EDN2;
GO_BP	GO:0003069~acetylcholine-mediated vasodilation involved in regulation of systemic arterial blood pressure	1	1	100	0.0489622	0.206305	SOD2;
GO_BP	GO:0003099~positive regulation of the force of heart contraction by chemical signal	1	1	100	0.0489622	0.206305	EDN2;
GO_BP	GO:0003144~embryonic heart tube formation	1	1	100	0.0489622	0.206305	HAND1;
GO_BP	GO:0003421~growth plate cartilage axis specification	1	1	100	0.0489622	0.206305	STC1;
GO_BP	GO:0006002~fructose 6-phosphate metabolic process	2	11	18.1818	0.0399272	0.206305	HK2; GFPT2;
GO_BP	GO:0006061~sorbitol biosynthetic process	1	1	100	0.0489622	0.206305	AKR1B1;
GO_BP	GO:0006335~DNA replication-dependent nucleosome assembly	2	10	20	0.034338	0.206305	CHAF1A; ASF1B;
GO_BP	GO:0006386~termination of RNA polymerase III transcription	1	1	100	0.0489622	0.206305	POLR3K;
GO_BP	GO:0006581~acetylcholine catabolic process	1	1	100	0.0489622	0.206305	ACHE;
GO_BP	GO:0006681~galactosylceramide metabolic process	1	1	100	0.0489622	0.206305	GAL3ST1;
GO_BP	GO:0006769~nicotinamide metabolic process	1	1	100	0.0489622	0.206305	NNMT;
GO_BP	GO:0006965~positive regulation of biosynthetic process of antibacterial peptides active against Gram-positive bacteria	1	1	100	0.0489622	0.206305	NOD2;
GO_BP	GO:0007010~cytoskeleton organization	8	141	5.67376	0.0324869	0.206305	CSPG5; CCL2; KRT15; SOX9; FMNL3; DIAPH3; STRIP2; TNFAIP3;
GO_BP	GO:0007173~epidermal growth factor receptor signaling pathway	4	48	8.33333	0.0396798	0.206305	EREG; SOX9; FAM83A; HBEGF;
GO_BP	GO:0007204~positive regulation of cytosolic calcium ion concentration	8	148	5.40541	0.0408753	0.206305	CD55; EDN2; BDKRB2; OXTR; BDKRB1; SELENOT; CXCR4; PTGER4;
GO_BP	GO:0007344~pronuclear fusion	1	1	100	0.0489622	0.206305	CDK1;
GO_BP	GO:0007495~visceral mesoderm-endoderm interaction involved in midgut development	1	1	100	0.0489622	0.206305	FOXL1;
GO_BP	GO:0007568~aging	9	171	5.26316	0.0358512	0.206305	CLDN1; JUN; VCAM1; GJB2; PTGS2; CX3CL1; NFKB2; BCL2A1; LOXL2;
GO_BP	GO:0009314~response to radiation	3	27	11.1111	0.0374616	0.206305	SOD2; JUN; CDC25A;
GO_BP	GO:0009651~response to salt stress	2	10	20	0.034338	0.206305	TNF; BDKRB2;
GO_BP	GO:0009972~cytidine deamination	2	12	16.6667	0.0458325	0.206305	AICDA; APOBEC3B;
GO_BP	GO:0010045~response to nickel cation	1	1	100	0.0489622	0.206305	CACNA1G;
GO_BP	GO:0010269~response to selenium ion	2	11	18.1818	0.0399272	0.206305	SOD2; SELENOW;
GO_BP	GO:0010477~response to sulfur dioxide	1	1	100	0.0489622	0.206305	ICAM1;
GO_BP	GO:0010564~regulation of cell cycle process	2	12	16.6667	0.0458325	0.206305	SOX9; SFRP1;
GO_BP	GO:0010743~regulation of macrophage derived foam cell differentiation	1	1	100	0.0489622	0.206305	CSF1;
GO_BP	GO:0010762~regulation of fibroblast migration	2	12	16.6667	0.0458325	0.206305	SDC4; RFFL;
GO_BP	GO:0010849~regulation of proton-transporting ATPase activity, rotational mechanism	1	1	100	0.0489622	0.206305	PPIF;
GO_BP	GO:0010967~regulation of polyamine biosynthetic process	1	1	100	0.0489622	0.206305	NNMT;
GO_BP	GO:0010971~positive regulation of G2/M transition of mitotic cell cycle	3	27	11.1111	0.0374616	0.206305	WNT10B; CDK1; CDC25A;
GO_BP	GO:0014038~regulation of Schwann cell differentiation	1	1	100	0.0489622	0.206305	CDK1;
GO_BP	GO:0014805~smooth muscle adaptation	1	1	100	0.0489622	0.206305	IL1B;
GO_BP	GO:0014835~myoblast differentiation involved in skeletal muscle regeneration	1	1	100	0.0489622	0.206305	WNT10B;
GO_BP	GO:0014860~neurotransmitter secretion involved in regulation of skeletal muscle contraction	1	1	100	0.0489622	0.206305	NR4A1;
GO_BP	GO:0014861~regulation of skeletal muscle contraction via regulation of action potential	1	1	100	0.0489622	0.206305	KCNJ2;
GO_BP	GO:0016045~detection of bacterium	2	12	16.6667	0.0458325	0.206305	PGLYRP2; NOD2;
GO_BP	GO:0016322~neuron remodeling	2	12	16.6667	0.0458325	0.206305	CX3CL1; RND1;
GO_BP	GO:0016554~cytidine to uridine editing	2	12	16.6667	0.0458325	0.206305	APOBEC3B; AICDA;
GO_BP	GO:0018401~peptidyl-proline hydroxylation to 4-hydroxy-L-proline	2	11	18.1818	0.0399272	0.206305	EGLN2; EGLN3;
GO_BP	GO:0019233~sensory perception of pain	4	51	7.84314	0.0472183	0.206305	PTGES; CCL2; PTGS2; BDKRB1;
GO_BP	GO:0021988~olfactory lobe development	1	1	100	0.0489622	0.206305	SEMA7A;
GO_BP	GO:0022616~DNA strand elongation	1	1	100	0.0489622	0.206305	TERT;
GO_BP	GO:0030036~actin cytoskeleton organization	8	152	5.26316	0.0462615	0.206305	SDCBP; CXCL1; CORO1A; RND3; DLC1; NUAK2; DIAPH3; CORO2B;
GO_BP	GO:0030155~regulation of cell adhesion	4	50	8	0.0446232	0.206305	CXCL8; SOX9; CXCR4; C2CD4A;
GO_BP	GO:0030198~extracellular matrix organization	8	149	5.36913	0.0421807	0.206305	TNF; BCL3; PTX3; SOX9; APLP1; NFKB2; ADAMTS9; COL17A1;
GO_BP	GO:0030316~osteoclast differentiation	3	30	10	0.0476994	0.206305	TNF; CSF1; EPHA2;
GO_BP	GO:0030844~positive regulation of intermediate filament depolymerization	1	1	100	0.0489622	0.206305	NES;
GO_BP	GO:0030851~granulocyte differentiation	2	11	18.1818	0.0399272	0.206305	CBFA2T3; CSF3;
GO_BP	GO:0031392~regulation of prostaglandin biosynthetic process	1	1	100	0.0489622	0.206305	FABP5;
GO_BP	GO:0031639~plasminogen activation	2	11	18.1818	0.0399272	0.206305	PLAU; PLAT;
GO_BP	GO:0031938~regulation of chromatin silencing at telomere	1	1	100	0.0489622	0.206305	CDC45;
GO_BP	GO:0032058~positive regulation of translational initiation in response to stress	1	1	100	0.0489622	0.206305	PPP1R15A;
GO_BP	GO:0032223~negative regulation of synaptic transmission, cholinergic	1	1	100	0.0489622	0.206305	ACHE;
GO_BP	GO:0032486~Rap protein signal transduction	2	10	20	0.034338	0.206305	RAPGEF3; PLK2;
GO_BP	GO:0032498~detection of muramyl dipeptide	1	1	100	0.0489622	0.206305	NOD2;
GO_BP	GO:0032922~circadian regulation of gene expression	5	68	7.35294	0.0348165	0.206305	NGFR; EGR1; RELB; NOCT; BHLHE41;
GO_BP	GO:0033026~negative regulation of mast cell apoptotic process	1	1	100	0.0489622	0.206305	KITLG;
GO_BP	GO:0033091~positive regulation of immature T cell proliferation	1	1	100	0.0489622	0.206305	RIPK2;
GO_BP	GO:0033173~calcineurin-NFAT signaling cascade	2	12	16.6667	0.0458325	0.206305	NFATC1; RCAN1;
GO_BP	GO:0033301~cell cycle comprising mitosis without cytokinesis	1	1	100	0.0489622	0.206305	E2F8;
GO_BP	GO:0033314~mitotic DNA replication checkpoint signaling	2	10	20	0.034338	0.206305	CLSPN; CDC6;
GO_BP	GO:0033567~DNA replication, Okazaki fragment processing	1	1	100	0.0489622	0.206305	DNA2;
GO_BP	GO:0033668~negative regulation by symbiont of host apoptotic process	1	1	100	0.0489622	0.206305	SERPINB9;
GO_BP	GO:0034130~toll-like receptor 1 signaling pathway	1	1	100	0.0489622	0.206305	TLR1;
GO_BP	GO:0034148~negative regulation of toll-like receptor 5 signaling pathway	1	1	100	0.0489622	0.206305	TNFAIP3;
GO_BP	GO:0034242~negative regulation of syncytium formation by plasma membrane fusion	1	1	100	0.0489622	0.206305	RAPGEF3;
GO_BP	GO:0034729~histone H3-K79 methylation	1	1	100	0.0489622	0.206305	DOT1L;
GO_BP	GO:0035239~tube morphogenesis	1	1	100	0.0489622	0.206305	GATA6;
GO_BP	GO:0035313~wound healing, spreading of epidermal cells	2	10	20	0.034338	0.206305	ITGA5; HBEGF;
GO_BP	GO:0035456~response to interferon-beta	2	10	20	0.034338	0.206305	IFNAR2; IKBKE;
GO_BP	GO:0035684~helper T cell extravasation	1	1	100	0.0489622	0.206305	CCL2;
GO_BP	GO:0035998~7,8-dihydroneopterin 3'-triphosphate biosynthetic process	1	1	100	0.0489622	0.206305	GCH1;
GO_BP	GO:0036517~chemoattraction of serotonergic neuron axon	1	1	100	0.0489622	0.206305	WNT5A;
GO_BP	GO:0042542~response to hydrogen peroxide	4	51	7.84314	0.0472183	0.206305	SOD2; JUN; FOSL1; PPP1R15B;
GO_BP	GO:0042559~pteridine-containing compound biosynthetic process	1	1	100	0.0489622	0.206305	GCH1;
GO_BP	GO:0042779~tRNA 3'-trailer cleavage	1	1	100	0.0489622	0.206305	POLR3K;
GO_BP	GO:0043114~regulation of vascular permeability	2	12	16.6667	0.0458325	0.206305	BDKRB2; HRH1;
GO_BP	GO:0043322~negative regulation of natural killer cell degranulation	1	1	100	0.0489622	0.206305	HLA-F;
GO_BP	GO:0043392~negative regulation of DNA binding	3	30	10	0.0476994	0.206305	JUN; NFKBIA; E2F1;
GO_BP	GO:0044328~canonical Wnt signaling pathway involved in positive regulation of endothelial cell migration	1	1	100	0.0489622	0.206305	PLPP3;
GO_BP	GO:0044329~canonical Wnt signaling pathway involved in positive regulation of cell-cell adhesion	1	1	100	0.0489622	0.206305	PLPP3;
GO_BP	GO:0044330~canonical Wnt signaling pathway involved in positive regulation of wound healing	1	1	100	0.0489622	0.206305	PLPP3;
GO_BP	GO:0044345~stromal-epithelial cell signaling involved in prostate gland development	1	1	100	0.0489622	0.206305	SFRP1;
GO_BP	GO:0045089~positive regulation of innate immune response	3	28	10.7143	0.0407354	0.206305	EREG; POLR3G; NOD2;
GO_BP	GO:0045091~regulation of single stranded viral RNA replication via double stranded DNA intermediate	1	1	100	0.0489622	0.206305	CXCL8;
GO_BP	GO:0045209~MAPK phosphatase export from nucleus, leptomycin B sensitive	1	1	100	0.0489622	0.206305	DUSP16;
GO_BP	GO:0045446~endothelial cell differentiation	2	12	16.6667	0.0458325	0.206305	KDM6B; CXCR4;
GO_BP	GO:0045616~regulation of keratinocyte differentiation	2	12	16.6667	0.0458325	0.206305	ZFP36; ZFP36L1;
GO_BP	GO:0045786~negative regulation of cell cycle	4	45	8.88889	0.0328817	0.206305	INHBA; BMP2; NR4A1; PTGS2;
GO_BP	GO:0045994~positive regulation of translational initiation by iron	1	1	100	0.0489622	0.206305	TNF;
GO_BP	GO:0046521~sphingoid catabolic process	1	1	100	0.0489622	0.206305	SPHK1;
GO_BP	GO:0046645~positive regulation of gamma-delta T cell activation	1	1	100	0.0489622	0.206305	NOD2;
GO_BP	GO:0046686~response to cadmium ion	3	27	11.1111	0.0374616	0.206305	TERT; SOD2; CDK1;
GO_BP	GO:0046880~regulation of follicle-stimulating hormone secretion	1	1	100	0.0489622	0.206305	INHBA;
GO_BP	GO:0048008~platelet-derived growth factor receptor signaling pathway	3	28	10.7143	0.0407354	0.206305	PDGFB; CSRNP1; PLAT;
GO_BP	GO:0048016~inositol phosphate-mediated signaling	2	12	16.6667	0.0458325	0.206305	EDN2; HRH1;
GO_BP	GO:0048041~focal adhesion assembly	3	28	10.7143	0.0407354	0.206305	DLC1; THSD1; CORO2B;
GO_BP	GO:0048320~axial mesoderm formation	1	1	100	0.0489622	0.206305	EPHA2;
GO_BP	GO:0048333~mesodermal cell differentiation	2	10	20	0.034338	0.206305	KDM6B; INHBA;
GO_BP	GO:0048520~positive regulation of behavior	1	1	100	0.0489622	0.206305	STRA6;
GO_BP	GO:0048546~digestive tract morphogenesis	2	12	16.6667	0.0458325	0.206305	SFRP1; STRA6;
GO_BP	GO:0048792~spontaneous exocytosis of neurotransmitter	1	1	100	0.0489622	0.206305	SYT12;
GO_BP	GO:0048843~negative regulation of axon extension involved in axon guidance	3	26	11.5385	0.0343288	0.206305	WNT5A; SEMA7A; SEMA6B;
GO_BP	GO:0048850~hypophysis morphogenesis	1	1	100	0.0489622	0.206305	WNT5A;
GO_BP	GO:0050792~regulation of viral process	1	1	100	0.0489622	0.206305	CXCR4;
GO_BP	GO:0051041~positive regulation of calcium-independent cell-cell adhesion	1	1	100	0.0489622	0.206305	CX3CL1;
GO_BP	GO:0051042~negative regulation of calcium-independent cell-cell adhesion	1	1	100	0.0489622	0.206305	BMP2;
GO_BP	GO:0051321~meiotic cell cycle	5	68	7.35294	0.0348165	0.206305	CDK2; RAD51; RAD54L; EXO1; PKMYT1;
GO_BP	GO:0051545~negative regulation of elastin biosynthetic process	1	1	100	0.0489622	0.206305	HBEGF;
GO_BP	GO:0060035~notochord cell development	1	1	100	0.0489622	0.206305	EPHA2;
GO_BP	GO:0060055~angiogenesis involved in wound healing	2	10	20	0.034338	0.206305	ETS1; CX3CL1;
GO_BP	GO:0060070~canonical Wnt signaling pathway	5	69	7.24638	0.0366092	0.206305	WNT10B; SFRP1; WNT5A; FZD9; PLPP3;
GO_BP	GO:0060444~branching involved in mammary gland duct morphogenesis	2	12	16.6667	0.0458325	0.206305	CSF1; EPHA2;
GO_BP	GO:0060517~epithelial cell proliferation involved in prostatic bud elongation	1	1	100	0.0489622	0.206305	SOX9;
GO_BP	GO:0060558~regulation of calcidiol 1-monooxygenase activity	1	1	100	0.0489622	0.206305	VDR;
GO_BP	GO:0060611~mammary gland fat development	1	1	100	0.0489622	0.206305	CSF1;
GO_BP	GO:0060721~regulation of spongiotrophoblast cell proliferation	1	1	100	0.0489622	0.206305	PHLDA2;
GO_BP	GO:0060739~mesenchymal-epithelial cell signaling involved in prostate gland development	1	1	100	0.0489622	0.206305	TNC;
GO_BP	GO:0060746~parental behavior	1	1	100	0.0489622	0.206305	ZFX;
GO_BP	GO:0060784~regulation of cell proliferation involved in tissue homeostasis	1	1	100	0.0489622	0.206305	SOX9;
GO_BP	GO:0060804~positive regulation of Wnt signaling pathway by BMP signaling pathway	1	1	100	0.0489622	0.206305	BMP2;
GO_BP	GO:0060945~cardiac neuron differentiation	1	1	100	0.0489622	0.206305	VCAM1;
GO_BP	GO:0061043~regulation of vascular wound healing	1	1	100	0.0489622	0.206305	TNFAIP3;
GO_BP	GO:0061046~regulation of branching involved in lung morphogenesis	1	1	100	0.0489622	0.206305	SOX9;
GO_BP	GO:0061048~negative regulation of branching involved in lung morphogenesis	1	1	100	0.0489622	0.206305	TNF;
GO_BP	GO:0061143~alveolar primary septum development	1	1	100	0.0489622	0.206305	STRA6;
GO_BP	GO:0061196~fungiform papilla development	1	1	100	0.0489622	0.206305	WNT10B;
GO_BP	GO:0061347~planar cell polarity pathway involved in outflow tract morphogenesis	1	1	100	0.0489622	0.206305	WNT5A;
GO_BP	GO:0061348~planar cell polarity pathway involved in ventricular septum morphogenesis	1	1	100	0.0489622	0.206305	WNT5A;
GO_BP	GO:0061349~planar cell polarity pathway involved in cardiac right atrium morphogenesis	1	1	100	0.0489622	0.206305	WNT5A;
GO_BP	GO:0061350~planar cell polarity pathway involved in cardiac muscle tissue morphogenesis	1	1	100	0.0489622	0.206305	WNT5A;
GO_BP	GO:0061354~planar cell polarity pathway involved in pericardium morphogenesis	1	1	100	0.0489622	0.206305	WNT5A;
GO_BP	GO:0061772~xenobiotic transport across blood-nerve barrier	1	1	100	0.0489622	0.206305	CLDN1;
GO_BP	GO:0061888~regulation of astrocyte activation	1	1	100	0.0489622	0.206305	IL6;
GO_BP	GO:0062103~double-stranded RNA biosynthetic process	1	1	100	0.0489622	0.206305	TERT;
GO_BP	GO:0065003~protein-containing complex assembly	7	126	5.55556	0.0479509	0.206305	CDK1; GCH1; SOX9; BID; TRAF1; TEAD2; IL1RAP;
GO_BP	GO:0070091~glucagon secretion	1	1	100	0.0489622	0.206305	IL6;
GO_BP	GO:0070383~DNA cytosine deamination	2	10	20	0.034338	0.206305	AICDA; APOBEC3B;
GO_BP	GO:0070429~negative regulation of nucleotide-binding oligomerization domain containing 1 signaling pathway	1	1	100	0.0489622	0.206305	TNFAIP3;
GO_BP	GO:0071000~response to magnetism	1	1	100	0.0489622	0.206305	SOD2;
GO_BP	GO:0071223~cellular response to lipoteichoic acid	2	10	20	0.034338	0.206305	RIPK2; CD14;
GO_BP	GO:0071305~cellular response to vitamin D	2	12	16.6667	0.0458325	0.206305	TNC; SFRP1;
GO_BP	GO:0071345~cellular response to cytokine stimulus	3	30	10	0.0476994	0.206305	CSF3; ITGA4; CXCR4;
GO_BP	GO:0071346~cellular response to interferon-gamma	6	91	6.59341	0.0336183	0.206305	CLDN1; ICAM1; CCL2; WNT5A; CX3CL1; CCL20;
GO_BP	GO:0071364~cellular response to epidermal growth factor stimulus	4	45	8.88889	0.0328817	0.206305	CFLAR; ZFP36; SOX9; ZFP36L1;
GO_BP	GO:0071471~cellular response to non-ionic osmotic stress	1	1	100	0.0489622	0.206305	PTGS2;
GO_BP	GO:0071549~cellular response to dexamethasone stimulus	3	29	10.3448	0.0441486	0.206305	CFLAR; ICAM1; GJB2;
GO_BP	GO:0071803~positive regulation of podosome assembly	2	11	18.1818	0.0399272	0.206305	TNF; CSF2;
GO_BP	GO:0071939~vitamin A import	1	1	100	0.0489622	0.206305	STRA6;
GO_BP	GO:0072028~nephron morphogenesis	1	1	100	0.0489622	0.206305	SIX2;
GO_BP	GO:0072110~glomerular mesangial cell proliferation	1	1	100	0.0489622	0.206305	EGR1;
GO_BP	GO:0072255~metanephric glomerular mesangial cell development	1	1	100	0.0489622	0.206305	PDGFB;
GO_BP	GO:0072303~positive regulation of glomerular metanephric mesangial cell proliferation	1	1	100	0.0489622	0.206305	EGR1;
GO_BP	GO:0072666~establishment of protein localization to vacuole	1	1	100	0.0489622	0.206305	TNFAIP3;
GO_BP	GO:0072711~cellular response to hydroxyurea	2	12	16.6667	0.0458325	0.206305	BLM; RAD51;
GO_BP	GO:0085032~modulation by symbiont of host I-kappaB kinase/NF-kappaB cascade	1	1	100	0.0489622	0.206305	TNIP1;
GO_BP	GO:0086012~membrane depolarization during cardiac muscle cell action potential	2	12	16.6667	0.0458325	0.206305	KCNJ2; SCN5A;
GO_BP	GO:0086018~SA node cell to atrial cardiac muscle cell signaling	1	1	100	0.0489622	0.206305	CACNA1G;
GO_BP	GO:0086027~AV node cell to bundle of His cell signaling	1	1	100	0.0489622	0.206305	CACNA1G;
GO_BP	GO:0090074~negative regulation of protein homodimerization activity	1	1	100	0.0489622	0.206305	ITGA4;
GO_BP	GO:0090101~negative regulation of transmembrane receptor protein serine/threonine kinase signaling pathway	1	1	100	0.0489622	0.206305	FSTL3;
GO_BP	GO:0090189~regulation of branching involved in ureteric bud morphogenesis	1	1	100	0.0489622	0.206305	SIX2;
GO_BP	GO:0090246~convergent extension involved in somitogenesis	1	1	100	0.0489622	0.206305	SFRP1;
GO_BP	GO:0090329~regulation of DNA-dependent DNA replication	1	1	100	0.0489622	0.206305	BLM;
GO_BP	GO:0090673~endothelial cell-matrix adhesion	1	1	100	0.0489622	0.206305	ADAMTS9;
GO_BP	GO:0097168~mesenchymal stem cell proliferation	1	1	100	0.0489622	0.206305	SIX2;
GO_BP	GO:0097192~extrinsic apoptotic signaling pathway in absence of ligand	3	28	10.7143	0.0407354	0.206305	IL1A; KITLG; BCL2A1;
GO_BP	GO:0097238~cellular response to methylglyoxal	1	1	100	0.0489622	0.206305	AKR1B1;
GO_BP	GO:0097403~cellular response to raffinose	1	1	100	0.0489622	0.206305	ZFP36L1;
GO_BP	GO:0098759~cellular response to interleukin-8	1	1	100	0.0489622	0.206305	EGR1;
GO_BP	GO:0099550~trans-synaptic signaling, modulating synaptic transmission	1	1	100	0.0489622	0.206305	CSPG5;
GO_BP	GO:0099566~regulation of postsynaptic cytosolic calcium ion concentration	2	11	18.1818	0.0399272	0.206305	FZD9; WNT5A;
GO_BP	GO:0120034~positive regulation of plasma membrane bounded cell projection assembly	1	1	100	0.0489622	0.206305	PLEK2;
GO_BP	GO:0150129~positive regulation of interleukin-33 production	1	1	100	0.0489622	0.206305	TNF;
GO_BP	GO:1900450~negative regulation of glutamate receptor signaling pathway	1	1	100	0.0489622	0.206305	CX3CL1;
GO_BP	GO:1900745~positive regulation of p38MAPK cascade	3	29	10.3448	0.0441486	0.206305	IL1B; BMP2; SPHK1;
GO_BP	GO:1901136~carbohydrate derivative catabolic process	1	1	100	0.0489622	0.206305	BPGM;
GO_BP	GO:1901390~positive regulation of transforming growth factor beta activation	1	1	100	0.0489622	0.206305	GATA6;
GO_BP	GO:1901398~regulation of transforming growth factor beta3 activation	1	1	100	0.0489622	0.206305	LRRC32;
GO_BP	GO:1901624~negative regulation of lymphocyte chemotaxis	1	1	100	0.0489622	0.206305	PADI2;
GO_BP	GO:1901835~positive regulation of deadenylation-independent decapping of nuclear-transcribed mRNA	1	1	100	0.0489622	0.206305	ZFP36;
GO_BP	GO:1902228~positive regulation of macrophage colony-stimulating factor signaling pathway	1	1	100	0.0489622	0.206305	CSF1;
GO_BP	GO:1902239~negative regulation of intrinsic apoptotic signaling pathway in response to osmotic stress by p53 class mediator	1	1	100	0.0489622	0.206305	BDKRB2;
GO_BP	GO:1902443~negative regulation of ripoptosome assembly involved in necroptotic process	1	1	100	0.0489622	0.206305	BIRC2;
GO_BP	GO:1902669~positive regulation of axon guidance	1	1	100	0.0489622	0.206305	TUBB2B;
GO_BP	GO:1902811~positive regulation of skeletal muscle fiber differentiation	1	1	100	0.0489622	0.206305	RBM24;
GO_BP	GO:1902977~mitotic DNA replication preinitiation complex assembly	1	1	100	0.0489622	0.206305	CDC45;
GO_BP	GO:1902983~DNA strand elongation involved in mitotic DNA replication	1	1	100	0.0489622	0.206305	GINS1;
GO_BP	GO:1903140~regulation of establishment of endothelial barrier	2	10	20	0.034338	0.206305	TNF; IL1B;
GO_BP	GO:1903403~negative regulation of renal phosphate excretion	1	1	100	0.0489622	0.206305	STC1;
GO_BP	GO:1903545~cellular response to butyrate	1	1	100	0.0489622	0.206305	CLDN1;
GO_BP	GO:1903547~regulation of growth hormone activity	1	1	100	0.0489622	0.206305	PHLDA2;
GO_BP	GO:1903620~positive regulation of transdifferentiation	1	1	100	0.0489622	0.206305	TERT;
GO_BP	GO:1903671~negative regulation of sprouting angiogenesis	2	11	18.1818	0.0399272	0.206305	E2F2; ADAMTS9;
GO_BP	GO:1903704~negative regulation of production of siRNA involved in RNA interference	1	1	100	0.0489622	0.206305	TERT;
GO_BP	GO:1903799~negative regulation of production of miRNAs involved in gene silencing by miRNA	2	11	18.1818	0.0399272	0.206305	TERT; TNF;
GO_BP	GO:1903917~positive regulation of endoplasmic reticulum stress-induced eIF2 alpha dephosphorylation	1	1	100	0.0489622	0.206305	PPP1R15A;
GO_BP	GO:1904003~negative regulation of sebum secreting cell proliferation	1	1	100	0.0489622	0.206305	GATA6;
GO_BP	GO:1904015~cellular response to serotonin	1	1	100	0.0489622	0.206305	TGM2;
GO_BP	GO:1904246~negative regulation of polynucleotide adenylyltransferase activity	1	1	100	0.0489622	0.206305	ZFP36;
GO_BP	GO:1904385~cellular response to angiotensin	2	11	18.1818	0.0399272	0.206305	NFKB1; CDC6;
GO_BP	GO:1904394~negative regulation of skeletal muscle acetylcholine-gated channel clustering	1	1	100	0.0489622	0.206305	FZD9;
GO_BP	GO:1904631~response to glucoside	1	1	100	0.0489622	0.206305	RAD51;
GO_BP	GO:1904934~negative regulation of cell proliferation in midbrain	1	1	100	0.0489622	0.206305	WNT5A;
GO_BP	GO:1904950~negative regulation of establishment of protein localization	1	1	100	0.0489622	0.206305	CORO2B;
GO_BP	GO:1904955~planar cell polarity pathway involved in midbrain dopaminergic neuron differentiation	1	1	100	0.0489622	0.206305	WNT5A;
GO_BP	GO:1905042~negative regulation of epithelium regeneration	1	1	100	0.0489622	0.206305	DUSP10;
GO_BP	GO:1905062~positive regulation of cardioblast proliferation	1	1	100	0.0489622	0.206305	PIM1;
GO_BP	GO:1905176~positive regulation of vascular associated smooth muscle cell dedifferentiation	1	1	100	0.0489622	0.206305	PDGFB;
GO_BP	GO:1905364~regulation of endosomal vesicle fusion	1	1	100	0.0489622	0.206305	SPHK1;
GO_BP	GO:1905932~positive regulation of vascular associated smooth muscle cell differentiation involved in phenotypic switching	1	1	100	0.0489622	0.206305	SOD2;
GO_BP	GO:1990771~clathrin-dependent extracellular exosome endocytosis	1	1	100	0.0489622	0.206305	ITGA4;
GO_BP	GO:2000054~negative regulation of Wnt signaling pathway involved in dorsal/ventral axis specification	1	1	100	0.0489622	0.206305	SFRP1;
GO_BP	GO:2000080~negative regulation of canonical Wnt signaling pathway involved in controlling type B pancreatic cell proliferation	1	1	100	0.0489622	0.206305	SFRP1;
GO_BP	GO:2000097~regulation of smooth muscle cell-matrix adhesion	1	1	100	0.0489622	0.206305	PLAU;
GO_BP	GO:2000420~negative regulation of eosinophil extravasation	1	1	100	0.0489622	0.206305	PTGER4;
GO_BP	GO:2000425~regulation of apoptotic cell clearance	1	1	100	0.0489622	0.206305	TGM2;
GO_BP	GO:2000431~regulation of cytokinesis, actomyosin contractile ring assembly	1	1	100	0.0489622	0.206305	ECT2;
GO_BP	GO:2000591~positive regulation of metanephric mesenchymal cell migration	1	1	100	0.0489622	0.206305	PDGFB;
GO_BP	GO:2000794~regulation of epithelial cell proliferation involved in lung morphogenesis	1	1	100	0.0489622	0.206305	SOX9;
GO_BP	GO:2000836~positive regulation of androgen secretion	1	1	100	0.0489622	0.206305	NKX3-1;
GO_BP	GO:2001238~positive regulation of extrinsic apoptotic signaling pathway	3	26	11.5385	0.0343288	0.206305	G0S2; BID; TNF;
GO_BP	GO:2001244~positive regulation of intrinsic apoptotic signaling pathway	3	30	10	0.0476994	0.206305	BID; BBC3; NKX3-1;
GO_BP	GO:0034605~cellular response to heat	4	52	7.69231	0.0498954	0.209928	IL1A; PTGS2; SLC52A3; TCIM;
GO_MF	GO:0005515~protein binding	401	12374	3.24067	2.77621e-16	1.97944e-13	E2F8; SOWAHB; CENPX; HAS3; NFKBIE; SDCBP; WNT10B; PLPP3; SOCS3; PTGES; TERT; EREG; N4BP3; KDM6B; POLR3G; SLC16A3; CFLAR; IRAK2; RIPK2; NRP2; NPHS1; MSC; GPR37L1; CBFA2T3; ICOSLG; SEMA7A; PPFIA4; POLQ; CDC45; STX11; PPP1R15A; GFPT2; S1PR2; TNFSF15; CSPG5; ZWINT; TNFAIP8; RAPGEF3; FSTL3; NFATC1; CLDN1; HAND1; CCNE2; PLAU; PLAT; CFB; CA2; SERPINA3; CST1; PDGFB; TNF; IL1A; IL1B; MT2A; CSF2; TFF1; SOD…
GO_MF	GO:0005125~cytokine activity	19	187	10.1604	9.82903e-07	0.000350405	TNFSF15; TNF; IL1A; IL1B; CSF2; IL6; INHBA; CSF1; CSF3; BMP2; IL32; CD70; TNFSF9; LTB; EBI3; IL23A; WNT10B; KITLG; WNT5A;
GO_MF	GO:0042802~identical protein binding	69	1490	4.63087	1.79087e-06	0.00042563	E2F8; HAS3; SDCBP; TERT; RIPK2; ICOSLG; CLDN1; HAND1; PDGFB; TNF; SOD2; TK1; JUN; INHBA; CSF1; ETS1; NME1; NFKB1; TNFAIP3; SAT1; TGM2; GPX3; NR4A1; TUBG1; IGFBP6; NFKBIA; PTX3; GJB2; MARCKS; GCH1; SDC4; CEACAM6; CXCL5; APLP1; STC1; BLM; DEFB1; KCNJ2; OLR1; RELB; FABP5; RAD51; TRAF1; CHAF1A; MAD2L1; BIRC2; IKBKE; WTAP; TNIP1; TLR1; TRIP13; C10orf55; KIRREL2; MCM10; FAM83A; SFRP1; RILPL2; E2F7; UHR…
GO_MF	GO:0003700~DNA-binding transcription factor activity	27	441	6.12245	4.74114e-05	0.00676087	E2F8; MSC; NFATC1; JUN; VDR; ETS1; FOSL1; EGR1; NFKB1; ELK3; STAT5A; SOX9; GBX2; NFKB2; E2F1; POU5F1; REL; EGR3; FOXL1; E2F2; TEAD2; GATA6; E2F7; CSRNP1; NKX3-1; BARX1; SIX2;
GO_MF	GO:0017116~single-stranded DNA helicase activity	6	21	28.5714	4.27967e-05	0.00676087	POLQ; RFC2; RFC5; DNA2; RAD51; HELB;
GO_MF	GO:0001228~DNA-binding transcription activator activity, RNA polymerase II-specific	27	447	6.04027	5.88534e-05	0.00686033	NFATC1; HAND1; JUN; MYBL2; IRF1; ETS1; FOSL1; EGR1; NFKB1; NR4A1; ELK3; SOX9; CEBPD; GBX2; FOSB; NFKB2; REL; EGR3; E2F2; SIX5; OSR2; GRHL3; CSRNP1; KLF6; FOXC2; SIX2; MAFF;
GO_MF	GO:0008009~chemokine activity	8	48	16.6667	6.73524e-05	0.00686033	CXCL8; CXCL3; CX3CL1; CCL20; CXCL2; CCL2; CXCL1; CXCL5;
GO_MF	GO:0045236~CXCR chemokine receptor binding	5	15	33.3333	0.000104508	0.0093143	CXCL2; CXCL8; CXCL5; CXCL1; CXCL3;
GO_MF	GO:0008083~growth factor activity	14	163	8.58896	0.000138905	0.0110044	CSPG5; PDGFB; CSF2; TFF1; IL6; INHBA; CXCL1; CSF1; BMP2; KITLG; HBEGF; CSF3; FGF18; EREG;
GO_MF	GO:0001618~virus receptor activity	9	78	11.5385	0.000304119	0.0183692	CLDN1; ICAM1; CDK1; CD55; ITGA5; PVR; EPHA2; EFNB2; CXCR4;
GO_MF	GO:0005164~tumor necrosis factor receptor binding	6	31	19.3548	0.000272472	0.0183692	TNFSF15; TNF; CD70; TNFSF9; LTB; TRAF1;
GO_MF	GO:1990837~sequence-specific double-stranded DNA binding	29	552	5.25362	0.00030916	0.0183692	E2F8; MSC; NFATC1; JUN; MYBL2; FOSL1; HIVEP1; EGR1; NR4A1; ELK3; SOX9; CEBPD; GBX2; FOSB; NFKB2; E2F1; POU5F1; EGR3; E2F2; TEAD2; OSR2; GATA6; E2F7; KLF6; NKX3-1; FOXC2; BHLHE41; SIX2; MAFF;
GO_MF	GO:0000981~DNA-binding transcription factor activity, RNA polymerase II-specific	51	1266	4.02844	0.00106108	0.058196	E2F8; MSC; NFATC1; HAND1; JUN; IRF1; VDR; ETS1; FOSL1; EGR1; NFKB1; NR4A1; ELK3; STAT5A; SOX9; CEBPD; GBX2; FOSB; NFKB2; E2F1; RELB; POU5F1; REL; EGR3; FOXL1; E2F2; TEAD2; SP6; SIX5; GRHL3; GATA6; E2F7; CSRNP1; KLF6; NKX3-1; FOXC2; PBX4; BHLHE41; BARX1; SIX2; MAFF; ZNF799; MYBL2; ZNF620; ZNF697; ZNF443; HIVEP3; HIVEP1; OSR2; HIVEP2; ZNF101;
GO_MF	GO:0005102~signaling receptor binding	20	357	5.60224	0.00125106	0.0637147	RIPK2; ICOSLG; TNFSF15; PLAT; CXCL1; BMP2; CCL2; EFNA1; IGFBP6; CD70; TNFSF9; CX3CL1; PLAUR; LTB; RND1; PANX1; ANGPTL4; HLA-F; STYK1; IGFL1;
GO_MF	GO:0005178~integrin binding	11	143	7.69231	0.0016237	0.0723563	PLPP3; S1PR2; IL1B; ICAM1; ITGA4; VCAM1; CX3CL1; ICAM5; SEMA7A; ICAM4; ITGB8;
GO_MF	GO:0051019~mitogen-activated protein kinase binding	5	30	16.6667	0.00161136	0.0723563	GCH1; TNIP1; DUSP8; DUSP10; DUSP16;
GO_MF	GO:0002020~protease binding	9	104	8.65385	0.00201269	0.0829512	CFLAR; TNF; F3; TNFAIP3; BDKRB2; CD70; SERPINB9; RFFL; PANX1;
GO_MF	GO:0017108~5'-flap endonuclease activity	3	8	37.5	0.00215353	0.0829512	FEN1; DNA2; EXO1;
GO_MF	GO:0031625~ubiquitin protein ligase binding	17	296	5.74324	0.00221048	0.0829512	JUN; TUBB; NGFR; CKB; NFKBIA; BID; CXCR4; TUBA1B; POU5F1; TRAF1; IKBKE; SCN5A; RFFL; TRIB1; AICDA; UBE2T; RAD18;
GO_MF	GO:0000987~cis-regulatory region sequence-specific DNA binding	6	52	11.5385	0.00306278	0.0991878	E2F8; SOX9; E2F1; E2F2; E2F7; UHRF1;
GO_MF	GO:0004906~interferon-gamma receptor activity	2	2	100	0.00355949	0.0991878	IFNGR1; IFNGR2;
GO_MF	GO:0004947~bradykinin receptor activity	2	2	100	0.00355949	0.0991878	BDKRB2; BDKRB1;
GO_MF	GO:0008330~protein tyrosine/threonine phosphatase activity	3	10	30	0.00359749	0.0991878	DUSP10; DUSP8; DUSP16;
GO_MF	GO:0043027~cysteine-type endopeptidase inhibitor activity involved in apoptotic process	4	22	18.1818	0.00361695	0.0991878	TNFAIP8; SERPINB9; BIRC2; BIRC3;
GO_MF	GO:0048256~flap endonuclease activity	2	2	100	0.00355949	0.0991878	FEN1; EXO1;
GO_MF	GO:0097472~cyclin-dependent protein kinase activity	2	2	100	0.00355949	0.0991878	CDK1; CDK2;
GO_MF	GO:0005109~frizzled binding	5	38	13.1579	0.00406337	0.107303	SDCBP; WNT5A; BAMBI; SFRP1; WNT10B;
GO_MF	GO:0043425~bHLH transcription factor binding	4	24	16.6667	0.00476421	0.121317	HAND1; SOX9; NCAPG2; BHLHE41;
GO_MF	GO:0005200~structural constituent of cytoskeleton	8	101	7.92079	0.0057704	0.122368	KRT15; TUBB2A; TUBA1B; TUBB2B; TUBB; TUBB4B; TUBB6; TUBG1;
GO_MF	GO:0005525~GTP binding	19	382	4.97382	0.00562439	0.122368	NME1; TGM2; GCH1; RAB9A; ARFRP1; RASL11A; CGAS; EHD1; RND1; TUBG1; RND3; ARL14; TUBB2A; TUBA1B; TUBB2B; TUBB4B; TUBB; ARL5B; TUBB6;
GO_MF	GO:0035173~histone kinase activity	2	3	66.6667	0.00583523	0.122368	CDK1; CDK2;
GO_MF	GO:0043565~sequence-specific DNA binding	14	247	5.66802	0.0058173	0.122368	EGR1; SOX9; E2F1; POU5F1; FOXL1; E2F2; OSR2; GRHL3; NKX3-1; FOXC2; PBX4; MAFF; CSRNP1; SNAPC1;
GO_MF	GO:0044729~hemi-methylated DNA-binding	2	3	66.6667	0.00583523	0.122368	EGR1; UHRF1;
GO_MF	GO:0047288~monosialoganglioside sialyltransferase activity	2	3	66.6667	0.00583523	0.122368	ST3GAL1; ST3GAL4;
GO_MF	GO:0017017~MAP kinase tyrosine/serine/threonine phosphatase activity	3	13	23.0769	0.00666576	0.135791	DUSP8; DUSP10; DUSP16;
GO_MF	GO:0003677~DNA binding	36	912	3.94737	0.00760678	0.146585	CENPX; TERT; SERPINA3; SOD2; JUN; IRF1; VDR; ETS1; EGR1; TNFAIP3; NR4A1; ZFP36; HIVEP2; RFC2; FEN1; RFC5; DNA2; FOSB; BLM; POLE2; E2F1; POU5F1; ZFP36L1; FOXL1; POLA2; E2F2; CENPW; NOSTRIN; CGAS; DOT1L; RAD54L; PRDM8; LYAR; SPHK1; EXO1; TIPIN;
GO_MF	GO:0008134~transcription factor binding	12	203	5.91133	0.007599	0.146585	HAND1; JUN; PIM1; ETS1; GPX3; NFKBIA; FOSB; E2F1; E2F2; GATA6; TRIB1; NFATC1;
GO_MF	GO:0001968~fibronectin binding	4	29	13.7931	0.00863977	0.146828	FSTL3; ITGA4; SDC4; IGFBP6;
GO_MF	GO:0005149~interleukin-1 receptor binding	3	14	21.4286	0.00794696	0.146828	IL1A; IL1B; IL1RAP;
GO_MF	GO:0031545~peptidyl-proline 4-dioxygenase activity	2	4	50	0.00860965	0.146828	EGLN2; EGLN3;
GO_MF	GO:0035064~methylated histone binding	6	66	9.09091	0.008855	0.146828	NCAPD3; NCAPG2; MORC4; UHRF1; ING1; ZMYND8;
GO_MF	GO:0047655~allyl-alcohol dehydrogenase activity	2	4	50	0.00860965	0.146828	AKR1B15; AKR1B1;
GO_MF	GO:0050839~cell adhesion molecule binding	6	66	9.09091	0.008855	0.146828	SDCBP; ITGA4; PVR; VCAM1; NPHS1; KIRREL2;
GO_MF	GO:0000403~Y-form DNA binding	2	5	40	0.0118567	0.156553	BLM; RAD18;
GO_MF	GO:0000978~RNA polymerase II cis-regulatory region sequence-specific DNA binding	44	1191	3.69437	0.0100458	0.156553	E2F8; MSC; NFATC1; HAND1; JUN; MYBL2; IRF1; ETS1; FOSL1; NFKB1; ELK3; SOX9; NFKB2; RELB; REL; KLF6; NKX3-1; FOXC2; BHLHE41; E2F2; E2F7; PBX4; HIVEP1; HIVEP3; NR4A1; ZNF697; E2F1; GRHL3; KDM6B; EGR3; TEAD2; CEBPD; FOSB; STAT5A; MAFF; SIX2; SIX5; VDR; HIVEP2; POU5F1; GATA6; FOXL1; SP6; EGR1;
GO_MF	GO:0003688~DNA replication origin binding	3	16	18.75	0.0109171	0.156553	CDC45; MCM10; CDC6;
GO_MF	GO:0004668~protein-arginine deiminase activity	2	5	40	0.0118567	0.156553	PADI3; PADI2;
GO_MF	GO:0004896~cytokine receptor activity	5	48	10.4167	0.00990522	0.156553	EBI3; IFNAR2; IFNGR2; IFNGR1; F3;
GO_MF	GO:0016019~peptidoglycan immune receptor activity	2	5	40	0.0118567	0.156553	CD14; PGLYRP2;
GO_MF	GO:0017171~serine hydrolase activity	2	5	40	0.0118567	0.156553	ACHE; NCEH1;
GO_MF	GO:0030332~cyclin binding	4	32	12.5	0.0117353	0.156553	CDK1; CDK2; CRABP2; GPS2;
GO_MF	GO:0031543~peptidyl-proline dioxygenase activity	2	5	40	0.0118567	0.156553	EGLN3; EGLN2;
GO_MF	GO:0048273~mitogen-activated protein kinase p38 binding	2	5	40	0.0118567	0.156553	NFATC1; DUSP10;
GO_MF	GO:0050700~CARD domain binding	3	16	18.75	0.0109171	0.156553	RIPK2; CARD14; NOD2;
GO_MF	GO:0044877~protein-containing complex binding	17	361	4.70914	0.0137661	0.178459	SDCBP; CFLAR; JUN; TUBB; INHBA; ZFP36; GCH1; BIRC3; BIRC2; LAMB3; BCL2A1; HELB; NUP58; NOD2; SIX2; RAD18; PLK2;
GO_MF	GO:0045545~syndecan binding	2	6	33.3333	0.0155514	0.198003	SDCBP; TNC;
GO_MF	GO:0003836~beta-galactoside (CMP) alpha-2,3-sialyltransferase activity	2	7	28.5714	0.0196696	0.241801	ST3GAL1; ST3GAL4;
GO_MF	GO:0031731~CCR6 chemokine receptor binding	2	7	28.5714	0.0196696	0.241801	DEFB1; CCL20;
GO_MF	GO:0000976~transcription cis-regulatory region binding	11	214	5.14019	0.0251511	0.249358	HAND1; TNF; JUN; IRF1; ETS1; EGR1; NFKB1; POU5F1; GATA6; NKX3-1; FOXC2;
GO_MF	GO:0000977~RNA polymerase II transcription regulatory region sequence-specific DNA binding	15	343	4.37318	0.0342924	0.249358	NME1; EGR1; NFKB1; E2F2; OSR2; FOXC2; MSC; ZBTB10; ZNF620; BARX1; GBX2; ZNF443; ZNF799; HAND1; ZNF101;
GO_MF	GO:0001217~DNA-binding transcription repressor activity	2	8	25	0.0241882	0.249358	E2F8; E2F7;
GO_MF	GO:0001847~opsonin receptor activity	1	1	100	0.0489622	0.249358	CD14;
GO_MF	GO:0001972~retinoic acid binding	3	27	11.1111	0.0374616	0.249358	CRABP2; FABP5; CYP26B1;
GO_MF	GO:0003689~DNA clamp loader activity	2	9	22.2222	0.0290848	0.249358	RFC2; RFC5;
GO_MF	GO:0003721~telomerase RNA reverse transcriptase activity	1	1	100	0.0489622	0.249358	TERT;
GO_MF	GO:0003924~GTPase activity	15	333	4.5045	0.0276991	0.249358	TUBB; TUBG1; GCH1; RGS3; RAB9A; TUBA1B; TUBB4B; ARFRP1; TUBB2A; ARL14; RND1; ARL5B; TUBB6; TUBB2B; RND3;
GO_MF	GO:0003934~GTP cyclohydrolase I activity	1	1	100	0.0489622	0.249358	GCH1;
GO_MF	GO:0004032~alditol:NADP+ 1-oxidoreductase activity	2	12	16.6667	0.0458325	0.249358	AKR1B1; AKR1B15;
GO_MF	GO:0004126~cytidine deaminase activity	2	12	16.6667	0.0458325	0.249358	AICDA; APOBEC3B;
GO_MF	GO:0004674~protein serine/threonine kinase activity	14	318	4.40252	0.0381745	0.249358	RIPK2; CDK1; PIM1; CDK2; MAP3K8; IKBKE; MELK; PIM3; MASTL; PBK; PKMYT1; NUAK2; PLK2; IRAK2;
GO_MF	GO:0004714~transmembrane receptor protein tyrosine kinase activity	7	117	5.98291	0.0349171	0.249358	RIPK2; EPHA2; MAP2K3; MELK; PKDCC; STYK1; PBK;
GO_MF	GO:0004715~non-membrane spanning protein tyrosine kinase activity	4	46	8.69565	0.0350655	0.249358	RIPK2; MELK; PKDCC; STYK1;
GO_MF	GO:0004721~phosphoprotein phosphatase activity	4	39	10.2564	0.0214839	0.249358	CDC25A; DUSP16; DUSP10; DUSP8;
GO_MF	GO:0004990~oxytocin receptor activity	1	1	100	0.0489622	0.249358	OXTR;
GO_MF	GO:0005115~receptor tyrosine kinase-like orphan receptor binding	1	1	100	0.0489622	0.249358	WNT5A;
GO_MF	GO:0005129~granulocyte macrophage colony-stimulating factor receptor binding	1	1	100	0.0489622	0.249358	CSF2;
GO_MF	GO:0005130~granulocyte colony-stimulating factor receptor binding	1	1	100	0.0489622	0.249358	CSF3;
GO_MF	GO:0005528~FK506 binding	2	10	20	0.034338	0.249358	NFATC1; FKBP4;
GO_MF	GO:0008112~nicotinamide N-methyltransferase activity	1	1	100	0.0489622	0.249358	NNMT;
GO_MF	GO:0008120~ceramide glucosyltransferase activity	1	1	100	0.0489622	0.249358	UGCG;
GO_MF	GO:0008139~nuclear localization sequence binding	3	27	11.1111	0.0374616	0.249358	NFKBIA; KPNA2; NUP58;
GO_MF	GO:0008390~testosterone 16-alpha-hydroxylase activity	1	1	100	0.0489622	0.249358	CYP2B6;
GO_MF	GO:0008409~5'-3' exonuclease activity	2	11	18.1818	0.0399272	0.249358	FEN1; EXO1;
GO_MF	GO:0008430~selenium binding	2	8	25	0.0241882	0.249358	GPX3; SELENOT;
GO_MF	GO:0008507~sodium:iodide symporter activity	1	1	100	0.0489622	0.249358	SLC5A5;
GO_MF	GO:0008519~ammonium transmembrane transporter activity	2	11	18.1818	0.0399272	0.249358	RHCG; SLC12A7;
GO_MF	GO:0008892~guanine deaminase activity	1	1	100	0.0489622	0.249358	GDA;
GO_MF	GO:0016918~retinal binding	2	10	20	0.034338	0.249358	CRABP2; STRA6;
GO_MF	GO:0018505~cis-1,2-dihydro-1,2-dihydroxynaphthalene dehydrogenase activity	1	1	100	0.0489622	0.249358	AKR1B1;
GO_MF	GO:0019178~NADP phosphatase activity	1	1	100	0.0489622	0.249358	NOCT;
GO_MF	GO:0019215~intermediate filament binding	2	10	20	0.034338	0.249358	NME1; NES;
GO_MF	GO:0019955~cytokine binding	4	41	9.7561	0.0249615	0.249358	NRP2; IFNGR1; TNFRSF9; EBI3;
GO_MF	GO:0030377~urokinase plasminogen activator receptor activity	1	1	100	0.0489622	0.249358	PLAUR;
GO_MF	GO:0030760~pyridine N-methyltransferase activity	1	1	100	0.0489622	0.249358	NNMT;
GO_MF	GO:0031151~histone methyltransferase activity (H3-K79 specific)	1	1	100	0.0489622	0.249358	DOT1L;
GO_MF	GO:0031695~alpha-2B adrenergic receptor binding	1	1	100	0.0489622	0.249358	APLP1;
GO_MF	GO:0031763~galanin receptor binding	1	1	100	0.0489622	0.249358	GAL;
GO_MF	GO:0031764~type 1 galanin receptor binding	1	1	100	0.0489622	0.249358	GAL;
GO_MF	GO:0031765~type 2 galanin receptor binding	1	1	100	0.0489622	0.249358	GAL;
GO_MF	GO:0031766~type 3 galanin receptor binding	1	1	100	0.0489622	0.249358	GAL;
GO_MF	GO:0032500~muramyl dipeptide binding	1	1	100	0.0489622	0.249358	NOD2;
GO_MF	GO:0033791~3alpha,7alpha,12alpha-trihydroxy-5beta-cholestanoyl-CoA 24-hydroxylase activity	1	1	100	0.0489622	0.249358	ACOX2;
GO_MF	GO:0035639~purine ribonucleoside triphosphate binding	1	1	100	0.0489622	0.249358	PSMA6;
GO_MF	GO:0035925~mRNA 3'-UTR AU-rich region binding	3	25	12	0.0313382	0.249358	ZFP36; ZFP36L1; RBM24;
GO_MF	GO:0038023~signaling receptor activity	10	210	4.7619	0.0482189	0.249358	NRP2; ICAM1; NGFR; PVR; ITGB8; P2RY2; PLAUR; STRA6; TLR1; TNFRSF9;
GO_MF	GO:0038036~sphingosine-1-phosphate receptor activity	2	8	25	0.0241882	0.249358	S1PR2; SPHK1;
GO_MF	GO:0038147~C-X-C motif chemokine 12 receptor activity	1	1	100	0.0489622	0.249358	CXCR4;
GO_MF	GO:0038186~lithocholic acid receptor activity	1	1	100	0.0489622	0.249358	VDR;
GO_MF	GO:0043139~5'-3' DNA helicase activity	2	10	20	0.034338	0.249358	DNA2; HELB;
GO_MF	GO:0043325~phosphatidylinositol-3,4-bisphosphate binding	3	29	10.3448	0.0441486	0.249358	ANXA8; PLEKHA4; PLEK2;
GO_MF	GO:0043795~glyceraldehyde oxidoreductase activity	1	1	100	0.0489622	0.249358	AKR1B1;
GO_MF	GO:0045237~CXCR1 chemokine receptor binding	1	1	100	0.0489622	0.249358	CX3CL1;
GO_MF	GO:0046875~ephrin receptor binding	3	28	10.7143	0.0407354	0.249358	SDCBP; EFNA1; EFNB2;
GO_MF	GO:0047256~lactosylceramide 1,3-N-acetyl-beta-D-glucosaminyltransferase activity	1	1	100	0.0489622	0.249358	B3GNT5;
GO_MF	GO:0047844~deoxycytidine deaminase activity	2	10	20	0.034338	0.249358	APOBEC3B; AICDA;
GO_MF	GO:0047886~farnesol dehydrogenase activity	1	1	100	0.0489622	0.249358	AKR1B15;
GO_MF	GO:0048020~CCR chemokine receptor binding	3	28	10.7143	0.0407354	0.249358	CCL20; CCL2; CX3CL1;
GO_MF	GO:0050568~protein-glutamine glutaminase activity	1	1	100	0.0489622	0.249358	TGM2;
GO_MF	GO:0051908~double-stranded DNA 5'-3' exodeoxyribonuclease activity	1	1	100	0.0489622	0.249358	EXO1;
GO_MF	GO:0061501~cyclic-GMP-AMP synthase activity	1	1	100	0.0489622	0.249358	CGAS;
GO_MF	GO:0070492~oligosaccharide binding	2	12	16.6667	0.0458325	0.249358	SELE; LOXL2;
GO_MF	GO:0071723~lipopeptide binding	2	9	22.2222	0.0290848	0.249358	CD14; TLR1;
GO_MF	GO:0086060~voltage-gated sodium channel activity involved in AV node cell action potential	1	1	100	0.0489622	0.249358	SCN5A;
GO_MF	GO:0086061~voltage-gated sodium channel activity involved in bundle of His cell action potential	1	1	100	0.0489622	0.249358	SCN5A;
GO_MF	GO:0086063~voltage-gated sodium channel activity involved in SA node cell action potential	1	1	100	0.0489622	0.249358	SCN5A;
GO_MF	GO:0097157~pre-mRNA intronic binding	2	10	20	0.034338	0.249358	SOX9; RBM24;
GO_MF	GO:0097162~MADS box domain binding	1	1	100	0.0489622	0.249358	NKX3-1;
GO_MF	GO:0098631~cell adhesion mediator activity	1	1	100	0.0489622	0.249358	NINJ1;
GO_MF	GO:0098680~template-free RNA nucleotidyltransferase	1	1	100	0.0489622	0.249358	TERT;
GO_MF	GO:0099520~ion antiporter activity involved in regulation of presynaptic membrane potential	1	1	100	0.0489622	0.249358	ATP1A3;
GO_MF	GO:0102757~NADPH phosphatase activity	1	1	100	0.0489622	0.249358	NOCT;
GO_MF	GO:0102769~dihydroceramide glucosyltransferase activity	1	1	100	0.0489622	0.249358	UGCG;
GO_MF	GO:0120295~histone serotonyltransferase activity	1	1	100	0.0489622	0.249358	TGM2;
GO_MF	GO:0120297~histone dopaminyltransferase activity	1	1	100	0.0489622	0.249358	TGM2;
GO_MF	GO:0120298~peptide noradrenalinyltransferase activity	1	1	100	0.0489622	0.249358	TGM2;
GO_MF	GO:0120299~peptide histaminyltransferase activity	1	1	100	0.0489622	0.249358	TGM2;
GO_MF	GO:0140416~transcription regulator inhibitor activity	3	21	14.2857	0.0208167	0.249358	NCAPG2; NKX3-1; LYAR;
GO_MF	GO:1902098~calcitriol binding	1	1	100	0.0489622	0.249358	VDR;
GO_MF	GO:1902121~lithocholic acid binding	1	1	100	0.0489622	0.249358	VDR;
GO_MF	GO:1990147~talin binding	1	1	100	0.0489622	0.249358	CORO2B;
GO_CC	GO:0005654~nucleoplasm	144	3776	3.81356	2.25255e-07	8.98769e-05	E2F8; SH3D21; CENPX; NFKBIE; SDCBP; TERT; KDM6B; POLR3G; MSC; CBFA2T3; POLQ; CDC45; ZWINT; TNFAIP8; FSTL3; NFATC1; HAND1; CCNE2; JUN; CDK1; NGFR; SNRPA1; MYBL2; IRF1; PIM1; VDR; ETS1; AKR1B1; FOSL1; HIVEP1; ZFX; EGR1; NFKB1; BCL3; NR4A1; CDK2; NFKBIA; CRABP2; CDC25A; GCH1; HIVEP2; RFC2; FEN1; RFC5; HTR2B; ELK3; STAT5A; NCAPD3; MAP2K3; SOX9; CEBPD; SERPINB9; DNA2; APLP1; KPNA2; FOSB; BLM; POLE2; W…
GO_CC	GO:0005615~extracellular space	74	1628	4.54545	1.39169e-06	0.000185094	SDCBP; WNT10B; EREG; TNFSF15; FSTL3; PLAU; CFB; SERPINA3; CST1; TNF; IL1A; IL1B; CSF2; IL6; ICAM1; CD14; CSF1; CKB; BMP2; F3; AKR1B1; PVR; SELE; VCAM1; CXCL3; EDN2; KITLG; ACHE; GPX3; GAL; IL32; TNC; PTX3; CEACAM6; WNT5A; TNFSF9; SERPINB9; DEFB1; TNFAIP2; LTB; EBI3; IGFL1; SFRP1; HBEGF; ANGPTL4; GPRC5B; LOXL2; TFF1; FJX1; STC1; SERPINB8; FGF18; PDGFB; CCL20; PLAT; CXCL1; CXCL5; CXCL2; CX3CL1; LRR…
GO_CC	GO:0009986~cell surface	37	585	6.32479	9.30014e-07	0.000185094	FZD9; PPFIA4; CSPG5; PLAU; PLAT; PDGFB; TNF; ICAM1; NGFR; CD55; ITGA5; BMP2; ITGA4; F3; PVR; VCAM1; ACHE; ITGB8; EPHA2; HLA-F; CEACAM6; WNT5A; CXCR4; CX3CL1; PLAUR; LRRC32; SCN5A; MICB; SLC26A9; SFRP1; DCBLD2; HBEGF; CLMP; NOD2; GPRC5B; ANTXR2; SDC4;
GO_CC	GO:0000785~chromatin	50	986	5.07099	5.45702e-06	0.000544338	E2F8; MSC; NFATC1; HAND1; JUN; IRF1; VDR; ETS1; FOSL1; EGR1; NFKB1; TGM2; NR4A1; ELK3; STAT5A; SOX9; CEBPD; GBX2; FOSB; NFKB2; E2F1; RELB; REL; RAD51; EGR3; FOXL1; CHAF1A; E2F2; TEAD2; SP6; ESCO2; SIX5; GRHL3; GATA6; E2F7; CSRNP1; UHRF1; KLF6; NKX3-1; FOXC2; TIPIN; PBX4; BHLHE41; BARX1; SIX2; ASF1B; PLK2; MAFF; LOXL2; FAM111B;
GO_CC	GO:0005634~nucleus	181	5418	3.34072	2.03931e-05	0.00162737	HAS3; SDCBP; TERT; KDM6B; POLR3G; MSC; CDC45; FSTL3; NFATC1; HAND1; SERPINA3; MT2A; JUN; CDK1; TUBB; SNRPA1; IRF1; PIM1; VDR; CKB; ETS1; NME1; HIVEP1; EGR1; KRT15; NFKB1; BCL3; TNFAIP3; TGM2; ACHE; NR4A1; CDK2; NFKBIA; ZFP36; CRABP2; GCH1; CORO1A; FEN1; ELK3; RANBP1; IER3; SOX9; SERPINB9; DNA2; STC1; FOSB; BLM; WDR4; PSMA6; CXCR4; TUBB4B; MT1X; CYCS; NFKB2; E2F1; RELB; FABP5; POU5F1; REL; RAD51; …
GO_CC	GO:0005887~integral component of plasma membrane	61	1420	4.29577	6.37921e-05	0.00424217	EREG; DCLK1; TNFSF15; CSPG5; CLDN1; TNF; NGFR; IFNGR1; SELE; DRD1; GJB2; EPHA2; BDKRB2; SDC4; CD70; HRH1; IFNGR2; P2RY2; GPR3; BDKRB1; IFNAR2; EFNB2; KCNJ2; OLR1; CD83; PLAUR; TNFRSF9; LRRC32; TMC6; SGMS2; DCBLD2; HBEGF; GAL3ST1; STRA6; IL1RAP; SLC52A3; KCNQ5; RHCG; COL17A1; LRP12; HS3ST3B1; SLC12A7; ICAM4; VCAM1; ICAM5; SLC6A12; PLPP3; HAS3; KIRREL2; NPHS1; SLC16A3; SLCO5A1; OXTR; SLC26A9; SEMA7…
GO_CC	GO:0045121~membrane raft	18	242	7.43802	9.29515e-05	0.00529824	SDCBP; PLPP3; CFLAR; TNF; ICAM1; TUBB; CD55; CD14; SELE; SDC4; TUBA1B; OLR1; BIRC3; BIRC2; TLR1; UNC5B; SMURF2; DLC1;
GO_CC	GO:0005576~extracellular region	74	1934	3.82627	0.000341111	0.0160901	SDCBP; WNT10B; EREG; NRP2; FGF18; CSPG5; FSTL3; PLAU; PLAT; CFB; SERPINA3; PDGFB; TNF; IL1A; IL1B; CSF2; TFF1; IL6; TUBB; NGFR; CD55; INHBA; CD14; CXCL1; CSF1; CSF3; CXCL8; BMP2; CCL2; NFKB1; CXCL2; CXCL3; PI3; EDN2; EFNA1; KITLG; ACHE; GPX3; GAL; IGFBP6; TNC; PTX3; WNT5A; CXCL5; IFNAR2; ANTXR2; DEFB1; TUBB4B; OLR1; CX3CL1; CCL20; TNFAIP6; FABP5; PLAUR; ST3GAL4; LAMB3; EBI3; ICAM4; PKDCC; ARSI; S…
GO_CC	GO:0005886~plasma membrane	155	4751	3.26247	0.000362934	0.0160901	SH3D21; FZD9; HAS3; SDCBP; PLPP3; TERT; SLC16A3; IRAK2; CACNA1G; NRP2; NPHS1; GPR37L1; PLCH2; ICOSLG; SEMA7A; S1PR2; TNFSF15; RAPGEF3; CLDN1; PLAU; CFB; CA2; TNF; ICAM1; JUN; NGFR; CD55; CD14; ITGA5; CSF1; PIM1; ITGA4; ATP1A3; F3; ANXA8; PVR; IFNGR1; SELE; VCAM1; BCL3; EFNA1; KITLG; DRD1; TGM2; ACHE; NFKBIA; ITGB8; GJB2; EPHA2; MARCKS; BDKRB2; HLA-F; OXTR; CORO1A; SDC4; CD70; S100A3; HRH1; PTGER4…
GO_CC	GO:0000811~GINS complex	3	4	75	0.000491953	0.0196289	GINS1; GINS2; GINS4;
GO_CC	GO:0005737~cytoplasm	150	4728	3.17259	0.00157458	0.0571144	FZD9; HAS3; NFKBIE; SDCBP; CFLAR; RIPK2; CACNA1G; PLCH2; CDC45; PPP1R15A; ZWINT; TNFAIP8; NFATC1; CLDN1; HAND1; PLAT; CA2; PDGFB; MT2A; CDK1; TUBB; IRF1; PIM1; ETS1; PVR; NME1; EGR1; NFKB1; BCL3; KITLG; TUBG1; CDK2; NFKBIA; ZFP36; CRABP2; GCH1; CORO1A; PTGS2; HTR2B; RANBP1; NES; SERPINB9; KPNA2; STC1; CXCR4; MT1X; NFKB2; E2F1; FABP5; POU5F1; RAD51; ZFP36L1; TRAF1; BAMBI; BIRC3; BIRC2; IKBKE; MPP2…
GO_CC	GO:0000796~condensin complex	3	8	37.5	0.00215353	0.0672904	NCAPD3; NCAPG; NCAPG2;
GO_CC	GO:0090575~RNA polymerase II transcription regulator complex	7	66	10.6061	0.00219242	0.0672904	HAND1; VDR; E2F2; HNRNPAB; E2F1; E2F7; E2F8;
GO_CC	GO:0005829~cytosol	163	5313	3.06795	0.0037431	0.082972	E2F8; NFKBIE; SDCBP; SOCS3; TERT; POLR3G; CFLAR; IRAK2; RIPK2; PPFIA4; POLQ; PPP1R15A; GFPT2; ZWINT; NFATC1; CCNE2; DHFR; CA2; IL1A; IL1B; MT2A; TK1; JUN; CDK1; TUBB; BPGM; NGFR; IRF1; PIM1; VDR; CKB; ANXA8; AKR1B1; FOSL1; NME1; HIVEP1; KRT15; NFKB1; PI3; BCL3; TNFAIP3; SAT1; TGM2; CALB2; NR4A1; TUBG1; IL32; CDK2; NFKBIA; ZFP36; GJB2; CRABP2; CDC25A; GCH1; CORO1A; RRM2; S100A3; HRH1; NNMT; MAP3K8…
GO_CC	GO:0033256~I-kappaB/NF-kappaB complex	2	2	100	0.00355949	0.082972	NFKB1; NFKBIA;
GO_CC	GO:0033257~Bcl3/NF-kappaB2 complex	2	2	100	0.00355949	0.082972	BCL3; NFKB2;
GO_CC	GO:0071162~CMG complex	3	10	30	0.00359749	0.082972	GINS1; GINS4; GINS2;
GO_CC	GO:0097135~cyclin E2-CDK2 complex	2	2	100	0.00355949	0.082972	CCNE2; CDK2;
GO_CC	GO:0031298~replication fork protection complex	2	3	66.6667	0.00583523	0.116413	MCM10; TIPIN;
GO_CC	GO:0097134~cyclin E1-CDK2 complex	2	3	66.6667	0.00583523	0.116413	CDK2; CCNE2;
GO_CC	GO:0001741~XY body	3	13	23.0769	0.00666576	0.12665	BIRC2; ESCO2; PBX4;
GO_CC	GO:0005925~focal adhesion	20	422	4.73934	0.00748124	0.135682	SDCBP; NPHS1; PLAU; ICAM1; ITGA5; ITGA4; PVR; TGM2; TNC; EPHA2; MARCKS; SDC4; EFNB2; RND3; PLAUR; DLC1; SPRY4; THSD1; CORO2B; ITGB8;
GO_CC	GO:0000228~nuclear chromosome	4	29	13.7931	0.00863977	0.149881	JUN; BLM; RAD51; BAZ1A;
GO_CC	GO:0062023~collagen-containing extracellular matrix	18	375	4.8	0.00964053	0.160274	SEMA7A; PLAT; SERPINA3; PDGFB; ICAM1; F3; ANXA8; TGM2; TNC; WNT5A; SERPINB8; SERPINB9; LAMB3; SFRP1; ADAMTS9; COL17A1; LOXL2; ANGPTL4;
GO_CC	GO:0000779~condensed chromosome, centromeric region	3	16	18.75	0.0109171	0.174237	SGO1; NCAPG; NCAPD3;
GO_CC	GO:0005663~DNA replication factor C complex	2	5	40	0.0118567	0.181189	RFC2; RFC5;
GO_CC	GO:0032991~protein-containing complex	26	626	4.15335	0.0122609	0.181189	RIPK2; CLDN1; TUBB; BCL3; GCH1; CORO1A; PTGS2; FEN1; SOX9; BLM; CXCR4; E2F1; RELB; FKBP4; RAD51; CHAF1A; BIRC3; MREG; DOT1L; RAD54L; PANX1; STRA6; AICDA; NOD2; ASF1B; SLC12A7;
GO_CC	GO:0000776~kinetochore	8	122	6.55738	0.0158071	0.204808	CENPX; ZWINT; MAD2L1; CENPW; SGO1; SKA3; SPC25; CENPM;
GO_CC	GO:0005667~transcription regulator complex	11	196	5.61224	0.0145183	0.204808	SOX9; REL; GATA6; RBM14; IVNS1ABP; NFATC1; JUN; SIX5; NR4A1; SIX2; TEAD2;
GO_CC	GO:0005921~gap junction	3	19	15.7895	0.0164257	0.204808	CALB2; GJB2; PANX1;
GO_CC	GO:0097342~ripoptosome	2	6	33.3333	0.0155514	0.204808	CFLAR; TICAM1;
GO_CC	GO:1903561~extracellular vesicle	5	55	9.09091	0.0163879	0.204808	SDCBP; ATP1A3; TUBB4B; TUBB2A; SLC5A5;
GO_CC	GO:0031390~Ctf18 RFC-like complex	2	7	28.5714	0.0196696	0.237824	RFC2; RFC5;
GO_CC	GO:0005905~clathrin-coated pit	5	60	8.33333	0.0224355	0.263287	SELE; CEMIP; AP1S3; SPHK1; LRP12;
GO_CC	GO:0000307~cyclin-dependent protein kinase holoenzyme complex	3	30	10	0.0476994	0.287293	CDK1; CDK2; CCNE2;
GO_CC	GO:0000333~telomerase catalytic core complex	1	1	100	0.0489622	0.287293	TERT;
GO_CC	GO:0000781~chromosome, telomeric region	8	146	5.47945	0.0383458	0.287293	TERT; CDK1; FEN1; DNA2; BLM; RAD51; ALYREF; DOT1L;
GO_CC	GO:0000930~gamma-tubulin complex	2	11	18.1818	0.0399272	0.287293	TUBG1; PDE4B;
GO_CC	GO:0000932~P-body	6	94	6.38298	0.0381653	0.287293	ZFP36; PSMA6; ZFP36L1; NOCT; APOBEC3B; AICDA;
GO_CC	GO:0001891~phagocytic cup	3	28	10.7143	0.0407354	0.287293	TNF; CORO1A; CLEC4E;
GO_CC	GO:0005641~nuclear envelope lumen	2	10	20	0.034338	0.287293	PTGES; TUBB;
GO_CC	GO:0005657~replication fork	3	28	10.7143	0.0407354	0.287293	BLM; UHRF1; RAD18;
GO_CC	GO:0005788~endoplasmic reticulum lumen	14	305	4.59016	0.0286789	0.287293	FSTL3; PDGFB; IL6; CSF1; TNC; PTGS2; WNT5A; PLAUR; EBI3; ARSI; EVA1A; SDF2L1; IL23A; COL17A1;
GO_CC	GO:0005794~Golgi apparatus	36	998	3.60721	0.0256141	0.287293	FZD9; PLPP3; POLQ; STX11; PPP1R15A; CSPG5; FSTL3; CD14; ATP1A3; VCAM1; ACHE; GAL; IGFBP6; BDKRB2; S100A3; SERPINB9; APLP1; KCNJ2; ARFRP1; TLR1; PKDCC; ESCO2; TMC6; CREG2; FMNL3; KBTBD8; SGMS2; PKMYT1; CLSPN; NOD2; ZMYND8; CHST2; DUSP10; SELENOH; B4GALT5; GALNT9;
GO_CC	GO:0005891~voltage-gated calcium channel complex	3	27	11.1111	0.0374616	0.287293	CACNA1G; PDE4B; CACNA2D2;
GO_CC	GO:0005895~interleukin-5 receptor complex	1	1	100	0.0489622	0.287293	SDCBP;
GO_CC	GO:0005902~microvillus	5	67	7.46269	0.0330792	0.287293	RAPGEF3; CA2; VCAM1; OXTR; TBC1D10A;
GO_CC	GO:0008287~protein serine/threonine phosphatase complex	1	1	100	0.0489622	0.287293	PPP4R4;
GO_CC	GO:0016590~ACF complex	1	1	100	0.0489622	0.287293	BAZ1A;
GO_CC	GO:0030670~phagocytic vesicle membrane	5	73	6.84932	0.0443405	0.287293	HLA-F; CORO1A; RAB9A; TLR1; CLEC4E;
GO_CC	GO:0031300~intrinsic component of organelle membrane	1	1	100	0.0489622	0.287293	MREG;
GO_CC	GO:0031379~RNA-directed RNA polymerase complex	1	1	100	0.0489622	0.287293	TERT;
GO_CC	GO:0032059~bleb	2	9	22.2222	0.0290848	0.287293	PANX1; ANLN;
GO_CC	GO:0032587~ruffle membrane	6	100	6	0.0483884	0.287293	ITGA5; NME1; EPHA2; DLC1; SPRY4; JCAD;
GO_CC	GO:0032838~plasma membrane bounded cell projection cytoplasm	1	1	100	0.0489622	0.287293	AKR1B1;
GO_CC	GO:0032996~Bcl3-Bcl10 complex	1	1	100	0.0489622	0.287293	BCL3;
GO_CC	GO:0035578~azurophil granule lumen	6	90	6.66667	0.0321845	0.287293	SDCBP; SERPINA3; TUBB; TUBB4B; FABP5; PADI2;
GO_CC	GO:0035861~site of double-strand break	5	73	6.84932	0.0443405	0.287293	RAD51; ESCO2; CGAS; HELB; RAD18;
GO_CC	GO:0036057~slit diaphragm	2	9	22.2222	0.0290848	0.287293	NPHS1; KIRREL2;
GO_CC	GO:0042568~insulin-like growth factor binary complex	1	1	100	0.0489622	0.287293	IGFBP6;
GO_CC	GO:0043509~activin A complex	1	1	100	0.0489622	0.287293	INHBA;
GO_CC	GO:0071065~alpha9-beta1 integrin-vascular cell adhesion molecule-1 complex	1	1	100	0.0489622	0.287293	VCAM1;
GO_CC	GO:0097505~Rad6-Rad18 complex	1	1	100	0.0489622	0.287293	RAD18;
GO_CC	GO:0098892~extrinsic component of postsynaptic specialization membrane	1	1	100	0.0489622	0.287293	KPNA2;
GO_CC	GO:0098966~perisynaptic extracellular matrix	1	1	100	0.0489622	0.287293	TNC;
GO_CC	GO:1990572~TERT-RMRP complex	1	1	100	0.0489622	0.287293	TERT;
GO_CC	GO:1990675~Golgi medial cisterna membrane	1	1	100	0.0489622	0.287293	ST3GAL1;
GO_CC	GO:1990676~Golgi trans cisterna membrane	1	1	100	0.0489622	0.287293	ST3GAL1;
KEGG	hsa04064~NF-kappa_B_signaling_pathway	24	104	23.0769	2.42029e-13	6.65579e-11	TICAM1; CXCL1; CXCL2; CXCL3; BIRC2; BIRC3; ICAM1; IL1B; CXCL8; LTB; NFKB1; NFKB2; NFKBIA; PLAU; PTGS2; BCL2A1; RELB; TNF; TNFAIP3; TRAF1; VCAM1; CARD14; CFLAR; CD14;
KEGG	hsa04668~TNF_signaling_pathway	30	112	26.7857	7.45182e-13	1.02462e-10	MAP3K8; CSF1; CSF2; CXCL1; CXCL2; CXCL3; BIRC2; BIRC3; ICAM1; IL1B; IL6; IRF1; JUN; NFKB1; NFKBIA; MAP2K3; PTGS2; BCL3; CCL2; CCL20; CXCL5; CX3CL1; SELE; NOD2; TNF; TNFAIP3; TRAF1; VCAM1; CFLAR; SOCS3;
KEGG	hsa04657~IL-17_signaling_pathway	20	94	21.2766	1.48834e-11	1.36431e-09	CSF2; CSF3; FOSB; CXCL1; CXCL2; CXCL3; IL1B; IL6; CXCL8; JUN; NFKB1; NFKBIA; PTGS2; CCL2; CCL20; CXCL5; TNF; TNFAIP3; FOSL1; IKBKE;
KEGG	hsa04060~Cytokine-cytokine_receptor_interaction	32	295	10.8475	1.43758e-10	7.9067e-09	EBI3; CSF1; CSF2; CSF3; CXCL1; CXCL2; CXCL3; IFNAR2; IFNGR1; IFNGR2; IL1A; IL1B; IL1RAP; IL6; CXCL8; TNFRSF9; INHBA; LTB; NGFR; IL23A; CCL2; CCL20; CXCL5; CX3CL1; BMP2; TNF; CXCR4; RELT; TNFSF9; IL32; CD70; TNFSF15;
KEGG	hsa05167~Kaposi_sarcoma-associated_herpesvirus_infection	26	194	13.4021	1.35618e-10	7.9067e-09	CSF2; TICAM1; RCAN1; E2F1; E2F2; GNG4; CXCL1; CXCL2; CXCL3; HLA-F; ICAM1; IFNAR2; IFNGR1; IL6; CXCL8; JUN; MICB; NFATC1; NFKB1; NFKBIA; PDGFB; CYCS; PTGS2; BID; ZFP36; IKBKE;
KEGG	hsa05200~Pathways_in_cancer	44	531	8.28625	1.93846e-10	8.88463e-09	CDK2; EGLN2; EGLN3; E2F1; E2F2; ETS1; BBC3; GNG4; BIRC2; BIRC3; IFNAR2; IFNGR1; IFNGR2; IL6; CXCL8; JUN; LAMB3; KITLG; NFKB1; NFKB2; NFKBIA; NKX3-1; POLQ; PDGFB; IL23A; PIM1; CYCS; PTGER4; PTGS2; RAD51; BDKRB1; BDKRB2; BID; BMP2; STAT5A; TERT; TRAF1; WNT5A; WNT10B; CXCR4; FZD9; RASSF5; FGF18; CCNE2;
KEGG	hsa05323~Rheumatoid_arthritis	17	93	18.2796	3.6901e-09	1.44968e-07	CSF1; CSF2; CXCL1; CXCL2; CXCL3; ICAM1; IL1A; IL1B; IL6; CXCL8; JUN; LTB; IL23A; CCL2; CCL20; CXCL5; TNF;
KEGG	hsa05417~Lipid_and_atherosclerosis	24	215	11.1628	1.81493e-08	6.23884e-07	TICAM1; CYP2B6; CXCL1; CXCL2; CXCL3; ICAM1; IL1B; IL6; CXCL8; JUN; NFATC1; NFKB1; NFKBIA; OLR1; CYCS; MAP2K3; CCL2; BID; SELE; SOD2; TNF; VCAM1; CD14; IKBKE;
KEGG	hsa05166~Human_T-cell_leukemia_virus_1_infection	24	219	10.9589	2.50436e-08	7.65222e-07	CDK2; CSF2; E2F1; E2F2; EGR1; ETS1; GPS2; HLA-F; ICAM1; IL6; JUN; MAD2L1; NFATC1; NFKB1; NFKB2; NFKBIA; RANBP1; RELB; STAT5A; TERT; TNF; ZFP36; FOSL1; CCNE2;
KEGG	hsa04621~NOD-like_receptor_signaling_pathway	22	186	11.828	2.7989e-08	7.69697e-07	ANTXR2; TICAM1; PANX1; CXCL1; CXCL2; CXCL3; BIRC2; BIRC3; IFNAR2; IL1B; IL6; CXCL8; JUN; NFKB1; NFKBIA; NFKBIB; CCL2; NOD2; TNF; TNFAIP3; RIPK2; IKBKE;
KEGG	hsa04933~AGE-RAGE_signaling_pathway_in_diabetic_complications	16	100	16	5.58612e-08	1.39653e-06	EGR1; F3; ICAM1; IL1A; IL1B; IL6; CXCL8; JUN; NFATC1; NFKB1; PIM1; CCL2; SELE; STAT5A; TNF; VCAM1;
KEGG	hsa04625~C-type_lectin_receptor_signaling_pathway	16	104	15.3846	9.06838e-08	2.07817e-06	EGR3; CLEC4E; IL1B; IL6; IRF1; JUN; NFATC1; NFKB1; NFKB2; NFKBIA; IL23A; PTGS2; RELB; BCL3; TNF; IKBKE;
KEGG	hsa05169~Epstein-Barr_virus_infection	22	202	10.8911	1.05754e-07	2.23711e-06	CDK2; E2F1; E2F2; HLA-F; ICAM1; IFNAR2; IL6; JUN; NFKB1; NFKB2; NFKBIA; NFKBIB; NFKBIE; POLQ; CYCS; MAP2K3; RELB; BID; TNF; TNFAIP3; CCNE2; IKBKE;
KEGG	hsa05134~Legionellosis	12	57	21.0526	1.95046e-07	3.83126e-06	CXCL1; CXCL2; CXCL3; IL1B; IL6; CXCL8; NFKB1; NFKB2; NFKBIA; CYCS; TNF; CD14;
KEGG	hsa05152~Tuberculosis	20	180	11.1111	2.99424e-07	5.48944e-06	CORO1A; VDR; CLEC4E; IFNGR1; IFNGR2; IL1A; IL1B; IL6; IRAK2; NFKB1; IL23A; CYCS; BID; NOD2; TLR1; TNF; VDR; RIPK2; SPHK1; CD14;
KEGG	hsa04010~MAPK_signaling_pathway	26	294	8.84354	3.35041e-07	5.75853e-06	DUSP10; MAP3K8; CSF1; DUSP8; EFNA1; EPHA2; EREG; NR4A1; IL1A; IL1B; IL1RAP; JUN; KITLG; NFATC1; NFKB1; NFKB2; NGFR; PDGFB; MAP2K3; RELB; TNF; DUSP16; FGF18; CACNA1G; CACNA2D2; CD14;
KEGG	hsa05133~Pertussis	13	76	17.1053	5.01281e-07	8.10895e-06	TICAM1; IL1A; IL1B; IL6; CXCL8; IRF1; ITGA5; JUN; NFKB1; IL23A; CXCL5; TNF; CD14;
KEGG	hsa04218~Cellular_senescence	18	156	11.5385	7.09843e-07	9.76035e-06	CDK2; E2F1; E2F2; ETS1; MPP2; HLA-F; IL1A; IL6; CXCL8; MYBL2; NFATC1; NFKB1; MAP2K3; ZFP36L1; RASSF5; CCNE2; CDK1; CDC25A;
KEGG	hsa05162~Measles	17	139	12.2302	6.92748e-07	9.76035e-06	CDK2; BBC3; IFNAR2; IL1A; IL1B; IL6; JUN; NFKB1; NFKBIA; NFKBIB; CYCS; BID; STAT5A; TNFAIP3; CCNE2; RAB9A; IKBKE;
KEGG	hsa05164~Influenza_A	19	172	11.0465	6.40957e-07	9.76035e-06	TICAM1; ICAM1; IFNAR2; IFNGR1; IFNGR2; IL1A; IL1B; IL6; CXCL8; KPNA2; NFKB1; NFKBIA; NFKBIB; CYCS; CCL2; BID; TNF; SOCS3; IKBKE;
KEGG	hsa04380~Osteoclast_differentiation	16	128	12.5	1.13192e-06	1.45954e-05	CSF1; FOSB; IFNAR2; IFNGR1; IFNGR2; IL1A; IL1B; JUN; NFATC1; NFKB1; NFKB2; NFKBIA; RELB; TNF; FOSL1; SOCS3;
KEGG	hsa05161~Hepatitis_B	18	162	11.1111	1.16763e-06	1.45954e-05	CDK2; TICAM1; E2F1; E2F2; EGR3; IL6; CXCL8; JUN; NFATC1; NFKB1; NFKBIA; CYCS; MAP2K3; BID; STAT5A; TNF; CCNE2; IKBKE;
KEGG	hsa04620~Toll-like_receptor_signaling_pathway	14	104	13.4615	2.41086e-06	2.88255e-05	MAP3K8; TICAM1; IFNAR2; IL1B; IL6; CXCL8; JUN; NFKB1; NFKBIA; MAP2K3; TLR1; TNF; CD14; IKBKE;
KEGG	hsa05132~Salmonella_infection	22	249	8.83534	2.71999e-06	3.11666e-05	TUBA1B; TUBB4B; TUBB; CYTH4; BIRC2; BIRC3; TUBB2B; IL1B; IL6; CXCL8; JUN; NFKB1; NFKBIA; CYCS; MAP2K3; TNF; TUBB; TUBB6; DLC1; RIPK2; CD14; RAB9A;
KEGG	hsa05222~Small_cell_lung_cancer	13	92	14.1304	3.40784e-06	3.74863e-05	CDK2; E2F1; E2F2; BIRC2; BIRC3; LAMB3; NFKB1; NFKBIA; POLQ; CYCS; PTGS2; TRAF1; CCNE2;
KEGG	hsa04659~Th17_cell_differentiation	14	108	12.963	3.5933e-06	3.80061e-05	EBI3; IFNGR1; IFNGR2; IL1B; IL1RAP; IL6; JUN; NFATC1; NFKB1; NFKBIA; NFKBIB; NFKBIE; IL23A; STAT5A;
KEGG	hsa05321~Inflammatory_bowel_disease	11	65	16.9231	4.15222e-06	4.22911e-05	IFNGR1; IFNGR2; IL1A; IL1B; IL6; JUN; NFATC1; NFKB1; IL23A; NOD2; TNF;
KEGG	hsa05142~Chagas_disease	13	102	12.7451	9.41432e-06	9.2462e-05	TICAM1; IFNGR1; IFNGR2; IL1B; IL6; CXCL8; JUN; NFKB1; NFKBIA; BDKRB2; CCL2; TNF; CFLAR;
KEGG	hsa05140~Leishmaniasis	11	77	14.2857	1.75213e-05	0.00016615	IFNGR1; IFNGR2; IL1A; IL1B; ITGA4; JUN; NFKB1; NFKBIA; NFKBIB; PTGS2; TNF;
KEGG	hsa05144~Malaria	9	50	18	2.01988e-05	0.000185156	CSF3; ICAM1; IL1B; IL6; CXCL8; CCL2; SELE; TNF; VCAM1;
KEGG	hsa05163~Human_cytomegalovirus_infection	19	225	8.44444	2.31679e-05	0.000205522	CGAS; E2F1; E2F2; GNG4; HLA-F; IL1B; IL6; CXCL8; NFATC1; NFKB1; NFKBIA; CYCS; PTGER4; PTGS2; CCL2; BID; CX3CL1; TNF; CXCR4;
KEGG	hsa04640~Hematopoietic_cell_lineage	12	99	12.1212	3.24439e-05	0.000278815	CSF1; CSF2; CSF3; CD55; IL1A; IL1B; IL6; ITGA4; ITGA5; KITLG; TNF; CD14;
KEGG	hsa04061~Viral_protein_interaction_with_cytokine_and_cytokine_receptor	12	100	12	3.54938e-05	0.000295782	CSF1; CXCL1; CXCL2; CXCL3; IL6; CXCL8; CCL2; CCL20; CXCL5; CX3CL1; TNF; CXCR4;
KEGG	hsa05146~Amoebiasis	12	102	11.7647	4.2347e-05	0.000342513	CSF2; CXCL1; CXCL2; CXCL3; IL1B; IL6; CXCL8; LAMB3; NFKB1; SERPINB9; TNF; CD14;
KEGG	hsa05130~Pathogenic_Escherichia_coli_infection	17	197	8.62944	4.80518e-05	0.00037755	TUBA1B; TUBB4B; TUBB; CYTH4; TUBB2B; IL1B; IL6; CXCL8; JUN; NFKB1; NFKBIA; NFKBIB; CYCS; TNF; TUBB; TUBB6; CLDN1;
KEGG	hsa05145~Toxoplasmosis	12	112	10.7143	9.65722e-05	0.000737705	PPIF; BIRC2; BIRC3; IFNGR1; IFNGR2; LAMB3; NFKB1; NFKBIA; NFKBIB; CYCS; MAP2K3; TNF;
KEGG	hsa04623~Cytosolic_DNA-sensing_pathway	9	63	14.2857	0.000101437	0.000753927	POLR3G; CGAS; IL1B; IL6; NFKB1; NFKBIA; NFKBIB; POLR3K; IKBKE;
KEGG	hsa05202~Transcriptional_misregulation_in_cancer	16	192	8.33333	0.000116219	0.000841056	CSF2; BIRC2; BIRC3; IL6; CXCL8; NFKB1; NGFR; POLQ; PLAT; PLAU; REL; BCL2A1; NFKBIZ; TRAF1; DOT1L; CD14;
KEGG	hsa04210~Apoptosis	13	136	9.55882	0.000144507	0.00101896	TUBA1B; BBC3; BIRC2; BIRC3; JUN; NFKB1; NFKBIA; CYCS; BCL2A1; BID; TNF; TRAF1; CFLAR;
KEGG	hsa05135~Yersinia_infection	13	137	9.48905	0.000154542	0.00104672	TICAM1; IL1B; IL6; CXCL8; ITGA4; ITGA5; JUN; NFATC1; NFKB1; NFKBIA; MAP2K3; CCL2; TNF;
KEGG	hsa05160~Hepatitis_C	14	157	8.9172	0.000159863	0.00104672	CDK2; TICAM1; E2F1; E2F2; IFNAR2; NFKB1; NFKBIA; CYCS; BID; TNF; CFLAR; SOCS3; CLDN1; IKBKE;
KEGG	hsa05165~Human_papillomavirus_infection	22	331	6.64653	0.000156308	0.00104672	CDK2; TICAM1; E2F1; HLA-F; TNC; IFNAR2; IRF1; ITGA4; ITGA5; ITGB8; LAMB3; NFKB1; PTGER4; PTGS2; TERT; TNF; TUBG1; WNT5A; WNT10B; FZD9; CCNE2; IKBKE;
KEGG	hsa04540~Gap_junction	10	88	11.3636	0.000235989	0.00150923	TUBA1B; TUBB4B; DRD1; TUBB; HTR2B; TUBB2B; PDGFB; TUBB; TUBB6; CDK1;
KEGG	hsa05235~PD-L1_expression_and_PD-1_checkpoint_pathway_in_cancer	10	89	11.236	0.000256509	0.00160318	TICAM1; IFNGR1; IFNGR2; JUN; NFATC1; NFKB1; NFKBIA; NFKBIB; NFKBIE; MAP2K3;
KEGG	hsa04215~Apoptosis	6	32	18.75	0.000410605	0.00250925	BBC3; BIRC2; BIRC3; NGFR; CYCS; BID;
KEGG	hsa05215~Prostate_cancer	10	97	10.3093	0.00048098	0.00287543	CDK2; E2F1; E2F2; NFKB1; NFKBIA; NKX3-1; PDGFB; PLAT; PLAU; CCNE2;
KEGG	hsa04217~Necroptosis	13	159	8.1761	0.000586014	0.00337383	TICAM1; BIRC2; BIRC3; IFNAR2; IFNGR1; IFNGR2; IL1A; IL1B; BID; STAT5A; TNF; TNFAIP3; CFLAR;
KEGG	hsa05131~Shigellosis	17	247	6.88259	0.000588887	0.00337383	TNIP1; CGAS; CSF2; CYTH4; HK2; IL1B; CXCL8; ITGA5; JUN; NFKB1; NFKBIA; NFKBIB; CYCS; TNF; RIPK2; TIFA; CD14;
KEGG	hsa05418~Fluid_shear_stress_and_atherosclerosis	12	139	8.63309	0.000604184	0.00339083	ICAM1; IL1A; IL1B; JUN; NFKB1; PDGFB; PLAT; CCL2; SDC4; SELE; TNF; VCAM1;
KEGG	hsa03030~DNA_replication	6	36	16.6667	0.000714614	0.00393038	DNA2; FEN1; POLA2; POLE2; RFC2; RFC5;
KEGG	hsa05143~African_trypanosomiasis	6	37	16.2162	0.000812482	0.00437811	ICAM1; IL1B; IL6; SELE; TNF; VCAM1;
KEGG	hsa05171~Coronavirus_disease	16	232	6.89655	0.000827861	0.00437811	CGAS; CSF2; CSF3; HBEGF; IFNAR2; IL1B; IL6; CXCL8; JUN; NFKB1; NFKBIA; NFKBIB; CFB; CCL2; TNF; IKBKE;
KEGG	hsa04151~PI3K-Akt_signaling_pathway	21	354	5.9322	0.000889915	0.00461748	CDK2; CSF1; CSF3; EFNA1; EPHA2; EREG; GNG4; NR4A1; TNC; IFNAR2; IL6; ITGA4; ITGA5; ITGB8; LAMB3; KITLG; NFKB1; NGFR; PDGFB; FGF18; CCNE2;
KEGG	hsa05120~Epithelial_cell_signaling_in_Helicobacter_pylori_infection	8	70	11.4286	0.000947274	0.00473637	HBEGF; CXCL1; CXCL2; CXCL3; CXCL8; JUN; NFKB1; NFKBIA;
KEGG	hsa05170~Human_immunodeficiency_virus_1_infection	15	212	7.07547	0.000935266	0.00473637	CGAS; AP1S3; GNG4; HLA-F; JUN; NFATC1; NFKB1; NFKBIA; CYCS; MAP2K3; BID; TNF; CXCR4; APOBEC3B; CDK1;
KEGG	hsa04658~Th1_and_Th2_cell_differentiation	9	92	9.78261	0.00128167	0.00629389	IFNGR1; IFNGR2; JUN; NFATC1; NFKB1; NFKBIA; NFKBIB; NFKBIE; STAT5A;
KEGG	hsa05010~Alzheimer_disease	21	369	5.69106	0.00144923	0.00699191	PPIF; TUBA1B; TUBB4B; CSF1; TUBB; TUBB2B; IL1A; IL1B; IL6; CD14; NFKB1; CYCS; PSMA6; PTGS2; BID; TNF; TUBB; WNT5A; WNT10B; FZD9; TUBB6;
KEGG	hsa04750~Inflammatory_mediator_regulation_of_TRP_channels	9	98	9.18367	0.00191951	0.00910115	HRH1; HTR2B; IL1B; IL1RAP; P2RY2; MAP2K3; PTGER4; BDKRB1; BDKRB2;
KEGG	hsa01523~Antifolate_resistance	5	31	16.129	0.00226714	0.0105672	DHFR; IL1B; IL6; NFKB1; TNF;
KEGG	hsa04110~Cell_cycle	10	124	8.06452	0.00268373	0.0123004	CDK2; E2F1; E2F2; MAD2L1; CDC45; PKMYT1; CCNE2; CDK1; CDC6; CDC25A;
KEGG	hsa04660~T_cell_receptor_signaling_pathway	9	104	8.65385	0.00278873	0.0125722	MAP3K8; CSF2; JUN; NFATC1; NFKB1; NFKBIA; NFKBIB; NFKBIE; TNF;
KEGG	hsa04062~Chemokine_signaling_pathway	13	192	6.77083	0.0028649	0.0127072	GNG4; CXCL1; CXCL2; CXCL3; CXCL8; NFKB1; NFKBIA; NFKBIB; CCL2; CCL20; CXCL5; CX3CL1; CXCR4;
KEGG	hsa04610~Complement_and_coagulation_cascades	8	85	9.41176	0.00293477	0.0128105	CD55; F3; PLAT; PLAU; PLAUR; BDKRB1; BDKRB2; CFB;
KEGG	hsa04514~Cell_adhesion_molecules	11	149	7.38255	0.00318937	0.0137043	F3; ICOSLG; HLA-F; ICAM1; ITGA4; ITGB8; PVR; SDC4; SELE; VCAM1; CLDN1;
KEGG	hsa04145~Phagosome	11	152	7.23684	0.00367549	0.0155501	TUBA1B; TUBB4B; CORO1A; TUBB; HLA-F; TUBB2B; ITGA5; OLR1; TUBB; TUBB6; CD14;
KEGG	hsa04932~Non-alcoholic_fatty_liver_disease	11	155	7.09677	0.00421913	0.0175797	IL1A; IL1B; IL6; CXCL8; JUN; CD14; NFKB1; CYCS; BID; TNF; SOCS3;
KEGG	hsa03460~Fanconi_anemia_pathway	6	54	11.1111	0.00460389	0.0187646	CENPX; FANCB; UBE2T; POLQ; RAD51; BLM;
KEGG	hsa05203~Viral_carcinogenesis	13	204	6.37255	0.00463997	0.0187646	CDK2; EGR3; HLA-F; JUN; NFKB1; NFKB2; NFKBIA; RANBP1; REL; STAT5A; TRAF1; CCNE2; CDK1;
KEGG	hsa04115~p53_signaling_pathway	7	73	9.58904	0.00480249	0.0191403	CDK2; BBC3; CYCS; RRM2; BID; CCNE2; CDK1;
KEGG	hsa04360~Axon_guidance	12	182	6.59341	0.00498215	0.0195727	SEMA6B; DRP2; EFNA1; EFNB2; EPHA2; UNC5B; RND1; DPYSL5; RGS3; WNT5A; CXCR4; SEMA7A;
KEGG	hsa05168~Herpes_simplex_virus_1_infection	24	498	4.81928	0.00536674	0.0207867	ALYREF; ZNF443; CGAS; TICAM1; ZNF620; HLA-F; BIRC2; BIRC3; IFNAR2; IFNGR1; IFNGR2; IL1B; IL6; ITGA5; NFKB1; NFKBIA; CYCS; CCL2; BID; TNF; SOCS3; ZNF799; ZNF101; IKBKE;
KEGG	hsa04630~JAK-STAT_signaling_pathway	11	162	6.79012	0.00573773	0.0219149	CSF2; CSF3; IFNAR2; IFNGR1; IFNGR2; IL6; PDGFB; IL23A; PIM1; STAT5A; SOCS3;
KEGG	hsa05022~Pathways_of_neurodegeneration	23	476	4.83193	0.0061586	0.0232002	PPIF; TUBA1B; TUBB4B; CSF1; TUBB; GPX3; TUBB2B; IL1A; IL1B; IL6; CD14; NFKB1; CYCS; MAP2K3; PSMA6; PTGS2; BID; TNF; TUBB; WNT5A; WNT10B; FZD9; TUBB6;
KEGG	hsa05332~Graft-versus-host_disease	5	42	11.9048	0.00730452	0.0271452	HLA-F; IL1A; IL1B; IL6; TNF;
KEGG	hsa05020~Prion_disease	15	273	5.49451	0.00878785	0.0320929	PPIF; TUBA1B; TUBB4B; EGR1; TUBB; TUBB2B; IL1A; IL1B; IL6; CD14; CYCS; PSMA6; TNF; TUBB; TUBB6;
KEGG	hsa05226~Gastric_cancer	10	149	6.71141	0.00886932	0.0320929	CDK2; E2F1; E2F2; POLQ; TERT; WNT5A; WNT10B; FZD9; FGF18; CCNE2;
KEGG	hsa04650~Natural_killer_cell_mediated_cytotoxicity	9	131	6.87023	0.0111114	0.0396836	CSF2; ICAM1; IFNAR2; IFNGR1; IFNGR2; MICB; NFATC1; BID; TNF;
KEGG	hsa04934~Cushing_syndrome	10	155	6.45161	0.0113299	0.039945	CDK2; E2F1; E2F2; NR4A1; NCEH1; WNT5A; WNT10B; FZD9; CACNA1G; CCNE2;
KEGG	hsa05221~Acute_myeloid_leukemia	6	67	8.95522	0.0118156	0.0411304	CSF2; NFKB1; PIM1; BCL2A1; STAT5A; CD14;
KEGG	hsa00600~Sphingolipid_metabolism	5	49	10.2041	0.0129938	0.0441149	SGMS2; UGCG; PLPP3; SPHK1; GAL3ST1;
KEGG	hsa04672~Intestinal_immune_network_for_IgA_production	5	49	10.2041	0.0129938	0.0441149	ICOSLG; IL6; ITGA4; AICDA; CXCR4;
KEGG	hsa04920~Adipocytokine_signaling_pathway	6	69	8.69565	0.0133869	0.0443541	NFKB1; NFKBIA; NFKBIB; NFKBIE; TNF; SOCS3;
KEGG	hsa05410~Hypertrophic_cardiomyopathy	7	90	7.77778	0.0133587	0.0443541	IL6; ITGA4; ITGA5; ITGB8; TNF; TNC; CACNA2D2;
KEGG	hsa04622~RIG-I-like_receptor_signaling_pathway	6	70	8.57143	0.0142248	0.0465694	CXCL8; NFKB1; NFKBIA; NFKBIB; TNF; IKBKE;
KEGG	hsa04020~Calcium_signaling_pathway	13	240	5.41667	0.0156343	0.0505815	PPIF; DRD1; HRH1; HTR2B; OXTR; PDGFB; BDKRB1; BDKRB2; TNC; CXCR4; FGF18; SPHK1; CACNA1G;
KEGG	hsa04722~Neurotrophin_signaling_pathway	8	119	6.72269	0.0180884	0.0578409	IRAK2; JUN; NFKB1; NFKBIA; NFKBIB; NFKBIE; NGFR; RIPK2;
KEGG	hsa05220~Chronic_myeloid_leukemia	6	76	7.89474	0.0200292	0.0633107	E2F1; E2F2; NFKB1; NFKBIA; POLQ; STAT5A;
KEGG	hsa05224~Breast_cancer	9	147	6.12245	0.0211245	0.0660141	E2F1; E2F2; JUN; NFKB2; POLQ; WNT5A; WNT10B; FZD9; FGF18;
KEGG	hsa04014~Ras_signaling_pathway	12	232	5.17241	0.0265983	0.0814658	CSF1; EFNA1; EPHA2; ETS1; GNG4; KITLG; NFKB1; NGFR; PDGFB; REL; RASSF5; FGF18;
KEGG	hsa04978~Mineral_absorption	5	60	8.33333	0.0269578	0.0814658	SLC26A9; MT1X; MT2A; ATP1A3; VDR;
KEGG	hsa05416~Viral_myocarditis	5	60	8.33333	0.0269578	0.0814658	CD55; HLA-F; ICAM1; CYCS; BID;
KEGG	hsa04662~B_cell_receptor_signaling_pathway	6	82	7.31707	0.0272639	0.0814953	JUN; NFATC1; NFKB1; NFKBIA; NFKBIB; NFKBIE;
KEGG	hsa03430~Mismatch_repair	3	23	13.0435	0.0292258	0.0846009	RFC2; RFC5; EXO1;
KEGG	hsa04964~Proximal_tubule_bicarbonate_reclamation	3	23	13.0435	0.0292258	0.0846009	SLC25A10; ATP1A3; CA2;
KEGG	hsa05219~Bladder_cancer	4	41	9.7561	0.0291561	0.0846009	HBEGF; E2F1; E2F2; CXCL8;
KEGG	hsa04066~HIF-1_signaling_pathway	7	109	6.42202	0.0320384	0.0904894	EGLN2; EGLN3; HK2; IFNGR1; IFNGR2; IL6; NFKB1;
KEGG	hsa05207~Chemical_carcinogenesis	11	212	5.18868	0.0322471	0.0904894	CYP2B6; E2F1; JUN; KPNA2; NFKB1; STAT5A; VDR; FGF18; IKBKE; CDC6; CDC25A;
KEGG	hsa05217~Basal_cell_carcinoma	5	63	7.93651	0.0319618	0.0904894	POLQ; BMP2; WNT5A; WNT10B; FZD9;
KEGG	hsa04940~Type_I_diabetes_mellitus	4	43	9.30233	0.0335299	0.0931386	HLA-F; IL1A; IL1B; TNF;
KEGG	hsa04512~ECM-receptor_interaction	6	88	6.81818	0.0360456	0.0991253	TNC; ITGA4; ITGA5; ITGB8; LAMB3; SDC4;
KEGG	hsa00790~Folate_biosynthesis	3	26	11.5385	0.0388023	0.104057	DHFR; AKR1B1; GCH1;
KEGG	hsa04024~cAMP_signaling_pathway	11	219	5.02283	0.0389739	0.104057	RAPGEF3; DRD1; EDN2; JUN; NFATC1; ATP1A3; NFKB1; NFKBIA; OXTR; PDE4B; SOX9;
KEGG	hsa04670~Leukocyte_transendothelial_migration	7	114	6.14035	0.0389301	0.104057	RAPGEF3; ICAM1; ITGA4; VCAM1; CXCR4; RASSF5; CLDN1;
KEGG	hsa04930~Type_II_diabetes_mellitus	4	46	8.69565	0.0407693	0.107803	HK2; TNF; CACNA1G; SOCS3;
KEGG	hsa05016~Huntington_disease	14	306	4.57516	0.041424	0.108491	PPIF; TUBA1B; TUBB4B; TUBB; BBC3; GPX3; TUBB2B; CD14; CYCS; PSMA6; SOD2; TGM2; TUBB; TUBB6;
KEGG	hsa05211~Renal_cell_carcinoma	5	69	7.24638	0.0436133	0.113148	EGLN2; EGLN3; ETS1; JUN; PDGFB;
KEGG	hsa04071~Sphingolipid_signaling_pathway	7	119	5.88235	0.0467268	0.120092	SGMS2; NFKB1; BDKRB2; BID; TNF; SPHK1; S1PR2;
KEGG	hsa05030~Cocaine_addiction	4	49	8.16327	0.0488258	0.124325	DRD1; FOSB; JUN; NFKB1;
REACTOME	Cytokine Signaling in Immune system	54	712	7.58427	9.04987e-12	1.04617e-08	BIRC2; BIRC3; CCL2; CCL20; CD70; CEBPD; CSF1; CSF2; CSF3; CXCL1; CXCL2; CXCL8; EBI3; EGR1; HLA-F; ICAM1; IFNAR2; IFNGR1; IFNGR2; IL1A; IL1B; IL1RAP; IL23A; IL32; IL6; IRAK2; IRF1; JUN; KPNA2; LTB; MAP2K3; MAP3K8; MT2A; NFKB1; NFKB2; NFKBIA; NFKBIB; NOD2; NUP58; PIM1; PSMA6; PTGS2; RELB; RIPK2; SNRPA1; SOCS3; SOD2; STAT5A; TNF; TNFRSF9; TNFSF15; TNFSF9; TRIM31; VCAM1;
REACTOME	Cell Cycle	50	662	7.55287	4.8258e-11	2.78931e-08	BLM; CCNE2; CDC25A; CDC45; CDC6; CDK1; CDK2; CENPM; CENPQ; CENPW; CLSPN; DHFR; DNA2; E2F1; E2F2; ESCO2; EXO1; FEN1; GINS1; GINS2; GINS4; MAD2L1; MASTL; MCM10; MYBL2; NCAPD3; NCAPG; NCAPG2; NUP58; PKMYT1; POLA2; POLE2; PSMA6; RAD51; RFC2; RFC5; RRM2; SGO1; SPC25; TERT; TEX15; TK1; TUBA1B; TUBB; TUBB2A; TUBB2B; TUBB4B; TUBB6; TUBG1; ZWINT;
REACTOME	Cell Cycle, Mitotic	43	530	8.11321	1.28237e-10	4.94139e-08	CCNE2; CDC25A; CDC45; CDC6; CDK1; CDK2; CENPM; CENPQ; DHFR; DNA2; E2F1; E2F2; ESCO2; FEN1; GINS1; GINS2; GINS4; MAD2L1; MASTL; MCM10; MYBL2; NCAPD3; NCAPG; NCAPG2; NUP58; PKMYT1; POLA2; POLE2; PSMA6; RFC2; RFC5; RRM2; SGO1; SPC25; TK1; TUBA1B; TUBB; TUBB2A; TUBB2B; TUBB4B; TUBB6; TUBG1; ZWINT;
REACTOME	Interleukin-10 signaling	14	47	29.7872	2.14663e-10	6.20376e-08	CCL2; CCL20; CSF1; CSF2; CSF3; CXCL1; CXCL2; CXCL8; ICAM1; IL1A; IL1B; IL6; PTGS2; TNF;
REACTOME	Immune System	99	2088	4.74138	1.87658e-09	4.33864e-07	AP1S3; ATAD3B; BIRC2; BIRC3; CCL2; CCL20; CD14; CD55; CD70; CEACAM6; CEBPD; CFB; CGAS; CLEC4E; CSF1; CSF2; CSF3; CXCL1; CXCL2; CXCL8; DEFB1; EBI3; EGR1; FABP5; HLA-F; ICAM1; ICAM4; ICAM5; ICOSLG; IFNAR2; IFNGR1; IFNGR2; IKBKE; IL1A; IL1B; IL1RAP; IL23A; IL32; IL6; IRAK2; IRF1; ITGA4; JUN; KBTBD8; KPNA2; LRR1; LTB; MAP2K3; MAP3K8; MICB; MT2A; NCR3LG1; NFATC1; NFKB1; NFKB2; NFKBIA; NFKBIB; NFKBIE; …
REACTOME	Signaling by Interleukins	36	453	7.94702	6.78291e-09	1.30684e-06	CCL2; CCL20; CEBPD; CSF1; CSF2; CSF3; CXCL1; CXCL2; CXCL8; EBI3; ICAM1; IL1A; IL1B; IL1RAP; IL23A; IL32; IL6; IRAK2; JUN; MAP2K3; MAP3K8; NFKB1; NFKB2; NFKBIA; NFKBIB; NOD2; PIM1; PSMA6; PTGS2; RIPK2; SNRPA1; SOCS3; SOD2; STAT5A; TNF; VCAM1;
REACTOME	DNA Replication	17	128	13.2812	1.21676e-07	1.56286e-05	CCNE2; CDC45; CDC6; CDK2; DNA2; E2F1; E2F2; FEN1; GINS1; GINS2; GINS4; MCM10; POLA2; POLE2; PSMA6; RFC2; RFC5;
REACTOME	MyD88-independent TLR4 cascade	15	97	15.4639	1.1529e-07	1.56286e-05	BIRC2; BIRC3; CD14; IKBKE; IRAK2; JUN; MAP2K3; MAP3K8; NFKB1; NFKB2; NFKBIA; NFKBIB; NOD2; RIPK2; TICAM1;
REACTOME	TRIF(TICAM1)-mediated TLR4 signaling	15	97	15.4639	1.1529e-07	1.56286e-05	BIRC2; BIRC3; CD14; IKBKE; IRAK2; JUN; MAP2K3; MAP3K8; NFKB1; NFKB2; NFKBIA; NFKBIB; NOD2; RIPK2; TICAM1;
REACTOME	Signal Transduction	107	2551	4.19443	1.90878e-07	2.20655e-05	ANLN; BAMBI; BDKRB1; BDKRB2; BIRC2; BIRC3; BMP2; CCL2; CCL20; CD55; CDK1; CDK2; CENPM; CENPQ; CFLAR; CKB; CRABP2; CSF2; CX3CL1; CXCL1; CXCL2; CXCL3; CXCL5; CXCL8; CXCR4; CYP26B1; DIAPH3; DLC1; DRD1; DUSP10; DUSP16; DUSP8; E2F1; ECT2; EDN2; EGR1; EGR3; EPHA2; EREG; F3; FABP5; FGF18; FKBP4; FMNL3; FOSB; FOSL1; FSTL3; FZD9; GAL; GNG4; GPR37L1; GPS2; HBEGF; HRH1; HTR2B; IER3; IL1RAP; IL32; IL6; INHBA…
REACTOME	Toll Like Receptor 3 (TLR3) Cascade	14	93	15.0538	4.08254e-07	4.29038e-05	BIRC2; BIRC3; IKBKE; IRAK2; JUN; MAP2K3; MAP3K8; NFKB1; NFKB2; NFKBIA; NFKBIB; NOD2; RIPK2; TICAM1;
REACTOME	DNA strand elongation	9	32	28.125	5.69235e-07	5.48363e-05	CDC45; DNA2; FEN1; GINS1; GINS2; GINS4; POLA2; RFC2; RFC5;
REACTOME	Toll Like Receptor 4 (TLR4) Cascade	16	132	12.1212	8.66517e-07	7.70534e-05	BIRC2; BIRC3; CD14; IKBKE; IRAK2; JUN; MAP2K3; MAP3K8; NFKB1; NFKB2; NFKBIA; NFKBIB; NOD2; RIPK2; TICAM1; TLR1;
REACTOME	S Phase	17	162	10.4938	2.4396e-06	0.000201441	CCNE2; CDC25A; CDC45; CDC6; CDK2; DNA2; E2F1; ESCO2; FEN1; GINS1; GINS2; GINS4; POLA2; POLE2; PSMA6; RFC2; RFC5;
REACTOME	G1/S-Specific Transcription	8	29	27.5862	2.76576e-06	0.000213148	CDC25A; CDC45; CDC6; CDK1; DHFR; E2F1; RRM2; TK1;
REACTOME	Mitotic G1 phase and G1/S transition	16	149	10.7383	3.66905e-06	0.000265089	CCNE2; CDC25A; CDC45; CDC6; CDK1; CDK2; DHFR; E2F1; E2F2; MCM10; MYBL2; POLA2; POLE2; PSMA6; RRM2; TK1;
REACTOME	Toll-like Receptor Cascades	16	155	10.3226	5.82694e-06	0.000396232	BIRC2; BIRC3; CD14; IKBKE; IRAK2; JUN; MAP2K3; MAP3K8; NFKB1; NFKB2; NFKBIA; NFKBIB; NOD2; RIPK2; TICAM1; TLR1;
REACTOME	Synthesis of DNA	14	120	11.6667	6.23328e-06	0.000400315	CCNE2; CDC45; CDC6; CDK2; DNA2; FEN1; GINS1; GINS2; GINS4; POLA2; POLE2; PSMA6; RFC2; RFC5;
REACTOME	TRAF6 mediated induction of NFkB and MAP kinases upon TLR7/8 or 9 activation	12	89	13.4831	7.61901e-06	0.000463557	CD14; IRAK2; JUN; MAP2K3; MAP3K8; NFKB1; NFKB2; NFKBIA; NFKBIB; NOD2; RIPK2; TICAM1;
REACTOME	MyD88 dependent cascade initiated on endosome	12	90	13.3333	8.44376e-06	0.000488049	CD14; IRAK2; JUN; MAP2K3; MAP3K8; NFKB1; NFKB2; NFKBIA; NFKBIB; NOD2; RIPK2; TICAM1;
REACTOME	Toll Like Receptor 7/8 (TLR7/8) Cascade	12	91	13.1868	9.34573e-06	0.00051446	CD14; IRAK2; JUN; MAP2K3; MAP3K8; NFKB1; NFKB2; NFKBIA; NFKBIB; NOD2; RIPK2; TICAM1;
REACTOME	Activation of ATR in response to replication stress	8	37	21.6216	1.29752e-05	0.000652142	CDC25A; CDC45; CDC6; CDK2; CLSPN; MCM10; RFC2; RFC5;
REACTOME	Toll Like Receptor 9 (TLR9) Cascade	12	94	12.766	1.25775e-05	0.000652142	CD14; IRAK2; JUN; MAP2K3; MAP3K8; NFKB1; NFKB2; NFKBIA; NFKBIB; NOD2; RIPK2; TICAM1;
REACTOME	Interleukin-4 and Interleukin-13 signaling	13	112	11.6071	1.39895e-05	0.000673829	CCL2; CEBPD; CXCL8; ICAM1; IL1A; IL1B; IL23A; IL6; PIM1; PTGS2; SOCS3; TNF; VCAM1;
REACTOME	G1/S Transition	14	131	10.687	1.55103e-05	0.000717195	CCNE2; CDC25A; CDC45; CDC6; CDK1; CDK2; DHFR; E2F1; MCM10; POLA2; POLE2; PSMA6; RRM2; TK1;
REACTOME	Cell Cycle Checkpoints	21	275	7.63636	1.72316e-05	0.000737769	BLM; CCNE2; CDC25A; CDC45; CDC6; CDK1; CDK2; CENPM; CENPQ; CLSPN; DNA2; EXO1; MAD2L1; MCM10; PKMYT1; PSMA6; RFC2; RFC5; SGO1; SPC25; ZWINT;
REACTOME	G0 and Early G1	7	27	25.9259	1.66052e-05	0.000737769	CCNE2; CDC25A; CDC6; CDK1; CDK2; E2F1; MYBL2;
REACTOME	TAK1 activates NFkB by phosphorylation and activation of IKKs complex	7	28	25	2.03163e-05	0.000838771	IRAK2; NFKB1; NFKB2; NFKBIA; NFKBIB; NOD2; RIPK2;
REACTOME	Interleukin-1 signaling	12	102	11.7647	2.63954e-05	0.000924638	IL1A; IL1B; IL1RAP; IRAK2; MAP3K8; NFKB1; NFKB2; NFKBIA; NFKBIB; NOD2; PSMA6; RIPK2;
REACTOME	MyD88:MAL(TIRAP) cascade initiated on plasma membrane	12	102	11.7647	2.63954e-05	0.000924638	CD14; IRAK2; JUN; MAP2K3; MAP3K8; NFKB1; NFKB2; NFKBIA; NFKBIB; NOD2; RIPK2; TLR1;
REACTOME	Toll Like Receptor 2 (TLR2) Cascade	12	102	11.7647	2.63954e-05	0.000924638	CD14; IRAK2; JUN; MAP2K3; MAP3K8; NFKB1; NFKB2; NFKBIA; NFKBIB; NOD2; RIPK2; TLR1;
REACTOME	Toll Like Receptor TLR1:TLR2 Cascade	12	102	11.7647	2.63954e-05	0.000924638	CD14; IRAK2; JUN; MAP2K3; MAP3K8; NFKB1; NFKB2; NFKBIA; NFKBIB; NOD2; RIPK2; TLR1;
REACTOME	Toll Like Receptor TLR6:TLR2 Cascade	12	102	11.7647	2.63954e-05	0.000924638	CD14; IRAK2; JUN; MAP2K3; MAP3K8; NFKB1; NFKB2; NFKBIA; NFKBIB; NOD2; RIPK2; TLR1;
REACTOME	Nucleotide-binding domain, leucine rich repeat containing receptor (NLR) signaling pathways	9	56	16.0714	3.06538e-05	0.00104223	BIRC2; BIRC3; IRAK2; NFKB1; NFKB2; NOD2; PANX1; RIPK2; TNFAIP3;
REACTOME	Chemokine receptors bind chemokines	9	57	15.7895	3.47247e-05	0.00114691	CCL2; CCL20; CX3CL1; CXCL1; CXCL2; CXCL3; CXCL5; CXCL8; CXCR4;
REACTOME	G2/M Checkpoints	14	151	9.27152	6.54364e-05	0.00210124	BLM; CDC25A; CDC45; CDC6; CDK1; CDK2; CLSPN; DNA2; EXO1; MCM10; PKMYT1; PSMA6; RFC2; RFC5;
REACTOME	TP53 Regulates Transcription of Cell Cycle Genes	8	49	16.3265	7.66701e-05	0.00239542	BTG2; CCNE2; CDK1; CDK2; E2F1; E2F7; E2F8; PLK2;
REACTOME	TP53 Regulates Transcription of Genes Involved in G1 Cell Cycle Arrest	5	14	35.7143	8.00048e-05	0.00243383	CCNE2; CDK2; E2F1; E2F7; E2F8;
REACTOME	Extension of Telomeres	8	51	15.6863	9.85287e-05	0.00292049	BLM; CDK2; DNA2; FEN1; POLA2; RFC2; RFC5; TERT;
REACTOME	TNFR2 non-canonical NF-kB pathway	11	101	10.8911	0.000107245	0.00309939	BIRC2; BIRC3; CD70; LTB; NFKB2; PSMA6; RELB; TNF; TNFRSF9; TNFSF15; TNFSF9;
REACTOME	Homology Directed Repair	12	120	10	0.000111618	0.00314708	BLM; CDK2; CLSPN; DNA2; EXO1; FEN1; POLE2; POLQ; RAD51; RFC2; RFC5; TIPIN;
REACTOME	MyD88 cascade initiated on plasma membrane	10	85	11.7647	0.000122974	0.00323087	IRAK2; JUN; MAP2K3; MAP3K8; NFKB1; NFKB2; NFKBIA; NFKBIB; NOD2; RIPK2;
REACTOME	Toll Like Receptor 10 (TLR10) Cascade	10	85	11.7647	0.000122974	0.00323087	IRAK2; JUN; MAP2K3; MAP3K8; NFKB1; NFKB2; NFKBIA; NFKBIB; NOD2; RIPK2;
REACTOME	Toll Like Receptor 5 (TLR5) Cascade	10	85	11.7647	0.000122974	0.00323087	IRAK2; JUN; MAP2K3; MAP3K8; NFKB1; NFKB2; NFKBIA; NFKBIB; NOD2; RIPK2;
REACTOME	RIP-mediated NFkB activation via ZBP1	5	17	29.4118	0.000170385	0.004377	NFKB1; NFKB2; NFKBIA; NFKBIB; TICAM1;
REACTOME	DNA Double-Strand Break Repair	13	149	8.72483	0.000206751	0.00519574	BLM; CDK2; CLSPN; DNA2; EXO1; FEN1; KPNA2; POLE2; POLQ; RAD51; RFC2; RFC5; TIPIN;
REACTOME	Class A/1 (Rhodopsin-like receptors)	21	333	6.30631	0.000221971	0.00537685	BDKRB1; BDKRB2; CCL2; CCL20; CX3CL1; CXCL1; CXCL2; CXCL3; CXCL5; CXCL8; CXCR4; DRD1; EDN2; GAL; GPR37L1; HRH1; HTR2B; OXTR; P2RY2; PTGER4; S1PR2;
REACTOME	Interleukin-1 processing	4	9	44.4444	0.00022326	0.00537685	IL1A; IL1B; NFKB1; NFKB2;
REACTOME	Programmed Cell Death	16	216	7.40741	0.000234687	0.00553669	BBC3; BID; BIRC2; BIRC3; CD14; CFLAR; CLSPN; CYCS; E2F1; IL1A; IL1B; IRF1; PSMA6; SDCBP; TICAM1; UNC5B;
REACTOME	GPCR ligand binding	26	466	5.5794	0.000264024	0.00610424	BDKRB1; BDKRB2; CCL2; CCL20; CD55; CX3CL1; CXCL1; CXCL2; CXCL3; CXCL5; CXCL8; CXCR4; DRD1; EDN2; FZD9; GAL; GNG4; GPR37L1; HRH1; HTR2B; OXTR; P2RY2; PTGER4; S1PR2; WNT10B; WNT5A;
REACTOME	Peptide ligand-binding receptors	15	198	7.57576	0.000291478	0.00660684	BDKRB1; BDKRB2; CCL2; CCL20; CX3CL1; CXCL1; CXCL2; CXCL3; CXCL5; CXCL8; CXCR4; EDN2; GAL; GPR37L1; OXTR;
REACTOME	NOD1/2 Signaling Pathway	6	32	18.75	0.000316857	0.00704397	BIRC2; BIRC3; IRAK2; NOD2; RIPK2; TNFAIP3;
REACTOME	Lagging Strand Synthesis	5	20	25	0.0003233	0.00705161	DNA2; FEN1; POLA2; RFC2; RFC5;
REACTOME	Regulated Necrosis	8	62	12.9032	0.000330733	0.00708013	BIRC2; BIRC3; CFLAR; CYCS; IL1A; IL1B; IRF1; SDCBP;
REACTOME	Activation of the pre-replicative complex	6	33	18.1818	0.000366712	0.00756998	CDC45; CDC6; CDK2; MCM10; POLA2; POLE2;
REACTOME	Cytosolic sensors of pathogen-associated DNA	8	63	12.6984	0.000364778	0.00756998	CGAS; NFKB1; NFKB2; NFKBIA; NFKBIB; POLR3G; POLR3K; TICAM1;
REACTOME	Chromosome Maintenance	11	120	9.16667	0.000425819	0.00793946	BLM; CDK2; CENPM; CENPQ; CENPW; DNA2; FEN1; POLA2; RFC2; RFC5; TERT;
REACTOME	Diseases associated with the TLR signaling cascade	6	34	17.6471	0.000422495	0.00793946	CD14; NFKB1; NFKB2; NFKBIA; TICAM1; TLR1;
REACTOME	Diseases of Immune System	6	34	17.6471	0.000422495	0.00793946	CD14; NFKB1; NFKB2; NFKBIA; TICAM1; TLR1;
REACTOME	Interleukin-1 family signaling	12	140	8.57143	0.000416836	0.00793946	IL1A; IL1B; IL1RAP; IRAK2; MAP3K8; NFKB1; NFKB2; NFKBIA; NFKBIB; NOD2; PSMA6; RIPK2;
REACTOME	Telomere C-strand (Lagging Strand) Synthesis	6	34	17.6471	0.000422495	0.00793946	BLM; DNA2; FEN1; POLA2; RFC2; RFC5;
REACTOME	ZBP1(DAI) mediated induction of type I IFNs	5	21	23.8095	0.000392183	0.00793946	NFKB1; NFKB2; NFKBIA; NFKBIB; TICAM1;
REACTOME	Integrin cell surface interactions	8	66	12.1212	0.000484394	0.00888825	ICAM1; ICAM4; ICAM5; ITGA4; ITGA5; ITGB8; TNC; VCAM1;
REACTOME	DNA Replication Pre-Initiation	9	85	10.5882	0.000541525	0.00963082	CDC45; CDC6; CDK2; E2F1; E2F2; MCM10; POLA2; POLE2; PSMA6;
REACTOME	Unwinding of DNA	4	12	33.3333	0.000535668	0.00963082	CDC45; GINS1; GINS2; GINS4;
REACTOME	Post-chaperonin tubulin folding pathway	5	23	21.7391	0.000562513	0.00970546	TUBA1B; TUBB2A; TUBB2B; TUBB4B; TUBB6;
REACTOME	RAF-independent MAPK1/3 activation	5	23	21.7391	0.000562513	0.00970546	CDK1; DUSP10; DUSP16; DUSP8; IL6;
REACTOME	HDR through Single Strand Annealing (SSA)	6	37	16.2162	0.000630267	0.0107145	BLM; DNA2; EXO1; RAD51; RFC2; RFC5;
REACTOME	Dissolution of Fibrin Clot	4	13	30.7692	0.00068684	0.0115071	PLAT; PLAU; PLAUR; SERPINB8;
REACTOME	Regulation of TNFR1 signaling	6	38	15.7895	0.000714706	0.0118029	BIRC2; BIRC3; CFLAR; TNF; TNFAIP3; TRAF1;
REACTOME	Presynaptic phase of homologous DNA pairing and strand exchange	6	39	15.3846	0.000807631	0.0131496	BLM; DNA2; EXO1; RAD51; RFC2; RFC5;
REACTOME	Formation of tubulin folding intermediates by CCT/TriC	5	26	19.2308	0.000914831	0.0142911	TUBA1B; TUBB2A; TUBB2B; TUBB4B; TUBB6;
REACTOME	NGF-stimulated transcription	6	40	15	0.000909606	0.0142911	EGR1; EGR3; F3; FOSB; FOSL1; TRIB1;
REACTOME	TNFR1-induced NFkappaB signaling pathway	5	26	19.2308	0.000914831	0.0142911	BIRC2; BIRC3; TNF; TNFAIP3; TRAF1;
REACTOME	Interferon gamma signaling	9	93	9.67742	0.000980016	0.0151053	HLA-F; ICAM1; IFNGR1; IFNGR2; IRF1; MT2A; SOCS3; TRIM31; VCAM1;
REACTOME	HDR through Homologous Recombination (HRR) or Single Strand Annealing (SSA)	10	114	8.77193	0.00105078	0.0159829	BLM; CDK2; CLSPN; DNA2; EXO1; POLE2; RAD51; RFC2; RFC5; TIPIN;
REACTOME	Homologous DNA Pairing and Strand Exchange	6	42	14.2857	0.00114303	0.0171038	BLM; DNA2; EXO1; RAD51; RFC2; RFC5;
REACTOME	Innate Immune System	47	1145	4.1048	0.00115406	0.0171038	ATAD3B; BIRC2; BIRC3; CD14; CD55; CEACAM6; CFB; CGAS; CLEC4E; CXCL1; DEFB1; FABP5; IKBKE; IL1B; IRAK2; JUN; MAP2K3; MAP3K8; NFATC1; NFKB1; NFKB2; NFKBIA; NFKBIB; NOD2; OLR1; PADI2; PANX1; PGLYRP2; PI3; PLAU; PLAUR; POLR3G; POLR3K; PSMA6; PTX3; RELB; RIPK2; SDCBP; SERPINA3; TICAM1; TIFA; TLR1; TMC6; TNFAIP3; TNFAIP6; TUBB; TUBB4B;
REACTOME	p75NTR signals via NF-kB	4	16	25	0.00131819	0.019289	NFKB1; NFKBIA; NGFR; RIPK2;
REACTOME	Aberrant regulation of mitotic G1/S transition in cancer due to RB1 defects	4	17	23.5294	0.00159674	0.0222389	CCNE2; CDK2; E2F1; E2F2;
REACTOME	Defective binding of RB1 mutants to E2F1,(E2F2, E2F3)	4	17	23.5294	0.00159674	0.0222389	CCNE2; CDK2; E2F1; E2F2;
REACTOME	IkBA variant leads to EDA-ID	3	7	42.8571	0.00159544	0.0222389	NFKB1; NFKB2; NFKBIA;
REACTOME	Signaling by MAPK mutants	3	7	42.8571	0.00159544	0.0222389	DUSP10; DUSP16; DUSP8;
REACTOME	Processing of DNA double-strand break ends	8	81	9.87654	0.00164443	0.0226304	BLM; CDK2; CLSPN; DNA2; EXO1; RFC2; RFC5; TIPIN;
REACTOME	Death Receptor Signalling	11	144	7.63889	0.00170974	0.0231019	BIRC2; BIRC3; CFLAR; ECT2; NFKB1; NFKBIA; NGFR; RIPK2; TNF; TNFAIP3; TRAF1;
REACTOME	MAP kinase activation	7	63	11.1111	0.00171865	0.0231019	IRAK2; JUN; MAP2K3; MAP3K8; NFKB1; NOD2; RIPK2;
REACTOME	Cellular Senescence	12	168	7.14286	0.00183014	0.0243177	CCNE2; CDK2; CXCL8; E2F1; E2F2; ETS1; IL1A; IL6; JUN; KDM6B; MAP2K3; NFKB1;
REACTOME	TNF signaling	6	47	12.766	0.00192712	0.0253153	BIRC2; BIRC3; CFLAR; TNF; TNFAIP3; TRAF1;
REACTOME	Sealing of the nuclear envelope (NE) by ESCRT-III	5	32	15.625	0.00207759	0.0269853	TUBA1B; TUBB2A; TUBB2B; TUBB4B; TUBB6;
REACTOME	HDR through Homologous Recombination (HRR)	7	66	10.6061	0.00219242	0.0281604	BLM; DNA2; EXO1; POLE2; RAD51; RFC2; RFC5;
REACTOME	activated TAK1 mediates p38 MAPK activation	4	19	21.0526	0.00227168	0.0288579	IRAK2; MAP2K3; NOD2; RIPK2;
REACTOME	Cooperation of Prefoldin and TriC/CCT in actin and tubulin folding	5	33	15.1515	0.00234437	0.0294575	TUBA1B; TUBB2A; TUBB2B; TUBB4B; TUBB6;
REACTOME	Signaling by GPCR	31	701	4.42225	0.00278537	0.0346224	BDKRB1; BDKRB2; CCL2; CCL20; CD55; CX3CL1; CXCL1; CXCL2; CXCL3; CXCL5; CXCL8; CXCR4; DRD1; ECT2; EDN2; FZD9; GAL; GNG4; GPR37L1; HBEGF; HRH1; HTR2B; KPNA2; OXTR; P2RY2; PDE4B; PTGER4; RGS3; S1PR2; WNT10B; WNT5A;
REACTOME	M Phase	20	386	5.18135	0.00296456	0.0364577	CDK1; CENPM; CENPQ; MAD2L1; MASTL; NCAPD3; NCAPG; NCAPG2; NUP58; PSMA6; SGO1; SPC25; TUBA1B; TUBB; TUBB2A; TUBB2B; TUBB4B; TUBB6; TUBG1; ZWINT;
REACTOME	PCNA-Dependent Long Patch Base Excision Repair	4	21	19.0476	0.00312083	0.0379756	FEN1; POLE2; RFC2; RFC5;
REACTOME	Interferon Signaling	13	205	6.34146	0.00321153	0.0382735	EGR1; HLA-F; ICAM1; IFNAR2; IFNGR1; IFNGR2; IRF1; KPNA2; MT2A; NUP58; SOCS3; TRIM31; VCAM1;
REACTOME	Interleukin-17 signaling	7	71	9.85915	0.0031989	0.0382735	IRAK2; JUN; MAP2K3; MAP3K8; NFKB1; NOD2; RIPK2;
REACTOME	Chaperonin-mediated protein folding	8	92	8.69565	0.00342426	0.0403923	CCNE2; GNG4; SPHK1; TUBA1B; TUBB2A; TUBB2B; TUBB4B; TUBB6;
REACTOME	Telomere Maintenance	8	93	8.60215	0.00364027	0.0425066	BLM; CDK2; DNA2; FEN1; POLA2; RFC2; RFC5; TERT;
REACTOME	DNA Repair	17	312	5.44872	0.00368078	0.0425498	BLM; CDK2; CLSPN; DNA2; EXO1; FANCB; FEN1; KPNA2; POLE2; POLQ; RAD18; RAD51; RFC2; RFC5; TIPIN; UBE2T; USP43;
REACTOME	Mitotic Anaphase	14	235	5.95745	0.00386093	0.0441905	CDK1; CENPM; CENPQ; MAD2L1; NUP58; PSMA6; SGO1; SPC25; TUBA1B; TUBB2A; TUBB2B; TUBB4B; TUBB6; ZWINT;
REACTOME	Mitotic Metaphase and Anaphase	14	236	5.9322	0.00400008	0.0453342	CDK1; CENPM; CENPQ; MAD2L1; NUP58; PSMA6; SGO1; SPC25; TUBA1B; TUBB2A; TUBB2B; TUBB4B; TUBB6; ZWINT;
REACTOME	G alpha (i) signalling events	17	316	5.37975	0.00415342	0.0462841	BDKRB1; BDKRB2; CCL20; CX3CL1; CXCL1; CXCL2; CXCL3; CXCL5; CXCL8; CXCR4; GAL; GNG4; GPR37L1; KPNA2; PDE4B; RGS3; S1PR2;
REACTOME	IKK complex recruitment mediated by RIP1	4	23	17.3913	0.00416396	0.0462841	BIRC2; BIRC3; CD14; TICAM1;
REACTOME	CDC6 association with the ORC:origin complex	3	11	27.2727	0.00449505	0.0484328	CDC6; E2F1; E2F2;
REACTOME	Nuclear Envelope (NE) Reassembly	7	76	9.21053	0.00452486	0.0484328	CDK1; NUP58; TUBA1B; TUBB2A; TUBB2B; TUBB4B; TUBB6;
REACTOME	Ovarian tumor domain proteases	5	39	12.8205	0.00449268	0.0484328	CDK1; NOD2; RIPK2; TNFAIP3; TNIP1;
REACTOME	SUMOylation of immune response proteins	3	11	27.2727	0.00449505	0.0484328	IKBKE; NFKB2; NFKBIA;
REACTOME	Defective HDR through Homologous Recombination (HRR) due to PALB2 loss of function	4	24	16.6667	0.00476421	0.0491734	BLM; DNA2; EXO1; RAD51;
REACTOME	Defective HDR through Homologous Recombination Repair (HRR) due to PALB2 loss of BRCA1 binding function	4	24	16.6667	0.00476421	0.0491734	BLM; DNA2; EXO1; RAD51;
REACTOME	Defective HDR through Homologous Recombination Repair (HRR) due to PALB2 loss of BRCA2/RAD51/RAD51C binding function	4	24	16.6667	0.00476421	0.0491734	BLM; DNA2; EXO1; RAD51;
REACTOME	Diseases of DNA Double-Strand Break Repair	4	24	16.6667	0.00476421	0.0491734	BLM; DNA2; EXO1; RAD51;
REACTOME	Protein folding	8	98	8.16327	0.00488283	0.0499518	CCNE2; GNG4; SPHK1; TUBA1B; TUBB2A; TUBB2B; TUBB4B; TUBB6;
REACTOME	Cell recruitment (pro-inflammatory response)	4	25	16	0.00541992	0.0517804	IL1A; IL1B; NFKB1; NFKB2;
REACTOME	Cyclin A/B1/B2 associated events during G2/M transition	4	25	16	0.00541992	0.0517804	CDC25A; CDK1; CDK2; PKMYT1;
REACTOME	Disease	68	1944	3.49794	0.00521975	0.0517804	ADAMTS9; ANTXR2; AP1S3; ATP1A3; BCL2A1; BLM; CCNE2; CD14; CDC25A; CDK2; CEBPD; CORO1A; CSPG5; CXCR4; CYP26B1; DNA2; DRD1; DUSP10; DUSP16; DUSP8; E2F1; E2F2; EREG; EXO1; FEN1; FGF18; FKBP4; GNG4; GPS2; HBEGF; IFNAR2; IFNGR1; IFNGR2; IL1A; IL1B; IL6; ITGA4; JUN; KITLG; KPNA2; KREMEN2; MAP2K3; NFKB1; NFKB2; NFKBIA; NR4A1; NUP58; PDGFB; PIM1; PLK2; POLA2; PSMA6; PTGER4; RAD51; RANBP1; SDC4; SLC5A5; S…
REACTOME	Extracellular matrix organization	16	296	5.40541	0.00511237	0.0517804	ADAMTS9; BMP2; CEACAM6; COL17A1; ICAM1; ICAM4; ICAM5; ITGA4; ITGA5; ITGB8; LAMB3; LOXL2; PDGFB; SDC4; TNC; VCAM1;
REACTOME	Glycosaminoglycan metabolism	9	122	7.37705	0.00540492	0.0517804	B4GALT5; CEMIP; CHST2; CSPG5; HAS3; HS3ST3B1; SDC4; ST3GAL1; ST3GAL4;
REACTOME	Purinergic signaling in leishmaniasis infection	4	25	16	0.00541992	0.0517804	IL1A; IL1B; NFKB1; NFKB2;
REACTOME	Resolution of AP sites via the multiple-nucleotide patch replacement pathway	4	25	16	0.00541992	0.0517804	FEN1; POLE2; RFC2; RFC5;
REACTOME	TRAF6 mediated NF-kB activation	4	25	16	0.00541992	0.0517804	NFKB1; NFKB2; NFKBIA; NFKBIB;
REACTOME	Carboxyterminal post-translational modifications of tubulin	5	42	11.9048	0.00597326	0.0565991	TUBA1B; TUBB2A; TUBB2B; TUBB4B; TUBB6;
REACTOME	Resolution of D-loop Structures through Synthesis-Dependent Strand Annealing (SDSA)	4	26	15.3846	0.00613328	0.0576429	BLM; DNA2; EXO1; RAD51;
REACTOME	Downstream signaling events of B Cell Receptor (BCR)	7	81	8.64198	0.00622859	0.0580666	NFATC1; NFKB1; NFKBIA; NFKBIB; NFKBIE; PSMA6; REL;
REACTOME	NF-kB is activated and signals survival	3	13	23.0769	0.00666576	0.0611557	NFKB1; NFKBIA; NGFR;
REACTOME	Potential therapeutics for SARS	7	82	8.53659	0.00661993	0.0611557	ATP1A3; FKBP4; IFNAR2; IFNGR1; IFNGR2; ITGA4; TUBB;
REACTOME	Nuclear Events (kinase and transcription factor activation)	6	62	9.67742	0.00673588	0.0613124	EGR1; EGR3; F3; FOSB; FOSL1; TRIB1;
REACTOME	Pyroptosis	4	27	14.8148	0.00690639	0.0623733	CYCS; IL1A; IL1B; IRF1;
REACTOME	Caspase activation via extrinsic apoptotic signalling pathway	4	28	14.2857	0.00774124	0.0680495	CD14; CFLAR; TICAM1; UNC5B;
REACTOME	Keratan sulfate biosynthesis	4	28	14.2857	0.00774124	0.0680495	B4GALT5; CHST2; ST3GAL1; ST3GAL4;
REACTOME	Leading Strand Synthesis	3	14	21.4286	0.00794696	0.0680495	POLA2; RFC2; RFC5;
REACTOME	Polymerase switching	3	14	21.4286	0.00794696	0.0680495	POLA2; RFC2; RFC5;
REACTOME	Prefoldin mediated transfer of substrate to CCT/TriC	4	28	14.2857	0.00774124	0.0680495	TUBB2A; TUBB2B; TUBB4B; TUBB6;
REACTOME	Regulation of IFNG signaling	3	14	21.4286	0.00794696	0.0680495	IFNGR1; IFNGR2; SOCS3;
REACTOME	Removal of the Flap Intermediate	3	14	21.4286	0.00794696	0.0680495	DNA2; FEN1; POLA2;
REACTOME	Transcriptional Regulation by TP53	18	368	4.8913	0.0081021	0.0688678	BBC3; BID; BLM; BTG2; CCNE2; CDK1; CDK2; CYCS; DNA2; E2F1; E2F7; E2F8; EXO1; JUN; PLK2; RFC2; RFC5; RFFL;
REACTOME	Antagonism of Activin by Follistatin	2	4	50	0.00860965	0.0713398	FSTL3; INHBA;
REACTOME	Apoptosis	11	181	6.07735	0.00860745	0.0713398	BBC3; BID; BIRC2; CD14; CFLAR; CLSPN; CYCS; E2F1; PSMA6; TICAM1; UNC5B;
REACTOME	Phosphorylation of proteins involved in G1/S transition by active Cyclin E:Cdk2 complexes	2	4	50	0.00860965	0.0713398	CCNE2; CDK2;
REACTOME	TNFs bind their physiological receptors	4	29	13.7931	0.00863977	0.0713398	CD70; TNFRSF9; TNFSF15; TNFSF9;
REACTOME	IRAK2 mediated activation of TAK1 complex upon TLR7/8 or 9 stimulation	3	15	20	0.00936318	0.0756911	CD14; IRAK2; TICAM1;
REACTOME	Negative regulation of TCF-dependent signaling by WNT ligand antagonists	3	15	20	0.00936318	0.0756911	KREMEN2; SFRP1; WNT5A;
REACTOME	Processive synthesis on the lagging strand	3	15	20	0.00936318	0.0756911	DNA2; FEN1; POLA2;
REACTOME	Activation of NF-kappaB in B cells	6	67	8.95522	0.00945164	0.0758757	NFKB1; NFKBIA; NFKBIB; NFKBIE; PSMA6; REL;
REACTOME	Recognition of DNA damage by PCNA-containing replication complex	4	30	13.3333	0.00960381	0.0765655	POLE2; RAD18; RFC2; RFC5;
REACTOME	DNA Damage Bypass	5	48	10.4167	0.00990522	0.0784277	POLE2; RAD18; RFC2; RFC5; USP43;
REACTOME	Regulation of necroptotic cell death	4	31	12.9032	0.0106351	0.0836338	BIRC2; BIRC3; CFLAR; SDCBP;
REACTOME	Polo-like kinase mediated events	3	16	18.75	0.0109171	0.0841346	CDC25A; MYBL2; PKMYT1;
REACTOME	TRAF6-mediated induction of TAK1 complex within TLR4 complex	3	16	18.75	0.0109171	0.0841346	CD14; IRAK2; TICAM1;
REACTOME	Transcription of E2F targets under negative control by p107 (RBL1) and p130 (RBL2) in complex with HDAC1	3	16	18.75	0.0109171	0.0841346	CDK1; E2F1; MYBL2;
REACTOME	Mitotic Prometaphase	11	188	5.85106	0.011074	0.0847786	CDK1; CENPM; CENPQ; MAD2L1; NCAPG; SGO1; SPC25; TUBB; TUBB4B; TUBG1; ZWINT;
REACTOME	G2/M DNA replication checkpoint	2	5	40	0.0118567	0.0878614	CDK1; PKMYT1;
REACTOME	G2 Phase	2	5	40	0.0118567	0.0878614	CDK2; E2F1;
REACTOME	Hyaluronan biosynthesis and export	2	5	40	0.0118567	0.0878614	CEMIP; HAS3;
REACTOME	Resolution of D-loop Structures through Holliday Junction Intermediates	4	32	12.5	0.0117353	0.0878614	BLM; DNA2; EXO1; RAD51;
REACTOME	Termination of translesion DNA synthesis	4	32	12.5	0.0117353	0.0878614	POLE2; RFC2; RFC5; USP43;
REACTOME	Activation of IRF3/IRF7 mediated by TBK1/IKK epsilon	3	17	17.6471	0.0126111	0.0916879	CD14; IKBKE; TICAM1;
REACTOME	The NLRP3 inflammasome	3	17	17.6471	0.0126111	0.0916879	NFKB1; NFKB2; PANX1;
REACTOME	TNF receptor superfamily (TNFSF) members mediating non-canonical NF-kB pathway	3	17	17.6471	0.0126111	0.0916879	BIRC2; BIRC3; LTB;
REACTOME	GPCR downstream signalling	26	628	4.14013	0.0127077	0.0918128	BDKRB1; BDKRB2; CCL20; CX3CL1; CXCL1; CXCL2; CXCL3; CXCL5; CXCL8; CXCR4; DRD1; ECT2; EDN2; GAL; GNG4; GPR37L1; HBEGF; HRH1; HTR2B; KPNA2; OXTR; P2RY2; PDE4B; PTGER4; RGS3; S1PR2;
REACTOME	Keratan sulfate/keratin metabolism	4	33	12.1212	0.0129059	0.092094	B4GALT5; CHST2; ST3GAL1; ST3GAL4;
REACTOME	Resolution of D-Loop Structures	4	33	12.1212	0.0129059	0.092094	BLM; DNA2; EXO1; RAD51;
REACTOME	Diseases of DNA repair	4	34	11.7647	0.0141484	0.100341	BLM; DNA2; EXO1; RAD51;
REACTOME	Caspase activation via Death Receptors in the presence of ligand	3	18	16.6667	0.0144468	0.101215	CD14; CFLAR; TICAM1;
REACTOME	JNK (c-Jun kinases) phosphorylation and activation mediated by activated human TAK1	3	18	16.6667	0.0144468	0.101215	IRAK2; NOD2; RIPK2;
REACTOME	RHO GTPases Activate Formins	8	121	6.61157	0.0151508	0.105508	CENPM; CENPQ; DIAPH3; FMNL3; MAD2L1; SGO1; SPC25; ZWINT;
REACTOME	CLEC7A/inflammasome pathway	2	6	33.3333	0.0155514	0.106375	IL1B; NFKB1;
REACTOME	Fibronectin matrix formation	2	6	33.3333	0.0155514	0.106375	CEACAM6; ITGA5;
REACTOME	RIPK1-mediated regulated necrosis	4	35	11.4286	0.0154642	0.106375	BIRC2; BIRC3; CFLAR; SDCBP;
REACTOME	Processive synthesis on the C-strand of the telomere	3	19	15.7895	0.0164257	0.110396	BLM; DNA2; FEN1;
REACTOME	TICAM1, RIP1-mediated IKK complex recruitment	3	19	15.7895	0.0164257	0.110396	BIRC2; BIRC3; TICAM1;
REACTOME	Transcription of E2F targets under negative control by DREAM complex	3	19	15.7895	0.0164257	0.110396	CDC25A; CDC6; E2F1;
REACTOME	Aberrant regulation of mitotic cell cycle due to RB1 defects	4	36	11.1111	0.0168546	0.112624	CCNE2; CDK2; E2F1; E2F2;
REACTOME	CLEC7A (Dectin-1) signaling	7	100	7	0.0172006	0.114276	IL1B; NFATC1; NFKB1; NFKB2; NFKBIA; PSMA6; RELB;
REACTOME	Generic Transcription Pathway	44	1235	3.56275	0.01752	0.115732	ATAD2; BBC3; BID; BLM; BMP2; BTG2; CCNE2; CDK1; CDK2; CSF2; CYCS; DNA2; E2F1; E2F7; E2F8; EXO1; GPS2; HIVEP3; IL6; ITGA4; ITGA5; JUN; MYBL2; NFKB1; NR4A1; PLK2; PSMA6; RAD51; RBM14; RFC2; RFC5; RFFL; RRM2; SMURF2; SOCS3; SOD2; SOX9; TEAD2; VDR; ZNF101; ZNF443; ZNF620; ZNF697; ZNF799;
REACTOME	G2/M DNA damage checkpoint	6	78	7.69231	0.0180148	0.118325	BLM; CDK1; DNA2; EXO1; RFC2; RFC5;
REACTOME	DEx/H-box helicases activate type I IFN and inflammatory cytokines production	2	7	28.5714	0.0196696	0.12828	NFKB1; NFKB2;
REACTOME	Diseases of mitotic cell cycle	4	38	10.5263	0.0198634	0.12828	CCNE2; CDK2; E2F1; E2F2;
REACTOME	Resolution of Abasic Sites (AP sites)	4	38	10.5263	0.0198634	0.12828	FEN1; POLE2; RFC2; RFC5;
REACTOME	DDX58/IFIH1-mediated induction of interferon-alpha/beta	6	81	7.40741	0.0210514	0.13445	IKBKE; NFKB1; NFKB2; NFKBIA; NFKBIB; TNFAIP3;
REACTOME	Metabolism of carbohydrates	14	292	4.79452	0.0210459	0.13445	AKR1B1; B4GALT5; BPGM; CEMIP; CHST2; CSPG5; HAS3; HK2; HS3ST3B1; NUP58; SDC4; SLC25A10; ST3GAL1; ST3GAL4;
REACTOME	Translesion synthesis by Y family DNA polymerases bypasses lesions on DNA template	4	39	10.2564	0.0214839	0.136458	POLE2; RFC2; RFC5; USP43;
REACTOME	Senescence-Associated Secretory Phenotype (SASP)	6	82	7.31707	0.022136	0.139832	CDK2; CXCL8; IL1A; IL6; JUN; NFKB1;
REACTOME	PI5P, PP2A and IER3 Regulate PI3K/AKT Signaling	7	106	6.60377	0.0224904	0.141298	EREG; FGF18; HBEGF; IER3; IL1RAP; KITLG; PDGFB;
REACTOME	Deregulated CDK5 triggers multiple neurodegenerative pathways in Alzheimer's disease models	3	22	13.6364	0.0232298	0.143602	CDC25A; JUN; SOD2;
REACTOME	E2F mediated regulation of DNA replication	3	22	13.6364	0.0232298	0.143602	CDK1; E2F1; POLA2;
REACTOME	Neurodegenerative Diseases	3	22	13.6364	0.0232298	0.143602	CDC25A; JUN; SOD2;
REACTOME	Resolution of Sister Chromatid Cohesion	7	107	6.54206	0.02347	0.144316	CDK1; CENPM; CENPQ; MAD2L1; SGO1; SPC25; ZWINT;
REACTOME	DNA replication initiation	2	8	25	0.0241882	0.145633	POLA2; POLE2;
REACTOME	Inhibition of Signaling by Overexpressed EGFR	2	8	25	0.0241882	0.145633	EREG; HBEGF;
REACTOME	Mitotic G2-G2/M phases	10	185	5.40541	0.0239549	0.145633	CDC25A; CDK1; CDK2; E2F1; MYBL2; PKMYT1; PSMA6; TUBB; TUBB4B; TUBG1;
REACTOME	Signaling by Overexpressed Wild-Type EGFR in Cancer	2	8	25	0.0241882	0.145633	EREG; HBEGF;
REACTOME	Elastic fibre formation	4	41	9.7561	0.0249615	0.14951	BMP2; ITGA5; ITGB8; LOXL2;
REACTOME	Signaling by Nuclear Receptors	13	272	4.77941	0.0261394	0.155758	CRABP2; CYP26B1; EREG; FABP5; FKBP4; FOSB; GNG4; GPS2; HBEGF; JUN; KPNA2; SPHK1; TFF1;
REACTOME	Non-integrin membrane-ECM interactions	4	42	9.52381	0.0268201	0.158995	LAMB3; PDGFB; SDC4; TNC;
REACTOME	Activation of PUMA and translocation to mitochondria	2	9	22.2222	0.0290848	0.165626	BBC3; E2F1;
REACTOME	BH3-only proteins associate with and inactivate anti-apoptotic BCL-2 members	2	9	22.2222	0.0290848	0.165626	BBC3; BID;
REACTOME	CD163 mediating an anti-inflammatory response	2	9	22.2222	0.0290848	0.165626	IL6; PLK2;
REACTOME	EGFR interacts with phospholipase C-gamma	2	9	22.2222	0.0290848	0.165626	EREG; HBEGF;
REACTOME	Other interleukin signaling	3	24	12.5	0.028491	0.165626	CSF1; CSF3; IL32;
REACTOME	SARS-CoV Infections	9	164	5.4878	0.0288538	0.165626	ATP1A3; FKBP4; IFNAR2; IFNGR1; IFNGR2; ITGA4; ST3GAL1; ST3GAL4; TUBB;
REACTOME	TRIF-mediated programmed cell death	2	9	22.2222	0.0290848	0.165626	CD14; TICAM1;
REACTOME	Type I hemidesmosome assembly	2	9	22.2222	0.0290848	0.165626	COL17A1; LAMB3;
REACTOME	O-linked glycosylation of mucins	5	65	7.69231	0.0297694	0.168693	B3GNT5; B4GALT5; GALNT9; ST3GAL1; ST3GAL4;
REACTOME	Negative regulation of the PI3K/AKT network	7	113	6.19469	0.029969	0.168996	EREG; FGF18; HBEGF; IER3; IL1RAP; KITLG; PDGFB;
REACTOME	Gap-filling DNA repair synthesis and ligation in GG-NER	3	25	12	0.0313382	0.173335	POLE2; RFC2; RFC5;
REACTOME	Inactivation of CSF3 (G-CSF) signaling	3	25	12	0.0313382	0.173335	CSF3; SOCS3; STAT5A;
REACTOME	Inflammasomes	3	25	12	0.0313382	0.173335	NFKB1; NFKB2; PANX1;
REACTOME	O-linked glycosylation	7	114	6.14035	0.0311588	0.173335	ADAMTS9; B3GNT5; B4GALT5; GALNT9; ST3GAL1; ST3GAL4; THSD1;
REACTOME	Creatine metabolism	2	10	20	0.034338	0.179053	CKB; SLC6A12;
REACTOME	Downregulation of TGF-beta receptor signaling	3	26	11.5385	0.0343288	0.179053	BAMBI; PPP1R15A; SMURF2;
REACTOME	HDR through MMEJ (alt-NHEJ)	2	10	20	0.034338	0.179053	FEN1; POLQ;
REACTOME	MAPK3 (ERK1) activation	2	10	20	0.034338	0.179053	CDK1; IL6;
REACTOME	MASTL Facilitates Mitotic Progression	2	10	20	0.034338	0.179053	CDK1; MASTL;
REACTOME	Maturation of protein 3a	2	10	20	0.034338	0.179053	ST3GAL1; ST3GAL4;
REACTOME	Organic anion transporters	2	10	20	0.034338	0.179053	SLC25A10; SLC5A5;
REACTOME	PI3K events in ERBB4 signaling	2	10	20	0.034338	0.179053	EREG; HBEGF;
REACTOME	Polymerase switching on the C-strand of the telomere	3	26	11.5385	0.0343288	0.179053	POLA2; RFC2; RFC5;
REACTOME	POU5F1 (OCT4), SOX2, NANOG repress genes related to differentiation	2	10	20	0.034338	0.179053	GATA6; POU5F1;
REACTOME	RNA Polymerase II Transcription	46	1364	3.37243	0.0343857	0.179053	ALYREF; ATAD2; BBC3; BID; BLM; BMP2; BTG2; CCNE2; CDK1; CDK2; CSF2; CYCS; DNA2; E2F1; E2F7; E2F8; EXO1; GPS2; HIVEP3; IL6; ITGA4; ITGA5; JUN; MYBL2; NFKB1; NR4A1; PLK2; PSMA6; RAD51; RBM14; RFC2; RFC5; RFFL; RRM2; SMURF2; SNAPC1; SOCS3; SOD2; SOX9; TEAD2; VDR; ZNF101; ZNF443; ZNF620; ZNF697; ZNF799;
REACTOME	STAT5 activation downstream of FLT3 ITD mutants	2	10	20	0.034338	0.179053	PIM1; STAT5A;
REACTOME	Tetrahydrobiopterin (BH4) synthesis, recycling, salvage and regulation	2	10	20	0.034338	0.179053	DHFR; GCH1;
REACTOME	Regulation of TP53 Activity through Phosphorylation	6	92	6.52174	0.0350929	0.181916	BLM; CDK2; DNA2; EXO1; RFC2; RFC5;
REACTOME	C-type lectin receptors (CLRs)	8	144	5.55556	0.0359233	0.18539	CLEC4E; IL1B; NFATC1; NFKB1; NFKB2; NFKBIA; PSMA6; RELB;
REACTOME	Cyclin D associated events in G1	4	47	8.51064	0.0373315	0.190952	CCNE2; CDK2; E2F1; E2F2;
REACTOME	G1 Phase	4	47	8.51064	0.0373315	0.190952	CCNE2; CDK2; E2F1; E2F2;
REACTOME	Amplification of signal from the kinetochores	6	94	6.38298	0.0381653	0.193505	CENPM; CENPQ; MAD2L1; SGO1; SPC25; ZWINT;
REACTOME	Amplification of signal from unattached kinetochores via a MAD2 inhibitory signal	6	94	6.38298	0.0381653	0.193505	CENPM; CENPQ; MAD2L1; SGO1; SPC25; ZWINT;
REACTOME	Interferon alpha/beta signaling	5	70	7.14286	0.0384578	0.194136	EGR1; HLA-F; IFNAR2; IRF1; SOCS3;
REACTOME	Transcriptional regulation by RUNX2	7	120	5.83333	0.0389644	0.195838	BMP2; CDK1; HIVEP3; ITGA5; PSMA6; RBM14; SOX9;
REACTOME	Condensation of Prometaphase Chromosomes	2	11	18.1818	0.0399272	0.196408	CDK1; NCAPG;
REACTOME	Interleukin-6 signaling	2	11	18.1818	0.0399272	0.196408	IL6; SOCS3;
REACTOME	Metallothioneins bind metals	2	11	18.1818	0.0399272	0.196408	MT1X; MT2A;
REACTOME	Regulated proteolysis of p75NTR	2	11	18.1818	0.0399272	0.196408	NFKB1; NGFR;
REACTOME	Signaling by Leptin	2	11	18.1818	0.0399272	0.196408	SOCS3; STAT5A;
REACTOME	RNA Polymerase III Transcription Initiation From Type 3 Promoter	3	28	10.7143	0.0407354	0.199534	POLR3G; POLR3K; SNAPC1;
REACTOME	EML4 and NUDC in mitotic spindle formation	6	98	6.12245	0.0448113	0.218573	CENPM; CENPQ; MAD2L1; SGO1; SPC25; ZWINT;
REACTOME	Killing mechanisms	2	12	16.6667	0.0458325	0.219844	JUN; WNT5A;
REACTOME	Reversible hydration of carbon dioxide	2	12	16.6667	0.0458325	0.219844	CA2; CA9;
REACTOME	TICAM1-dependent activation of IRF3/IRF7	2	12	16.6667	0.0458325	0.219844	IKBKE; TICAM1;
REACTOME	WNT5:FZD7-mediated leishmania damping	2	12	16.6667	0.0458325	0.219844	JUN; WNT5A;
REACTOME	Activation of BH3-only proteins	3	30	10	0.0476994	0.226916	BBC3; BID; E2F1;
REACTOME	Signaling by CSF3 (G-CSF)	3	30	10	0.0476994	0.226916	CSF3; SOCS3; STAT5A;
REACTOME	Gene expression (Transcription)	50	1539	3.24886	0.0482906	0.228787	ALYREF; ATAD2; BBC3; BID; BLM; BMP2; BTG2; CCNE2; CDK1; CDK2; CSF2; CYCS; DNA2; E2F1; E2F7; E2F8; EXO1; GPS2; HIVEP3; IL6; ITGA4; ITGA5; JUN; MYBL2; NFKB1; NR4A1; NUP58; PLK2; POLR3G; POLR3K; PSMA6; RAD51; RBM14; RFC2; RFC5; RFFL; RRM2; SMURF2; SNAPC1; SOCS3; SOD2; SOX9; TEAD2; UHRF1; VDR; ZNF101; ZNF443; ZNF620; ZNF697; ZNF799;
REACTOME	Defective CYP26B1 causes RHFCA	1	1	100	0.0489622	0.229151	CYP26B1;
REACTOME	Defective SLC5A5 causes thyroid dyshormonogenesis 1 (TDH1)	1	1	100	0.0489622	0.229151	SLC5A5;
REACTOME	Variant SLC6A14 may confer susceptibility towards obesity	1	1	100	0.0489622	0.229151	SLC6A14;

## Sheet: BT-549_GEA_down
GO enrichment analysis pathways forBT-549 FGF-2 downregulated genes
Database	Process~name	num_of_Genes	gene_group	percentage%	P-value	Benjamini and Hochberg (FDR)	Genes
GO_BP	GO:0006357~regulation of transcription by RNA polymerase II	76	1632	4.65686	4.78506e-14	8.49827e-11	DDIT3; HNF4A; HLX; TSC22D1; GTF2IRD2B; GTF2IRD2; ZNF114; TSC22D3; VSX1; ISL2; ZFP14; CEBPA; ZNF181; DBP; ZNF607; ZFP30; ZNF10; ZNF608; ZNF470; ZNF420; STAT4; RCOR2; ZNF853; TFAP4; KLF2; CDX2; FOXO4; NR2F2; HHEX; GLIS3; ZNF391; SALL4; SIM2; ZNF717; NR2F1; ZNF497; TFEC; NPAS1; BATF2; ZNF581; ATOH8; LHX9; ZBTB3; HOXA9; HOXA5; HES1; HOXA11; HOXD9; HOXB5; ZNF606; HOXB6; ZNF548; ZFP62; MYC; GLIS2; EOME…
GO_BP	GO:0000122~negative regulation of transcription by RNA polymerase II	47	893	5.26316	2.04928e-10	1.81976e-07	CBX4; TFEC; PER2; ZBTB7B; SNAI1; EOMES; MYC; NR2F1; NR2F2; PAX6; HOXD9; DDIT3; ID1; CEBPA; ID2; ID3; HHEX; PTCH1; SIM2; HES1; ZNF572; GLIS3; JDP2; NR4A3; HDAC10; HEXIM2; TRIB3; CDX2; NPAS1; CITED2; BACH2; GLIS2; TXNIP; CBX8; NOP53; LMCD1; SALL4; FOXD3; ZNF608; HDAC5; ZNF281; KLF2; NR0B1; RARA; ZNF10; ZNF559; ZNF391;
GO_BP	GO:0045892~negative regulation of transcription, DNA-templated	32	552	5.7971	2.39069e-08	1.41529e-05	CBX4; PER2; RARA; NR2F2; DDIT3; ID1; HNF4A; CEBPA; TOB1; NR0B1; TFAP4; ID2; ID3; HHEX; HES1; LBH; HDAC10; PBXIP1; HEXIM2; PRICKLE1; TRIB3; ATOH8; SETDB2; NPAS1; CITED2; GLIS2; ZNF703; LHX9; HDAC5; ZNF281; RCOR2; SAMD11;
GO_BP	GO:0045944~positive regulation of transcription by RNA polymerase II	47	1107	4.24571	1.27442e-07	5.65844e-05	CCN1; TFEC; ZBTB7B; SOX12; TLR3; EOMES; MYC; HOXB5; RARA; HOXA5; NR2F2; PAX6; HOXD9; HOXA9; HOXA13; DDIT3; HNF4A; CEBPA; UCN; FOXO4; TFAP4; HHEX; DBP; IL18; HES1; STAT4; PLAG1; ZFP62; GLIS3; TET1; ZNF606; NR4A3; PBXIP1; ZBED3; ZNF594; CDX2; CITED2; ZNF717; GLIS2; ZNF395; CALCOCO1; SERTAD1; SALL4; FOXD3; HDAC5; KLF2; NR2F1;
GO_BP	GO:0043433~negative regulation of DNA-binding transcription factor activity	10	72	13.8889	2.06985e-06	0.000735211	NUPR1; EOMES; DDIT3; ID1; NR0B1; ID2; ID3; PTCH1; HES1; GLIS2;
GO_BP	GO:0045893~positive regulation of transcription, DNA-templated	30	646	4.64396	5.36516e-06	0.00158809	PER2; TGFB1I1; NUPR1; SNAI1; EOMES; MYC; RARA; CDH1; NR2F2; PAX6; HOXA11; DDIT3; HNF4A; TFAP4; ID2; HHEX; PTCH1; FZD2; LBH; JADE1; GDF7; TP53INP1; ATOH8; CITED2; GLIS2; CALCOCO1; ZNF281; KLF2; TRIM45; LBHD1;
GO_BP	GO:0009749~response to glucose	8	66	12.1212	5.32925e-05	0.0118309	CCN2; HNF4A; SESN2; VAMP2; COL4A3; SARM1; ZBED3; TXNIP;
GO_BP	GO:0009952~anterior/posterior pattern specification	9	86	10.4651	5.26414e-05	0.0118309	NR2F2; HOXA11; HHEX; HOXB5; HOXA5; HOXD9; HOXB6; HES1; HOXA9;
GO_BP	GO:0010629~negative regulation of gene expression	14	226	6.19469	0.00011807	0.0232991	ZBTB7B; CCN2; SERPINF1; UCN; TFAP4; ID2; ID3; PLAG1; RBMS3; TP53INP1; ATOH8; CITED2; ZNF281; SETDB2;
GO_BP	GO:0051726~regulation of cell cycle	14	237	5.90717	0.000188532	0.0325079	PER2; MYC; INHA; FOXO4; TFAP4; ID2; ID3; CABLES1; CDKL2; TP53INP1; BEX2; ZNF703; NOP53; GADD45B;
GO_BP	GO:0060644~mammary gland epithelial cell differentiation	4	13	30.7692	0.000201344	0.0325079	HOXA5; PTCH1; LBH; ZNF703;
GO_BP	GO:0045736~negative regulation of cyclin-dependent protein serine/threonine kinase activity	5	29	17.2414	0.000327498	0.0484696	NR2F2; CEBPA; TFAP4; HHEX; HEXIM2;
GO_BP	GO:0030154~cell differentiation	24	608	3.94737	0.000489013	0.0668067	GADD45B; INHA; CCN2; HHEX; SIM2; HLX; SARM1; SLCO4C1; MYCBPAP; PBXIP1; ZCWPW1; SMOC1; OSGIN1; RARA; NR2F2; ID3; NR2F1; NKX1-2; SOX12; CDX2; HNF4A; ID1; FOXD3; ID2;
GO_BP	GO:0008584~male gonad development	8	99	8.08081	0.000691279	0.0818474	TLR3; NUPR1; INHA; HOXA9; HOXA11; NR0B1; CITED2; LHX9;
GO_BP	GO:0010628~positive regulation of gene expression	19	439	4.32802	0.000662573	0.0818474	ZBTB7B; TLR3; MYC; AMH; HOXA5; PAX6; CCN2; ID1; CEBPA; ACTA2; ID2; ID3; PLAG1; RBMS3; ADM2; GDF7; TP53INP1; CITED2; CALCOCO1;
GO_BP	GO:0032355~response to estradiol	8	105	7.61905	0.000989321	0.109815	F7; RARA; NR2F2; CCN2; OPRL1; UCN; PTCH1; TXNIP;
GO_BP	GO:0051782~negative regulation of cell division	3	9	33.3333	0.00111612	0.116602	MYC; PTCH1; TXNIP;
GO_BP	GO:0009611~response to wounding	6	64	9.375	0.00159472	0.153476	F2RL2; PAX6; CCN2; ID3; HHEX; GRIN2C;
GO_BP	GO:0048704~embryonic skeletal system morphogenesis	5	43	11.6279	0.00164192	0.153476	HOXB5; HOXB6; HOXA5; HOXD9; HOXA9;
GO_BP	GO:0005979~regulation of glycogen biosynthetic process	3	12	25	0.00221795	0.196832	PPP1R3B; PPP1R3C; PPP1R3D;
GO_BP	GO:0016055~Wnt signaling pathway	9	159	5.66038	0.00339149	0.196832	TGFB1I1; FRAT2; DDIT3; HHEX; FZD2; RNF43; ZBED3; CXXC4; CALCOCO1;
GO_BP	GO:0035115~embryonic forelimb morphogenesis	4	31	12.9032	0.00343569	0.196832	HOXD9; HOXA9; HOXA11; HOXA13;
GO_BP	GO:0035493~SNARE complex assembly	3	13	23.0769	0.00269375	0.196832	STX1A; VAMP2; VAMP1;
GO_BP	GO:0038154~interleukin-11-mediated signaling pathway	2	3	66.6667	0.00309514	0.196832	IL6R; IL11RA;
GO_BP	GO:0043065~positive regulation of apoptotic process	13	290	4.48276	0.00341916	0.196832	HRK; CCN1; TLR3; GADD45B; IFIT2; HOXA5; TFAP4; ID3; TP53INP1; CLIP3; BMF; TXNIP; OSGIN1;
GO_BP	GO:0048856~anatomical structure development	5	50	10	0.00301238	0.196832	HOXA11; NR2F1; PAX6; NR2F2; HNF4A;
GO_BP	GO:0061005~cell differentiation involved in kidney development	2	3	66.6667	0.00309514	0.196832	PTCH1; GLIS2;
GO_BP	GO:0065003~protein-containing complex assembly	8	126	6.34921	0.00291663	0.196832	TCAP; NUPR1; FGA; VIL1; VAMP2; TFAP4; HES1; REPS2;
GO_BP	GO:0071549~cellular response to dexamethasone stimulus	4	29	13.7931	0.00276153	0.196832	SERPINF1; TFAP4; FBXO32; PCK2;
GO_BP	GO:0072593~reactive oxygen species metabolic process	4	31	12.9032	0.00343569	0.196832	CCN1; CCN2; SESN2; PDK4;
GO_BP	GO:0120045~stereocilium maintenance	2	3	66.6667	0.00309514	0.196832	PJVK; TPRN;
GO_BP	GO:0001889~liver development	6	77	7.79221	0.00378218	0.198727	RARA; CEBPA; DBP; HES1; HLX; CITED2;
GO_BP	GO:0003281~ventricular septum development	4	32	12.5	0.0038113	0.198727	CCN1; HOXA13; HES1; SALL4;
GO_BP	GO:0005981~regulation of glycogen catabolic process	2	4	50	0.00458773	0.198727	PPP1R3D; PPP1R3B;
GO_BP	GO:0010621~negative regulation of transcription by transcription factor localization	2	4	50	0.00458773	0.198727	ID1; HHEX;
GO_BP	GO:0042361~menaquinone catabolic process	2	4	50	0.00458773	0.198727	CYP4F12; CYP4F3;
GO_BP	GO:0042377~vitamin K catabolic process	2	4	50	0.00458773	0.198727	CYP4F3; CYP4F12;
GO_BP	GO:0042593~glucose homeostasis	7	105	6.66667	0.00408574	0.198727	PAX6; IRS1; HNF4A; CEBPA; SESN2; PTCH1; PDK4;
GO_BP	GO:0045578~negative regulation of B cell differentiation	2	4	50	0.00458773	0.198727	INHA; ID2;
GO_BP	GO:2000479~regulation of cAMP-dependent protein kinase activity	2	4	50	0.00458773	0.198727	MST1; SESN2;
GO_BP	GO:2000813~negative regulation of barbed-end actin filament capping	2	4	50	0.00458773	0.198727	CARMIL2; WASHC2C;
GO_BP	GO:0030326~embryonic limb morphogenesis	4	35	11.4286	0.00510273	0.210755	SP9; HOXA11; PTCH1; SALL4;
GO_BP	GO:0030522~intracellular receptor signaling pathway	4	35	11.4286	0.00510273	0.210755	NR2F1; NR2F2; HNF4A; NR4A3;
GO_BP	GO:0050680~negative regulation of epithelial cell proliferation	5	58	8.62069	0.0054192	0.218739	NUPR1; PAX6; PTCH1; AQP11; MARVELD3;
GO_BP	GO:0006116~NADH oxidation	2	5	40	0.0063469	0.230043	PCK2; GPD1;
GO_BP	GO:0036101~leukotriene B4 catabolic process	2	5	40	0.0063469	0.230043	CYP4F12; CYP4F3;
GO_BP	GO:0042376~phylloquinone catabolic process	2	5	40	0.0063469	0.230043	CYP4F3; CYP4F12;
GO_BP	GO:0060591~chondroblast differentiation	2	5	40	0.0063469	0.230043	CCN1; RARA;
GO_BP	GO:1902513~regulation of organelle transport along microtubule	2	5	40	0.0063469	0.230043	MAP2; HAP1;
GO_BP	GO:0007548~sex differentiation	3	19	15.7895	0.00684179	0.24302	AMH; HNF4A; CDKL2;
GO_BP	GO:0042594~response to starvation	4	39	10.2564	0.0072397	0.252112	ULK1; DDIT3; PDK4; PCK2;
GO_BP	GO:0001658~branching involved in ureteric bud morphogenesis	3	40	7.5	0.0416606	0.277481	MYC; HOXA11; PTCH1;
GO_BP	GO:0001709~cell fate determination	2	18	11.1111	0.0492791	0.277481	PAX6; PTCH1;
GO_BP	GO:0001829~trophectodermal cell differentiation	2	15	13.3333	0.0365309	0.277481	CDX2; CITED2;
GO_BP	GO:0001843~neural tube closure	5	77	6.49351	0.0159953	0.277481	RARA; PTCH1; PRICKLE1; CITED2; SALL4;
GO_BP	GO:0001892~embryonic placenta development	2	18	11.1111	0.0492791	0.277481	CEBPA; CITED2;
GO_BP	GO:0001964~startle response	2	13	15.3846	0.028873	0.277481	UCN; NPAS1;
GO_BP	GO:0002041~intussusceptive angiogenesis	1	1	100	0.0355497	0.277481	CCN1;
GO_BP	GO:0002302~CD8-positive, alpha-beta T cell differentiation involved in immune response	1	1	100	0.0355497	0.277481	EOMES;
GO_BP	GO:0002690~positive regulation of leukocyte chemotaxis	2	13	15.3846	0.028873	0.277481	F7; IL6R;
GO_BP	GO:0003151~outflow tract morphogenesis	3	43	6.97674	0.0492958	0.277481	FZD2; HES1; CITED2;
GO_BP	GO:0003322~pancreatic A cell development	1	1	100	0.0355497	0.277481	PAX6;
GO_BP	GO:0005977~glycogen metabolic process	3	29	10.3448	0.019321	0.277481	PPP1R3D; PPP1R3B; PPP1R3C;
GO_BP	GO:0005978~glycogen biosynthetic process	2	18	11.1111	0.0492791	0.277481	PER2; PPP1R3C;
GO_BP	GO:0006094~gluconeogenesis	3	30	10	0.0209769	0.277481	PER2; GPD1; PCK2;
GO_BP	GO:0006476~protein deacetylation	2	14	14.2857	0.0326129	0.277481	HDAC10; HDAC5;
GO_BP	GO:0006591~ornithine metabolic process	1	1	100	0.0355497	0.277481	HNF4A;
GO_BP	GO:0006785~heme B biosynthetic process	1	1	100	0.0355497	0.277481	ABCB6;
GO_BP	GO:0006906~vesicle fusion	3	41	7.31707	0.0441343	0.277481	VAMP2; STX1A; VAMP1;
GO_BP	GO:0007160~cell-matrix adhesion	5	97	5.15464	0.0367013	0.277481	TMEM8B; FGA; VTN; CCN2; ADAMTS13;
GO_BP	GO:0007275~multicellular organism development	8	213	3.75587	0.0464692	0.277481	WNT9A; HOXA9; HOXA11; ID3; HLX; PBXIP1; ERBB3; FGFR3;
GO_BP	GO:0007530~sex determination	2	7	28.5714	0.0106252	0.277481	AMH; CITED2;
GO_BP	GO:0007600~sensory perception	2	12	16.6667	0.025319	0.277481	OPRL1; ASIC3;
GO_BP	GO:0007623~circadian rhythm	4	63	6.34921	0.0322473	0.277481	PER2; F7; ID2; DBP;
GO_BP	GO:0008104~protein localization	5	75	6.66667	0.0145034	0.277481	ULK1; NR0B1; HAP1; WNK4; PARD3B;
GO_BP	GO:0008284~positive regulation of cell population proliferation	17	498	3.41365	0.0120913	0.277481	MYC; IL6R; RARA; FGFR3; CCN2; IRS1; HES1; HLX; AQP11; TET1; CDX2; ZNF703; CBX8; SERTAD1; HILPDA; ERBB3; IL11RA;
GO_BP	GO:0008285~negative regulation of cell population proliferation	14	396	3.53535	0.0166485	0.277481	IFIT3; WNT9A; TGFB1I1; RARA; DNAJB2; HNF4A; CEBPA; TOB1; FOXO4; TFAP4; COL4A3; GPNMB; TP53INP1; NUPR1;
GO_BP	GO:0008406~gonad development	2	13	15.3846	0.028873	0.277481	NR0B1; IRX5;
GO_BP	GO:0008593~regulation of Notch signaling pathway	2	18	11.1111	0.0492791	0.277481	MFNG; PRAG1;
GO_BP	GO:0008655~pyrimidine-containing compound salvage	1	1	100	0.0355497	0.277481	CDA;
GO_BP	GO:0009058~biosynthetic process	2	15	13.3333	0.0365309	0.277481	PBLD; ALDH1L2;
GO_BP	GO:0009408~response to heat	3	42	7.14286	0.0466796	0.277481	TGFB1I1; TP53INP1; ASIC3;
GO_BP	GO:0009444~pyruvate oxidation	1	1	100	0.0355497	0.277481	NR4A3;
GO_BP	GO:0009566~fertilization	4	43	9.30233	0.00989585	0.277481	NR2F2; MEIOB; SPTBN4; RIMBP3;
GO_BP	GO:0009612~response to mechanical stimulus	4	54	7.40741	0.0202067	0.277481	CLCN6; PTCH1; CITED2; TXNIP;
GO_BP	GO:0009954~proximal/distal pattern formation	3	24	12.5	0.0121662	0.277481	HOXA11; HOXA9; HOXD9;
GO_BP	GO:0009956~radial pattern formation	1	1	100	0.0355497	0.277481	NR2F2;
GO_BP	GO:0009968~negative regulation of signal transduction	4	41	9.7561	0.00850003	0.277481	RGS11; ERBB3; DDIT4L; CISH;
GO_BP	GO:0010037~response to carbon dioxide	1	1	100	0.0355497	0.277481	F7;
GO_BP	GO:0010447~response to acidic pH	2	14	14.2857	0.0326129	0.277481	SERPINF1; ASIC3;
GO_BP	GO:0010506~regulation of autophagy	5	69	7.24638	0.0105947	0.277481	NUPR1; DDIT3; RAB39B; TRIB3; RRAGB;
GO_BP	GO:0010518~positive regulation of phospholipase activity	2	7	28.5714	0.0106252	0.277481	CCN1; FGFR3;
GO_BP	GO:0010611~regulation of cardiac muscle hypertrophy	1	1	100	0.0355497	0.277481	LMCD1;
GO_BP	GO:0010720~positive regulation of cell development	1	1	100	0.0355497	0.277481	HOXA11;
GO_BP	GO:0010828~positive regulation of glucose transmembrane transport	2	7	28.5714	0.0106252	0.277481	NR4A3; CLIP3;
GO_BP	GO:0010996~response to auditory stimulus	2	13	15.3846	0.028873	0.277481	UCN; KIAA0319;
GO_BP	GO:0015793~glycerol transport	2	7	28.5714	0.0106252	0.277481	AQP7; AQP11;
GO_BP	GO:0015826~threonine transport	1	1	100	0.0355497	0.277481	SLC1A4;
GO_BP	GO:0016525~negative regulation of angiogenesis	5	90	5.55556	0.0282035	0.277481	HOXA5; SERPINF1; FOXO4; COL4A3; HHEX;
GO_BP	GO:0016575~histone deacetylation	3	40	7.5	0.0416606	0.277481	HDAC10; HDAC5; RCOR2;
GO_BP	GO:0018272~protein-pyridoxal-5-phosphate linkage via peptidyl-N6-pyridoxal phosphate-L-lysine	1	1	100	0.0355497	0.277481	CTH;
GO_BP	GO:0018276~isopeptide cross-linking via N6-glycyl-L-lysine	1	1	100	0.0355497	0.277481	RNF113A;
GO_BP	GO:0019369~arachidonic acid metabolic process	3	34	8.82353	0.0283546	0.277481	CYP4F3; FAAH2; CYP4F12;
GO_BP	GO:0021509~roof plate formation	1	1	100	0.0355497	0.277481	GDF7;
GO_BP	GO:0021534~cell proliferation in hindbrain	1	1	100	0.0355497	0.277481	C5AR1;
GO_BP	GO:0021557~oculomotor nerve development	1	1	100	0.0355497	0.277481	HES1;
GO_BP	GO:0021558~trochlear nerve development	1	1	100	0.0355497	0.277481	HES1;
GO_BP	GO:0021602~cranial nerve morphogenesis	1	1	100	0.0355497	0.277481	CITED2;
GO_BP	GO:0021778~oligodendrocyte cell fate specification	1	1	100	0.0355497	0.277481	PAX6;
GO_BP	GO:0021905~forebrain-midbrain boundary formation	1	1	100	0.0355497	0.277481	PAX6;
GO_BP	GO:0021983~pituitary gland development	3	28	10.7143	0.0177404	0.277481	CDH1; PAX6; NR0B1;
GO_BP	GO:0022612~gland morphogenesis	2	8	25	0.0131252	0.277481	PLAG1; GDF7;
GO_BP	GO:0030182~neuron differentiation	7	151	4.63576	0.0241043	0.277481	WNT9A; ID1; ID3; FZD2; ATOH8; LHX9; IRX5;
GO_BP	GO:0030195~negative regulation of blood coagulation	2	13	15.3846	0.028873	0.277481	VTN; PROC;
GO_BP	GO:0030198~extracellular matrix organization	7	149	4.69799	0.0226748	0.277481	CCN1; SMOC1; ADAMTS15; ADAMTS13; COL16A1; COL4A4; COL4A3;
GO_BP	GO:0030308~negative regulation of cell growth	6	121	4.95868	0.0270796	0.277481	DNAJB2; CDA; HNF4A; SESN2; JADE1; OSGIN1;
GO_BP	GO:0030517~negative regulation of axon extension	2	17	11.7647	0.0448713	0.277481	MAP2; KIAA0319;
GO_BP	GO:0030850~prostate gland development	2	9	22.2222	0.0158534	0.277481	RARA; PTCH1;
GO_BP	GO:0030851~granulocyte differentiation	2	11	18.1818	0.0219589	0.277481	CEBPA; CITED2;
GO_BP	GO:0030855~epithelial cell differentiation	5	68	7.35294	0.0100222	0.277481	TGFB1I1; VIL1; ID3; FZD2; GDF7;
GO_BP	GO:0031065~positive regulation of histone deacetylation	2	13	15.3846	0.028873	0.277481	ZBTB7B; JDP2;
GO_BP	GO:0031100~animal organ regeneration	3	41	7.31707	0.0441343	0.277481	F7; C5AR1; NR4A3;
GO_BP	GO:0031115~negative regulation of microtubule polymerization	2	13	15.3846	0.028873	0.277481	MAP2; CLIP3;
GO_BP	GO:0031290~retinal ganglion cell axon guidance	2	17	11.7647	0.0448713	0.277481	SLIT1; ISL2;
GO_BP	GO:0032091~negative regulation of protein binding	4	73	5.47945	0.0496524	0.277481	IFIT2; DNAJB2; ID1; CFHR1;
GO_BP	GO:0032233~positive regulation of actin filament bundle assembly	2	13	15.3846	0.028873	0.277481	VIL1; ID1;
GO_BP	GO:0032436~positive regulation of proteasomal ubiquitin-dependent protein catabolic process	5	77	6.49351	0.0159953	0.277481	DNAJB2; CEBPA; PRICKLE1; NOP53; TRIB3;
GO_BP	GO:0032689~negative regulation of interferon-gamma production	3	40	7.5	0.0416606	0.277481	INHA; RARA; DDIT3;
GO_BP	GO:0032722~positive regulation of chemokine production	3	42	7.14286	0.0466796	0.277481	TLR3; IL6R; IL18;
GO_BP	GO:0032736~positive regulation of interleukin-13 production	2	12	16.6667	0.025319	0.277481	RARA; IL18;
GO_BP	GO:0032836~glomerular basement membrane development	2	10	20	0.0188009	0.277481	COL4A4; COL4A3;
GO_BP	GO:0032868~response to insulin	4	70	5.71429	0.0439819	0.277481	ZBTB7B; IRS1; SESN2; ZBED3;
GO_BP	GO:0032869~cellular response to insulin stimulus	5	100	5	0.0407755	0.277481	IRS1; VAMP2; TRIB3; HDAC5; PCK2;
GO_BP	GO:0032901~positive regulation of neurotrophin production	1	1	100	0.0355497	0.277481	HAP1;
GO_BP	GO:0032922~circadian regulation of gene expression	4	68	5.88235	0.0404153	0.277481	PER2; ID2; ID3; ID1;
GO_BP	GO:0032967~positive regulation of collagen biosynthetic process	3	26	11.5385	0.0148043	0.277481	CCN2; UCN; CBX8;
GO_BP	GO:0033013~tetrapyrrole metabolic process	1	1	100	0.0355497	0.277481	ABCB6;
GO_BP	GO:0033595~response to genistein	1	1	100	0.0355497	0.277481	F7;
GO_BP	GO:0033601~positive regulation of mammary gland epithelial cell proliferation	2	8	25	0.0131252	0.277481	ZNF703; MST1;
GO_BP	GO:0034128~negative regulation of MyD88-independent toll-like receptor signaling pathway	1	1	100	0.0355497	0.277481	SARM1;
GO_BP	GO:0034346~positive regulation of type III interferon production	1	1	100	0.0355497	0.277481	TLR3;
GO_BP	GO:0034589~hydroxyproline transport	1	1	100	0.0355497	0.277481	SLC1A4;
GO_BP	GO:0035137~hindlimb morphogenesis	2	7	28.5714	0.0106252	0.277481	HOXD9; PTCH1;
GO_BP	GO:0035262~gonad morphogenesis	1	1	100	0.0355497	0.277481	LHX9;
GO_BP	GO:0035457~cellular response to interferon-alpha	2	11	18.1818	0.0219589	0.277481	IFIT3; IFIT2;
GO_BP	GO:0035825~homologous recombination	1	1	100	0.0355497	0.277481	HDAC10;
GO_BP	GO:0035988~chondrocyte proliferation	2	12	16.6667	0.025319	0.277481	FGFR3; CCN2;
GO_BP	GO:0036164~cell-abiotic substrate adhesion	1	1	100	0.0355497	0.277481	ID1;
GO_BP	GO:0038097~positive regulation of mast cell activation by Fc-epsilon receptor signaling pathway	1	1	100	0.0355497	0.277481	NR4A3;
GO_BP	GO:0040029~regulation of gene expression, epigenetic	2	15	13.3333	0.0365309	0.277481	HDAC5; KLF2;
GO_BP	GO:0042311~vasodilation	3	35	8.57143	0.030387	0.277481	PLA2G6; UCN; KLF2;
GO_BP	GO:0042531~positive regulation of tyrosine phosphorylation of STAT protein	4	67	5.97015	0.0386961	0.277481	IL6R; FGFR3; IL18; HES1;
GO_BP	GO:0042930~enterobactin transport	1	1	100	0.0355497	0.277481	ASIC3;
GO_BP	GO:0043171~peptide catabolic process	2	16	12.5	0.0406195	0.277481	ADAMTS13; CPQ;
GO_BP	GO:0043434~response to peptide hormone	4	49	8.16327	0.0149462	0.277481	CCN2; IRS1; HHEX; STAT4;
GO_BP	GO:0044319~wound healing, spreading of cells	2	16	12.5	0.0406195	0.277481	CCN1; CARMIL2;
GO_BP	GO:0044524~protein sulfhydration	1	1	100	0.0355497	0.277481	CTH;
GO_BP	GO:0045103~intermediate filament-based process	1	1	100	0.0355497	0.277481	SYNC;
GO_BP	GO:0045165~cell fate commitment	4	55	7.27273	0.0213788	0.277481	SOX12; TGFB1I1; GDF7; WNT9A;
GO_BP	GO:0045197~establishment or maintenance of epithelial cell apical/basal polarity	2	18	11.1111	0.0492791	0.277481	CDX2; PARD3B;
GO_BP	GO:0045599~negative regulation of fat cell differentiation	4	47	8.51064	0.0131144	0.277481	TGFB1I1; DDIT3; JDP2; TRIB3;
GO_BP	GO:0045630~positive regulation of T-helper 2 cell differentiation	2	7	28.5714	0.0106252	0.277481	RARA; IL18;
GO_BP	GO:0045662~negative regulation of myoblast differentiation	3	22	13.6364	0.00982176	0.277481	DDIT3; ID3; IL18;
GO_BP	GO:0045776~negative regulation of blood pressure	3	25	12	0.0134483	0.277481	OPRL1; UCN; ADM2;
GO_BP	GO:0045787~positive regulation of cell cycle	3	32	9.375	0.0245151	0.277481	NUPR1; RARA; CITED2;
GO_BP	GO:0045911~positive regulation of DNA recombination	1	1	100	0.0355497	0.277481	ZCWPW1;
GO_BP	GO:0045977~positive regulation of mitotic cell cycle, embryonic	1	1	100	0.0355497	0.277481	HES1;
GO_BP	GO:0045980~negative regulation of nucleotide metabolic process	1	1	100	0.0355497	0.277481	CDA;
GO_BP	GO:0048147~negative regulation of fibroblast proliferation	3	29	10.3448	0.019321	0.277481	NUPR1; MYC; TP53INP1;
GO_BP	GO:0048488~synaptic vesicle endocytosis	3	40	7.5	0.0416606	0.277481	VAMP2; STX1A; NLGN3;
GO_BP	GO:0048557~embryonic digestive tract morphogenesis	2	16	12.5	0.0406195	0.277481	ID2; HLX;
GO_BP	GO:0048596~embryonic camera-type eye morphogenesis	2	14	14.2857	0.0326129	0.277481	PAX6; CITED2;
GO_BP	GO:0048640~negative regulation of developmental growth	1	1	100	0.0355497	0.277481	FGFR3;
GO_BP	GO:0048661~positive regulation of smooth muscle cell proliferation	4	60	6.66667	0.0278573	0.277481	IL6R; ID2; IL18; NR4A3;
GO_BP	GO:0048663~neuron fate commitment	2	18	11.1111	0.0492791	0.277481	PAX6; ID2;
GO_BP	GO:0048711~positive regulation of astrocyte differentiation	2	11	18.1818	0.0219589	0.277481	ID2; HES1;
GO_BP	GO:0048853~forebrain morphogenesis	2	9	22.2222	0.0158534	0.277481	SLIT1; GDF7;
GO_BP	GO:0048935~peripheral nervous system neuron development	2	10	20	0.0188009	0.277481	HOXD9; ISL2;
GO_BP	GO:0050679~positive regulation of epithelial cell proliferation	4	60	6.66667	0.0278573	0.277481	MYC; C5AR1; ID1; NR4A3;
GO_BP	GO:0050714~positive regulation of protein secretion	4	47	8.51064	0.0131144	0.277481	APBB3; FGA; ANG; ADAM8;
GO_BP	GO:0050769~positive regulation of neurogenesis	3	31	9.67742	0.0227083	0.277481	RASSF10; SERPINF1; HAP1;
GO_BP	GO:0050872~white fat cell differentiation	2	14	14.2857	0.0326129	0.277481	PER2; CEBPA;
GO_BP	GO:0050896~response to stimulus	4	67	5.97015	0.0386961	0.277481	SCNN1D; IRX5; CYP4V2; VSX1;
GO_BP	GO:0051014~actin filament severing	2	13	15.3846	0.028873	0.277481	VIL1; AVIL;
GO_BP	GO:0051141~negative regulation of NK T cell proliferation	1	1	100	0.0355497	0.277481	ZBTB7B;
GO_BP	GO:0051260~protein homooligomerization	6	111	5.40541	0.0189666	0.277481	KCNC3; AQP11; KCTD7; KCTD15; NLRP1; KCND1;
GO_BP	GO:0051693~actin filament capping	2	11	18.1818	0.0219589	0.277481	VIL1; SPTBN4;
GO_BP	GO:0055088~lipid homeostasis	4	46	8.69565	0.0122549	0.277481	HNF4A; CEBPA; TLCD2; ABHD4;
GO_BP	GO:0055091~phospholipid homeostasis	2	15	13.3333	0.0365309	0.277481	TLCD2; HNF4A;
GO_BP	GO:0060010~Sertoli cell fate commitment	1	1	100	0.0355497	0.277481	RARA;
GO_BP	GO:0060065~uterus development	2	13	15.3846	0.028873	0.277481	HOXA9; HOXA11;
GO_BP	GO:0060173~limb development	3	35	8.57143	0.030387	0.277481	RARA; NR2F2; SMOC1;
GO_BP	GO:0060395~SMAD protein signal transduction	4	61	6.55738	0.0292783	0.277481	HNF4A; ATOH8; INHA; GDF7;
GO_BP	GO:0060452~positive regulation of cardiac muscle contraction	2	8	25	0.0131252	0.277481	CCN2; UCN;
GO_BP	GO:0060707~trophoblast giant cell differentiation	2	13	15.3846	0.028873	0.277481	SNAI1; NR2F2;
GO_BP	GO:0060716~labyrinthine layer blood vessel development	2	18	11.1111	0.0492791	0.277481	CCN1; HES1;
GO_BP	GO:0060749~mammary gland alveolus development	2	15	13.3333	0.0365309	0.277481	HOXA5; ID2;
GO_BP	GO:0060806~negative regulation of cell differentiation involved in embryonic placenta development	1	1	100	0.0355497	0.277481	SNAI1;
GO_BP	GO:0060847~endothelial cell fate specification	1	1	100	0.0355497	0.277481	HOXA13;
GO_BP	GO:0060972~left/right pattern formation	2	7	28.5714	0.0106252	0.277481	SNAI1; CITED2;
GO_BP	GO:0060994~regulation of transcription from RNA polymerase II promoter involved in kidney development	1	1	100	0.0355497	0.277481	GLIS2;
GO_BP	GO:0061072~iris morphogenesis	2	9	22.2222	0.0158534	0.277481	WNT9A; PAX6;
GO_BP	GO:0061106~negative regulation of stomach neuroendocrine cell differentiation	1	1	100	0.0355497	0.277481	HES1;
GO_BP	GO:0061303~cornea development in camera-type eye	2	10	20	0.0188009	0.277481	WNT9A; PAX6;
GO_BP	GO:0061339~establishment or maintenance of monopolar cell polarity	1	1	100	0.0355497	0.277481	CARMIL2;
GO_BP	GO:0061476~response to anticoagulant	1	1	100	0.0355497	0.277481	F7;
GO_BP	GO:0062099~negative regulation of programmed necrotic cell death	1	1	100	0.0355497	0.277481	NUPR1;
GO_BP	GO:0070102~interleukin-6-mediated signaling pathway	2	14	14.2857	0.0326129	0.277481	IL6R; CEBPA;
GO_BP	GO:0070328~triglyceride homeostasis	3	31	9.67742	0.0227083	0.277481	HNF4A; SESN2; IL18;
GO_BP	GO:0070365~hepatocyte differentiation	2	14	14.2857	0.0326129	0.277481	HNF4A; PCK2;
GO_BP	GO:0070663~regulation of leukocyte proliferation	1	1	100	0.0355497	0.277481	HHEX;
GO_BP	GO:0070828~heterochromatin organization	2	8	25	0.0131252	0.277481	SNAI1; SETDB2;
GO_BP	GO:0070986~left/right axis specification	2	14	14.2857	0.0326129	0.277481	SETDB2; CITED2;
GO_BP	GO:0071285~cellular response to lithium ion	2	14	14.2857	0.0326129	0.277481	CDH1; CEBPA;
GO_BP	GO:0072141~renal interstitial fibroblast development	1	1	100	0.0355497	0.277481	HES1;
GO_BP	GO:0072377~blood coagulation, common pathway	1	1	100	0.0355497	0.277481	FGA;
GO_BP	GO:0072703~cellular response to methyl methanesulfonate	1	1	100	0.0355497	0.277481	TP53INP1;
GO_BP	GO:0072750~cellular response to leptomycin B	1	1	100	0.0355497	0.277481	ID3;
GO_BP	GO:0080170~hydrogen peroxide transmembrane transport	1	1	100	0.0355497	0.277481	AQP11;
GO_BP	GO:0086005~ventricular cardiac muscle cell action potential	2	17	11.7647	0.0448713	0.277481	SCN3B; KCNE4;
GO_BP	GO:0090096~positive regulation of metanephric cap mesenchymal cell proliferation	1	1	100	0.0355497	0.277481	MYC;
GO_BP	GO:0090200~positive regulation of release of cytochrome c from mitochondria	3	28	10.7143	0.0177404	0.277481	HRK; PLA2G6; BMF;
GO_BP	GO:0090721~primary adaptive immune response involving T cells and B cells	1	1	100	0.0355497	0.277481	BACH2;
GO_BP	GO:0097380~dorsal spinal cord interneuron anterior axon guidance	1	1	100	0.0355497	0.277481	LHX9;
GO_BP	GO:0097468~programmed cell death in response to reactive oxygen species	1	1	100	0.0355497	0.277481	PJVK;
GO_BP	GO:0098849~cellular detoxification of cadmium ion	1	1	100	0.0355497	0.277481	ABCB6;
GO_BP	GO:0140374~antiviral innate immune response	2	15	13.3333	0.0365309	0.277481	MX1; NLRP1;
GO_BP	GO:0150078~positive regulation of neuroinflammatory response	2	8	25	0.0131252	0.277481	NUPR1; IL18;
GO_BP	GO:1900480~regulation of diacylglycerol biosynthetic process	1	1	100	0.0355497	0.277481	AVIL;
GO_BP	GO:1901148~gene expression involved in extracellular matrix organization	1	1	100	0.0355497	0.277481	PBXIP1;
GO_BP	GO:1901339~regulation of store-operated calcium channel activity	1	1	100	0.0355497	0.277481	PLA2G6;
GO_BP	GO:1901653~cellular response to peptide	2	15	13.3333	0.0365309	0.277481	ID1; KLF2;
GO_BP	GO:1902010~negative regulation of translation in response to endoplasmic reticulum stress	1	1	100	0.0355497	0.277481	SESN2;
GO_BP	GO:1902178~fibroblast growth factor receptor apoptotic signaling pathway	1	1	100	0.0355497	0.277481	FGFR3;
GO_BP	GO:1903644~regulation of chaperone-mediated protein folding	1	1	100	0.0355497	0.277481	DNAJB2;
GO_BP	GO:1903812~L-serine import across plasma membrane	1	1	100	0.0355497	0.277481	SLC1A4;
GO_BP	GO:1903827~regulation of cellular protein localization	2	15	13.3333	0.0365309	0.277481	MAP2; TRIM67;
GO_BP	GO:1903988~iron ion export across plasma membrane	1	1	100	0.0355497	0.277481	SLC40A1;
GO_BP	GO:1904400~response to Thyroid stimulating hormone	1	1	100	0.0355497	0.277481	F7;
GO_BP	GO:1904677~positive regulation of somatic stem cell division	1	1	100	0.0355497	0.277481	LBH;
GO_BP	GO:1904784~NLRP1 inflammasome complex assembly	1	1	100	0.0355497	0.277481	NLRP1;
GO_BP	GO:1905217~response to astaxanthin	1	1	100	0.0355497	0.277481	F7;
GO_BP	GO:1905225~response to thyrotropin-releasing hormone	1	1	100	0.0355497	0.277481	F7;
GO_BP	GO:1905934~negative regulation of cell fate determination	1	1	100	0.0355497	0.277481	HES1;
GO_BP	GO:1990253~cellular response to leucine starvation	2	10	20	0.0188009	0.277481	SESN2; RRAGB;
GO_BP	GO:1990442~intrinsic apoptotic signaling pathway in response to nitrosative stress	1	1	100	0.0355497	0.277481	DDIT3;
GO_BP	GO:2000103~positive regulation of mammary stem cell proliferation	1	1	100	0.0355497	0.277481	LBH;
GO_BP	GO:2000194~regulation of female gonad development	1	1	100	0.0355497	0.277481	NUPR1;
GO_BP	GO:2000227~negative regulation of pancreatic A cell differentiation	1	1	100	0.0355497	0.277481	HES1;
GO_BP	GO:2000304~positive regulation of ceramide biosynthetic process	2	6	33.3333	0.00836263	0.277481	CCN1; PLA2G6;
GO_BP	GO:2000415~positive regulation of fibronectin-dependent thymocyte migration	1	1	100	0.0355497	0.277481	ADAM8;
GO_BP	GO:2000691~negative regulation of cardiac muscle cell myoblast differentiation	1	1	100	0.0355497	0.277481	PRICKLE1;
GO_BP	GO:2000737~negative regulation of stem cell differentiation	2	16	12.5	0.0406195	0.277481	HES1; LBH;
GO_BP	GO:2001051~positive regulation of tendon cell differentiation	1	1	100	0.0355497	0.277481	GDF7;
GO_MF	GO:0000978~RNA polymerase II cis-regulatory region sequence-specific DNA binding	66	1191	5.54156	0	0	MYC; RARA; NR2F1; HOXA5; PAX6; DDIT3; HHEX; PLAG1; GLIS3; CDX2; ZNF395; CALCOCO1; HDAC5; ZNF281; ZNF548; ZNF420; STAT4; ZNF606; ZNF594; SOX12; CEBPA; HOXD9; HOXA9; ZNF605; ZBTB3; ZNF181; TFEC; BACH2; HOXA11; HNF4A; ZNF717; HOXB6; ATOH8; ZNF114; NKX1-2; ZFP14; NR4A3; ZBTB7B; SALL4; TFAP4; HES1; ZFP30; ZFP62; SNAI1; ZNF396; FOXO4; NR2F2; FOXD3; EOMES; ZNF607; ZNF497; KLF2; ZNF853; ZNF470; ZNF581; B…
GO_MF	GO:0000981~DNA-binding transcription factor activity, RNA polymerase II-specific	65	1266	5.13428	4.3221e-13	9.96244e-11	TFEC; SOX12; MYC; HOXB5; SP9; RARA; HOXB6; HOXA5; PAX6; HOXD9; HOXA9; HOXA13; DDIT3; HNF4A; CEBPA; IRX5; FOXO4; TFAP4; HHEX; DBP; SIM2; STAT4; HLX; GTF2IRD2B; GTF2IRD2; BATF2; JDP2; NR4A3; ISL2; ZBED3; ZNF396; ATOH8; CDX2; NPAS1; BACH2; LHX9; VSX1; NKX1-2; FOXD3; KLF2; ZFP14; ZNF10; ZFP30; GLIS2; SALL4; ZNF853; ZNF281; PLAG1; HOXA11; ZNF420; GLIS3; ZNF570; ZBTB3; ZNF605; ZNF329; ZBTB7B; ZNF559; Z…
GO_MF	GO:1990837~sequence-specific double-stranded DNA binding	33	552	5.97826	7.05226e-09	1.0837e-06	TFEC; ZBTB7B; SOX12; SNAI1; EOMES; HOXB5; SP9; RARA; NR2F1; HOXB6; HOXA5; PAX6; HOXD9; HOXA9; HOXA11; HOXA13; HNF4A; IRX5; FOXO4; TFAP4; DBP; HES1; JDP2; ISL2; ZNF396; CDX2; BACH2; GLIS2; LHX9; VSX1; FOXD3; ZNF281; KLF2;
GO_MF	GO:0003700~DNA-binding transcription factor activity	27	441	6.12245	1.11011e-07	1.2794e-05	MYC; RARA; NR2F1; HOXA5; NR2F2; PAX6; DDIT3; HNF4A; CEBPA; FOXO4; SIM2; STAT4; PLAG1; ATOH8; NPAS1; VSX1; FOXD3; ZNF281; KLF2; ZNF497; ZNF581; HOXD9; CDX2; ZNF362; ZNF395; HOXA9; SNAI1;
GO_MF	GO:0001228~DNA-binding transcription activator activity, RNA polymerase II-specific	26	447	5.81655	4.86014e-07	4.48105e-05	TFEC; ZBTB7B; SOX12; MYC; HOXB5; HOXA5; PAX6; HOXA9; HOXA13; DDIT3; HNF4A; CEBPA; FOXO4; TFAP4; HHEX; DBP; PLAG1; GLIS3; NR4A3; PBXIP1; GLIS2; ZNF395; ZNF594; ZNF717; ZNF606; ZFP62;
GO_MF	GO:0001227~DNA-binding transcription repressor activity, RNA polymerase II-specific	18	310	5.80645	2.92713e-05	0.00224901	TFEC; SNAI1; MYC; NR2F1; PAX6; HOXD9; HHEX; HES1; GLIS3; JDP2; CDX2; BACH2; FOXD3; ZNF281; ZNF391; ZNF572; ZNF559; ZNF10;
GO_MF	GO:0140110~transcription regulator activity	4	8	50	4.49605e-05	0.00296097	SERTAD1; ID3; ID1; ID2;
GO_MF	GO:0000976~transcription cis-regulatory region binding	14	214	6.54206	6.83941e-05	0.00394121	CBX4; PER2; SOX12; PAX6; DDIT3; HNF4A; CEBPA; TFAP4; HHEX; GLIS2; CALCOCO1; HDAC5; ZNF281; VSX1;
GO_MF	GO:2001069~glycogen binding	3	8	37.5	0.000848329	0.0434533	PPP1R3B; PPP1R3C; PPP1R3D;
GO_MF	GO:0140416~transcription regulator inhibitor activity	4	21	19.0476	0.000955562	0.0440514	DDIT3; ID1; ID2; ID3;
GO_MF	GO:0008327~methyl-CpG binding	4	25	16	0.00169568	0.0710643	TET1; CDX2; ZCWPW1; CXXC4;
GO_MF	GO:0070888~E-box binding	5	48	10.4167	0.00255833	0.0982827	SNAI1; MYC; TFAP4; HES1; ATOH8;
GO_MF	GO:0004921~interleukin-11 receptor activity	2	3	66.6667	0.00309514	0.101918	IL6R; IL11RA;
GO_MF	GO:0019970~interleukin-11 binding	2	3	66.6667	0.00309514	0.101918	IL11RA; IL6R;
GO_MF	GO:0004879~nuclear receptor activity	5	53	9.43396	0.00379853	0.116742	RARA; NR2F2; NR4A3; NR2F1; HNF4A;
GO_MF	GO:0008201~heparin binding	9	165	5.45455	0.00427124	0.123065	ANG; VTN; PTCH1; GPNMB; ADAMTS15; SMOC1; CCN1; SLIT1; CCN2;
GO_MF	GO:0008270~zinc ion binding	26	831	3.12876	0.00655036	0.152202	RARA; NR2F1; NR2F2; CDA; HNF4A; ADAM8; AGBL2; ZNF385C; CYHR1; TRIM67; USP51; ADAMTS13; TRIM73; TET1; ADAMTS15; NR4A3; HDAC10; PRICKLE1; SETDB2; TRIM2; USP44; ZCWPW1; CXXC4; TRIM45; LMCD1; DTX4;
GO_MF	GO:0015254~glycerol channel activity	2	5	40	0.0063469	0.152202	AQP7; AQP11;
GO_MF	GO:0046872~metal ion binding	59	2328	2.53436	0.00660312	0.152202	MFNG; ZBTB7B; RNF113A; TGFB1I1; ZNF862; PDE8B; SNAI1; FGA; ZNF853; SP9; ZNF10; MAT2A; YPEL3; ZNF181; ZNF362; RNF43; PLAG1; ZNF470; JADE1; KSR2; ZNF497; ZNF572; ZNF605; ZNF329; DTX3; THAP8; ZFP62; ZNF114; GLIS3; ZNF548; ZNF420; ZNF606; ISL2; ZBED3; ZNF594; ZNF396; ZNF570; AIFM3; ZNF607; ZNF559; ZNF717; GLIS2; ZBTB3; ZNF703; ZNF395; ZFP14; LHX9; KCND1; ZNF581; CALCOCO1; PDP2; ZNF391; SALL4; ZNF608;…
GO_MF	GO:0050051~leukotriene-B4 20-monooxygenase activity	2	5	40	0.0063469	0.152202	CYP4F3; CYP4F12;
GO_MF	GO:0043565~sequence-specific DNA binding	11	247	4.45344	0.00713755	0.154887	EOMES; NR2F1; NR2F2; HOXA13; FOXO4; TFAP4; HHEX; HES1; HLX; CALCOCO1; ZNF281;
GO_MF	GO:0061629~RNA polymerase II-specific DNA-binding transcription factor binding	7	118	5.9322	0.00739157	0.154887	EOMES; HNF4A; CEBPA; ID2; HES1; CITED2; HDAC5;
GO_MF	GO:0044323~retinoic acid-responsive element binding	2	6	33.3333	0.00836263	0.167616	RARA; NR2F1;
GO_MF	GO:0008391~arachidonic acid monooxygenase activity	2	7	28.5714	0.0106252	0.204093	CYP4F12; CYP4F3;
GO_MF	GO:0000977~RNA polymerase II transcription regulatory region sequence-specific DNA binding	13	343	3.79009	0.0125054	0.224101	SNAI1; RARA; HOXD9; DBP; FOXD3; ZNF559; ZNF329; SIM2; LHX9; ZNF10; CDX2; NPAS1; ZNF391;
GO_MF	GO:0043008~ATP-dependent protein binding	2	8	25	0.0131252	0.224101	PLA2G6; STX1A;
GO_MF	GO:0048495~Roundabout binding	2	8	25	0.0131252	0.224101	TGFB1I1; SLIT1;
GO_MF	GO:0008134~transcription factor binding	9	203	4.4335	0.0146262	0.232506	MYC; RARA; PAX6; DDIT3; CEBPA; NR0B1; HHEX; HDAC5; APBB3;
GO_MF	GO:0044325~transmembrane transporter binding	7	135	5.18519	0.0142747	0.232506	TCAP; HAP1; VAMP2; ID2; STX1A; KCNE4; SCN3B;
GO_MF	GO:0005201~extracellular matrix structural constituent	7	137	5.10949	0.0153111	0.23528	MATN2; CCN1; FGA; VTN; COL4A4; COL4A3; COL16A1;
GO_MF	GO:0046983~protein dimerization activity	7	140	5	0.0169644	0.252277	TFEC; ZNF862; MYC; ID1; ID2; ID3; ATOH8;
GO_MF	GO:0001626~nociceptin receptor activity	1	1	100	0.0355497	0.253785	OPRL1;
GO_MF	GO:0001856~complement component C5a binding	1	1	100	0.0355497	0.253785	C5AR1;
GO_MF	GO:0003677~DNA binding	25	912	2.74123	0.0316749	0.253785	SOX12; NUPR1; EOMES; MYC; ANG; HOXA5; PAX6; HOXA13; DDIT3; HNF4A; CEBPA; FOXO4; TFAP4; SIM2; HES1; GTF2IRD2B; GTF2IRD2; THAP8; TET1; NR4A3; ISL2; ZBED3; SETDB2; ZNF395; KLF2;
GO_MF	GO:0003714~transcription corepressor activity	8	185	4.32432	0.0235018	0.253785	CBX4; NR0B1; PBXIP1; TRIB3; CITED2; LMCD1; RCOR2; TOB1;
GO_MF	GO:0003953~NAD+ nucleosidase activity	2	15	13.3333	0.0365309	0.253785	TLR3; SARM1;
GO_MF	GO:0004123~cystathionine gamma-lyase activity	1	1	100	0.0355497	0.253785	CTH;
GO_MF	GO:0004611~phosphoenolpyruvate carboxykinase activity	1	1	100	0.0355497	0.253785	PCK2;
GO_MF	GO:0005178~integrin binding	7	143	4.8951	0.01874	0.253785	VTN; COL4A3; COL16A1; ADAMTS13; GPNMB; CCN2; CCN1;
GO_MF	GO:0005484~SNAP receptor activity	3	37	8.10811	0.0346753	0.253785	VAMP2; STX1A; VAMP1;
GO_MF	GO:0005515~protein binding	242	12374	1.95571	0.0479286	0.253785	TMEM8B; RASSF10; HRK; F2RL2; CBX4; MATN2; CCN1; AQP7; IFIT3; WNT9A; TFEC; PER2; ZBTB7B; TCAP; TLR3; RNF113A; TGFB1I1; NUPR1; PLA2G6; SLIT1; PEX11A; GADD45B; AVIL; ULK1; RHBDL1; PPP1R3D; APBB3; SNAI1; NAPSA; MYC; FGA; ANG; VTN; PROC; INHA; F7; IL6R; HOXB5; VIL1; IFIT2; RARA; NR2F1; MAP2; CDH1; HOXB6; MX1; HOXA5; ZNF10; GPD1; ERBB3; FGFR3; VAMP1; NR2F2; DNAJB2; PAX6; MST1; CCN2; PBLD; MAT2A; HOXA9;…
GO_MF	GO:0008157~protein phosphatase 1 binding	3	31	9.67742	0.0227083	0.253785	PPP1R3C; PPP1R3D; PPP1R3B;
GO_MF	GO:0015195~L-threonine transmembrane transporter activity	1	1	100	0.0355497	0.253785	SLC1A4;
GO_MF	GO:0015250~water channel activity	2	14	14.2857	0.0326129	0.253785	AQP7; AQP11;
GO_MF	GO:0015280~ligand-gated sodium channel activity	2	12	16.6667	0.025319	0.253785	SCNN1D; ASIC3;
GO_MF	GO:0015439~ABC-type heme transporter activity	1	1	100	0.0355497	0.253785	ABCB6;
GO_MF	GO:0016920~pyroglutamyl-peptidase activity	1	1	100	0.0355497	0.253785	PGPEP1;
GO_MF	GO:0019869~chloride channel inhibitor activity	2	10	20	0.0188009	0.253785	STX1A; WNK4;
GO_MF	GO:0019900~kinase binding	5	98	5.10204	0.0380302	0.253785	SNAI1; CEBPA; STX1A; MIDN; PARP16;
GO_MF	GO:0030020~extracellular matrix structural constituent conferring tensile strength	3	41	7.31707	0.0441343	0.253785	COL4A4; COL4A3; COL16A1;
GO_MF	GO:0032028~myosin head/neck binding	1	1	100	0.0355497	0.253785	STX1A;
GO_MF	GO:0032448~DNA hairpin binding	1	1	100	0.0355497	0.253785	NR0B1;
GO_MF	GO:0032561~guanyl ribonucleotide binding	1	1	100	0.0355497	0.253785	RRAGB;
GO_MF	GO:0033558~protein deacetylase activity	2	11	18.1818	0.0219589	0.253785	HDAC10; HDAC5;
GO_MF	GO:0034590~L-hydroxyproline transmembrane transporter activity	1	1	100	0.0355497	0.253785	SLC1A4;
GO_MF	GO:0035594~ganglioside binding	1	1	100	0.0355497	0.253785	CLIP3;
GO_MF	GO:0042826~histone deacetylase binding	6	123	4.87805	0.0289397	0.253785	ZBTB7B; RARA; TFAP4; HES1; HDAC10; HDAC5;
GO_MF	GO:0042931~enterobactin transmembrane transporter activity	1	1	100	0.0355497	0.253785	ASIC3;
GO_MF	GO:0044540~L-cystine L-cysteine-lyase (deaminating)	1	1	100	0.0355497	0.253785	CTH;
GO_MF	GO:0045515~interleukin-18 receptor binding	1	1	100	0.0355497	0.253785	IL18;
GO_MF	GO:0046906~tetrapyrrole binding	1	1	100	0.0355497	0.253785	ABCB6;
GO_MF	GO:0047609~acetylputrescine deacetylase activity	1	1	100	0.0355497	0.253785	HDAC10;
GO_MF	GO:0050839~cell adhesion molecule binding	4	66	6.06061	0.0370198	0.253785	FGA; CDH1; ADAM8; NLGN3;
GO_MF	GO:0050840~extracellular matrix binding	3	29	10.3448	0.019321	0.253785	CCN1; ADAMTS15; SMOC1;
GO_MF	GO:0070119~ciliary neurotrophic factor binding	1	1	100	0.0355497	0.253785	IL6R;
GO_MF	GO:0080146~L-cysteine desulfhydrase activity	1	1	100	0.0355497	0.253785	CTH;
GO_MF	GO:0140297~DNA-binding transcription factor binding	5	100	5	0.0407755	0.253785	MYC; FOXO4; HHEX; ATOH8; HDAC5;
GO_MF	GO:1901707~leptomycin B binding	1	1	100	0.0355497	0.253785	ID3;
GO_MF	GO:1904315~transmitter-gated ion channel activity involved in regulation of postsynaptic membrane potential	3	32	9.375	0.0245151	0.253785	GRIN2C; GABRE; GRIK5;
GO_CC	GO:0000785~chromatin	43	986	4.36105	2.30449e-07	7.14392e-05	TFEC; SOX12; MYC; HOXB5; SP9; RARA; HOXB6; HOXA5; PAX6; HOXD9; HOXA9; HOXA13; DDIT3; HNF4A; CEBPA; NR0B1; IRX5; FOXO4; TFAP4; HHEX; DBP; SIM2; STAT4; HLX; BATF2; JDP2; NR4A3; ISL2; PBXIP1; ZBED3; ZNF396; ATOH8; CDX2; NPAS1; CITED2; BACH2; CBX8; LHX9; VSX1; NKX1-2; FOXD3; KLF2; TRIM45;
GO_CC	GO:0005634~nucleus	131	5418	2.41787	0.000170147	0.0263729	TMEM8B; CBX4; PER2; RNF113A; ZNF862; NUPR1; GADD45B; APBB3; SNAI1; EOMES; MYC; ANG; SP9; RARA; NR2F1; HOXA5; ZNF10; FGFR3; NR2F2; DNAJB2; PAX6; HOXA9; IRS1; DDIT3; HNF4A; CEBPA; NR0B1; SESN2; FOXO4; TFAP4; ID2; HHEX; PTCH1; HES1; HLX; TSC22D1; IZUMO4; MIDN; LBH; ZNF362; JADE1; ZNF497; ZNF572; ZNF329; PRAG1; MEIOB; ZNF114; GLIS3; SYNE1; TET1; CABLES1; NR4A3; HDAC10; ISL2; TP53INP1; PBXIP1; HEXIM2;…
GO_CC	GO:0043203~axon hillock	3	8	37.5	0.000848329	0.0876607	MAP2; SERPINF1; SPTBN4;
GO_CC	GO:0032993~protein-DNA complex	5	42	11.9048	0.00149251	0.115669	SOX12; NUPR1; HOXA11; DDIT3; HHEX;
GO_CC	GO:0062023~collagen-containing extracellular matrix	16	375	4.26667	0.00198366	0.122987	MATN2; CCN1; TGFB1I1; FGA; VTN; F7; MST1; CCN2; SERPINF1; COL4A4; LGALS4; COL4A3; COL16A1; SNORC; ADAMTS15; COL20A1;
GO_CC	GO:0000164~protein phosphatase type 1 complex	3	15	20	0.00382236	0.158022	PPP1R3B; PPP1R3D; PPP1R3C;
GO_CC	GO:0070032~synaptobrevin 2-SNAP-25-syntaxin-1a-complexin I complex	2	4	50	0.00458773	0.158022	VAMP2; STX1A;
GO_CC	GO:0070033~synaptobrevin 2-SNAP-25-syntaxin-1a-complexin II complex	2	3	66.6667	0.00309514	0.158022	VAMP2; STX1A;
GO_CC	GO:0070044~synaptobrevin 2-SNAP-25-syntaxin-1a complex	2	4	50	0.00458773	0.158022	VAMP2; STX1A;
GO_CC	GO:0120044~stereocilium base	2	5	40	0.0063469	0.178867	PJVK; TPRN;
GO_CC	GO:1990316~Atg1/ULK1 kinase complex	2	5	40	0.0063469	0.178867	ULK1; SESN2;
GO_CC	GO:0005587~collagen type IV trimer	2	7	28.5714	0.0106252	0.253371	COL4A4; COL4A3;
GO_CC	GO:0042587~glycogen granule	2	7	28.5714	0.0106252	0.253371	PPP1R3D; PPP1R3B;
GO_CC	GO:0044294~dendritic growth cone	2	9	22.2222	0.0158534	0.35104	MAP2; PTCH1;
GO_CC	GO:0031012~extracellular matrix	10	245	4.08163	0.0172081	0.355634	MATN2; ADAMTS13; VASN; CCN1; ADAMTS15; COL4A4; CCN2; COL4A3; COL16A1; TLR3;
GO_CC	GO:0000118~histone deacetylase complex	3	43	6.97674	0.0492958	0.381004	HDAC10; HDAC5; RCOR2;
GO_CC	GO:0005597~collagen type XVI trimer	1	1	100	0.0355497	0.381004	COL16A1;
GO_CC	GO:0005604~basement membrane	5	86	5.81395	0.0239662	0.381004	ANG; SERPINF1; COL4A4; COL4A3; SMOC1;
GO_CC	GO:0005737~cytoplasm	101	4728	2.13621	0.0440266	0.381004	COLCA2; AQP7; IFIT3; TLR3; NUPR1; GADD45B; ULK1; SNAI1; INHA; IFIT2; RARA; MAP2; MX1; PAX6; PBLD; IRS1; HNF4A; NR0B1; RIPK4; SESN2; ACTA2; ADAM8; FOXO4; ID2; ID3; HHEX; SNTB1; CAPS; FZD2; HES1; TSC22D1; VMAC; MIDN; LBH; RRAGB; CARMIL2; JADE1; SARM1; SNORC; RBMS3; TRIM67; PRAG1; MEIOB; DTX3; CARMIL3; SYNE1; MYCBPAP; CDKL2; FRAT1; FBXO32; HDAC10; DDIT4L; ZBED3; HEXIM2; KCTD7; ZNF396; ATOH8; GLIS2; …
GO_CC	GO:0015629~actin cytoskeleton	9	245	3.67347	0.0403621	0.381004	APBB3; ANG; RARA; CDH1; SCNN1D; HAP1; CARMIL2; AVIL; VIL1;
GO_CC	GO:0030285~integral component of synaptic vesicle membrane	3	35	8.57143	0.030387	0.381004	VAMP1; VAMP2; STX1A;
GO_CC	GO:0033162~melanosome membrane	2	18	11.1111	0.0492791	0.381004	GPNMB; ABCB6;
GO_CC	GO:0035102~PRC1 complex	2	15	13.3333	0.0365309	0.381004	CBX4; CBX8;
GO_CC	GO:0035253~ciliary rootlet	2	15	13.3333	0.0365309	0.381004	PJVK; KIF5A;
GO_CC	GO:0036020~endolysosome membrane	2	18	11.1111	0.0492791	0.381004	TLR3; ABCB6;
GO_CC	GO:0043194~axon initial segment	2	16	12.5	0.0406195	0.381004	MAP2; SPTBN4;
GO_CC	GO:0043513~inhibin B complex	1	1	100	0.0355497	0.381004	INHA;
GO_CC	GO:0071133~alpha9-beta1 integrin-ADAM8 complex	1	1	100	0.0355497	0.381004	ADAM8;
GO_CC	GO:0150014~apical distal dendrite	1	1	100	0.0355497	0.381004	MAP2;
KEGG	hsa04950~Maturity_onset_diabetes_of_the_young	5	26	19.2308	0.000250967	0.0250967	HHEX; HNF4A; HES1; PAX6; HNF4A;
KEGG	hsa05202~Transcriptional_misregulation_in_cancer	13	192	6.77083	0.000132512	0.0250967	CEBPA; DDIT3; NUPR1; HHEX; HOXA9; HOXA11; ID2; MYC; GADD45B; RARA; NR4A3; PER2; CCN1;
KEGG	hsa04310~Wnt_signaling_pathway	10	166	6.0241	0.00178086	0.0890429	FRAT1; PRICKLE1; FRAT2; FZD2; MYC; SERPINF1; RNF43; CCN1; WNT9A; CXXC4;
KEGG	hsa04610~Complement_and_coagulation_cascades	7	85	8.23529	0.00167655	0.0890429	F2RL2; F7; FGA; CFHR1; PROC; C5AR1; VTN;
KEGG	hsa05226~Gastric_cancer	9	149	6.04027	0.00292603	0.117041	FRAT1; CDX2; FRAT2; FZD2; SHC2; MYC; GADD45B; WNT9A; CDH1;
KEGG	hsa04390~Hippo_signaling_pathway	9	157	5.73248	0.0040576	0.135253	CCN2; GDF7; FZD2; AMH; ID1; ID2; MYC; WNT9A; CDH1;
KEGG	hsa04931~Insulin_resistance	7	108	6.48148	0.00583537	0.166725	SLC27A3; IRS1; PCK2; PPP1R3C; PPP1R3D; TRIB3; PPP1R3B;
KEGG	hsa04550~Signaling_pathways_regulating_pluripotency_of_stem_cells	8	143	5.59441	0.00753085	0.188271	FGFR3; FZD2; ID1; ID2; ID3; MYC; PAX6; WNT9A;
KEGG	hsa05224~Breast_cancer	8	147	5.44218	0.00875504	0.194556	FRAT1; FRAT2; FZD2; SHC2; HES1; MYC; GADD45B; WNT9A;
KEGG	hsa04350~TGF-beta_signaling_pathway	6	94	6.38298	0.0111337	0.20243	GDF7; AMH; ID1; ID2; ID3; MYC;
KEGG	hsa05221~Acute_myeloid_leukemia	5	67	7.46269	0.0111039	0.20243	CEBPA; MYC; RARA; PER2; CCN1;
KEGG	hsa04068~FoxO_signaling_pathway	7	131	5.34351	0.0150582	0.237009	KLF2; FBXO32; IRS1; FOXO4; GADD45B; PCK2; MST1;
KEGG	hsa05200~Pathways_in_cancer	18	531	3.38983	0.0154056	0.237009	FRAT1; CEBPA; COL4A3; COL4A4; FGFR3; FRAT2; FZD2; HES1; IL6R; MYC; GADD45B; PTCH1; RARA; STAT4; MST1; WNT9A; CCN1; CDH1;
KEGG	hsa04130~SNARE_interactions_in_vesicular_transport	3	33	9.09091	0.0292126	0.400241	STX1A; VAMP1; VAMP2;
KEGG	hsa04330~Notch_signaling_pathway	4	59	6.77966	0.0300181	0.400241	DTX3; DTX4; HES1; MFNG;
KEGG	hsa05168~Herpes_simplex_virus_1_infection	16	498	3.21285	0.0326569	0.408212	ZNF717; ZNF605; ZNF548; ZNF420; ZNF570; ZNF114; ZFP30; ZNF181; ZNF470; ZNF853; ZFP14; TLR3; ZNF10; ZNF606; ZNF559; ZNF607;
KEGG	hsa05216~Thyroid_cancer	3	37	8.10811	0.0382949	0.425499	MYC; GADD45B; CDH1;
KEGG	hsa05217~Basal_cell_carcinoma	4	63	6.34921	0.0364797	0.425499	FZD2; GADD45B; PTCH1; WNT9A;
KEGG	hsa05219~Bladder_cancer	3	41	7.31707	0.0486424	0.486424	FGFR3; MYC; CDH1;
KEGG	hsa05225~Hepatocellular_carcinoma	7	168	4.16667	0.046301	0.486424	FRAT1; FRAT2; FZD2; SHC2; MYC; GADD45B; WNT9A;
REACTOME	POU5F1 (OCT4), SOX2, NANOG repress genes related to differentiation	4	10	40	8.83696e-05	0.0281015	CDX2; EOMES; HHEX; TSC22D1;
REACTOME	Transcriptional regulation of pluripotent stem cells	6	33	18.1818	6.32096e-05	0.0281015	CDX2; EOMES; FOXD3; HHEX; SALL4; TSC22D1;
REACTOME	Integrin cell surface interactions	6	66	9.09091	0.00184437	0.234604	CDH1; COL16A1; COL4A3; COL4A4; FGA; VTN;
REACTOME	Peptide hormone metabolism	7	89	7.86517	0.00171301	0.234604	CDX2; INHA; KIF5A; PAX6; STX1A; UCN; VAMP2;
REACTOME	Regulation of PTEN gene transcription	6	61	9.83607	0.00126945	0.234604	CBX4; CBX8; HDAC5; RRAGB; SALL4; SNAI1;
REACTOME	FOXO-mediated transcription of cell death genes	3	16	18.75	0.00447929	0.364725	CITED2; DDIT3; FOXO4;
REACTOME	Nuclear Receptor transcription pathway	5	53	9.43396	0.00379853	0.364725	HNF4A; NR0B1; NR2F1; NR4A3; RARA;
REACTOME	Toxicity of botulinum toxin type G (botG)	2	4	50	0.00458773	0.364725	VAMP1; VAMP2;
REACTOME	Collagen chain trimerization	4	44	9.09091	0.0106462	0.487966	COL16A1; COL20A1; COL4A3; COL4A4;
REACTOME	Constitutive Signaling by NOTCH1 HD+PEST Domain Mutants	4	58	6.89655	0.0251412	0.487966	HDAC10; HDAC5; HES1; MYC;
REACTOME	Constitutive Signaling by NOTCH1 PEST Domain Mutants	4	58	6.89655	0.0251412	0.487966	HDAC10; HDAC5; HES1; MYC;
REACTOME	Disassembly of the destruction complex and recruitment of AXIN to the membrane	3	31	9.67742	0.0227083	0.487966	FRAT1; FRAT2; FZD2;
REACTOME	Eicosanoids	2	12	16.6667	0.025319	0.487966	CYP4F12; CYP4F3;
REACTOME	FOXO-mediated transcription	5	67	7.46269	0.00947136	0.487966	CITED2; DDIT3; FBXO32; FOXO4; TXNIP;
REACTOME	Gamma-carboxylation of protein precursors	2	10	20	0.0188009	0.487966	F7; PROC;
REACTOME	Gamma-carboxylation, transport, and amino-terminal cleavage of proteins	2	11	18.1818	0.0219589	0.487966	F7; PROC;
REACTOME	Generic Transcription Pathway	34	1235	2.75304	0.0127905	0.487966	CBX4; CBX8; CITED2; DDIT3; FBXO32; FOXO4; HDAC10; HDAC5; HES1; HNF4A; KCTD15; MYC; NR0B1; NR2F1; NR4A3; RARA; RRAGB; SESN2; TP53INP1; TXNIP; ZFP14; ZFP30; ZNF10; ZNF114; ZNF420; ZNF470; ZNF548; ZNF559; ZNF570; ZNF605; ZNF606; ZNF607; ZNF703; ZNF717;
REACTOME	Insulin processing	3	27	11.1111	0.0162349	0.487966	KIF5A; STX1A; VAMP2;
REACTOME	Intracellular signaling by second messengers	12	326	3.68098	0.019541	0.487966	CAMKK1; CBX4; CBX8; ERBB3; FGFR3; FOXO4; HDAC5; IRS1; RRAGB; SALL4; SNAI1; TRIB3;
REACTOME	Neurotoxicity of clostridium toxins	3	21	14.2857	0.00875782	0.487966	STX1A; VAMP1; VAMP2;
REACTOME	NOTCH1 Intracellular Domain Regulates Transcription	4	48	8.33333	0.0140113	0.487966	HDAC10; HDAC5; HES1; MYC;
REACTOME	PIP3 activates AKT signaling	11	286	3.84615	0.0188109	0.487966	CBX4; CBX8; ERBB3; FGFR3; FOXO4; HDAC5; IRS1; RRAGB; SALL4; SNAI1; TRIB3;
REACTOME	Regulation of FOXO transcriptional activity by acetylation	2	10	20	0.0188009	0.487966	FOXO4; TXNIP;
REACTOME	Removal of aminoterminal propeptides from gamma-carboxylated proteins	2	10	20	0.0188009	0.487966	F7; PROC;
REACTOME	RHO GTPases activate KTN1	2	11	18.1818	0.0219589	0.487966	KIF5A; KLC4;
REACTOME	Signaling by NOTCH1	5	74	6.75676	0.0137937	0.487966	DTX4; HDAC10; HDAC5; HES1; MYC;
REACTOME	Signaling by NOTCH1 HD+PEST Domain Mutants in Cancer	4	58	6.89655	0.0251412	0.487966	HDAC10; HDAC5; HES1; MYC;
REACTOME	Signaling by NOTCH1 in Cancer	4	58	6.89655	0.0251412	0.487966	HDAC10; HDAC5; HES1; MYC;
REACTOME	Signaling by NOTCH1 PEST Domain Mutants in Cancer	4	58	6.89655	0.0251412	0.487966	HDAC10; HDAC5; HES1; MYC;
REACTOME	Stimuli-sensing channels	6	102	5.88235	0.0132454	0.487966	ASIC3; CLCN6; MCOLN3; SCNN1D; TSC22D3; WNK4;
REACTOME	Toxicity of botulinum toxin type D (botD)	2	6	33.3333	0.00836263	0.487966	VAMP1; VAMP2;
REACTOME	Toxicity of botulinum toxin type F (botF)	2	6	33.3333	0.00836263	0.487966	VAMP1; VAMP2;
REACTOME	Transport of gamma-carboxylated protein precursors from the endoplasmic reticulum to the Golgi apparatus	2	9	22.2222	0.0158534	0.487966	F7; PROC;
REACTOME	Transcriptional regulation of granulopoiesis	4	59	6.77966	0.0264783	0.4953	CEBPA; IL6R; MYC; RARA;
REACTOME	Passive transport by Aquaporins	2	13	15.3846	0.028873	0.51009	AQP11; AQP7;
REACTOME	POU5F1 (OCT4), SOX2, NANOG activate genes related to proliferation	2	13	15.3846	0.028873	0.51009	FOXD3; SALL4;
REACTOME	Acetylcholine Neurotransmitter Release Cycle	2	17	11.7647	0.0448713	0.525187	STX1A; VAMP2;
REACTOME	Beta-catenin phosphorylation cascade	2	17	11.7647	0.0448713	0.525187	FRAT1; FRAT2;
REACTOME	Class B/2 (Secretin family receptors)	5	94	5.31915	0.032888	0.525187	ADM2; FZD2; PTCH1; UCN; WNT9A;
REACTOME	Collagen biosynthesis and modifying enzymes	4	67	5.97015	0.0386961	0.525187	COL16A1; COL20A1; COL4A3; COL4A4;
REACTOME	Defective ABCB6 causes MCOPCB7	1	1	100	0.0355497	0.525187	ABCB6;
REACTOME	Defective ABCC6 causes PXE	1	1	100	0.0355497	0.525187	ABCC6;
REACTOME	Fatty acids	2	15	13.3333	0.0365309	0.525187	CYP4F12; CYP4F3;
REACTOME	Formation of Fibrin Clot (Clotting Cascade)	3	39	7.69231	0.0392591	0.525187	F7; FGA; PROC;
REACTOME	NGF-stimulated transcription	3	40	7.5	0.0416606	0.525187	ID1; ID2; ID3;
REACTOME	Norepinephrine Neurotransmitter Release Cycle	2	18	11.1111	0.0492791	0.525187	STX1A; VAMP2;
REACTOME	Regulation of beta-cell development	3	42	7.14286	0.0466796	0.525187	HES1; HNF4A; PAX6;
REACTOME	Regulation of pyruvate dehydrogenase (PDH) complex	2	16	12.5	0.0406195	0.525187	PDK4; PDP2;
REACTOME	Response of EIF2AK1 (HRI) to heme deficiency	2	15	13.3333	0.0365309	0.525187	DDIT3; TRIB3;
REACTOME	RNA Polymerase II Transcription	34	1364	2.49267	0.0437953	0.525187	CBX4; CBX8; CITED2; DDIT3; FBXO32; FOXO4; HDAC10; HDAC5; HES1; HNF4A; KCTD15; MYC; NR0B1; NR2F1; NR4A3; RARA; RRAGB; SESN2; TP53INP1; TXNIP; ZFP14; ZFP30; ZNF10; ZNF114; ZNF420; ZNF470; ZNF548; ZNF559; ZNF570; ZNF605; ZNF606; ZNF607; ZNF703; ZNF717;
REACTOME	Serotonin Neurotransmitter Release Cycle	2	18	11.1111	0.0492791	0.525187	STX1A; VAMP2;
REACTOME	SUMOylation of DNA methylation proteins	2	16	12.5	0.0406195	0.525187	CBX4; CBX8;
REACTOME	t(4;14) translocations of FGFR3	1	1	100	0.0355497	0.525187	FGFR3;
REACTOME	TLR3 deficiency - HSE	1	1	100	0.0355497	0.525187	TLR3;
REACTOME	Transcriptional regulation by the AP-2 (TFAP2) family of transcription factors	3	36	8.33333	0.032494	0.525187	CITED2; KCTD15; MYC;

## Sheet: BT-549_GEA_all
GO enrichment analysis pathways forBT-549 FGF-2 regulated genes
Database	Process~name	num_of_Genes	gene_group	percentage%	P-value	Benjamini and Hochberg (FDR)	Genes
GO_BP	GO:0006357~regulation of transcription by RNA polymerase II	135	1632	8.27206	5.78093e-12	7.14716e-09	FSTL3; TNF; SOD2; INHBA; DDIT3; HNF4A; POU5F1; HLX; TSC22D1; GTF2IRD2B; GTF2IRD2; ZNF114; TSC22D3; BAZ1A; VSX1; ISL2; ZFP14; CEBPA; IRF1; RELB; GATA6; ZFX; STAT5A; ZNF181; DBP; NFKB2; ZNF607; ZFP30; ZNF10; ZNF620; ZNF608; ZNF470; ZNF420; STAT4; E2F7; TOX2; RCOR2; ZNF853; TFAP4; KLF2; BARX1; HIVEP2; ZNF799; HIVEP1; CDX2; SIX5; FOXO4; NR2F2; KLF6; HAND1; HHEX; GLIS3; ZNF391; E2F2; SALL4; SIM2; NR4A…
GO_BP	GO:0006954~inflammatory response	53	387	13.6951	4.21785e-12	7.14716e-09	TLR3; IRAK2; RIPK2; SEMA7A; SERPINA3; TNF; IL1B; IL6; CSF1; CXCL8; BMP2; CCL2; SELE; NFKB1; TNFAIP3; GAL; PTX3; EPHA2; BDKRB2; PTGS2; HRH1; BDKRB1; MAP2K3; UCN; CXCR4; ADAM8; TNFAIP6; IL18; TNIP1; TICAM1; NFKBID; NFKBIZ; NLRP1; IL23A; IL1RAP; CYP26B1; SPHK1; HDAC5; CHST2; TLR1; CXCL2; RELB; PTGER4; CX3CL1; C5AR1; IL1A; REL; CXCL5; CXCL3; CXCL1; CD14; CCL20; OLR1;
GO_BP	GO:0045944~positive regulation of transcription by RNA polymerase II	105	1107	9.48509	2.86027e-12	7.14716e-09	E2F8; CCN1; TFEC; KDM6B; ZBTB7B; SOX12; TLR3; RIPK2; FSTL3; NFATC1; EOMES; HAND1; MYC; TNF; IL1A; IL6; JUN; INHBA; HOXB5; CSF3; MYBL2; RARA; IRF1; VDR; BMP2; ETS1; HIVEP1; EGR1; NFKB1; HOXA5; BCL3; GAL; NR4A1; NR2F2; NFKBIA; PAX6; HOXD9; HOXA9; HOXA13; DDIT3; WNT5A; HNF4A; ELK3; SOX9; CEBPA; CEBPD; GBX2; FOSB; UCN; CX3CL1; FOXO4; NFKB2; E2F1; TFAP4; POU5F1; HHEX; REL; EGR3; DBP; GPS2; IL18; E2F2;…
GO_BP	GO:0045893~positive regulation of transcription, DNA-templated	67	646	10.3715	5.32782e-10	4.94022e-07	HAS3; PER2; TGFB1I1; NUPR1; NFATC1; SNAI1; EOMES; MYC; PDGFB; TNF; IL1B; IL6; JUN; INHBA; RARA; IRF1; PIM1; BMP2; CDH1; ETS1; EGR1; NFKB1; BCL3; NR2F2; PAX6; HOXA11; DDIT3; WNT5A; HNF4A; MAP2K3; SOX9; BLM; E2F1; TFAP4; ID2; HHEX; BAMBI; BIRC2; PTCH1; FZD2; TEAD2; NFKBIB; LBH; HIVEP3; JADE1; ATAD2; GDF7; MED12L; OSR2; SFRP1; GATA6; TP53INP1; ATOH8; KLF6; HNRNPAB; NKX3-1; FOXC2; CITED2; PBX4; GLIS2…
GO_BP	GO:0010628~positive regulation of gene expression	51	439	11.6173	2.21462e-09	1.6428e-06	ZBTB7B; TLR3; MYC; PDGFB; TNF; IL1A; IL1B; AMH; CSF2; IL6; CDK1; INHBA; CSF1; CXCL8; VDR; BMP2; F3; ETS1; IFNGR1; EGR1; HOXA5; DRD1; TNC; ITGB8; PAX6; CCN2; ID1; WNT5A; SOX9; CEBPA; SERPINB9; ACTA2; E2F1; RELB; ID2; ID3; LRRC32; PLAG1; RBMS3; SLC26A9; ADM2; GDF7; TICAM1; OSR2; GRHL3; TP53INP1; NKX3-1; CITED2; CYP26B1; CALCOCO1; FGF18;
GO_BP	GO:0045892~negative regulation of transcription, DNA-templated	57	552	10.3261	1.23829e-08	7.65469e-06	CBX4; EREG; PER2; CBFA2T3; HAND1; PDGFB; TNF; CSF2; JUN; RARA; IRF1; VDR; BMP2; BCL3; NR2F2; DDIT3; ID1; WNT5A; HNF4A; ELK3; SOX9; CEBPA; TOB1; NR0B1; E2F1; RELB; TFAP4; ID2; ID3; HHEX; HES1; LBH; NOSTRIN; SIX5; SFRP1; GATA6; HDAC10; PBXIP1; HEXIM2; PRICKLE1; TRIB3; ATOH8; SETDB2; NPAS1; NKX3-1; CITED2; GLIS2; BHLHE41; ZNF703; SMURF2; LHX9; ZMYND8; HDAC5; ZNF281; LOXL2; RCOR2; SAMD11;
GO_BP	GO:0000122~negative regulation of transcription by RNA polymerase II	78	893	8.7346	2.44297e-08	1.29442e-05	E2F8; CBX4; SDCBP; WNT10B; TFEC; PER2; ZBTB7B; MSC; SNAI1; EOMES; HAND1; MYC; TNF; JUN; NR2F1; VDR; BMP2; HIVEP1; EGR1; NFKB1; EFNA1; NR2F2; PAX6; ZFP36; HOXD9; DDIT3; ID1; ELK3; SOX9; CEBPA; FOSB; BTG2; E2F1; POU5F1; ID2; ID3; HHEX; GPS2; PTCH1; SIM2; HES1; ZNF572; OSR2; GLIS3; JDP2; NR4A3; GATA6; HDAC10; E2F7; HEXIM2; TRIB3; UHRF1; CDX2; NPAS1; FOXC2; CITED2; BACH2; GLIS2; BHLHE41; TXNIP; SMURF…
GO_BP	GO:0006915~apoptotic process	55	555	9.90991	7.90729e-08	3.66602e-05	HRK; CFLAR; RIPK2; GADD45B; PPP1R15A; TNFSF15; TNFAIP8; IL1A; IL1B; CDK1; CD14; VIL1; IRF1; PIM1; NFKB1; MX1; TNFAIP3; C5AR1; NR4A1; NFKBIA; CEACAM6; IER3; SERPINB9; APLP1; CXCR4; CYCS; TNFRSF9; ZFP36L1; TRAF1; BIRC3; BIRC2; MELK; ARHGEF6; SHB; PHLDA2; BCL2L15; JADE1; PIM3; DDIAS; UNC5B; RASSF5; RFFL; RELT; TP53INP1; BBC3; DLC1; CSRNP1; CARD14; BEX2; NLRP1; NUAK2; EGLN3; EVA1A; TCIM; ZNF443;
GO_BP	GO:0008285~negative regulation of cell population proliferation	44	396	11.1111	9.0883e-08	3.74539e-05	PTGES; IFIT3; WNT9A; EREG; TGFB1I1; CBFA2T3; IL1A; IL1B; TFF1; SOD2; IL6; INHBA; CXCL1; CXCL8; RARA; IRF1; VDR; BMP2; ETS1; FOSL1; NME1; IGFBP6; DNAJB2; PTGS2; HNF4A; CEBPA; RARRES1; TOB1; BTG2; FOXO4; TFAP4; COL4A3; TNFRSF9; GPNMB; SFRP1; RASSF5; TP53INP1; E2F7; DLC1; CDC6; NKX3-1; ING1; NUPR1; BTG3;
GO_BP	GO:0010629~negative regulation of gene expression	29	226	12.8319	1.10009e-06	0.000408024	TERT; ZBTB7B; PDGFB; TNF; CDK1; CXCL8; VDR; BMP2; NME1; NFKB1; ITGB8; CCN2; SERPINF1; SOX9; UCN; TFAP4; ID2; ID3; REL; PLAG1; RBMS3; SFRP1; TP53INP1; ATOH8; NKX3-1; CITED2; NOCT; ZNF281; SETDB2;
GO_BP	GO:0071222~cellular response to lipopolysaccharide	23	154	14.9351	1.44774e-06	0.00048815	CSF2; IL6; ICAM1; CD14; CSF3; CXCL8; RARA; CCL2; NFKB1; TNFAIP3; ZFP36; WNT5A; PDE4B; ADAMTS13; TICAM1; NOD2; CXCL5; IL1A; CXCL1; IL1B; CXCL3; CXCL2; NFKBIB;
GO_BP	GO:0008284~positive regulation of cell population proliferation	47	498	9.43775	2.4284e-06	0.000750579	SDCBP; WNT10B; EREG; S1PR2; MYC; PDGFB; IL1B; CSF2; IL6; IL6R; CSF1; RARA; ETS1; FOSL1; EDN2; KITLG; FGFR3; TNC; CDK2; CCN2; IRS1; CEACAM6; HTR2B; CXCL5; SOX9; EFNB2; CX3CL1; BAMBI; HES1; HLX; OSR2; SFRP1; AQP11; TET1; DOT1L; CDX2; NKX3-1; TIPIN; ZNF703; CBX8; SERTAD1; HILPDA; HBEGF; FGF18; ERBB3; CSF3; IL11RA;
GO_BP	GO:0051092~positive regulation of NF-kappaB transcription factor activity	22	155	14.1935	5.1004e-06	0.00145518	TLR3; CFLAR; IRAK2; RIPK2; TNF; IL1B; AMH; IL6; ICAM1; CTH; WNT5A; RIPK4; PSMA6; ADAM8; CX3CL1; TRAF1; IL18; CARD14; NOD2; SPHK1; TICAM1; IL1RAP;
GO_BP	GO:0043065~positive regulation of apoptotic process	32	290	11.0345	5.83417e-06	0.00154564	FZD9; HRK; CCN1; WNT10B; TLR3; RIPK2; GADD45B; TNFAIP8; TNF; IL6; JUN; IFIT2; BMP2; FOSL1; HOXA5; TGM2; GAL; NR4A1; PTGS2; BID; E2F1; TFAP4; ID3; MELK; PHLDA2; SFRP1; TP53INP1; CLIP3; BMF; TXNIP; ECT2; OSGIN1;
GO_BP	GO:0050729~positive regulation of inflammatory response	16	88	18.1818	6.50285e-06	0.00160794	TLR3; TNF; IL1B; ETS1; TGM2; NFKBIA; PTGER4; WNT5A; CEBPA; CX3CL1; IL18; TNIP1; NINJ1; NFKBIZ; IL23A; GPRC5B;
GO_BP	GO:0048661~positive regulation of smooth muscle cell proliferation	13	60	21.6667	9.3014e-06	0.00215618	EREG; PDGFB; TNF; IL6; IL6R; AKR1B1; TGM2; PTGS2; CX3CL1; ID2; IL18; NR4A3; HBEGF;
GO_BP	GO:0009612~response to mechanical stimulus	12	54	22.2222	1.64047e-05	0.00357911	JUN; ETS1; FOSL1; TNC; PTGER4; BDKRB1; CLCN6; FOSB; BTG2; PTCH1; CITED2; TXNIP;
GO_BP	GO:0051726~regulation of cell cycle	27	237	11.3924	1.83807e-05	0.00378745	FZD9; PER2; PPP1R15A; MYC; INHA; INHBA; CXCL8; IRF1; FOXO4; TFAP4; ID2; ID3; BIRC2; BOP1; E2F2; CABLES1; CDKL2; GATA6; TP53INP1; MASTL; NKX3-1; BEX2; ZNF703; NOP53; GADD45B; BIRC3; JUN;
GO_BP	GO:0008584~male gonad development	16	99	16.1616	2.39039e-05	0.0046663	TLR3; NUPR1; FSTL3; INHA; INHBA; KITLG; HOXA9; HOXA11; WNT5A; SOX9; NR0B1; SFRP1; GATA6; NKX3-1; CITED2; LHX9;
GO_BP	GO:0007165~signal transduction	77	1068	7.20974	2.63007e-05	0.00487747	RASSF10; PTGES; TLR3; RIPK2; ICOSLG; PEX11A; ULK1; RHBDL1; FGF18; TNFSF15; CSPG5; RAPGEF3; PLAU; IL1B; AMH; CSF2; TFF1; INHA; CXCL1; CXCL8; RARA; NR2F1; CCL2; IFNGR1; MX1; C5AR1; ERBB3; NR4A1; IL32; IGFBP6; CRABP2; CD70; IRS1; CEACAM6; TNFSF9; ELK3; CXCL5; RANBP1; MAP2K3; SOX9; CLCN6; STC1; CCL20; TNFAIP6; CD83; PLAUR; LTB; ARFRP1; GPNMB; TLR1; SHB; SARM1; NOSTRIN; NRGN; CDKL2; DLC1; HBEGF; DPYSL…
GO_BP	GO:0050680~negative regulation of epithelial cell proliferation	12	58	20.6897	3.04083e-05	0.00537069	WNT10B; EREG; NUPR1; PAX6; WNT5A; SOX9; PTCH1; SFRP1; AQP11; MARVELD3; NKX3-1; DUSP10;
GO_BP	GO:0006281~DNA repair	26	234	11.1111	3.8391e-05	0.00647237	CENPX; RNF113A; POLQ; CDK1; CDK2; FEN1; RFC5; BLM; POLE2; BTG2; RAD51; CHAF1A; USP51; CGAS; HELB; RAD54L; HDAC10; UHRF1; TEX15; CLSPN; UBE2T; RAD18; NOP53; EXO1; RFC2; DOT1L;
GO_BP	GO:0019221~cytokine-mediated signaling pathway	19	143	13.2867	4.97834e-05	0.0068897	EREG; IL1A; IL1B; IL6; IL6R; CSF3; CCL2; EDN2; CEBPA; CX3CL1; IFNAR2; IRAK2; IFNGR2; IFNGR1; F3; IL11RA; EBI3; STAT4; STAT5A;
GO_BP	GO:0032496~response to lipopolysaccharide	19	143	13.2867	4.97834e-05	0.0068897	PTGES; CLDN1; IL1B; SOD2; JUN; SELE; VCAM1; C5AR1; NR4A1; GJB2; GCH1; PTGS2; PTGER4; BDKRB1; NFKB2; PCK2; TRIB1; NOCT; DUSP10;
GO_BP	GO:0043433~negative regulation of DNA-binding transcription factor activity	13	72	18.0556	5.01542e-05	0.0068897	NUPR1; EOMES; HAND1; PIM1; DDIT3; ID1; NR0B1; ID2; ID3; PTCH1; HES1; TRIB1; GLIS2;
GO_BP	GO:0071456~cellular response to hypoxia	17	117	14.5299	4.52447e-05	0.0068897	TERT; CFLAR; MYC; ICAM1; PTGS2; STC1; ADAM8; E2F1; ZFP36L1; VASN; SFRP1; GATA6; NKX3-1; NOP53; HILPDA; EGLN2; EGLN3;
GO_BP	GO:1902895~positive regulation of pri-miRNA transcription by RNA polymerase II	10	42	23.8095	5.00908e-05	0.0068897	TERT; PDGFB; TNF; JUN; NGFR; BMP2; ETS1; FOSL1; EGR1; ATOH8;
GO_BP	GO:0009611~response to wounding	12	64	18.75	7.0458e-05	0.00901133	F2RL2; PDGFB; INHBA; TNC; PAX6; ZFP36; CCN2; POU5F1; ID3; HHEX; ZFP36L1; GRIN2C;
GO_BP	GO:0030335~positive regulation of cell migration	25	229	10.917	6.96151e-05	0.00901133	SDCBP; CCN1; CLDN1; SNAI1; PLAU; PDGFB; IL1B; SOD2; F7; VIL1; CSF1; BMP2; F3; DRD1; CORO1A; CEACAM6; TNFAIP6; GPNMB; CARMIL2; CEMIP; HBEGF; ZNF703; SPHK1; SEMA6B; SEMA7A;
GO_BP	GO:0045766~positive regulation of angiogenesis	18	135	13.3333	7.47968e-05	0.00924738	TERT; TLR3; FGF18; RAPGEF3; IL1A; IL1B; CXCL8; F3; ETS1; C5AR1; ITGB8; WNT5A; HK2; ADM2; GATA6; NINJ1; ANGPTL4; SPHK1;
GO_BP	GO:0001525~angiogenesis	25	233	10.7296	8.95801e-05	0.00978321	EREG; NRP2; FGF18; RAPGEF3; HAND1; ANG; JUN; ITGA5; CXCL8; CCL2; EFNA1; SAT1; CCN2; PTGS2; ID1; ELK3; ADAM8; TNFAIP2; IL18; SHB; ADM2; FMNL3; UNC5B; NINJ1; ANGPTL4;
GO_BP	GO:0031663~lipopolysaccharide-mediated signaling pathway	9	36	25	8.62029e-05	0.00978321	IRAK2; RIPK2; TNF; IL1B; CCL2; NFKBIA; IL18; CD14; TICAM1;
GO_BP	GO:0060707~trophoblast giant cell differentiation	6	13	46.1538	8.96816e-05	0.00978321	E2F8; SOCS3; SNAI1; HAND1; NR2F2; E2F7;
GO_BP	GO:1990830~cellular response to leukemia inhibitory factor	14	88	15.9091	8.83942e-05	0.00978321	SOCS3; NRP2; MSC; GFPT2; ICAM1; MYBL2; PAX6; MAT2A; CTH; PIGA; HK2; PARP16; SPRY4; PADI2;
GO_BP	GO:0007254~JNK cascade	10	47	21.2766	0.000113185	0.0116612	TLR3; NPHS1; TNF; NFKB1; PTGER4; WNT5A; GPS2; ARHGEF6; TRIB1; SH2D3A;
GO_BP	GO:0045599~negative regulation of fat cell differentiation	10	47	21.2766	0.000113185	0.0116612	WNT10B; TGFB1I1; TNF; IL6; DDIT3; WNT5A; E2F1; GPS2; JDP2; TRIB3;
GO_BP	GO:0032755~positive regulation of interleukin-6 production	14	91	15.3846	0.000121487	0.0117543	EREG; TLR3; RIPK2; TNF; IL1A; IL1B; IL6; IL6R; WNT5A; UCN; TLR1; TICAM1; NOD2; IL1RAP;
GO_BP	GO:0038061~NIK/NF-kappaB signaling	6	14	42.8571	0.000123596	0.0117543	NFKB2; BIRC3; BIRC2; IKBKE; REL; RELB;
GO_BP	GO:0150078~positive regulation of neuroinflammatory response	5	8	62.5	0.000123366	0.0117543	NUPR1; TNF; IL1B; IL6; IL18;
GO_BP	GO:0071356~cellular response to tumor necrosis factor	17	130	13.0769	0.000145033	0.0134482	CLDN1; ICAM1; CXCL8; CCL2; VCAM1; NFKB1; GPD1; ZFP36; CEBPA; ZFP36L1; PCK2; ADAMTS13; SFRP1; NKX3-1; KLF2; CX3CL1; CCL20;
GO_BP	GO:0034097~response to cytokine	10	49	20.4082	0.000152703	0.013814	PTGES; JUN; IL6R; RARA; FOSL1; OXTR; NFKB2; REL; SELE; RELB;
GO_BP	GO:0007267~cell-cell signaling	24	228	10.5263	0.000160235	0.0140023	WNT9A; EREG; FGF18; IL1B; AMH; INHA; INHBA; BMP2; EFNA1; FGFR3; GJB2; CD70; TNFSF9; CXCL5; EFNB2; CX3CL1; CCL20; TNFAIP6; LTB; IL18; GPNMB; BARX1; PANX1; FJX1;
GO_BP	GO:0043066~negative regulation of apoptotic process	40	479	8.35073	0.000162334	0.0140023	CBX4; CCN1; SOCS3; IFIT3; CFLAR; NUPR1; TNFAIP8; MYC; PROC; IL6; CDK1; PIM1; AKR1B1; NFKB1; BCL3; PPIF; ID1; WNT5A; HTR2B; IER3; SOX9; SERPINB9; UCN; CX3CL1; PLAUR; EGR3; MAD2L1; BIRC2; BCL2A1; PIM3; SFRP1; GATA6; CITED2; CARD14; ANGPTL4; NUAK2; TCIM; SPHK1; PLK2; BIRC3;
GO_BP	GO:0045578~negative regulation of B cell differentiation	4	4	100	0.000186358	0.0157091	INHA; INHBA; ID2; SFRP1;
GO_BP	GO:0032722~positive regulation of chemokine production	9	42	21.4286	0.000236433	0.0194873	TLR3; RIPK2; TNF; IL6; IL6R; EGR1; WNT5A; IL18; TICAM1;
GO_BP	GO:0000076~DNA replication checkpoint signaling	5	10	50	0.000268397	0.0213919	CDC45; DNA2; CDC6; TIPIN; CLSPN;
GO_BP	GO:0001666~response to hypoxia	19	165	11.5152	0.000271076	0.0213919	CBFA2T3; PLAU; PLAT; ANG; SOD2; F7; BMP2; ETS1; EGR1; VCAM1; HK2; CXCR4; BIRC2; CA9; EGLN2; CITED2; ANGPTL4; EGLN3; LOXL2;
GO_BP	GO:0010718~positive regulation of epithelial to mesenchymal transition	9	44	20.4545	0.000319614	0.0246968	SDCBP; TGFB1I1; SNAI1; IL1B; IL6; BMP2; BAMBI; ZNF703; LOXL2;
GO_BP	GO:0007249~I-kappaB kinase/NF-kappaB signaling	9	45	20	0.000369486	0.0279678	IRAK2; RIPK2; BCL3; NFKBIA; BIRC3; BIRC2; RELB; REL; TIFA;
GO_BP	GO:0006919~activation of cysteine-type endopeptidase activity involved in apoptotic process	12	79	15.1899	0.000404065	0.0299735	TNFSF15; TNF; NGFR; F3; COL4A3; DLC1; NKX3-1; NLRP1; EGLN3; BBC3; BID; CFLAR;
GO_BP	GO:0000278~mitotic cell cycle	16	131	12.2137	0.000448708	0.0314011	CENPW; SKA3; MASTL; PBK; SETDB2; PKMYT1; CDC6; TUBB4B; PLK2; TUBB2B; TUBB; TUBA1B; TUBB6; TUBB2A; MYBL2; TUBG1;
GO_BP	GO:0001774~microglial cell activation	7	27	25.9259	0.000438638	0.0314011	TLR3; TNF; IFNGR1; C5AR1; IFNGR2; CX3CL1; TLR1;
GO_BP	GO:0002931~response to ischemia	10	57	17.5439	0.000445923	0.0314011	PER2; CSF1; EGR1; GJB2; PPIF; HK2; RCAN1; BID; CX3CL1; PANX1;
GO_BP	GO:0016477~cell migration	24	248	9.67742	0.000496535	0.0334845	SNAI1; ANG; VTN; CDK1; HOXA5; EFNA1; IGFBP6; CCN2; EPHA2; BDKRB1; BAMBI; HES1; PRAG1; FMNL3; PBXIP1; SIX2; STRIP2; LAMB3; ITGB8; CORO1A; TNFAIP3; RND3; SDC4; RND1;
GO_BP	GO:0043491~protein kinase B signaling	8	37	21.6216	0.000495931	0.0334845	TNF; IL1B; CCL2; EPHA2; SOX9; SESN2; ZFP36L1; NKX3-1;
GO_BP	GO:0090200~positive regulation of release of cytochrome c from mitochondria	7	28	25	0.000528701	0.035017	HRK; PLA2G6; PPIF; BID; PLAUR; BMF; BBC3;
GO_BP	GO:0032092~positive regulation of protein binding	11	71	15.493	0.000600958	0.0391044	MFNG; TERT; RIPK2; VTN; CSF3; BMP2; WNT5A; BAMBI; TICAM1; TRIB3; PLK2;
GO_BP	GO:0043434~response to peptide hormone	9	49	18.3673	0.000637387	0.0394012	EREG; TFF1; CCN2; OXTR; IRS1; BTG2; HHEX; STAT5A; STAT4;
GO_BP	GO:0050679~positive regulation of epithelial cell proliferation	10	60	16.6667	0.000637264	0.0394012	MYC; NME1; C5AR1; ID1; SOX9; SCN5A; OSR2; SFRP1; NR4A3; NOD2;
GO_BP	GO:0071549~cellular response to dexamethasone stimulus	7	29	24.1379	0.000632878	0.0394012	CFLAR; ICAM1; GJB2; SERPINF1; TFAP4; FBXO32; PCK2;
GO_BP	GO:0006952~defense response	11	72	15.2778	0.000667057	0.0399051	ICOSLG; INHBA; MX1; IL32; CX3CL1; CD83; TNIP1; P2RY11; NOD2; STAT4; STAT5A;
GO_BP	GO:0032729~positive regulation of interferon-gamma production	11	72	15.2778	0.000667057	0.0399051	TLR3; RIPK2; TNF; IL1B; CD14; BCL3; WNT5A; PDE4B; IL18; EBI3; IL23A;
GO_BP	GO:0006260~DNA replication	13	97	13.4021	0.000689843	0.0401761	CDK1; CDK2; RRM2; FEN1; RFC5; DNA2; BLM; POLE2; CHAF1A; POLA2; HELB; GINS2; FAM111B;
GO_BP	GO:0009615~response to virus	14	110	12.7273	0.000693251	0.0401761	IFIT3; DCLK1; TNF; IFIT2; IFNGR1; FOSL1; MX1; BCL3; ITGB8; IFNGR2; IFNAR2; CXCR4; ACTA2; IVNS1ABP;
GO_BP	GO:0030154~cell differentiation	45	608	7.40132	0.000760649	0.0421082	GADD45B; TFF1; INHA; INHBA; NME1; CCN2; HHEX; TNFAIP2; SIM2; HLX; SHB; UGCG; PKDCC; SARM1; SLCO4C1; OSR2; MYCBPAP; PBXIP1; RBM24; TEX15; ZCWPW1; SMOC1; ECT2; ASF1B; OSGIN1; NKX3-1; RARA; NR2F2; FSTL3; ID3; ELK3; FOXC2; FOXL1; NR2F1; NKX1-2; VDR; ETS1; FGF18; SOX12; STYK1; CDX2; HNF4A; ID1; FOXD3; ID2;
GO_BP	GO:0044344~cellular response to fibroblast growth factor stimulus	7	30	23.3333	0.000752691	0.0421082	CXCL8; CCL2; NR4A1; ZFP36; EGR3; ZFP36L1; SFRP1;
GO_BP	GO:0051260~protein homooligomerization	14	111	12.6126	0.000751288	0.0421082	POLQ; BLM; KCNC3; MPP2; AQP11; KCNG3; NINJ1; TIFA; KCTD7; KCTD15; NLRP1; EHD1; ECT2; KCND1;
GO_BP	GO:0009952~anterior/posterior pattern specification	12	86	13.9535	0.000797026	0.0423389	NR2F2; HOXA11; BTG2; HHEX; BARX1; HOXB5; HOXA5; HOXD9; HOXB6; HES1; HOXA9; BHLHE41;
GO_BP	GO:0010573~vascular endothelial growth factor production	4	7	57.1429	0.000794164	0.0423389	TNF; IL1B; IL6; IL6R;
GO_BP	GO:0032757~positive regulation of interleukin-8 production	10	62	16.129	0.000799062	0.0423389	TLR3; TNF; IL1B; IL6; CD14; F3; DDIT3; WNT5A; TLR1; NOD2;
GO_BP	GO:0006935~chemotaxis	14	112	12.5	0.000813377	0.0424904	CCN1; PLA2G6; PLAU; CXCL1; CXCL8; CCL2; FOSL1; CXCL2; C5AR1; CXCL5; DEFB1; CX3CL1; CCL20; PLAUR;
GO_BP	GO:0065003~protein-containing complex assembly	15	126	11.9048	0.000848704	0.0437201	TCAP; NUPR1; FGA; CDK1; VIL1; GCH1; SOX9; BID; VAMP2; TFAP4; TRAF1; HES1; TEAD2; REPS2; IL1RAP;
GO_BP	GO:0051091~positive regulation of DNA-binding transcription factor activity	14	114	12.2807	0.000950609	0.0482988	WNT10B; PLPP3; TNF; IL1B; IL6; CSF3; BMP2; FOSL1; DDIT3; IKBKE; FZD2; NKX3-1; TRIM31; HDAC5;
GO_BP	GO:0070371~ERK1 and ERK2 cascade	7	32	21.875	0.00104573	0.0524137	MYC; CDK1; OXTR; PTGER4; HTR2B; SOX9; ZFP36L1;
GO_BP	GO:0006261~DNA-dependent DNA replication	6	23	26.087	0.00109778	0.0535746	POLQ; GINS4; BAZ1A; RFC2; RFC5; POLE2;
GO_BP	GO:0032740~positive regulation of interleukin-17 production	6	23	26.087	0.00109778	0.0535746	ZBTB7B; IL6; IL18; NOD2; IL23A; SPHK1;
GO_BP	GO:0009749~response to glucose	10	66	15.1515	0.00122434	0.0574818	EGR1; CCN2; HNF4A; SESN2; SELENOT; VAMP2; COL4A3; SARM1; ZBED3; TXNIP;
GO_BP	GO:0030593~neutrophil chemotaxis	11	78	14.1026	0.00120312	0.0574818	CXCL8; CXCL3; EDN2; C5AR1; PDE4B; CXCL2; CCL20; CX3CL1; CCL2; CXCL5; CXCL1;
GO_BP	GO:2001240~negative regulation of extrinsic apoptotic signaling pathway in absence of ligand	7	33	21.2121	0.00122241	0.0574818	TERT; TNF; IL1A; IL1B; CSF2; CX3CL1; UNC5B;
GO_BP	GO:0032355~response to estradiol	13	105	12.381	0.00133353	0.0603176	F7; RARA; ETS1; NR2F2; GJB2; CCN2; OXTR; PTGS2; OPRL1; UCN; BID; PTCH1; TXNIP;
GO_BP	GO:0039535~regulation of RIG-I signaling pathway	3	3	100	0.00132873	0.0603176	BIRC3; BIRC2; NOP53;
GO_BP	GO:0045165~cell fate commitment	9	55	16.3636	0.00131881	0.0603176	KDM6B; SOX12; TGFB1I1; BMP2; GDF7; GATA6; WNT9A; WNT5A; WNT10B;
GO_BP	GO:0060252~positive regulation of glial cell proliferation	5	16	31.25	0.00147566	0.0659423	TNF; IL1B; IL6; E2F1; PLAG1;
GO_BP	GO:0048146~positive regulation of fibroblast proliferation	8	45	17.7778	0.0015192	0.0670801	EREG; MYC; PDGFB; NGFR; WNT5A; E2F1; CDC6; SPHK1;
GO_BP	GO:0035360~positive regulation of peroxisome proliferator activated receptor signaling pathway	4	9	44.4444	0.00160907	0.069396	BMP2; FABP5; GPS2; CITED2;
GO_BP	GO:0051782~negative regulation of cell division	4	9	44.4444	0.00160907	0.069396	MYC; BLM; PTCH1; TXNIP;
GO_BP	GO:0070301~cellular response to hydrogen peroxide	10	69	14.4928	0.00165161	0.0704118	KDM6B; IL6; CDK1; ETS1; TNFAIP3; PPIF; ECT2; CBX8; SPHK1; KLF2;
GO_BP	GO:0045668~negative regulation of osteoblast differentiation	8	46	17.3913	0.00171915	0.0724584	TNF; SOX9; TOB1; ID3; BAMBI; PTCH1; SFRP1; NOCT;
GO_BP	GO:0050727~regulation of inflammatory response	11	83	13.253	0.00188386	0.0785083	PTGES; SEMA7A; SELE; PTGS2; WNT5A; PSMA6; BIRC3; BIRC2; PGLYRP2; NLRP1; NOD2;
GO_BP	GO:0001938~positive regulation of endothelial cell proliferation	10	72	13.8889	0.00219231	0.0883836	NRP2; PDGFB; ANG; BMP2; F3; NR4A1; WNT5A; HTR2B; STAT5A; EGR3;
GO_BP	GO:0045429~positive regulation of nitric oxide biosynthetic process	7	37	18.9189	0.00217387	0.0883836	TNF; IL1B; ICAM1; PTX3; PTGS2; TICAM1; KLF2;
GO_BP	GO:0090179~planar cell polarity pathway involved in neural tube closure	4	10	40	0.00217858	0.0883836	WNT5A; FZD2; SFRP1; GRHL3;
GO_BP	GO:0021537~telencephalon development	5	18	27.7778	0.00227662	0.0898295	BMP2; OXTR; HES1; SCN5A; NRGN;
GO_BP	GO:0030858~positive regulation of epithelial cell differentiation	3	4	75	0.00225299	0.0898295	WNT10B; PAX6; SOX9;
GO_BP	GO:0043123~positive regulation of I-kappaB kinase/NF-kappaB signaling	18	187	9.62567	0.00251515	0.0971738	TLR3; CFLAR; RIPK2; TNF; TGM2; CTH; HTR2B; CX3CL1; REL; BIRC3; BIRC2; IKBKE; TICAM1; TIFA; ECT2; NOD2; PLK2; GPRC5B;
GO_BP	GO:0060395~SMAD protein signal transduction	9	61	14.7541	0.00249321	0.0971738	JUN; BMP2; HNF4A; NCEH1; RBM14; ATOH8; INHBA; INHA; GDF7;
GO_BP	GO:0007159~leukocyte cell-cell adhesion	6	28	21.4286	0.00260192	0.0974802	ICAM1; ITGA4; SELE; VCAM1; TNIP1; OLR1;
GO_BP	GO:0042493~response to drug	24	283	8.48057	0.00259462	0.0974802	ABCC6; MYC; AMH; SOD2; ICAM1; JUN; CDK1; INHBA; CDH1; FOSL1; DRD1; GAL; OXTR; PTGS2; NNMT; HTR2B; FOSB; RAD51; PTCH1; CA9; SFRP1; RAD54L; GATA6; TXNIP;
GO_BP	GO:0045840~positive regulation of mitotic nuclear division	6	28	21.4286	0.00260192	0.0974802	EREG; PDGFB; IL1A; IL1B; HOXA13; SPHK1;
GO_BP	GO:0042127~regulation of cell population proliferation	15	143	10.4895	0.00265367	0.0984245	PLAU; INHA; ERBB3; NFKBIA; SOX9; BID; BIRC2; TXNIP; EGLN3; OSGIN1; TNFRSF9; STAT4; BRICD5; STAT5A; JUN;
GO_BP	GO:0007155~cell adhesion	36	490	7.34694	0.00275494	0.100535	TGFB1I1; NRP2; NPHS1; VTN; ICAM1; ITGA5; CCL2; VCAM1; KITLG; ACHE; IL32; TNC; ITGB8; EPHA2; APLP1; EFNB2; LGALS4; RND3; CX3CL1; TNFAIP6; COL4A3; COL16A1; HES1; KIRREL2; NINJ1; PBXIP1; JCAD; CTNNAL1; LOXL2; PARD3B; CCN1; GPNMB; CLDN1; ICAM5; ICAM4; CCN2;
GO_BP	GO:0030851~granulocyte differentiation	4	11	36.3636	0.0028732	0.100535	CBFA2T3; CSF3; CEBPA; CITED2;
GO_BP	GO:0032332~positive regulation of chondrocyte differentiation	5	19	26.3158	0.00277787	0.100535	FGF18; HOXA11; SOX9; PKDCC; LOXL2;
GO_BP	GO:0060674~placenta blood vessel development	4	11	36.3636	0.0028732	0.100535	SOCS3; FOSL1; NR2F2; ITGB8;
GO_BP	GO:0061029~eyelid development in camera-type eye	4	11	36.3636	0.0028732	0.100535	INHBA; OSR2; GRHL3; STRA6;
GO_BP	GO:1903238~positive regulation of leukocyte tethering or rolling	4	11	36.3636	0.0028732	0.100535	ITGA4; SELE; ST3GAL4; CHST2;
GO_BP	GO:0045736~negative regulation of cyclin-dependent protein serine/threonine kinase activity	6	29	20.6897	0.00303087	0.105061	TNFAIP3; NR2F2; CEBPA; TFAP4; HHEX; HEXIM2;
GO_BP	GO:0031622~positive regulation of fever generation	3	5	60	0.00349298	0.11465	TNF; IL1B; PTGS2;
GO_BP	GO:0032201~telomere maintenance via semi-conservative replication	3	5	60	0.00349298	0.11465	FEN1; DNA2; BLM;
GO_BP	GO:0070374~positive regulation of ERK1 and ERK2 cascade	19	209	9.09091	0.00348069	0.11465	CFLAR; RIPK2; SEMA7A; FGF18; PDGFB; TNF; FGA; ICAM1; BMP2; C5AR1; FGFR3; CCN2; HTR2B; CX3CL1; GPNMB; NECAB2; NOD2; CCL20; CCL2;
GO_BP	GO:0071504~cellular response to heparin	3	5	60	0.00349298	0.11465	EGR1; SOX9; SFRP1;
GO_BP	GO:0072126~positive regulation of glomerular mesangial cell proliferation	3	5	60	0.00349298	0.11465	CFLAR; PDGFB; IL6R;
GO_BP	GO:0086015~SA node cell action potential	3	5	60	0.00349298	0.11465	CACNA1G; SCN5A; SCN3B;
GO_BP	GO:0030949~positive regulation of vascular endothelial growth factor receptor signaling pathway	4	12	33.3333	0.00370527	0.116465	FGF18; IL1B; VTN; ITGA5;
GO_BP	GO:0032495~response to muramyl dipeptide	4	12	33.3333	0.00370527	0.116465	TNFAIP3; NFKBIA; NLRP1; NOD2;
GO_BP	GO:0050731~positive regulation of peptidyl-tyrosine phosphorylation	11	91	12.0879	0.00359847	0.116465	RIPK2; PDGFB; VTN; IL6; ICAM1; ITGA5; IL6R; CSF3; EFNA1; KITLG; NOD2;
GO_BP	GO:0086004~regulation of cardiac muscle cell contraction	4	12	33.3333	0.00370527	0.116465	STC1; KCNJ2; PDE4B; SCN5A;
GO_BP	GO:1904996~positive regulation of leukocyte adhesion to vascular endothelial cell	4	12	33.3333	0.00370527	0.116465	TNF; IL6; ICAM1; ETS1;
GO_BP	GO:0000086~G2/M transition of mitotic cell cycle	8	53	15.0943	0.00376589	0.116987	WNT10B; CDK1; CDK2; CDC25A; NES; MELK; MASTL; PKMYT1;
GO_BP	GO:0030198~extracellular matrix organization	15	149	10.0671	0.00378497	0.116987	CCN1; TNF; BCL3; PTX3; SOX9; APLP1; NFKB2; ADAMTS9; SMOC1; ADAMTS15; ADAMTS13; COL16A1; COL4A4; COL4A3; COL17A1;
GO_BP	GO:0019722~calcium-mediated signaling	10	79	12.6582	0.00401374	0.121952	CXCL8; SELE; EDN2; HTR2B; CXCR4; GRIN2C; P2RY11; SPHK1; RCAN1; KSR2;
GO_BP	GO:0035115~embryonic forelimb morphogenesis	6	31	19.3548	0.00404423	0.121952	HOXD9; CRABP2; HOXA9; HOXA11; HOXA13; OSR2;
GO_BP	GO:0045765~regulation of angiogenesis	6	31	19.3548	0.00404423	0.121952	IL6; ETS1; EFNA1; EPHA2; GPNMB; SFRP1;
GO_BP	GO:0042981~regulation of apoptotic process	17	182	9.34066	0.00431788	0.129153	RARA; NME1; EGR1; BCL3; TGM2; TNFSF9; SOX9; BIRC3; BIRC2; BCL2L15; SARM1; RASSF5; BEX2; NLRP1; SDF2L1; NOP53; OSGIN1;
GO_BP	GO:0001833~inner cell mass cell proliferation	4	13	30.7692	0.00468665	0.131205	GINS1; NCAPG2; GINS4; SALL4;
GO_BP	GO:0001836~release of cytochrome c from mitochondria	5	22	22.7273	0.00475681	0.131205	FZD9; SOD2; JUN; BID; BBC3;
GO_BP	GO:0002690~positive regulation of leukocyte chemotaxis	4	13	30.7692	0.00468665	0.131205	IL6; F7; IL6R; EDN2;
GO_BP	GO:0007417~central nervous system development	14	138	10.1449	0.00474992	0.131205	DCLK1; NGFR; PAX6; NES; ID3; DRP2; NPTX1; GRHL3; NPAS1; CITED2; B3GNT5; SEMA6B; GLIS2; MARCKS;
GO_BP	GO:0030855~epithelial cell differentiation	9	68	13.2353	0.00477559	0.131205	TGFB1I1; CDK1; VIL1; ID3; FZD2; GDF7; BARX1; RHCG; GATA6;
GO_BP	GO:0032922~circadian regulation of gene expression	9	68	13.2353	0.00477559	0.131205	PER2; NGFR; EGR1; RELB; ID2; NOCT; ID3; ID1; BHLHE41;
GO_BP	GO:0035914~skeletal muscle cell differentiation	7	43	16.2791	0.0045638	0.131205	NUPR1; EGR1; NR4A1; BTG2; HIVEP3; CITED2; MAFF;
GO_BP	GO:0045662~negative regulation of myoblast differentiation	5	22	22.7273	0.00475681	0.131205	TNF; DDIT3; SOX9; ID3; IL18;
GO_BP	GO:0046688~response to copper ion	4	13	30.7692	0.00468665	0.131205	IL1A; ICAM1; CDK1; LOXL2;
GO_BP	GO:0060644~mammary gland epithelial cell differentiation	4	13	30.7692	0.00468665	0.131205	HOXA5; PTCH1; LBH; ZNF703;
GO_BP	GO:1901224~positive regulation of NIK/NF-kappaB signaling	9	68	13.2353	0.00477559	0.131205	TLR3; TNF; IL1B; CD14; IL18; NOD2; IL23A; TCIM; SPHK1;
GO_BP	GO:0071347~cellular response to interleukin-1	10	82	12.1951	0.00509049	0.137815	ICAM1; CXCL8; CCL2; NFKB1; SOX9; SFRP1; NKX3-1; KLF2; CX3CL1; CCL20;
GO_BP	GO:1900020~positive regulation of protein kinase C activity	3	6	50	0.0050773	0.137815	WNT5A; CEMIP; TCIM;
GO_BP	GO:0033627~cell adhesion mediated by integrin	5	23	21.7391	0.00559475	0.148221	VTN; ICAM1; ITGA5; COL16A1; ITGB8;
GO_BP	GO:0051000~positive regulation of nitric-oxide synthase activity	5	23	21.7391	0.00559475	0.148221	TERT; DHFR; TNF; GCH1; HTR2B;
GO_BP	GO:0120162~positive regulation of cold-induced thermogenesis	11	97	11.3402	0.00556497	0.148221	KDM6B; PER2; ZBTB7B; ACHE; G0S2; OXTR; GPR3; CXCR4; FABP5; IL18; KSR2;
GO_BP	GO:0070365~hepatocyte differentiation	4	14	28.5714	0.00582865	0.152243	E2F8; HNF4A; E2F7; PCK2;
GO_BP	GO:0099054~presynapse assembly	4	14	28.5714	0.00582865	0.152243	SDCBP; WNT5A; EFNB2; NLGN3;
GO_BP	GO:0032760~positive regulation of tumor necrosis factor production	11	98	11.2245	0.00596226	0.154644	TLR3; RIPK2; IL1A; IL6; CD14; IFNGR1; WNT5A; TLR1; TICAM1; NOD2; IL23A;
GO_BP	GO:0030522~intracellular receptor signaling pathway	6	35	17.1429	0.00679183	0.17373	NR2F1; NR4A1; NR2F2; HNF4A; NR4A3; DCBLD2;
GO_BP	GO:0042311~vasodilation	6	35	17.1429	0.00679183	0.17373	PLA2G6; DRD1; BDKRB2; GCH1; UCN; KLF2;
GO_BP	GO:0008637~apoptotic mitochondrial changes	4	15	26.6667	0.00714191	0.174272	IFIT2; PPIF; HK2; BID;
GO_BP	GO:0030213~hyaluronan biosynthetic process	3	7	42.8571	0.0070293	0.174272	HAS3; IL1B; CEMIP;
GO_BP	GO:0030277~maintenance of gastrointestinal epithelium	4	15	26.6667	0.00714191	0.174272	SERPINA3; PBLD; NOD2; TFF1;
GO_BP	GO:0032270~positive regulation of cellular protein metabolic process	4	15	26.6667	0.00714191	0.174272	INHBA; CSF1; NFKBIA; UHRF1;
GO_BP	GO:0048566~embryonic digestive tract development	4	15	26.6667	0.00714191	0.174272	TNF; CXCL8; PKDCC; STRA6;
GO_BP	GO:0060544~regulation of necroptotic process	3	7	42.8571	0.0070293	0.174272	CFLAR; BIRC3; BIRC2;
GO_BP	GO:1903827~regulation of cellular protein localization	4	15	26.6667	0.00714191	0.174272	CCNE2; MAP2; WNT5A; TRIM67;
GO_BP	GO:0032731~positive regulation of interleukin-1 beta production	8	60	13.3333	0.00732482	0.177567	RIPK2; TNF; IL6; EGR1; WNT5A; PANX1; NLRP1; NOD2;
GO_BP	GO:0006270~DNA replication initiation	5	25	20	0.00757311	0.181217	CCNE2; CDC6; MCM10; POLA2; CDC45;
[truncated: 830 more rows]

## Sheet: HeLa
DEGs for FGF-2 indcution in HeLa cells
[truncated: 496 more rows]

## Sheet: HeLa_GEA_up
GO enrichment analysis pathways for HeLa FGF-2 upregulated genes
[truncated: 1,179 more rows]

[truncated: 8 more sheets: HeLa_GEA_down, HeLa_GEA_all, HEK, HEK_GEA_up, HEK_GEA_down, HEK_GEA_all, commonGenesUP(71)_GEA, HeLa_HEK_common]
