# Supplementary material for: HnRNPK maintains single strand RNA through controlling double-strand RNA in mammalian cells
Source: Nat Commun. 2022 Aug 29;13:4865. doi: 10.1038/s41467-022-32537-0 (PMC9424213; doi:10.1038/s41467-022-32537-0)
Supplement: Supplementary file 5 — Supplementary Data File 2 [file 41467_2022_32537_MOESM5_ESM.xlsx]

## Sheet: HEK293_IER3sh_DEGS
DEGs in HEK293 IER3sh KD cells
Geneid	Genename	Biotype	baseMean	baseMeanA	baseMeanB	foldChange	log2FoldChange	pval	padj
ENSG00000172716	SLFN11	protein_coding	3264.41	6528.34	0.471037	7.21527e-05	-13.7586	0	0
ENSG00000171345	KRT19	protein_coding	2146.97	4293.47	0.471037	0.00010971	-13.154	0	0
ENSG00000189057	FAM111B	protein_coding	1381.55	2762.16	0.942075	0.000341065	-11.5177	0	0
ENSG00000156959	LHFPL4	protein_coding	530.348	1060.23	0.471037	0.000444281	-11.1362	2.39982e-202	9.83613e-200
ENSG00000145247	OCIAD2	protein_coding	773.953	1547.14	0.762124	0.0004926	-10.9873	9.19429e-261	7.66252e-258
ENSG00000166770	ZNF667-AS1	lncRNA	437.552	874.633	0.471037	0.000538555	-10.8586	4.38295e-176	1.32027e-173
ENSG00000104689	TNFRSF10A	protein_coding	417.847	835.223	0.471037	0.000563966	-10.7921	3.57421e-170	9.92917e-168
ENSG00000140563	MCTP2	protein_coding	413.976	827.48	0.471037	0.000569243	-10.7787	2.00169e-118	2.70521e-116
ENSG00000106853	PTGR1	protein_coding	500.144	999.525	0.762124	0.000762485	-10.357	4.26321e-194	1.59088e-191
ENSG00000076242	MLH1	protein_coding	1011.71	2021.72	1.7042	0.000842946	-10.2123	4.59208e-303	6.7536e-300
ENSG00000107807	TLX1	protein_coding	677.081	1352.93	1.23316	0.000911475	-10.0995	5.90642e-237	3.60176e-234
ENSG00000170430	MGMT	protein_coding	230.979	461.487	0.471037	0.0010207	-9.93623	2.59153e-106	2.90553e-104
ENSG00000103460	TOX3	protein_coding	359.868	718.973	0.762124	0.00106002	-9.8817	5.84465e-152	1.31647e-149
ENSG00000163565	IFI16	protein_coding	419.769	838.596	0.942075	0.00112339	-9.79792	9.10771e-169	2.39696e-166
ENSG00000134438	RAX	protein_coding	204.534	408.596	0.471037	0.00115282	-9.76062	6.26753e-96	5.78232e-94
ENSG00000178567	EPM2AIP1	protein_coding	494.971	988.71	1.23316	0.00124724	-9.64704	1.32014e-190	4.75835e-188
ENSG00000179277	MEIS3P1	processed_pseudogene	186.154	371.838	0.471037	0.00126678	-9.62462	1.62407e-88	1.30984e-86
ENSG00000198046	ZNF667	protein_coding	352.902	704.861	0.942075	0.00133654	-9.54728	1.05072e-147	2.18918e-145
ENSG00000154760	SLFN13	protein_coding	273.815	546.868	0.762124	0.00139361	-9.48695	2.51926e-122	3.59922e-120
ENSG00000187566	NHLRC1	protein_coding	144.655	288.838	0.471037	0.0016308	-9.2602	7.35952e-71	3.6654e-69
ENSG00000221887	HMSD	protein_coding	120.71	240.948	0.471037	0.00195493	-8.99866	3.25043e-60	1.20396e-58
ENSG00000155324	GRAMD2B	protein_coding	240.003	479.063	0.942075	0.00196649	-8.99016	5.81515e-108	6.76235e-106
ENSG00000156689	GLYATL2	protein_coding	311.357	621.481	1.23316	0.00198423	-8.97721	1.1321e-133	2.00743e-131
ENSG00000116977	LGALS8	protein_coding	1117.5	2230.36	4.64156	0.00208108	-8.90845	1.5316244559655e-312	0
ENSG00000166145	SPINT1	protein_coding	1294.02	2582.57	5.4725	0.00211901	-8.88239	0	0
ENSG00000176887	SOX11	protein_coding	334.094	666.774	1.41311	0.00211933	-8.88218	1.07411e-139	2.0041e-137
ENSG00000198521	ZNF43	protein_coding	659.652	1316.08	3.22845	0.00245309	-8.67119	2.43638e-227	1.35365e-224
ENSG00000184363	PKP3	protein_coding	395.83	789.665	1.99528	0.00252675	-8.6285	1.61382e-81	1.07884e-79
ENSG00000101460	MAP1LC3A	protein_coding	1179	2351.94	6.05467	0.00257432	-8.60159	0	0
ENSG00000072201	LNX1	protein_coding	171.777	342.612	0.942075	0.00274969	-8.50652	9.02889e-81	5.90943e-79
ENSG00000166801	FAM111A	protein_coding	304.354	607.004	1.7042	0.00280756	-8.47647	1.46149e-129	2.46893e-127
ENSG00000219438	TAFA5	protein_coding	303.013	604.321	1.7042	0.00282002	-8.47008	4.85473e-129	8.07729e-127
ENSG00000140937	CDH11	protein_coding	444.954	887.261	2.64627	0.00298252	-8.38925	5.22563e-171	1.46799e-168
ENSG00000163283	ALPP	protein_coding	229.187	456.96	1.41311	0.00309242	-8.33705	5.09399e-79	3.16816e-77
ENSG00000229953	AL590666.2	lncRNA	121.097	241.432	0.762124	0.00315668	-8.30738	2.38101e-60	8.85864e-59
ENSG00000010438	PRSS3	protein_coding	120.184	239.607	0.762124	0.00318073	-8.29643	6.59685e-60	2.42908e-58
ENSG00000081138	CDH7	protein_coding	255.502	509.299	1.7042	0.00334616	-8.22328	1.69037e-80	1.10059e-78
ENSG00000133433	GSTT2B	protein_coding	70.472	140.473	0.471037	0.00335322	-8.22024	2.29426e-36	3.87575e-35
ENSG00000026508	CD44	protein_coding	1212.24	2416.32	8.16109	0.00337748	-8.20983	0	0
ENSG00000152092	ASTN1	protein_coding	177.317	353.402	1.23316	0.00348941	-8.1628	4.82787e-83	3.35296e-81
ENSG00000226887	ERVMER34-1	protein_coding	175.41	349.587	1.23316	0.00352748	-8.14715	2.92323e-82	1.97531e-80
ENSG00000144681	STAC	protein_coding	306.726	611.276	2.17524	0.00355852	-8.13451	9.84083e-129	1.60811e-126
ENSG00000170468	RIOX1	protein_coding	513.806	1023.91	3.69948	0.00361309	-8.11255	7.78931e-189	2.66779e-186
ENSG00000100558	PLEK2	protein_coding	169.732	338.23	1.23316	0.00364592	-8.0995	7.24569e-80	4.59789e-78
ENSG00000184635	ZNF93	protein_coding	303.429	604.572	2.28637	0.0037818	-8.04671	3.79016e-129	6.35983e-127
ENSG00000082175	PGR	protein_coding	194.441	387.358	1.52425	0.00393498	-7.98943	5.09723e-90	4.26224e-88
ENSG00000164509	IL31RA	protein_coding	58.895	117.319	0.471037	0.00401502	-7.96038	1.34472e-30	1.8193e-29
ENSG00000177932	ZNF354C	protein_coding	445.766	887.945	3.58835	0.00404119	-7.95101	3.35966e-168	8.74981e-166
ENSG00000008323	PLEKHG6	protein_coding	106.775	212.608	0.942075	0.00443105	-7.81814	5.11291e-35	8.25262e-34
ENSG00000189420	ZFP92	protein_coding	85.7562	170.75	0.762124	0.00446338	-7.80765	8.0851e-44	1.80164e-42
ENSG00000095261	PSMD5	protein_coding	883.328	1758.79	7.87	0.00447468	-7.804	2.97745e-263	2.56697e-260
ENSG00000157617	C2CD2	protein_coding	536.911	1069	4.82151	0.0045103	-7.79256	1.33223e-190	4.75835e-188
ENSG00000242265	PEG10	protein_coding	2941.36	5855.34	27.3783	0.00467579	-7.74058	0	0
ENSG00000198286	CARD11	protein_coding	578.623	1151.84	5.40368	0.00469134	-7.73578	2.60395e-201	1.05006e-198
ENSG00000059378	PARP12	protein_coding	479.169	953.807	4.53042	0.00474983	-7.71791	4.82195e-80	3.08333e-78
ENSG00000272405	AL365181.3	lncRNA	734.272	1461.55	6.99675	0.00478721	-7.7066	1.56962e-232	8.91899e-230
ENSG00000277013	AC008556.1	lncRNA	45.653	90.8349	0.471037	0.00518565	-7.59126	7.17223e-24	7.16421e-23
ENSG00000108691	CCL2	protein_coding	45.0302	89.5894	0.471037	0.00525774	-7.57134	1.4959e-23	1.46726e-22
ENSG00000134463	ECHDC3	protein_coding	186.488	370.981	1.99528	0.0053784	-7.53861	3.72709e-85	2.75695e-83
ENSG00000237440	AC008554.1	protein_coding	87.7468	174.552	0.942075	0.00539712	-7.5336	2.83224e-43	6.22247e-42
ENSG00000169429	CXCL8	protein_coding	384.024	763.878	4.17052	0.00545967	-7.51697	2.32885e-98	2.31976e-96
ENSG00000011201	ANOS1	protein_coding	759.883	1511.49	8.27222	0.00547288	-7.51348	2.36677e-239	1.51728e-236
ENSG00000181982	CCDC149	protein_coding	85.5912	170.24	0.942075	0.0055338	-7.49751	1.60878e-34	2.52655e-33
ENSG00000261183	SPINT1-AS1	lncRNA	83.6815	166.421	0.942075	0.00566079	-7.46478	2.55878e-41	5.21816e-40
ENSG00000205045	SLFN12L	protein_coding	108.142	215.052	1.23316	0.00573425	-7.44618	8.63563e-53	2.6013e-51
ENSG00000184194	GPR173	protein_coding	294.764	586.12	3.4084	0.00581518	-7.42596	5.43382e-97	5.24542e-95
ENSG00000147676	MAL2	protein_coding	632.769	1258.21	7.33015	0.00582586	-7.42331	3.24057e-213	1.47311e-210
ENSG00000272068	AL365181.2	lncRNA	248.309	493.68	2.93736	0.00594992	-7.39291	2.91394e-106	3.25243e-104
ENSG00000005379	TSPOAP1	protein_coding	279.684	555.96	3.4084	0.00613066	-7.34974	3.01666e-116	3.90791e-114
ENSG00000153294	ADGRF4	protein_coding	38.593	76.7151	0.471037	0.00614009	-7.34752	3.10132e-20	2.54728e-19
ENSG00000256771	ZNF253	protein_coding	163.137	324.279	1.99528	0.00615299	-7.3445	1.78078e-75	1.01188e-73
ENSG00000237438	CECR7	transcribed_unprocessed_pseudogene	699.451	1390.27	8.63213	0.00620895	-7.33143	1.8638e-223	9.50994e-221
ENSG00000173253	DMRT2	protein_coding	36.7572	73.0433	0.471037	0.00644874	-7.27677	2.82821e-19	2.20214e-18
ENSG00000213988	ZNF90	protein_coding	96.0398	190.846	1.23316	0.00646153	-7.27391	3.87084e-47	9.73629e-46
ENSG00000250579	AC022424.1	lncRNA	36.3442	72.2173	0.471037	0.0065225	-7.26036	4.63962e-19	3.57803e-18
ENSG00000169083	AR	protein_coding	306.433	608.876	3.99057	0.00655399	-7.25341	1.53573e-125	2.37014e-123
ENSG00000173156	RHOD	protein_coding	165.973	329.771	2.17524	0.0065962	-7.24415	3.10396e-75	1.75577e-73
ENSG00000151715	TMEM45B	protein_coding	70.9522	140.962	0.942075	0.00668317	-7.22525	2.74118e-30	3.63388e-29
ENSG00000054356	PTPRN	protein_coding	105.596	209.78	1.41311	0.00673617	-7.21386	3.24156e-50	9.08581e-49
ENSG00000104413	ESRP1	protein_coding	191.692	380.737	2.64627	0.00695039	-7.16869	2.06887e-84	1.49066e-82
ENSG00000256229	ZNF486	protein_coding	135.923	269.962	1.88415	0.00697932	-7.1627	1.82859e-62	7.15195e-61
ENSG00000273018	FAM106A	lncRNA	292.703	581.346	4.05939	0.00698274	-7.16199	3.66415e-118	4.89899e-116
ENSG00000138207	RBP4	protein_coding	33.4467	66.4223	0.471037	0.00709155	-7.13968	1.50061e-17	1.07134e-16
ENSG00000250786	SNHG18	lncRNA	32.6207	64.7703	0.471037	0.00727243	-7.10335	4.05673e-17	2.82446e-16
ENSG00000146477	SLC22A3	protein_coding	32.2789	64.0868	0.471037	0.00735	-7.08804	6.39175e-17	4.38908e-16
ENSG00000102452	NALCN	protein_coding	198.655	394.373	2.93736	0.00744818	-7.0689	3.67309e-87	2.86983e-85
ENSG00000214189	ZNF788P	transcribed_unprocessed_pseudogene	50.1253	99.4885	0.762124	0.00766042	-7.02836	3.9844e-26	4.38267e-25
ENSG00000258405	ZNF578	protein_coding	142.067	281.958	2.17524	0.00771474	-7.01817	4.22525e-65	1.82452e-63
ENSG00000105894	PTN	protein_coding	190.183	377.428	2.93736	0.00778256	-7.00554	2.52701e-70	1.23158e-68
ENSG00000260577	AC126773.2	lncRNA	30.2333	59.9956	0.471037	0.0078512	-6.99287	7.63281e-16	4.97097e-15
ENSG00000185737	NRG3	protein_coding	417.288	828.05	6.52571	0.00788081	-6.98744	4.07718e-153	9.43867e-151
ENSG00000067066	SP100	protein_coding	421.438	836.24	6.63684	0.00793653	-6.97728	1.5562e-155	3.63626e-153
ENSG00000041353	RAB27B	protein_coding	85.5975	169.782	1.41311	0.0083231	-6.90866	5.06844e-27	5.83969e-26
ENSG00000165215	CLDN3	protein_coding	120.833	239.672	1.99528	0.00832508	-6.90832	4.70403e-57	1.61331e-55
ENSG00000188921	HACD4	protein_coding	72.7951	144.357	1.23316	0.00854244	-6.87114	4.77005e-36	7.96666e-35
ENSG00000165186	PTCHD1	protein_coding	395.524	784.23	6.81679	0.00869234	-6.84604	1.95097e-146	3.9982e-144
ENSG00000145623	OSMR	protein_coding	1086.78	2154.75	18.815	0.00873187	-6.83949	1.84757e-274	1.84772e-271
ENSG00000165985	C1QL3	protein_coding	43.4784	86.1947	0.762124	0.00884188	-6.82143	9.98889e-23	9.39587e-22
ENSG00000109956	B3GAT1	protein_coding	534.808	1060.15	9.46307	0.00892614	-6.80775	7.46249e-180	2.36174e-177
ENSG00000196172	ZNF681	protein_coding	181.919	360.61	3.22845	0.00895273	-6.80346	2.16712e-80	1.40733e-78
ENSG00000121310	ECHDC2	protein_coding	1751.7	3471.56	31.8399	0.00917164	-6.7686	1.67638e-307	2.61955e-304
ENSG00000173040	EVC2	protein_coding	48.1956	95.4491	0.942075	0.00986992	-6.66275	7.29457e-24	7.28059e-23
ENSG00000181885	CLDN7	protein_coding	101.273	200.551	1.99528	0.009949	-6.65123	3.58707e-48	9.31297e-47
ENSG00000198429	ZNF69	protein_coding	47.547	94.1518	0.942075	0.0100059	-6.643	1.52255e-23	1.49223e-22
ENSG00000174348	PODN	protein_coding	46.7533	92.5646	0.942075	0.0101775	-6.61847	3.90089e-23	3.76273e-22
ENSG00000099984	GSTT2	polymorphic_pseudogene	23.3054	46.1399	0.471037	0.0102089	-6.61403	3.16274e-12	1.65636e-11
ENSG00000047644	WWC3	protein_coding	894.963	1771.07	18.8573	0.0106474	-6.55335	1.67065e-243	1.12891e-240
ENSG00000100767	PAPLN	protein_coding	535.157	1058.74	11.5695	0.0109276	-6.51589	1.221e-177	3.81593e-175
ENSG00000178467	P4HTM	protein_coding	628.175	1242.6	13.7447	0.0110612	-6.49835	2.38083e-196	9.30085e-194
ENSG00000262943	ALOX12P2	transcribed_unprocessed_pseudogene	587.915	1162.45	13.3848	0.0115144	-6.44042	6.20263e-124	9.17623e-122
ENSG00000102287	GABRE	protein_coding	439.581	869.117	10.0452	0.011558	-6.43497	4.19964e-108	4.92955e-106
ENSG00000196878	LAMB3	protein_coding	334.937	662.116	7.75887	0.0117183	-6.41509	5.1994e-125	7.92655e-123
ENSG00000268756	AC104534.1	lncRNA	19.9949	39.5189	0.471037	0.0119193	-6.39056	6.27718e-10	2.80856e-09
ENSG00000169291	SHE	protein_coding	39.9096	78.8772	0.942075	0.0119436	-6.38762	1.12547e-19	8.95003e-19
ENSG00000111321	AC005840.1	protein_coding	156.413	309.126	3.69948	0.0119676	-6.38473	1.37341e-68	6.46664e-67
ENSG00000006210	CX3CL1	protein_coding	19.8694	39.2677	0.471037	0.0119955	-6.38136	2.16541e-10	1.00147e-09
ENSG00000163673	DCLK3	protein_coding	39.3063	77.6706	0.942075	0.0121291	-6.36538	2.30337e-19	1.80191e-18
ENSG00000007062	PROM1	protein_coding	70.6367	139.569	1.7042	0.0122104	-6.35574	1.06461e-33	1.62797e-32
ENSG00000183850	ZNF730	protein_coding	120.81	238.682	2.93736	0.0123066	-6.34443	3.19347e-38	5.83648e-37
ENSG00000125798	FOXA2	protein_coding	61.0088	120.493	1.52425	0.01265	-6.30471	3.26871e-30	4.31947e-29
ENSG00000233571	AL592043.1	lncRNA	241.581	477.108	6.05467	0.0126903	-6.30012	3.68699e-96	3.43963e-94
ENSG00000283667	AC009802.1	lncRNA	37.5442	74.1464	0.942075	0.0127056	-6.29839	4.16721e-16	2.75121e-15
ENSG00000185070	FLRT2	protein_coding	647.392	1278.5	16.2799	0.0127335	-6.29522	9.67025e-195	3.66327e-192
ENSG00000106484	MEST	protein_coding	60.5764	119.629	1.52425	0.0127415	-6.29432	5.2945e-30	6.91605e-29
ENSG00000181381	DDX60L	protein_coding	121.623	240.018	3.22845	0.0134508	-6.21616	7.95788e-55	2.54428e-53
ENSG00000163739	CXCL1	protein_coding	156.233	308.295	4.17052	0.0135277	-6.20794	2.85736e-67	1.31082e-65
ENSG00000105270	CLIP3	protein_coding	1244.46	2455.59	33.3218	0.0135698	-6.20346	1.79189e-277	1.94786e-274
ENSG00000164308	ERAP2	protein_coding	577.819	1139.79	15.8511	0.0139071	-6.16803	5.88744e-182	1.93681e-179
ENSG00000112902	SEMA5A	protein_coding	113.393	223.558	3.22845	0.0144412	-6.11367	4.18866e-51	1.20097e-49
ENSG00000231205	ZNF826P	transcribed_unprocessed_pseudogene	75.2897	148.404	2.17524	0.0146575	-6.09222	9.65104e-35	1.53009e-33
ENSG00000116663	FBXO6	protein_coding	182.687	360.082	5.29255	0.0146982	-6.08822	1.10106e-60	4.11489e-59
ENSG00000188112	C6orf132	protein_coding	330.745	651.556	9.9341	0.0152467	-6.03536	2.10357e-119	2.90572e-117
ENSG00000125089	SH3TC1	protein_coding	31.2236	61.5051	0.942075	0.015317	-6.02872	3.02526e-15	1.90475e-14
ENSG00000226031	FGF13-AS1	lncRNA	15.5425	30.6141	0.471037	0.0153863	-6.02221	4.2223e-08	1.63693e-07
ENSG00000204389	HSPA1A	protein_coding	15052.8	29647.9	457.778	0.0154405	-6.01714	0	0
ENSG00000174808	BTC	protein_coding	30.7718	60.6015	0.942075	0.0155454	-6.00737	5.03461e-15	3.13825e-14
ENSG00000285245	AL162417.1	protein_coding	15.294	30.1169	0.471037	0.0156403	-5.99859	5.56622e-08	2.13774e-07
ENSG00000102271	KLHL4	protein_coding	155.99	307.158	4.82151	0.0156972	-5.99335	5.39305e-65	2.30885e-63
ENSG00000169436	COL22A1	protein_coding	45.6592	89.9053	1.41311	0.0157178	-5.99146	1.71494e-21	1.50763e-20
ENSG00000147573	TRIM55	protein_coding	45.5725	89.7318	1.41311	0.0157482	-5.98867	2.0305e-21	1.77691e-20
ENSG00000166148	AVPR1A	protein_coding	69.7718	137.368	2.17524	0.0158351	-5.98073	3.80691e-32	5.47013e-31
ENSG00000143001	TMEM61	protein_coding	14.8939	29.3168	0.471037	0.0160672	-5.95974	9.12485e-08	3.44934e-07
ENSG00000285744	AC083837.1	lncRNA	92.723	182.509	2.93736	0.0160944	-5.9573	9.22828e-42	1.91156e-40
ENSG00000166446	CDYL2	protein_coding	594.965	1170.82	19.1061	0.0163185	-5.93735	9.56562e-177	2.91658e-174
ENSG00000266066	POLRMTP1	processed_pseudogene	29.0719	57.2017	0.942075	0.0164694	-5.92407	1.81287e-07	6.66744e-07
ENSG00000002745	WNT16	protein_coding	14.5003	28.5296	0.471037	0.0165105	-5.92047	1.48979e-07	5.52638e-07
ENSG00000172817	CYP7B1	protein_coding	153.837	302.673	5.00146	0.0165243	-5.91927	4.43476e-63	1.78835e-61
ENSG00000133256	PDE6B	protein_coding	23.306	45.8499	0.762124	0.0166222	-5.91075	3.58671e-12	1.87252e-11
ENSG00000109424	UCP1	protein_coding	14.2906	28.1101	0.471037	0.0167569	-5.8991	1.91822e-07	7.04353e-07
ENSG00000173698	ADGRG2	protein_coding	338.86	666.484	11.2361	0.0168587	-5.89036	4.35687e-118	5.79418e-116
ENSG00000159176	CSRP1	protein_coding	1955.53	3845.78	65.2729	0.0169726	-5.88065	0	0
ENSG00000179299	NSUN7	protein_coding	139.958	275.164	4.75269	0.0172722	-5.8554	2.42611e-60	9.01301e-59
ENSG00000176697	BDNF	protein_coding	55.1646	108.445	1.88415	0.0173742	-5.84691	3.8885e-25	4.09004e-24
ENSG00000186088	GSAP	protein_coding	182.548	358.751	6.34576	0.0176885	-5.82105	1.41803e-73	7.59178e-72
ENSG00000267421	AC005498.2	lncRNA	13.4646	26.4581	0.471037	0.0178031	-5.81173	5.22775e-07	1.85239e-06
ENSG00000166401	SERPINB8	protein_coding	247.461	486.042	8.88089	0.0182719	-5.77423	3.84491e-90	3.22586e-88
ENSG00000088882	CPXM1	protein_coding	145.797	286.301	5.29255	0.018486	-5.75743	9.6785e-60	3.54293e-58
ENSG00000164458	TBXT	protein_coding	98.4111	193.234	3.58835	0.01857	-5.75088	2.95433e-42	6.24908e-41
ENSG00000149970	CNKSR2	protein_coding	170.529	334.823	6.23462	0.0186207	-5.74695	7.96114e-68	3.69971e-66
ENSG00000256751	PLBD1-AS1	lncRNA	12.8548	25.2385	0.471037	0.0186634	-5.74364	1.10149e-06	3.79541e-06
ENSG00000269210	AC019171.1	lncRNA	12.645	24.8191	0.471037	0.0189789	-5.71946	1.41726e-06	4.83813e-06
ENSG00000144619	CNTN4	protein_coding	357.733	702.124	13.3425	0.0190031	-5.71762	4.54093e-122	6.37822e-120
ENSG00000223343	AC137630.1	lncRNA	33.0471	64.861	1.23316	0.0190124	-5.71692	3.91207e-16	2.58619e-15
ENSG00000159899	NPR2	protein_coding	156.65	307.357	5.94354	0.0193375	-5.69245	2.84819e-62	1.10804e-60
ENSG00000170962	PDGFD	protein_coding	84.9348	166.641	3.22845	0.0193736	-5.68976	4.31325e-38	7.84861e-37
ENSG00000198797	BRINP2	protein_coding	83.9249	164.621	3.22845	0.0196113	-5.67217	3.27988e-30	4.33194e-29
ENSG00000176049	JAKMIP2	protein_coding	244.168	478.942	9.39425	0.0196146	-5.67193	1.09697e-92	9.72572e-91
ENSG00000124839	RAB17	protein_coding	48.9566	96.0291	1.88415	0.0196206	-5.67149	4.07809e-22	3.71035e-21
ENSG00000163814	CDCP1	protein_coding	99.6765	195.474	3.87943	0.0198463	-5.65498	9.01304e-43	1.9443e-41
ENSG00000254285	KRT8P3	processed_pseudogene	24.1702	47.3983	0.942075	0.0198757	-5.65285	1.21494e-11	6.0959e-11
ENSG00000111331	OAS3	protein_coding	770.62	1511.15	30.0934	0.0199143	-5.65005	1.10556e-199	4.38748e-197
ENSG00000154736	ADAMTS5	protein_coding	98.1825	192.486	3.87943	0.0201544	-5.63276	4.13134e-42	8.69459e-41
ENSG00000269834	ZNF528-AS1	lncRNA	210.314	412.286	8.34104	0.0202312	-5.62727	3.13732e-81	2.08615e-79
ENSG00000140557	ST8SIA2	protein_coding	85.9375	168.467	3.4084	0.0202319	-5.62723	1.46342e-37	2.60045e-36
ENSG00000112183	RBM24	protein_coding	124.034	243.136	4.93264	0.0202876	-5.62326	1.86332e-52	5.55926e-51
ENSG00000187994	RINL	protein_coding	293.154	574.559	11.7494	0.0204495	-5.61179	6.99699e-105	7.5731e-103
ENSG00000141934	PLPP2	protein_coding	341.489	669.234	13.7447	0.020538	-5.60556	8.69198e-118	1.14983e-115
ENSG00000041982	TNC	protein_coding	1254.37	2458.16	50.5861	0.0205788	-5.60269	4.78858e-258	3.86207e-255
ENSG00000177106	EPS8L2	protein_coding	1721.93	3373.83	70.0256	0.0207555	-5.59036	1.48581e-207	6.51724e-205
ENSG00000090339	ICAM1	protein_coding	117.887	230.953	4.82151	0.0208766	-5.58197	8.07631e-49	2.15041e-47
ENSG00000263753	LINC00667	lncRNA	881.049	1726.02	36.0793	0.0209032	-5.58013	2.91701e-214	1.35058e-211
ENSG00000226445	BX322234.1	lncRNA	40.6649	79.6255	1.7042	0.0214027	-5.54607	5.81485e-19	4.46097e-18
ENSG00000175928	LRRN1	protein_coding	62.625	122.604	2.64627	0.0215839	-5.5339	1.11913e-27	1.32609e-26
ENSG00000177465	ACOT4	protein_coding	57.8341	113.202	2.46632	0.021787	-5.52039	2.47008e-26	2.75209e-25
ENSG00000255455	AP003486.1	lncRNA	215.626	421.968	9.28312	0.0219996	-5.50638	3.16353e-81	2.098e-79
ENSG00000162722	TRIM58	protein_coding	313.402	613.239	13.5648	0.0221199	-5.49851	1.14787e-109	1.38643e-107
ENSG00000112414	ADGRG6	protein_coding	1119.68	2190.61	48.7443	0.0222514	-5.48996	1.38318e-242	9.10059e-240
ENSG00000167555	ZNF528	protein_coding	618.792	1210.61	26.9761	0.0222831	-5.48791	1.97547e-171	5.61257e-169
ENSG00000049249	TNFRSF9	protein_coding	166.365	325.33	7.39897	0.0227429	-5.45844	4.96122e-66	2.19153e-64
ENSG00000154864	PIEZO2	protein_coding	602.577	1178.25	26.9073	0.0228367	-5.4525	3.87136e-169	1.04077e-166
ENSG00000002587	HS3ST1	protein_coding	16.8818	33.0014	0.762124	0.0230936	-5.43636	8.80587e-09	3.59393e-08
ENSG00000270149	AL591806.3	protein_coding	31.1911	60.9691	1.41311	0.0231775	-5.43113	2.83321e-14	1.67699e-13
ENSG00000145536	ADAMTS16	protein_coding	163.09	318.782	7.39897	0.0232101	-5.4291	5.44874e-49	1.457e-47
ENSG00000177599	ZNF491	protein_coding	27.0294	52.8256	1.23316	0.023344	-5.4208	4.63238e-13	2.54995e-12
ENSG00000205562	AL049775.1	lncRNA	16.4947	32.2272	0.762124	0.0236484	-5.40211	1.43342e-08	5.76922e-08
ENSG00000120451	SNX19	protein_coding	2827.27	5523.77	130.779	0.0236756	-5.40045	0	0
ENSG00000189190	ZNF600	protein_coding	137.461	268.465	6.45689	0.0240511	-5.37775	4.40025e-56	1.46687e-54
ENSG00000134954	ETS1	protein_coding	516.877	1009.31	24.441	0.0242154	-5.36793	2.58514e-151	5.71979e-149
ENSG00000247287	AL359220.1	lncRNA	9.94434	19.4176	0.471037	0.0242582	-5.36538	3.64924e-05	0.000108179
ENSG00000113231	PDE8B	protein_coding	31.9536	62.383	1.52425	0.0244337	-5.35498	1.54768e-15	9.88886e-15
ENSG00000136167	LCP1	protein_coding	2014.45	3932.2	96.7106	0.0245945	-5.34552	1.78675e-300	2.48179e-297
ENSG00000275234	AC010503.4	lncRNA	130.659	255.042	6.27694	0.0246114	-5.34453	3.44e-54	1.07913e-52
ENSG00000170743	SYT9	protein_coding	520.977	1016.79	25.1608	0.0247452	-5.33671	2.77277e-149	5.87499e-147
ENSG00000164855	TMEM184A	protein_coding	62.8326	122.617	3.04849	0.024862	-5.32992	1.08797e-28	1.34727e-27
ENSG00000186377	CYP4X1	protein_coding	210.272	410.318	10.2252	0.0249201	-5.32654	1.9708e-77	1.1704e-75
ENSG00000254703	SENCR	lncRNA	15.6492	30.5364	0.762124	0.0249579	-5.32436	3.96164e-08	1.54066e-07
ENSG00000148935	GAS2	protein_coding	25.1806	49.128	1.23316	0.025101	-5.31611	4.12506e-12	2.13751e-11
ENSG00000167767	KRT80	protein_coding	88.748	173.146	4.35047	0.0251261	-5.31467	7.12111e-37	1.23383e-35
ENSG00000175318	GRAMD2A	protein_coding	74.1318	144.564	3.69948	0.0255906	-5.28824	4.7917e-32	6.85759e-31
ENSG00000176463	SLCO3A1	protein_coding	473.593	923.507	23.6788	0.0256401	-5.28545	9.24858e-141	1.76514e-138
ENSG00000110042	DTX4	protein_coding	222.614	434.06	11.1673	0.0257275	-5.28055	3.38421e-80	2.18072e-78
ENSG00000149573	MPZL2	protein_coding	139.463	271.93	6.99675	0.02573	-5.28041	3.24828e-54	1.02027e-52
ENSG00000134326	CMPK2	protein_coding	73.4184	143.137	3.69948	0.0258457	-5.27393	9.79104e-32	1.38694e-30
ENSG00000155918	RAET1L	protein_coding	52.3841	102.122	2.64627	0.0259129	-5.27019	9.34759e-23	8.80258e-22
ENSG00000237975	FLG-AS1	lncRNA	76.7322	149.585	3.87943	0.0259347	-5.26897	2.51017e-32	3.6319e-31
ENSG00000163082	SGPP2	protein_coding	1137.01	2216.11	57.9162	0.0261342	-5.25792	4.18818e-234	2.49316e-231
ENSG00000226752	CUTALP	transcribed_unitary_pseudogene	276.613	538.898	14.3269	0.0265855	-5.23322	1.89428e-96	1.80079e-94
ENSG00000135926	TMBIM1	protein_coding	1634.64	3184.31	84.9612	0.0266812	-5.22803	4.34395e-271	4.17721e-268
ENSG00000101850	GPR143	protein_coding	23.7124	46.1916	1.23316	0.0266966	-5.2272	2.29734e-11	1.13268e-10
ENSG00000197124	ZNF682	protein_coding	217.659	423.928	11.3895	0.0268667	-5.21804	4.60064e-80	2.94936e-78
ENSG00000186212	SOWAHB	protein_coding	70.4886	137.278	3.69948	0.0269489	-5.21363	2.24459e-30	2.99942e-29
ENSG00000013588	GPRC5A	protein_coding	2725.48	5307.76	143.195	0.0269784	-5.21205	0	0
ENSG00000142549	IGLON5	protein_coding	139.617	271.878	7.35665	0.0270586	-5.20777	1.31552e-52	3.9532e-51
ENSG00000224984	AL512363.1	lncRNA	8.92154	17.372	0.471037	0.0271147	-5.20478	0.000124977	0.000350458
ENSG00000187678	SPRY4	protein_coding	215.615	419.772	11.4584	0.0272966	-5.19513	1.25723e-77	7.51993e-76
ENSG00000135842	FAM129A	protein_coding	1071.31	2085.33	57.2918	0.0274738	-5.1858	4.74091e-222	2.32416e-219
ENSG00000166510	CCDC68	protein_coding	138.654	269.84	7.46778	0.0276748	-5.17528	5.87783e-53	1.78347e-51
ENSG00000169618	PROKR1	protein_coding	8.70533	16.9396	0.471037	0.0278069	-5.16842	0.000160805	0.000445873
ENSG00000146950	SHROOM2	protein_coding	323.13	628.635	17.6242	0.0280356	-5.1566	7.60814e-106	8.38121e-104
ENSG00000082482	KCNK2	protein_coding	27.7912	54.0581	1.52425	0.0281964	-5.14834	2.05503e-13	1.15356e-12
ENSG00000073737	DHRS9	protein_coding	47.5731	92.4998	2.64627	0.0286084	-5.12742	1.85311e-20	1.54336e-19
ENSG00000119888	EPCAM	protein_coding	2259.33	4391.19	127.471	0.0290287	-5.10637	3.79708e-300	4.99656e-297
ENSG00000204791	SMPD5	transcribed_unitary_pseudogene	8.31175	16.1525	0.471037	0.029162	-5.09977	0.000260119	0.000702853
ENSG00000277531	PNMA8C	protein_coding	13.4069	26.0516	0.762124	0.0292544	-5.0952	6.14994e-07	2.16443e-06
ENSG00000152785	BMP3	protein_coding	116.62	226.603	6.63684	0.0292884	-5.09353	2.56515e-46	6.27534e-45
ENSG00000117595	IRF6	protein_coding	694.833	1350	39.6676	0.0293834	-5.08885	2.75922e-172	8.02162e-170
ENSG00000123572	NRK	protein_coding	51.4227	99.908	2.93736	0.0294006	-5.08801	2.8193e-22	2.58198e-21
ENSG00000137672	TRPC6	protein_coding	16.349	31.7559	0.942075	0.0296661	-5.07504	1.19618e-07	4.47441e-07
ENSG00000111799	COL12A1	protein_coding	540.06	1048.64	31.48	0.0300198	-5.05794	2.40334e-149	5.13575e-147
ENSG00000174567	GOLT1A	protein_coding	70.7629	137.355	4.17052	0.030363	-5.04154	1.45115e-29	1.87212e-28
ENSG00000254602	AP000662.1	lncRNA	12.8967	25.0314	0.762124	0.0304468	-5.03757	0.00189328	0.00455546
ENSG00000145423	SFRP2	protein_coding	36.7768	71.3784	2.17524	0.0304747	-5.03624	4.21163e-16	2.77908e-15
ENSG00000013725	CD6	protein_coding	20.4537	39.6742	1.23316	0.0310822	-5.00777	1.09387e-09	4.79637e-09
ENSG00000197872	FAM49A	protein_coding	76.2225	147.803	4.64156	0.0314036	-4.99293	3.60122e-31	4.9635e-30
ENSG00000187775	DNAH17	protein_coding	701.766	1360.77	42.7584	0.0314222	-4.99207	5.56632e-173	1.63728e-170
ENSG00000188641	DPYD	protein_coding	230.639	447.173	14.1046	0.0315418	-4.98659	7.15129e-79	4.42566e-77
ENSG00000269086	AC008555.2	lncRNA	7.68253	14.894	0.471037	0.0316259	-4.98275	0.000545665	0.00141551
ENSG00000125675	GRIA3	protein_coding	52.4266	101.625	3.22845	0.0317683	-4.97627	1.02856e-22	9.65677e-22
ENSG00000137727	ARHGAP20	protein_coding	163.11	316.174	10.0452	0.0317712	-4.97614	4.02827e-60	1.48766e-58
ENSG00000204175	GPRIN2	protein_coding	12.3387	23.9154	0.762124	0.0318675	-4.97177	2.19436e-06	7.36719e-06
ENSG00000267053	AC092296.2	lncRNA	12.1419	23.5218	0.762124	0.0324008	-4.94783	2.8013e-06	9.30121e-06
ENSG00000168930	TRIM49	protein_coding	7.44042	14.4098	0.471037	0.0326887	-4.93506	0.000710753	0.00181403
ENSG00000232810	TNF	protein_coding	38.8359	75.2055	2.46632	0.0327944	-4.9304	4.64174e-17	3.20854e-16
ENSG00000162755	KLHDC9	protein_coding	181.227	350.815	11.6383	0.0331751	-4.91376	6.6069e-64	2.72584e-62
ENSG00000113657	DPYSL3	protein_coding	1906.19	3689.95	122.427	0.0331785	-4.91361	1.32076e-270	1.22302e-267
ENSG00000227279	AC110015.1	lncRNA	7.276	14.081	0.471037	0.0334521	-4.90176	0.000885861	0.00223495
ENSG00000131771	PPP1R1B	protein_coding	11.716	22.6699	0.762124	0.0336183	-4.89461	4.65066e-06	1.50968e-05
ENSG00000287778	AC006230.1	lncRNA	7.23716	14.0033	0.471037	0.0336377	-4.89378	0.000905324	0.00228152
ENSG00000204610	TRIM15	protein_coding	7.23068	13.9903	0.471037	0.0336688	-4.89244	0.000908618	0.00228866
ENSG00000283740	TAF11L11	protein_coding	7.23068	13.9903	0.471037	0.0336688	-4.89244	0.000908618	0.00228866
ENSG00000136859	ANGPTL2	protein_coding	84.2227	162.931	5.51482	0.0338476	-4.8848	2.1706e-33	3.28308e-32
ENSG00000008517	IL32	protein_coding	259.685	502.329	17.042	0.033926	-4.88147	5.37289e-85	3.93938e-83
ENSG00000172346	CSDC2	protein_coding	300.678	581.488	19.8682	0.0341679	-4.87122	4.3603e-94	3.93561e-92
ENSG00000267251	AC139100.1	lncRNA	7.05331	13.6356	0.471037	0.0345447	-4.85539	0.00114022	0.0028259
ENSG00000073464	CLCN4	protein_coding	163.743	316.498	10.9873	0.0347153	-4.84829	1.27424e-24	1.31051e-23
ENSG00000269416	LINC01224	lncRNA	29.5273	57.0592	1.99528	0.0349687	-4.83779	2.43919e-13	1.36218e-12
ENSG00000198482	ZNF808	protein_coding	59.0416	114.093	3.99057	0.0349766	-4.83747	6.51221e-25	6.78409e-24
ENSG00000151702	FLI1	protein_coding	422.282	816.022	28.5427	0.0349778	-4.83742	4.04716e-122	5.71678e-120
ENSG00000197261	C6orf141	protein_coding	738.718	1427.25	50.1839	0.0351612	-4.82987	5.70466e-170	1.56734e-167
ENSG00000266916	ZNF793-AS1	lncRNA	58.4512	112.912	3.99057	0.0353424	-4.82246	1.25818e-24	1.29453e-23
ENSG00000137801	THBS1	protein_coding	140.043	270.511	9.5742	0.035393	-4.82039	9.89593e-52	2.90397e-50
ENSG00000173535	TNFRSF10C	protein_coding	51.3331	99.1467	3.51953	0.0354982	-4.81611	3.74882e-22	3.41699e-21
ENSG00000203772	SPRN	protein_coding	11.1062	21.4503	0.762124	0.0355298	-4.81483	9.76979e-06	3.06518e-05
ENSG00000153071	DAB2	protein_coding	10.8965	21.0308	0.762124	0.0362384	-4.78634	1.25555e-05	3.90537e-05
ENSG00000006747	SCIN	protein_coding	307.77	593.925	21.6147	0.036393	-4.78019	3.67385e-96	3.43963e-94
ENSG00000206625	RNU6-1	snRNA	6.63384	12.7966	0.471037	0.0368095	-4.76378	0.00185892	0.00447838
ENSG00000183161	FANCF	protein_coding	249.768	481.8	17.7353	0.0368105	-4.76374	2.75545e-82	1.86699e-80
ENSG00000168404	MLKL	protein_coding	129.65	250.086	9.2143	0.0368445	-4.76241	4.43385e-49	1.18943e-47
ENSG00000004848	ARX	protein_coding	40.6911	78.4448	2.93736	0.0374449	-4.73909	4.11558e-17	2.86304e-16
ENSG00000157601	MX1	protein_coding	102.312	197.157	7.46778	0.0378774	-4.72252	8.95376e-38	1.6082e-36
ENSG00000106565	TMEM176B	protein_coding	6.4241	12.3772	0.471037	0.038057	-4.71569	0.0023715	0.00561959
ENSG00000033122	LRRC7	protein_coding	66.6139	128.295	4.93264	0.0384476	-4.70096	9.54506e-27	1.08871e-25
ENSG00000169933	FRMPD4	protein_coding	165.611	318.89	12.3316	0.0386704	-4.69263	1.38529e-58	4.9763e-57
ENSG00000172296	SPTLC3	protein_coding	12.6385	24.3348	0.942075	0.038713	-4.69104	8.76128e-06	2.76473e-05
ENSG00000115221	ITGB6	protein_coding	6.2532	12.0354	0.471037	0.0391378	-4.67529	0.00296018	0.00692009
ENSG00000145626	UGT3A1	protein_coding	6.2532	12.0354	0.471037	0.0391378	-4.67529	0.00296018	0.00692009
ENSG00000284994	AL590282.2	lncRNA	6.23378	11.9965	0.471037	0.0392645	-4.67063	0.00299165	0.00698974
ENSG00000182752	PAPPA	protein_coding	72.0578	138.601	5.51482	0.0397892	-4.65148	3.55665e-29	4.51846e-28
ENSG00000175707	KDF1	protein_coding	216.083	415.595	16.5709	0.0398728	-4.64845	3.06406e-40	6.0321e-39
ENSG00000141738	GRB7	protein_coding	379.783	730.415	29.1513	0.0399106	-4.64708	8.16528e-107	9.27947e-105
ENSG00000197971	MBP	protein_coding	555.539	1068.43	42.6473	0.0399158	-4.6469	1.25976e-139	2.33307e-137
ENSG00000184809	B3GALT5-AS1	lncRNA	35.8742	68.991	2.75741	0.0399676	-4.64502	1.42034e-15	9.10079e-15
ENSG00000227053	AC105446.1	lncRNA	12.219	23.4959	0.942075	0.0400953	-4.64042	1.41016e-05	4.35807e-05
ENSG00000102007	PLP2	protein_coding	2796.44	5376.92	215.962	0.0401647	-4.63793	7.21426e-282	8.5891e-279
ENSG00000112562	SMOC2	protein_coding	38.0227	73.1081	2.93736	0.0401783	-4.63744	7.96994e-16	5.18772e-15
ENSG00000126561	STAT5A	protein_coding	93.0151	178.811	7.21901	0.0403723	-4.63049	5.46415e-36	9.10765e-35
ENSG00000155966	AFF2	protein_coding	478.231	919.26	37.2013	0.0404687	-4.62705	1.90015e-124	2.87924e-122
ENSG00000111981	ULBP1	protein_coding	1151.68	2213.29	90.0738	0.0406968	-4.61894	3.36025e-204	1.40022e-201
ENSG00000168546	GFRA2	protein_coding	33.7925	64.9387	2.64627	0.0407504	-4.61704	8.03819e-14	4.6126e-13
ENSG00000153246	PLA2R1	protein_coding	29.1886	56.0908	2.28637	0.040762	-4.61663	3.76509e-13	2.08309e-12
ENSG00000171451	DSEL	protein_coding	196.953	378.389	15.5177	0.04101	-4.60788	1.89512e-64	8.00368e-63
ENSG00000167232	ZNF91	protein_coding	560.169	1076.03	44.3092	0.0411784	-4.60197	3.95593e-137	7.16711e-135
ENSG00000099337	KCNK6	protein_coding	67.8308	130.258	5.40368	0.0414845	-4.59129	1.88159e-26	2.11052e-25
ENSG00000112852	PCDHB2	protein_coding	208.601	400.562	16.6398	0.0415411	-4.58932	1.40669e-66	6.33695e-65
ENSG00000170629	DPY19L2P2	transcribed_unprocessed_pseudogene	338.073	649.169	26.9761	0.0415548	-4.58884	2.97539e-97	2.90589e-95
ENSG00000277075	HIST1H2AE	protein_coding	33.1244	63.6025	2.64627	0.0416064	-4.58705	1.63111e-13	9.20564e-13
ENSG00000271361	HTATSF1P2	processed_pseudogene	35.3312	67.8362	2.82622	0.0416625	-4.58511	7.53001e-14	4.33691e-13
ENSG00000164176	EDIL3	protein_coding	1166.17	2238.89	93.4556	0.0417419	-4.58236	1.17066e-205	5.04635e-203
ENSG00000120885	CLU	protein_coding	6450.05	12382.7	517.441	0.0417876	-4.58078	0	0
ENSG00000156966	B3GNT7	protein_coding	128.479	246.621	10.3363	0.0419117	-4.5765	3.51055e-46	8.52971e-45
ENSG00000149243	KLHL35	protein_coding	21.1346	40.565	1.7042	0.0420116	-4.57307	3.35781e-09	1.41571e-08
ENSG00000101096	NFATC2	protein_coding	240.025	460.653	19.3972	0.042108	-4.56976	1.0251e-74	5.69544e-73
ENSG00000275832	ARHGAP23	protein_coding	727.923	1396.89	58.9536	0.0422034	-4.5665	1.36201e-157	3.3061e-155
ENSG00000287269	Z82215.1	lncRNA	5.8143	11.1576	0.471037	0.0422169	-4.56604	0.00485359	0.010969
ENSG00000167157	PRRX2	protein_coding	130.543	250.5	10.5851	0.0422558	-4.56471	6.73113e-45	1.5626e-43
ENSG00000166923	GREM1	protein_coding	26.51	50.8447	2.17524	0.0427819	-4.54686	4.46382e-11	2.15578e-10
ENSG00000110002	VWA5A	protein_coding	174.393	334.39	14.3957	0.0430506	-4.53782	3.11022e-58	1.10144e-56
ENSG00000168589	DYNLRB2	protein_coding	24.1388	46.2823	1.99528	0.0431112	-4.53579	1.16904e-10	5.49717e-10
ENSG00000104332	SFRP1	protein_coding	219.218	420.161	18.2751	0.0434956	-4.52299	1.63356e-69	7.82419e-68
ENSG00000279419	AC004925.1	TEC	5.61751	10.764	0.471037	0.0437605	-4.51423	0.00613267	0.0136014
ENSG00000137868	STRA6	protein_coding	290.693	556.876	24.5098	0.0440129	-4.50593	2.77547e-85	2.07141e-83
ENSG00000158089	GALNT14	protein_coding	97.5858	186.942	8.22991	0.0440239	-4.50557	5.67993e-35	9.156e-34
ENSG00000138172	CALHM2	protein_coding	395.141	756.918	33.3642	0.044079	-4.50376	1.99486e-108	2.35262e-106
ENSG00000136960	ENPP2	protein_coding	398.635	763.435	33.8352	0.0443197	-4.49591	8.93417e-109	1.06368e-106
ENSG00000225706	PTPRD-AS1	lncRNA	39.7264	76.0444	3.4084	0.0448211	-4.47968	7.47661e-16	4.87305e-15
ENSG00000248485	PCP4L1	protein_coding	32.1313	61.5051	2.75741	0.0448322	-4.47932	9.48776e-14	5.42449e-13
ENSG00000231536	AC226101.1	lncRNA	8.85734	16.9526	0.762124	0.0449562	-4.47533	0.000147494	0.000410697
ENSG00000128610	FEZF1	protein_coding	14.2586	27.2841	1.23316	0.045197	-4.46763	1.51019e-06	5.14341e-06
ENSG00000285722	AC207130.1	lncRNA	5.4272	10.3834	0.471037	0.0453647	-4.46229	0.00961351	0.0206794
ENSG00000078295	ADCY2	protein_coding	100.372	192.001	8.74326	0.0455375	-4.4568	1.6749e-37	2.96992e-36
ENSG00000064218	DMRT3	protein_coding	231.295	442.432	20.1593	0.0455648	-4.45594	6.21628e-41	1.25136e-39
ENSG00000170421	KRT8	protein_coding	9870.62	18876.6	864.627	0.0458041	-4.44838	0	0
ENSG00000273802	HIST1H2BG	protein_coding	21.3696	40.855	1.88415	0.046118	-4.43853	1.19439e-08	4.83675e-08
ENSG00000166840	GLYATL1	protein_coding	15.9812	30.5493	1.41311	0.0462568	-4.43419	9.87449e-07	3.41611e-06
ENSG00000171522	PTGER4	protein_coding	148.845	284.527	13.1626	0.0462612	-4.43405	6.74671e-50	1.86388e-48
ENSG00000285906	AC083855.2	lncRNA	29.8463	57.0463	2.64627	0.0463882	-4.4301	6.06123e-12	3.10221e-11
ENSG00000015592	STMN4	protein_coding	19.1887	36.6731	1.7042	0.0464699	-4.42756	2.88906e-08	1.13626e-07
ENSG00000059804	SLC2A3	protein_coding	665.572	1271.99	59.1494	0.0465013	-4.42658	2.59485e-148	5.4518e-146
ENSG00000138356	AOX1	protein_coding	46.8346	89.4987	4.17052	0.0465986	-4.42357	2.04383e-18	1.52628e-17
ENSG00000119922	IFIT2	protein_coding	29.6106	56.575	2.64627	0.0467746	-4.41813	7.71266e-12	3.91775e-11
ENSG00000151690	MFSD6	protein_coding	640.422	1223.41	57.4294	0.0469419	-4.41298	1.44538e-140	2.73769e-138
ENSG00000078018	MAP2	protein_coding	459.285	877.336	41.2342	0.0469993	-4.41122	1.62496e-117	2.13828e-115
ENSG00000140678	ITGAX	protein_coding	18.9725	36.2407	1.7042	0.0470244	-4.41045	3.66632e-08	1.42914e-07
ENSG00000265316	AP005059.2	lncRNA	8.42492	16.0877	0.762124	0.047373	-4.39979	0.000244012	0.000661691
ENSG00000254102	AC090136.3	lncRNA	13.6294	26.0257	1.23316	0.0473824	-4.3995	3.10261e-06	1.02486e-05
ENSG00000109132	PHOX2B	protein_coding	5.19803	9.92503	0.471037	0.0474595	-4.39716	0.00990386	0.0212601
ENSG00000168748	CA7	protein_coding	18.7821	35.8601	1.7042	0.0475235	-4.39521	4.58847e-08	1.77559e-07
ENSG00000215068	AC025171.2	lncRNA	78.2902	149.404	7.1767	0.0480356	-4.37975	1.68403e-27	1.97486e-26
ENSG00000187135	VSTM2B	protein_coding	78.7432	150.199	7.28783	0.0485213	-4.36524	2.89805e-18	2.14943e-17
ENSG00000132334	PTPRE	protein_coding	133.741	255.081	12.4004	0.0486137	-4.36249	1.02872e-44	2.36615e-43
ENSG00000280162	AL136531.3	TEC	8.21518	15.6682	0.762124	0.0486413	-4.36167	0.000312548	0.00083746
ENSG00000006128	TAC1	protein_coding	79.5536	151.708	7.39897	0.048771	-4.35783	2.60399e-29	3.32337e-28
ENSG00000166405	RIC3	protein_coding	144.56	275.666	13.4536	0.0488041	-4.35685	3.22998e-48	8.40332e-47
ENSG00000135899	SP110	protein_coding	319.546	609.205	29.887	0.049059	-4.34934	2.18913e-91	1.88085e-89
ENSG00000189212	DPY19L2P1	transcribed_unprocessed_pseudogene	172.87	329.46	16.2799	0.0494137	-4.33894	6.76993e-55	2.17002e-53
ENSG00000187957	DNER	protein_coding	168.287	320.724	15.8511	0.049423	-4.33867	9.71338e-56	3.19966e-54
ENSG00000232677	LINC00665	lncRNA	1771.9	3376.12	167.678	0.0496659	-4.3316	3.89545e-226	2.11726e-223
ENSG00000261543	AC010931.3	lncRNA	9.9507	18.9593	0.942075	0.0496893	-4.33092	0.000184276	0.0005078
ENSG00000148677	ANKRD1	protein_coding	552.546	1052.15	52.9413	0.0503172	-4.31281	2.44289e-127	3.94046e-125
ENSG00000101443	WFDC2	protein_coding	269.653	513.409	25.8964	0.0504401	-4.30929	1.35374e-79	8.5041e-78
ENSG00000105855	ITGB8	protein_coding	109.769	208.98	10.5586	0.0505245	-4.30687	7.76462e-40	1.5014e-38
ENSG00000196139	AKR1C3	protein_coding	25.6133	48.7603	2.46632	0.0505805	-4.30527	1.31483e-10	6.15605e-10
ENSG00000009709	PAX7	protein_coding	298.341	567.917	28.7649	0.0506498	-4.3033	9.99133e-87	7.73384e-85
ENSG00000188227	ZNF793	protein_coding	379.201	721.381	37.0213	0.0513201	-4.28433	1.60672e-98	1.60685e-96
ENSG00000274642	AC244669.2	unprocessed_pseudogene	26.9941	51.3419	2.64627	0.0515422	-4.2781	1.13086e-09	4.95422e-09
ENSG00000173391	OLR1	protein_coding	4.79151	9.11197	0.471037	0.0516943	-4.27385	0.0158284	0.032744
ENSG00000180828	BHLHE22	protein_coding	77.0879	146.597	7.57892	0.0516991	-4.27372	1.4569e-27	1.71575e-26
ENSG00000176399	DMRTA1	protein_coding	64.3168	122.288	6.34576	0.0518919	-4.26835	2.15914e-23	2.10377e-22
ENSG00000266200	PNLIPRP2	polymorphic_pseudogene	4.77208	9.07313	0.471037	0.0519157	-4.26769	0.0159883	0.0330446
ENSG00000142910	TINAGL1	protein_coding	26.7649	50.8836	2.64627	0.0520064	-4.26517	1.76446e-10	8.20895e-10
ENSG00000238142	BX284668.5	lncRNA	32.583	61.9376	3.22845	0.0521242	-4.2619	3.49579e-13	1.93752e-12
ENSG00000081052	COL4A4	protein_coding	478.471	909.405	47.5376	0.0522733	-4.25778	1.59646e-114	2.00576e-112
ENSG00000235863	B3GALT4	protein_coding	96.1968	182.819	9.5742	0.0523697	-4.25512	1.64452e-25	1.75336e-24
ENSG00000110436	SLC1A2	protein_coding	31.3014	59.4855	3.11731	0.0524046	-4.25416	6.12008e-12	3.13105e-11
ENSG00000197162	ZNF785	protein_coding	21.7184	41.2615	2.17524	0.0527183	-4.24555	8.84977e-09	3.61126e-08
ENSG00000244405	ETV5	protein_coding	594.679	1129.67	59.6893	0.0528378	-4.24229	1.83922e-131	3.17131e-129
ENSG00000154874	CCDC144B	transcribed_unprocessed_pseudogene	65.9914	125.346	6.63684	0.0529482	-4.23927	3.94793e-24	3.97688e-23
ENSG00000154274	C4orf19	protein_coding	61.9514	117.557	6.34576	0.0539802	-4.21143	2.29826e-22	2.1141e-21
ENSG00000134917	ADAMTS8	protein_coding	179.424	340.462	18.3863	0.0540038	-4.21079	6.82678e-56	2.2607e-54
ENSG00000128510	CPA4	protein_coding	56.1916	106.62	5.76358	0.0540574	-4.20936	7.394e-20	5.94612e-19
ENSG00000100311	PDGFB	protein_coding	66.4594	126.102	6.81679	0.0540578	-4.20935	1.24298e-23	1.22399e-22
ENSG00000267073	AC005256.1	lncRNA	9.18296	17.4238	0.942075	0.0540682	-4.20908	0.00100688	0.00251765
ENSG00000198346	ZNF813	protein_coding	280.508	532.226	28.7914	0.0540963	-4.20833	3.55813e-78	2.16449e-76
ENSG00000254842	LINC02551	lncRNA	14.8366	28.149	1.52425	0.0541493	-4.20691	8.56379e-07	2.97998e-06
ENSG00000219992	AL391422.1	processed_pseudogene	4.58177	8.6925	0.471037	0.054189	-4.20586	0.0200471	0.0406403
ENSG00000233642	GPR158-AS1	lncRNA	4.57529	8.67955	0.471037	0.0542698	-4.20371	0.0201137	0.0407555
ENSG00000184012	TMPRSS2	protein_coding	41.5729	78.8642	4.28166	0.0542915	-4.20313	1.26563e-16	8.58008e-16
ENSG00000259834	AL365361.1	lncRNA	23.9095	45.3527	2.46632	0.0543809	-4.20076	8.4715e-10	3.74742e-09
ENSG00000186399	GOLGA8R	protein_coding	9.12469	17.3073	0.942075	0.0544322	-4.1994	0.00046294	0.00121414
ENSG00000108679	LGALS3BP	protein_coding	4757.19	9022.6	491.794	0.0545069	-4.19742	1.65617e-277	1.88216e-274
ENSG00000268686	AC010643.1	lncRNA	4.55587	8.6407	0.471037	0.0545138	-4.19723	0.0203152	0.0411205
ENSG00000176788	BASP1	protein_coding	4346.16	8240.94	451.369	0.0547715	-4.19043	6.97207e-276	7.26315e-273
ENSG00000249740	OSMR-AS1	lncRNA	51.9619	98.5201	5.40368	0.0548485	-4.1884	2.75714e-19	2.14881e-18
ENSG00000121413	ZSCAN18	protein_coding	2113.17	4006.01	220.339	0.0550022	-4.18437	1.58066e-225	8.23327e-223
ENSG00000268089	GABRQ	protein_coding	118.617	224.834	12.4004	0.0551536	-4.1804	1.02703e-38	1.9042e-37
ENSG00000135472	FAIM2	protein_coding	13.4384	25.4638	1.41311	0.055495	-4.1715	0.00229564	0.00545223
ENSG00000183067	IGSF5	protein_coding	20.6826	39.19	2.17524	0.0555049	-4.17124	2.75469e-08	1.08444e-07
ENSG00000135046	ANXA1	protein_coding	1433.68	2716.22	151.134	0.0556412	-4.1677	3.7513e-123	5.4529e-121
ENSG00000204264	PSMB8	protein_coding	27.743	52.5486	2.93736	0.055898	-4.16106	6.65495e-11	3.17648e-10
ENSG00000270002	AC022028.2	lncRNA	23.2868	44.1072	2.46632	0.0559165	-4.16058	1.68552e-09	7.25825e-09
ENSG00000215183	MSMP	protein_coding	7.18591	13.6097	0.762124	0.0559986	-4.15847	0.0010597	0.00263996
ENSG00000186019	AC021092.1	lncRNA	358.559	679.042	38.0745	0.0560709	-4.1566	4.45289e-92	3.8927e-90
ENSG00000128422	KRT17	protein_coding	212.182	401.807	22.5568	0.0561384	-4.15487	5.4985e-63	2.2031e-61
ENSG00000153707	PTPRD	protein_coding	779.568	1476.08	83.0505	0.0562641	-4.15164	3.3072e-151	7.25322e-149
ENSG00000164342	TLR3	protein_coding	24.8061	46.9659	2.64627	0.0563446	-4.14958	1.38848e-09	6.03001e-09
ENSG00000205517	RGL3	protein_coding	120.552	228.19	12.9138	0.0565922	-4.14325	1.13884e-40	2.27423e-39
ENSG00000287816	AL133475.1	lncRNA	8.74406	16.546	0.942075	0.0569366	-4.1345	0.000719374	0.00183454
ENSG00000196218	RYR1	protein_coding	389.847	737.629	42.0651	0.0570274	-4.1322	2.08384e-97	2.04314e-95
ENSG00000263574	AC125421.1	lncRNA	20.034	37.8927	2.17524	0.0574051	-4.12268	5.50559e-08	2.1164e-07
ENSG00000115267	IFIH1	protein_coding	278.809	527.192	30.4268	0.0577149	-4.11491	5.97402e-77	3.47355e-75
ENSG00000105974	CAV1	protein_coding	1211.35	2290.35	132.345	0.0577838	-4.11319	4.2614e-180	1.36594e-177
ENSG00000256211	AC023512.1	processed_pseudogene	6.96969	13.1773	0.762124	0.0578362	-4.11188	0.00135866	0.00333556
ENSG00000118898	PPL	protein_coding	445.139	840.883	49.3953	0.0587421	-4.08946	2.23192e-106	2.51363e-104
ENSG00000266904	LINC00663	lncRNA	45.0142	85.0269	5.00146	0.0588221	-4.0875	1.34672e-15	8.6446e-15
ENSG00000140832	MARVELD3	protein_coding	580.292	1096.07	64.5108	0.0588563	-4.08666	8.58866e-124	1.26314e-121
ENSG00000185215	TNFAIP2	protein_coding	284.91	538.09	31.7288	0.0589655	-4.08398	1.31546e-76	7.59562e-75
ENSG00000137843	PAK6	protein_coding	202.966	383.306	22.6256	0.0590275	-4.08247	1.19361e-58	4.30629e-57
ENSG00000088386	SLC15A1	protein_coding	93.5697	176.623	10.5163	0.0595408	-4.06998	4.0182e-31	5.53516e-30
ENSG00000147852	VLDLR	protein_coding	756.683	1427.78	85.5856	0.0599431	-4.06026	3.79124e-144	7.64423e-142
ENSG00000167617	CDC42EP5	protein_coding	16.6556	31.4271	1.88415	0.059953	-4.06002	2.03743e-06	6.86191e-06
ENSG00000204335	SP5	protein_coding	42.4786	80.1356	4.82151	0.0601669	-4.05489	4.73072e-15	2.95251e-14
ENSG00000106366	SERPINE1	protein_coding	46.6085	87.9244	5.29255	0.0601943	-4.05423	2.87141e-16	1.91188e-15
ENSG00000158258	CLSTN2	protein_coding	244.877	461.725	28.0293	0.0607056	-4.04203	2.29736e-67	1.05975e-65
ENSG00000162068	NTN3	protein_coding	12.316	23.2188	1.41311	0.0608606	-4.03835	0.000216554	0.000591338
ENSG00000150594	ADRA2A	protein_coding	38.7654	73.0692	4.46161	0.06106	-4.03363	1.28078e-14	7.76668e-14
ENSG00000121904	CSMD2	protein_coding	64.8796	122.249	7.5101	0.0614328	-4.02485	1.65704e-23	1.62341e-22
ENSG00000281641	SAMD12-AS1	lncRNA	22.8252	43.0042	2.64627	0.0615353	-4.02244	1.22627e-08	4.96024e-08
ENSG00000159251	ACTC1	protein_coding	14.6974	27.6907	1.7042	0.0615442	-4.02223	4.50947e-06	1.46633e-05
ENSG00000162761	LMX1A	protein_coding	8.12131	15.3006	0.942075	0.0615713	-4.0216	0.00142331	0.00348265
ENSG00000267470	ZNF571-AS1	lncRNA	8.12131	15.3006	0.942075	0.0615713	-4.0216	0.00142331	0.00348265
ENSG00000115596	WNT6	protein_coding	116.453	219.272	13.6336	0.0621765	-4.00749	1.56265e-36	2.6614e-35
ENSG00000197647	ZNF433	protein_coding	109.403	205.935	12.8715	0.0625026	-3.99994	4.67492e-30	6.12591e-29
ENSG00000074211	PPP2R2C	protein_coding	698.436	1314.67	82.2037	0.0625281	-3.99935	1.49527e-133	2.63272e-131
ENSG00000237512	UNC5B-AS1	lncRNA	45.9028	86.4019	5.40368	0.0625412	-3.99905	1.63891e-16	1.10627e-15
ENSG00000159784	FAM131B	protein_coding	181.9	342.366	21.4348	0.0626079	-3.99751	3.62716e-54	1.13642e-52
ENSG00000148848	ADAM12	protein_coding	162.391	305.454	19.3284	0.0632774	-3.98217	2.17209e-48	5.66283e-47
ENSG00000181634	TNFSF15	protein_coding	6.3599	11.9577	0.762124	0.0637351	-3.97177	0.00279453	0.00655552
ENSG00000164283	ESM1	protein_coding	6.35343	11.9447	0.762124	0.0638042	-3.97021	0.00280424	0.00657645
ENSG00000267767	LINC01801	lncRNA	25.9129	48.7085	3.11731	0.0639993	-3.9658	1.86708e-09	8.01661e-09
ENSG00000215452	ZNF663P	transcribed_unitary_pseudogene	21.9604	41.2745	2.64627	0.0641141	-3.96322	3.01908e-08	1.18516e-07
ENSG00000255690	TRIL	protein_coding	38.4295	72.2173	4.64156	0.0642721	-3.95966	7.73846e-14	4.45184e-13
ENSG00000267254	ZNF790-AS1	lncRNA	336.407	632.121	40.6943	0.0643775	-3.9573	1.53665e-85	1.16071e-83
ENSG00000171291	ZNF439	protein_coding	42.1982	79.2837	5.1126	0.0644848	-3.9549	6.80969e-15	4.20801e-14
ENSG00000227917	AL449043.1	lncRNA	11.6479	21.8827	1.41311	0.0645767	-3.95284	0.000113449	0.000319492
ENSG00000174279	EVX2	protein_coding	14.0358	26.3675	1.7042	0.0646326	-3.95159	9.10554e-06	2.86757e-05
ENSG00000272636	DOC2B	protein_coding	86.1939	161.871	10.5163	0.0649668	-3.94415	4.73619e-28	5.70396e-27
ENSG00000180787	ZFP3	protein_coding	16.2852	30.5752	1.99528	0.0652583	-3.9377	8.44681e-07	2.94051e-06
ENSG00000156687	UNC5D	protein_coding	41.7269	78.3412	5.1126	0.0652606	-3.93764	1.07173e-14	6.54503e-14
ENSG00000115339	GALNT3	protein_coding	598.915	1124.08	73.7516	0.0656107	-3.92993	4.50522e-119	6.18898e-117
ENSG00000172005	MAL	protein_coding	12.3715	23.2188	1.52425	0.065647	-3.92913	6.61136e-05	0.000190698
ENSG00000101670	LIPG	protein_coding	88.11	165.344	10.8762	0.0657792	-3.92623	1.14727e-27	1.35878e-26
ENSG00000130545	CRB3	protein_coding	136.339	255.816	16.862	0.0659147	-3.92326	3.96924e-41	8.04857e-40
ENSG00000270504	AL391422.4	lncRNA	235.329	441.507	29.1513	0.0660268	-3.9208	1.29689e-62	5.10628e-61
ENSG00000134321	RSAD2	protein_coding	16.0949	30.1946	1.99528	0.0660809	-3.91962	1.05439e-06	3.64013e-06
ENSG00000184584	TMEM173	protein_coding	861.448	1616.03	106.867	0.0661293	-3.91857	1.50098e-146	3.10145e-144
ENSG00000113594	LIFR	protein_coding	1470.38	2758.31	182.45	0.0661454	-3.91821	2.99527e-187	1.012e-184
ENSG00000058085	LAMC2	protein_coding	627.675	1177.45	77.8956	0.066156	-3.91798	4.76771e-124	7.09538e-122
ENSG00000205922	ONECUT3	protein_coding	95.457	178.985	11.9294	0.0666504	-3.90724	4.95986e-30	6.48908e-29
ENSG00000182836	PLCXD3	protein_coding	9.74798	18.2628	1.23316	0.0675231	-3.88847	0.00182094	0.00439112
ENSG00000187134	AKR1C1	protein_coding	13.4519	25.1997	1.7042	0.0676278	-3.88624	1.7626e-05	5.40717e-05
ENSG00000222009	BTBD19	protein_coding	120.497	225.725	15.269	0.0676441	-3.88589	2.129e-37	3.76711e-36
ENSG00000204618	RNF39	protein_coding	5.95985	11.1576	0.762124	0.0683055	-3.87185	0.00449116	0.0102034
ENSG00000164761	TNFRSF11B	protein_coding	5.9469	11.1317	0.762124	0.0684644	-3.8685	0.00452197	0.0102696
ENSG00000165816	VWA2	protein_coding	13.2163	24.7284	1.7042	0.0689166	-3.859	2.23979e-05	6.7952e-05
ENSG00000156535	CD109	protein_coding	1205.37	2254.91	155.834	0.0691084	-3.85499	1.64952e-169	4.48274e-167
ENSG00000130844	ZNF331	protein_coding	1140.23	2132.64	147.81	0.0693085	-3.85082	6.85083e-164	1.73015e-161
ENSG00000237417	XRCC6P1	processed_pseudogene	43.0564	80.5292	5.58363	0.0693367	-3.85024	1.17739e-14	7.16577e-14
ENSG00000133805	AMPD3	protein_coding	207.1	387.294	26.9073	0.0694751	-3.84736	1.67133e-56	5.65446e-55
ENSG00000162490	DRAXIN	protein_coding	91.154	170.447	11.8606	0.0695849	-3.84508	2.183e-29	2.79321e-28
ENSG00000204396	VWA7	protein_coding	107.784	201.533	14.0358	0.0696453	-3.84383	1.30288e-33	1.98746e-32
ENSG00000129682	FGF13	protein_coding	517.784	968.119	67.4481	0.0696693	-3.84333	2.61153e-107	3.00892e-105
ENSG00000111859	NEDD9	protein_coding	299.254	559.38	39.1277	0.0699484	-3.83757	2.72207e-74	1.49576e-72
ENSG00000175832	ETV4	protein_coding	316.783	591.68	41.8852	0.0707902	-3.82031	2.82619e-77	1.65869e-75
ENSG00000188868	ZNF563	protein_coding	49.3289	92.1321	6.52571	0.0708299	-3.8195	3.36068e-16	2.23052e-15
ENSG00000166396	SERPINB7	protein_coding	5.75658	10.751	0.762124	0.0708884	-3.81831	0.00569783	0.0127148
ENSG00000188064	WNT7B	protein_coding	204.175	381.304	27.0449	0.0709273	-3.81751	1.45846e-53	4.49623e-52
ENSG00000101384	JAG1	protein_coding	594.799	1110.68	78.9223	0.0710579	-3.81486	1.1196e-118	1.52132e-116
ENSG00000262406	MMP12	protein_coding	15.0333	28.0713	1.99528	0.0710792	-3.81443	3.36416e-06	1.1076e-05
ENSG00000139178	C1RL	protein_coding	359.071	670.451	47.6911	0.0711328	-3.81334	4.04229e-85	2.98128e-83
ENSG00000229292	RFPL4AL1	protein_coding	5.73716	10.7122	0.762124	0.0711454	-3.81309	0.00575611	0.0128346
ENSG00000164694	FNDC1	protein_coding	466.694	871.096	62.2932	0.0715113	-3.80568	3.90158e-98	3.87093e-96
ENSG00000273492	AP000229.1	lncRNA	23.9358	44.6432	3.22845	0.0723166	-3.78953	4.40177e-09	1.83636e-08
ENSG00000101160	CTSZ	protein_coding	2015.84	3759.4	272.285	0.0724278	-3.78731	5.7023e-177	1.76011e-174
ENSG00000128285	MCHR1	protein_coding	9.09286	16.9526	1.23316	0.0727418	-3.78107	0.00053319	0.00138531
ENSG00000137090	DMRT1	protein_coding	19.5082	36.3702	2.64627	0.0727594	-3.78072	4.10332e-07	1.46475e-06
ENSG00000287263	AC008875.3	lncRNA	53.4205	99.5533	7.28783	0.0732053	-3.77191	2.41733e-17	1.70296e-16
ENSG00000065618	COL17A1	protein_coding	6.89525	12.8484	0.942075	0.0733222	-3.76961	0.00540189	0.0120984
ENSG00000187955	COL14A1	protein_coding	857.319	1597.14	117.494	0.0735654	-3.76483	2.99873e-139	5.51281e-137
ENSG00000255652	AC140847.2	lncRNA	5.54684	10.3316	0.762124	0.0737665	-3.76089	0.00724783	0.0158734
ENSG00000124813	RUNX2	protein_coding	325.671	606.367	44.976	0.0741729	-3.75296	3.917e-79	2.44222e-77
ENSG00000174963	ZIC4	protein_coding	5.51447	10.2668	0.762124	0.0742317	-3.75182	0.00737098	0.0161247
ENSG00000062038	CDH3	protein_coding	491.805	915.622	67.988	0.0742533	-3.7514	5.00161e-100	5.08334e-98
ENSG00000170775	GPR37	protein_coding	207.701	386.68	28.7226	0.07428	-3.75088	1.49426e-55	4.88997e-54
ENSG00000171649	ZIK1	protein_coding	873.959	1626.9	121.014	0.0743829	-3.74889	3.7987e-140	7.14099e-138
ENSG00000146904	EPHA1	protein_coding	47.2915	88.0151	6.56803	0.0746239	-3.74422	5.32749e-17	3.6724e-16
ENSG00000146038	DCDC2	protein_coding	398.548	741.646	55.4499	0.0747661	-3.74147	9.32671e-89	7.61436e-87
ENSG00000130176	CNN1	protein_coding	92.8349	172.687	12.9826	0.0751798	-3.73351	2.76465e-28	3.36359e-27
ENSG00000175793	SFN	protein_coding	139.61	259.669	19.5506	0.0752905	-3.73139	5.46214e-41	1.10222e-39
ENSG00000275410	HNF1B	protein_coding	14.2138	26.4322	1.99528	0.0754868	-3.72763	8.33509e-06	2.6359e-05
ENSG00000287003	AC008674.1	lncRNA	32.5827	60.5238	4.64156	0.0766898	-3.70482	6.10315e-09	2.51676e-08
ENSG00000267727	AC008738.5	lncRNA	5.34358	9.92503	0.762124	0.076788	-3.70297	0.00918126	0.0198212
ENSG00000159871	LYPD5	protein_coding	61.6167	114.421	8.81208	0.0770143	-3.69873	1.3487e-19	1.06845e-18
ENSG00000160712	IL6R	protein_coding	672.762	1249.29	96.2396	0.0770357	-3.69833	6.14285e-119	8.39255e-117
ENSG00000267058	AC006213.2	lncRNA	84.9401	157.728	12.1517	0.0770416	-3.69822	8.65009e-27	9.88435e-26
ENSG00000165566	AMER2	protein_coding	21.7829	40.4484	3.11731	0.0770687	-3.69771	1.38217e-07	5.14701e-07
ENSG00000169031	COL4A3	protein_coding	123.571	229.449	17.693	0.0771108	-3.69692	1.13835e-34	1.79906e-33
ENSG00000227825	SLC9A7P1	transcribed_processed_pseudogene	27.8436	51.6967	3.99057	0.077192	-3.6954	3.21345e-10	1.46557e-09
ENSG00000140481	CCDC33	protein_coding	67.198	124.753	9.64302	0.0772969	-3.69345	2.69472e-20	2.22498e-19
ENSG00000286403	AC010378.2	lncRNA	15.1103	28.0454	2.17524	0.0775613	-3.68852	1.12053e-05	3.49888e-05
ENSG00000115297	TLX2	protein_coding	32.202	59.7625	4.64156	0.0776667	-3.68656	4.81653e-11	2.31895e-10
ENSG00000113140	SPARC	protein_coding	2715.69	5039.54	391.844	0.0777539	-3.68494	2.23157e-205	9.45657e-203
ENSG00000148143	ZNF462	protein_coding	393.867	730.801	56.9319	0.0779033	-3.68217	2.25736e-85	1.69485e-83
ENSG00000139278	GLIPR1	protein_coding	82.8001	153.56	12.0405	0.0784094	-3.67283	2.13503e-25	2.27052e-24
ENSG00000196263	ZNF471	protein_coding	305.509	566.444	44.5737	0.0786905	-3.66767	2.23527e-30	2.98856e-29
ENSG00000106123	EPHB6	protein_coding	342.397	634.832	49.9616	0.0787006	-3.66748	1.71641e-75	9.77535e-74
ENSG00000231170	AC002451.1	lncRNA	8.4507	15.6682	1.23316	0.0787045	-3.66741	0.00106859	0.00266052
ENSG00000138772	ANXA3	protein_coding	420.319	779.176	61.4623	0.0788812	-3.66418	4.70528e-88	3.77056e-86
ENSG00000105750	ZNF85	protein_coding	284.969	528.233	41.7052	0.0789523	-3.66287	5.00659e-61	1.89086e-59
ENSG00000262001	DLGAP1-AS2	lncRNA	55.6283	103.095	8.16109	0.0791605	-3.65908	3.29623e-18	2.43392e-17
ENSG00000205413	SAMD9	protein_coding	340.202	630.469	49.9351	0.0792032	-3.6583	5.17937e-77	3.02558e-75
ENSG00000173262	SLC2A14	protein_coding	28.3336	52.4968	4.17052	0.0794434	-3.65393	7.09804e-10	3.15999e-09
ENSG00000124762	CDKN1A	protein_coding	6977.6	12926.6	1028.66	0.0795772	-3.6515	1.61405e-237	1.00886e-234
ENSG00000272293	AC083964.1	lncRNA	5.14679	9.53145	0.762124	0.0799588	-3.6446	0.0115827	0.0245666
ENSG00000163347	CLDN1	protein_coding	225.13	416.869	33.3907	0.0800986	-3.64208	9.80409e-55	3.12257e-53
ENSG00000230943	LINC02541	lncRNA	14.652	27.1287	2.17524	0.080182	-3.64058	0.000472108	0.00123676
ENSG00000180066	C10orf91	lncRNA	5.12089	9.47966	0.762124	0.0803957	-3.63674	0.0117366	0.0248444
ENSG00000100253	MIOX	protein_coding	5.11442	9.46671	0.762124	0.0805056	-3.63477	0.0117755	0.0249247
ENSG00000286427	AC009486.2	lncRNA	8.25391	15.2747	1.23316	0.0807325	-3.63071	0.00133407	0.00327988
ENSG00000236279	CLEC2L	protein_coding	21.5834	39.9383	3.22845	0.0808358	-3.62886	5.1975e-08	2.00197e-07
ENSG00000131080	EDA2R	protein_coding	369.746	684.154	55.3388	0.0808865	-3.62796	9.17746e-81	5.99099e-79
ENSG00000177337	DLGAP1-AS1	lncRNA	36.1033	66.803	5.40368	0.0808898	-3.6279	3.73629e-12	1.94574e-11
ENSG00000119411	BSPRY	protein_coding	278.214	514.654	41.774	0.0811691	-3.62293	1.64165e-65	7.18817e-64
ENSG00000064270	ATP2C2	protein_coding	6.26603	11.59	0.942075	0.0812835	-3.62089	0.0104651	0.0223612
ENSG00000186451	SPATA12	protein_coding	6.25309	11.5641	0.942075	0.0814655	-3.61767	0.0105268	0.0224757
ENSG00000113494	PRLR	protein_coding	10.1097	18.6952	1.52425	0.0815314	-3.6165	0.00733348	0.0160469
ENSG00000239713	APOBEC3G	protein_coding	54.7905	101.309	8.27222	0.0816535	-3.61434	2.37674e-18	1.7696e-17
ENSG00000159915	ZNF233	protein_coding	141.548	261.412	21.6835	0.0829478	-3.59165	5.39679e-38	9.76343e-37
ENSG00000287672	AC003086.1	lncRNA	16.0948	29.7233	2.46632	0.082976	-3.59116	4.33353e-06	1.41132e-05
ENSG00000184524	CEND1	protein_coding	19.0569	35.1765	2.93736	0.0835034	-3.58202	7.26362e-07	2.54135e-06
ENSG00000189325	C6orf222	protein_coding	7.99885	14.7645	1.23316	0.0835218	-3.5817	0.0209813	0.0423694
ENSG00000204390	HSPA1L	protein_coding	159.096	293.639	24.5521	0.0836132	-3.58013	1.45252e-42	3.1119e-41
ENSG00000138271	GPR87	protein_coding	9.86115	18.1981	1.52425	0.0837588	-3.57762	0.000248267	0.000672572
ENSG00000177675	CD163L1	protein_coding	24.614	45.4174	3.81062	0.0839021	-3.57515	2.48144e-09	1.05476e-08
ENSG00000198734	F5	protein_coding	15.9174	29.3686	2.46632	0.0839783	-3.57384	5.32468e-06	1.71866e-05
ENSG00000163898	LIPH	protein_coding	73.25	135.11	11.3895	0.084298	-3.56836	1.395e-22	1.30044e-21
ENSG00000174640	SLCO2A1	protein_coding	175.985	324.344	27.6271	0.0851784	-3.55337	5.35056e-44	1.20085e-42
ENSG00000196507	TCEAL3	protein_coding	397.24	732.101	62.3779	0.0852039	-3.55294	2.55502e-83	1.79945e-81
ENSG00000143473	KCNH1	protein_coding	7.84738	14.4616	1.23316	0.0852714	-3.55179	0.00208792	0.00499017
ENSG00000181392	SYNE4	protein_coding	109.211	201.157	17.2643	0.0858247	-3.54246	4.54566e-23	4.35777e-22
ENSG00000126947	ARMCX1	protein_coding	30.4238	56.026	4.82151	0.0860584	-3.53854	9.54824e-10	4.20291e-09
ENSG00000134323	MYCN	protein_coding	58.9347	108.406	9.46307	0.0872926	-3.518	1.95548e-17	1.38776e-16
ENSG00000166750	SLFN5	protein_coding	562.529	1034.65	90.4072	0.0873794	-3.51656	1.50248e-101	1.5652e-99
ENSG00000101335	MYL9	protein_coding	41.9736	77.1993	6.74798	0.0874098	-3.51606	4.86915e-14	2.83905e-13
ENSG00000165370	GPR101	protein_coding	10.5739	19.4435	1.7042	0.0876486	-3.51213	0.000392268	0.00103827
ENSG00000181072	CHRM2	protein_coding	5.84008	10.7381	0.942075	0.0877321	-3.51075	0.0162112	0.0334692
ENSG00000163827	LRRC2	protein_coding	7.64411	14.0551	1.23316	0.0877378	-3.51066	0.00260901	0.00614571
ENSG00000165923	AGBL2	protein_coding	53.9109	99.1208	8.70094	0.0877812	-3.50994	6.68431e-16	4.3749e-15
ENSG00000254332	AF201337.1	processed_pseudogene	4.72084	8.67955	0.762124	0.0878068	-3.50952	0.0186873	0.0381372
ENSG00000168143	FAM83B	protein_coding	241.015	443.082	38.9478	0.0879021	-3.50796	4.54035e-57	1.55931e-55
ENSG00000136999	CCN3	protein_coding	41.0403	75.4437	6.63684	0.0879708	-3.50683	3.85161e-13	2.1286e-12
ENSG00000179674	ARL14	protein_coding	29.7596	54.6977	4.82151	0.0881482	-3.50392	8.23041e-06	2.60444e-05
ENSG00000138448	ITGAV	protein_coding	1779.35	3269.3	289.401	0.0885209	-3.49784	6.59123e-172	1.89418e-169
ENSG00000259660	DNM1P47	transcribed_unprocessed_pseudogene	223.333	410.254	36.4127	0.0887565	-3.494	2.3082e-54	7.30502e-53
ENSG00000203326	ZNF525	protein_coding	247.241	454.053	40.4297	0.0890419	-3.48937	9.93447e-57	3.37934e-55
ENSG00000164591	MYOZ3	protein_coding	13.2939	24.4125	2.17524	0.0891033	-3.48838	7.66423e-05	0.000219598
ENSG00000169891	REPS2	protein_coding	416.079	763.906	68.2526	0.0893468	-3.48444	8.68843e-84	6.17125e-82
ENSG00000100181	TPTEP1	transcribed_unprocessed_pseudogene	72.0626	132.265	11.8606	0.089673	-3.47918	1.57849e-21	1.38962e-20
ENSG00000153093	ACOXL	protein_coding	258.682	474.76	42.605	0.08974	-3.4781	2.21474e-58	7.91042e-57
ENSG00000122025	FLT3	protein_coding	194.7	357.242	32.1575	0.0900161	-3.47367	5.8627e-46	1.40963e-44
ENSG00000198682	PAPSS2	protein_coding	1481.63	2717.84	245.42	0.0902998	-3.46913	2.60357e-156	6.14099e-154
ENSG00000182916	TCEAL7	protein_coding	81.7677	149.971	13.5648	0.0904495	-3.46674	1.22674e-14	7.45164e-14
ENSG00000251003	ZFPM2-AS1	lncRNA	190.855	349.981	31.7288	0.0906586	-3.46341	1.9302e-46	4.74055e-45
ENSG00000272398	CD24	protein_coding	422.292	774.31	70.2744	0.0907574	-3.46184	3.78063e-82	2.5478e-80
ENSG00000185652	NTF3	protein_coding	17.6341	32.3308	2.93736	0.0908533	-3.46032	4.10538e-05	0.000121241
ENSG00000152578	GRIA4	protein_coding	5.64977	10.3575	0.942075	0.0909562	-3.45868	0.0199361	0.0404318
ENSG00000287338	AL929091.1	lncRNA	13.0323	23.8895	2.17524	0.0910542	-3.45713	9.72109e-05	0.000275876
ENSG00000228013	IL6R-AS1	lncRNA	5.6174	10.2927	0.942075	0.0915283	-3.44964	0.0202203	0.0409501
ENSG00000112559	MDFI	protein_coding	16.4242	30.091	2.75741	0.0916357	-3.44795	3.28188e-06	1.08164e-05
ENSG00000177272	KCNA3	protein_coding	56.99	104.406	9.5742	0.0917019	-3.4469	4.425e-17	3.06805e-16
ENSG00000183770	FOXL2	protein_coding	9.06751	16.6108	1.52425	0.0917625	-3.44595	0.00576696	0.0128542
ENSG00000279594	AL049780.3	TEC	4.52405	8.28597	0.762124	0.0919776	-3.44257	0.023509	0.0470331
ENSG00000181291	TMEM132E	protein_coding	1241.61	2273.71	209.505	0.0921425	-3.43999	2.15509e-142	4.24264e-140
ENSG00000170006	TMEM154	protein_coding	30.1887	55.2648	5.1126	0.0925109	-3.43423	1.33277e-09	5.79411e-09
ENSG00000182584	ACTL10	protein_coding	8.34388	15.2747	1.41311	0.0925135	-3.43419	0.00358283	0.00826593
ENSG00000170214	ADRA1B	protein_coding	112.583	206.018	19.1484	0.0929455	-3.42747	2.1682e-30	2.902e-29
ENSG00000107249	GLIS3	protein_coding	278.555	509.53	47.5799	0.0933801	-3.42074	8.75129e-62	3.37654e-60
ENSG00000279631	AL158211.5	TEC	7.21169	13.1902	1.23316	0.0934906	-3.41903	0.00411281	0.00940189
ENSG00000189369	GSPT2	protein_coding	376.563	688.463	64.6642	0.0939256	-3.41234	1.01673e-76	5.88435e-75
ENSG00000176381	PRR18	protein_coding	22.5899	41.3003	3.87943	0.0939322	-3.41224	2.2612e-07	8.25201e-07
ENSG00000205336	ADGRG1	protein_coding	61.8563	113.085	10.6274	0.093977	-3.41155	1.7416e-18	1.30683e-17
ENSG00000185860	CCDC190	protein_coding	9.91875	18.1333	1.7042	0.0939817	-3.41148	0.000764252	0.00194363
ENSG00000152402	GUCY1A2	protein_coding	347.386	635.083	59.6893	0.0939866	-3.4114	2.40529e-71	1.21244e-69
ENSG00000167306	MYO5B	protein_coding	791.386	1445.99	136.78	0.0945928	-3.40213	9.14174e-116	1.16613e-113
ENSG00000286062	AC092353.2	lncRNA	5.42061	9.89914	0.942075	0.0951674	-3.39339	0.0248999	0.0495421
ENSG00000026103	FAS	protein_coding	444.681	812.048	77.3134	0.095208	-3.39277	1.89129e-83	1.33954e-81
ENSG00000197321	SVIL	protein_coding	1681.33	3070.11	292.556	0.0952917	-3.39151	1.62767e-157	3.91299e-155
ENSG00000247134	AC090204.1	lncRNA	153.283	279.882	26.685	0.0953438	-3.39072	1.02228e-35	1.69152e-34
ENSG00000236311	TLX1NB	lncRNA	18.502	33.7756	3.22845	0.095585	-3.38707	1.34633e-06	4.60478e-06
ENSG00000152137	HSPB8	protein_coding	578.472	1055.88	101.061	0.0957124	-3.38515	8.69523e-97	8.32943e-95
ENSG00000183186	C2CD4C	protein_coding	196.566	358.578	34.555	0.0963669	-3.37532	1.63181e-45	3.85984e-44
ENSG00000142319	SLC6A3	protein_coding	31.7085	57.8334	5.58363	0.0965468	-3.37263	9.99075e-10	4.39305e-09
ENSG00000150093	ITGB1	protein_coding	6195.64	11299.9	1091.33	0.096578	-3.37216	9.5529e-211	4.26503e-208
ENSG00000180336	MEIOC	protein_coding	634.736	1157.37	112.107	0.0968636	-3.3679	8.2798e-105	8.92291e-103
ENSG00000104321	TRPA1	protein_coding	36.1893	65.964	6.41457	0.0972435	-3.36225	3.17375e-10	1.44826e-09
ENSG00000186340	THBS2	protein_coding	10.625	19.3658	1.88415	0.0972924	-3.36153	0.00102598	0.0025626
ENSG00000234814	SVIL2P	transcribed_unprocessed_pseudogene	34.022	61.9894	6.05467	0.0976727	-3.3559	3.36344e-10	1.53202e-09
ENSG00000102048	ASB9	protein_coding	18.1279	33.0273	3.22845	0.0977507	-3.35475	2.03254e-06	6.84779e-06
ENSG00000165125	TRPV6	protein_coding	11.1583	20.3213	1.99528	0.0981867	-3.34833	0.00048031	0.00125719
ENSG00000204580	DDR1	protein_coding	3409.48	6208.3	610.659	0.0983616	-3.34576	4.08328e-185	1.3612e-182
ENSG00000085563	ABCB1	protein_coding	1347.6	2453	242.192	0.098733	-3.34032	1.25976e-142	2.49972e-140
ENSG00000135905	DOCK10	protein_coding	45.3226	82.4842	8.16109	0.0989413	-3.33728	8.29026e-14	4.75397e-13
ENSG00000215218	UBE2QL1	protein_coding	330.528	601.382	59.6734	0.0992272	-3.33312	8.48927e-45	1.96527e-43
ENSG00000124107	SLPI	protein_coding	6.81163	12.3901	1.23316	0.0995279	-3.32876	0.00636201	0.0140652
ENSG00000168743	NPNT	protein_coding	782.533	1423.31	141.755	0.0995955	-3.32778	1.21505e-112	1.51138e-110
ENSG00000266921	AC006213.1	lncRNA	53.6439	97.5336	9.75415	0.100008	-3.32181	3.2823e-15	2.05881e-14
ENSG00000057657	PRDM1	protein_coding	47.3202	86.0083	8.63213	0.100364	-3.31669	4.29444e-14	2.50922e-13
ENSG00000235568	NFAM1	protein_coding	16.1012	29.265	2.93736	0.100371	-3.31658	1.48132e-05	4.5701e-05
ENSG00000228973	AC009955.1	lncRNA	7.72762	14.0421	1.41311	0.100634	-3.31281	0.00666608	0.0146842
ENSG00000119938	PPP1R3C	protein_coding	10.9097	19.8242	1.99528	0.100649	-3.31259	0.000297106	0.000798564
ENSG00000223923	AC010136.1	lncRNA	9.29601	16.8878	1.7042	0.100913	-3.30882	0.00145681	0.00356079
ENSG00000204421	LY6G6C	protein_coding	16.9848	30.8523	3.11731	0.10104	-3.307	9.88499e-05	0.000280336
ENSG00000165474	GJB2	protein_coding	337.89	613.376	62.4044	0.101739	-3.29705	2.14853e-55	6.99447e-54
ENSG00000262302	AC003688.1	protein_coding	17.3278	31.4271	3.22845	0.102728	-3.2831	4.72218e-06	1.53171e-05
ENSG00000184845	DRD1	protein_coding	13.2232	23.9801	2.46632	0.102849	-3.2814	8.93103e-05	0.000254321
ENSG00000213626	LBH	protein_coding	541.136	981.322	100.95	0.102871	-3.28109	8.68136e-89	7.13984e-87
ENSG00000198182	ZNF607	protein_coding	29.3005	53.1285	5.4725	0.103005	-3.27922	1.33278e-07	4.97048e-07
ENSG00000127528	KLF2	protein_coding	638.392	1157.38	119.405	0.103169	-3.27692	3.74624e-97	3.63037e-95
ENSG00000122733	PHF24	protein_coding	98.1553	177.856	18.4551	0.103764	-3.26862	1.11709e-24	1.1517e-23
ENSG00000163239	TDRD10	protein_coding	15.5173	28.0972	2.93736	0.104543	-3.25783	2.73485e-05	8.22331e-05
ENSG00000104903	LYL1	protein_coding	13.91	25.1738	2.64627	0.10512	-3.24989	0.000124437	0.000349178
ENSG00000132639	SNAP25	protein_coding	71.0642	128.606	13.5225	0.105146	-3.24953	2.92076e-18	2.16498e-17
ENSG00000267191	AC006213.3	lncRNA	388.876	703.582	74.1696	0.105417	-3.24582	4.97492e-74	2.70398e-72
ENSG00000112139	MDGA1	protein_coding	938.109	1696.87	179.343	0.10569	-3.24209	2.85353e-116	3.71584e-114
ENSG00000135318	NT5E	protein_coding	50.2519	90.8608	9.64302	0.10613	-3.2361	1.89247e-13	1.06399e-12
ENSG00000225342	AC079630.1	lncRNA	16.2235	29.3297	3.11731	0.106285	-3.23399	3.72723e-05	0.000110373
ENSG00000115414	FN1	protein_coding	5902.52	10667.6	1137.41	0.106622	-3.22942	4.00844e-195	1.54183e-192
ENSG00000106327	TFR2	protein_coding	20.1183	36.3573	3.87943	0.106703	-3.22833	2.63029e-06	8.75548e-06
ENSG00000021488	SLC7A9	protein_coding	49.6206	89.6671	9.5742	0.106775	-3.22735	4.88564e-14	2.848e-13
ENSG00000176753	C15orf56	lncRNA	21.0149	37.9704	4.05939	0.106909	-3.22554	2.91293e-06	9.65519e-06
ENSG00000188620	HMX3	protein_coding	219.02	395.683	42.3562	0.107046	-3.2237	1.46596e-47	3.72858e-46
ENSG00000231808	LINC01388	lncRNA	55.6175	100.47	10.765	0.107147	-3.22234	3.19895e-14	1.88588e-13
ENSG00000255240	AP001636.3	lncRNA	17.5886	31.7689	3.4084	0.107287	-3.22045	1.04573e-05	3.27266e-05
ENSG00000136842	TMOD1	protein_coding	2260.35	4081.09	439.614	0.10772	-3.21465	1.90485e-157	4.53571e-155
ENSG00000120278	PLEKHG1	protein_coding	567.166	1023.81	110.524	0.107954	-3.21151	9.34968e-89	7.61436e-87
ENSG00000285517	AC010198.2	lncRNA	32.0617	57.8464	6.27694	0.10851	-3.20409	2.94844e-10	1.3479e-09
ENSG00000154856	APCDD1	protein_coding	508.079	916.622	99.5368	0.108591	-3.20302	7.74816e-83	5.33662e-81
ENSG00000215478	CES5AP1	transcribed_unprocessed_pseudogene	26.5143	47.8048	5.22373	0.109272	-3.194	1.82349e-08	7.27013e-08
ENSG00000168016	TRANK1	protein_coding	44.0765	79.4521	8.70094	0.109512	-3.19084	2.54452e-11	1.2506e-10
ENSG00000176222	ZNF404	protein_coding	307.715	554.644	60.7848	0.109592	-3.18978	2.5515e-61	9.76914e-60
ENSG00000138449	SLC40A1	protein_coding	285.944	515.273	56.6143	0.109872	-3.1861	3.54531e-58	1.25197e-56
ENSG00000006468	ETV1	protein_coding	158.406	285.444	31.3689	0.109895	-3.1858	1.72191e-36	2.92468e-35
ENSG00000273443	AL645608.8	lncRNA	17.208	31.0076	3.4084	0.109921	-3.18546	1.55246e-05	4.78542e-05
ENSG00000235663	SAPCD1-AS1	lncRNA	29.0849	52.4061	5.76358	0.109979	-3.1847	3.35392e-08	1.31146e-07
ENSG00000235192	AC009495.3	lncRNA	16.2856	29.3427	3.22845	0.110026	-3.18409	1.36714e-05	4.23351e-05
ENSG00000086289	EPDR1	protein_coding	797.016	1435.75	158.284	0.110245	-3.18121	1.33049e-105	1.45899e-103
ENSG00000179603	GRM8	protein_coding	151.178	272.331	30.0246	0.11025	-3.18115	1.40422e-34	2.20806e-33
ENSG00000174951	FUT1	protein_coding	102.539	184.697	20.3816	0.110352	-3.17982	1.19191e-25	1.27898e-24
ENSG00000170745	KCNS3	protein_coding	241.739	435.427	48.051	0.110354	-3.17979	1.42292e-50	4.03812e-49
ENSG00000176076	KCNE5	protein_coding	6.18889	11.1446	1.23316	0.110651	-3.17591	0.0122703	0.0259193
ENSG00000130958	SLC35D2	protein_coding	122.833	221.183	24.4833	0.110692	-3.17538	1.69553e-30	2.28403e-29
ENSG00000163840	DTX3L	protein_coding	342.408	616.357	68.459	0.11107	-3.17045	5.10613e-63	2.05317e-61
ENSG00000230316	FEZF1-AS1	lncRNA	105.529	189.956	21.1014	0.111086	-3.17025	4.41936e-25	4.63865e-24
ENSG00000185811	IKZF1	protein_coding	35.5326	63.9573	7.10788	0.111135	-3.16962	2.77962e-10	1.27282e-09
ENSG00000004799	PDK4	protein_coding	146.426	263.548	29.3048	0.111193	-3.16886	1.28786e-34	2.03021e-33
ENSG00000049759	NEDD4L	protein_coding	2868.17	5161.85	574.489	0.111295	-3.16754	6.63327e-167	1.70974e-164
ENSG00000023445	BIRC3	protein_coding	69.4036	124.882	13.9247	0.111502	-3.16486	5.51539e-18	4.02263e-17
ENSG00000134531	EMP1	protein_coding	122.183	219.814	24.5521	0.111695	-3.16236	1.69112e-29	2.17384e-28
ENSG00000012504	NR1H4	protein_coding	11.7189	21.0826	2.35519	0.111712	-3.16214	0.00097364	0.00244137
ENSG00000171766	GATM	protein_coding	114.019	205.122	22.9167	0.111722	-3.16201	4.67328e-23	4.47668e-22
ENSG00000223865	HLA-DPB1	protein_coding	607.484	1092.56	122.411	0.112041	-3.1579	3.96107e-89	3.27929e-87
ENSG00000123091	RNF11	protein_coding	2015.38	3624.44	406.313	0.112104	-3.15709	9.4513e-153	2.1679e-150
ENSG00000170786	SDR16C5	protein_coding	18.3246	32.9496	3.69948	0.112277	-3.15487	5.37377e-06	1.73384e-05
ENSG00000206432	TMEM200C	protein_coding	411.982	740.734	83.2305	0.112362	-3.15377	6.51556e-73	3.42231e-71
ENSG00000133107	TRPC4	protein_coding	40.3472	72.5332	8.16109	0.112515	-3.15181	9.89437e-12	4.99453e-11
ENSG00000272143	FGF14-AS2	lncRNA	34.236	61.544	6.92793	0.112569	-3.15112	3.4556e-10	1.57228e-09
ENSG00000168447	SCNN1B	protein_coding	12.1875	21.9086	2.46632	0.112573	-3.15106	0.000257767	0.000697025
ENSG00000118596	SLC16A7	protein_coding	101.818	183.006	20.6303	0.11273	-3.14905	3.53127e-24	3.56434e-23
ENSG00000129946	SHC2	protein_coding	1422.14	2555.79	288.486	0.112875	-3.1472	3.94868e-126	6.1703e-124
ENSG00000152217	SETBP1	protein_coding	477.836	858.698	96.9752	0.112933	-3.14646	8.42479e-80	5.31911e-78
ENSG00000267414	AC120049.1	lncRNA	26.5913	47.7789	5.40368	0.113098	-3.14436	4.89222e-08	1.88758e-07
ENSG00000204516	MICB	protein_coding	1684.24	3026.2	342.284	0.113107	-3.14424	1.04761e-141	2.03042e-139
ENSG00000148680	HTR7	protein_coding	86.1137	154.714	17.513	0.113196	-3.14311	3.9006e-21	3.36054e-20
ENSG00000260001	TGFBR3L	protein_coding	65.0589	116.886	13.2314	0.113198	-3.14307	4.96127e-16	3.26769e-15
ENSG00000130518	IQCN	protein_coding	149.594	268.76	30.4268	0.113212	-3.14291	1.71779e-21	1.5096e-20
ENSG00000131831	RAI2	protein_coding	528.393	949.268	107.518	0.113264	-3.14224	4.77458e-83	3.32519e-81
ENSG00000099869	IGF2-AS	lncRNA	9.21509	16.546	1.88415	0.113873	-3.1345	0.00413727	0.00945175
ENSG00000167766	ZNF83	protein_coding	744.979	1337.55	152.409	0.113947	-3.13357	8.08983e-100	8.18874e-98
ENSG00000183840	GPR39	protein_coding	15.2072	27.2971	3.11731	0.114199	-3.13037	0.00010062	0.000285064
ENSG00000123870	ZNF137P	transcribed_unprocessed_pseudogene	64.1597	115.157	13.1626	0.114301	-3.12909	1.7645e-16	1.18815e-15
ENSG00000213967	ZNF726	protein_coding	355.466	637.859	73.0741	0.114562	-3.12581	5.37793e-65	2.30633e-63
ENSG00000221890	NPTXR	protein_coding	1120.82	2010.97	230.665	0.114703	-3.12403	2.32594e-120	3.23073e-118
ENSG00000163873	GRIK3	protein_coding	72.1584	129.45	14.8667	0.114845	-3.12223	3.57294e-18	2.63434e-17
ENSG00000197134	ZNF257	protein_coding	7.39608	13.2679	1.52425	0.114882	-3.12177	0.00377776	0.00868474
ENSG00000164938	TP53INP1	protein_coding	592.796	1063.33	122.263	0.114981	-3.12053	4.65864e-91	3.97527e-89
ENSG00000128165	ADM2	protein_coding	352.177	631.629	72.7249	0.115139	-3.11856	9.52845e-54	2.95205e-52
ENSG00000095752	IL11	protein_coding	163.83	293.825	33.8352	0.115154	-3.11836	1.52705e-36	2.60431e-35
ENSG00000277399	GPR179	protein_coding	33.8574	60.718	6.99675	0.115233	-3.11737	3.36139e-09	1.41699e-08
ENSG00000188766	SPRED3	protein_coding	411.327	737.583	85.0723	0.115339	-3.11604	7.9335e-65	3.37336e-63
ENSG00000156076	WIF1	protein_coding	36.6394	65.6999	7.57892	0.115357	-3.11583	2.97265e-10	1.35823e-09
ENSG00000173482	PTPRM	protein_coding	1036.85	1858.95	214.745	0.11552	-3.11379	9.99778e-116	1.26885e-113
ENSG00000156463	SH3RF2	protein_coding	206.908	370.947	42.8695	0.115568	-3.11319	1.44961e-44	3.32201e-43
ENSG00000127325	BEST3	protein_coding	24.6682	44.2237	5.1126	0.115607	-3.11269	3.01391e-07	1.0883e-06
ENSG00000169862	CTNND2	protein_coding	96.7409	173.28	20.2016	0.116584	-3.10056	5.66531e-24	5.6794e-23
ENSG00000137142	IGFBPL1	protein_coding	384.971	689.374	80.5684	0.116872	-3.097	1.05483e-65	4.62684e-64
ENSG00000078081	LAMP3	protein_coding	318.037	569.388	66.686	0.117119	-3.09396	1.52239e-58	5.46094e-57
ENSG00000105971	CAV2	protein_coding	778.71	1393.47	163.952	0.117658	-3.08733	2.84602e-101	2.94034e-99
ENSG00000282965	AP001005.3	lncRNA	19.8056	35.4406	4.17052	0.117676	-3.0871	3.78102e-06	1.23945e-05
ENSG00000232938	RPL23AP87	transcribed_processed_pseudogene	16.6344	29.7492	3.51953	0.118307	-3.0794	1.04102e-05	3.25834e-05
ENSG00000256124	LINC01152	lncRNA	74.7139	133.619	15.8088	0.118313	-3.07932	2.99374e-18	2.2171e-17
ENSG00000249781	LINC02112	lncRNA	8.05053	14.3969	1.7042	0.118373	-3.07859	0.0051654	0.0116054
ENSG00000267827	AC011468.2	lncRNA	24.6655	44.1072	5.22373	0.118433	-3.07786	1.14837e-07	4.30521e-07
ENSG00000133116	KL	protein_coding	7.17986	12.8355	1.52425	0.118753	-3.07397	0.00473952	0.0107267
ENSG00000010704	HFE	protein_coding	11.6036	20.7408	2.46632	0.118912	-3.07204	0.00140232	0.00343531
ENSG00000276251	AC007786.2	lncRNA	14.6298	26.1422	3.11731	0.119244	-3.06801	0.00460348	0.0104396
ENSG00000138496	PARP9	protein_coding	470.489	840.541	100.437	0.11949	-3.06503	3.52511e-71	1.76978e-69
ENSG00000260593	AC009097.2	lncRNA	37.6686	67.2872	8.04995	0.119636	-3.06328	3.20956e-10	1.46406e-09
ENSG00000140538	NTRK3	protein_coding	51.3435	91.6997	10.9873	0.119818	-3.06108	2.51937e-13	1.40632e-12
ENSG00000254944	ATP5PBP5	processed_pseudogene	15.9172	28.426	3.4084	0.119904	-3.06005	5.33463e-05	0.00015565
ENSG00000169594	BNC1	protein_coding	170.462	304.416	36.508	0.119928	-3.05976	7.98936e-35	1.27717e-33
ENSG00000164197	RNF180	protein_coding	147.881	264.076	31.6865	0.11999	-3.05902	3.49031e-31	4.82126e-30
ENSG00000070019	GUCY2C	protein_coding	8.78267	15.6812	1.88415	0.120154	-3.05705	0.00617633	0.0136934
ENSG00000187583	PLEKHN1	protein_coding	85.0396	151.804	18.2751	0.120386	-3.05426	2.816e-20	2.32055e-19
ENSG00000108582	CPD	protein_coding	6707.51	11973.5	1441.54	0.120394	-3.05416	1.58312e-181	5.14042e-179
ENSG00000182257	PRR34	lncRNA	22.4252	40.029	4.82151	0.120451	-3.05349	2.28363e-06	7.65354e-06
ENSG00000175592	FOSL1	protein_coding	657.838	1173.83	141.851	0.120845	-3.04877	5.50055e-89	4.53877e-87
ENSG00000164099	PRSS12	protein_coding	798.249	1423.79	172.706	0.1213	-3.04335	9.28145e-98	9.17212e-96
ENSG00000228124	AL096678.1	lncRNA	15.7528	28.0972	3.4084	0.121307	-3.04326	6.40822e-05	0.000185241
ENSG00000160716	CHRNB2	protein_coding	15.7463	28.0842	3.4084	0.121363	-3.0426	6.4248e-05	0.000185617
ENSG00000124557	BTN1A1	protein_coding	12.7201	22.6828	2.75741	0.121564	-3.04022	0.000160594	0.000445338
ENSG00000183783	KCTD8	protein_coding	44.1545	78.7348	9.5742	0.121601	-3.03978	7.41703e-12	3.77526e-11
ENSG00000115380	EFEMP1	protein_coding	217.793	388.34	47.2465	0.121663	-3.03904	7.69539e-43	1.66725e-41
ENSG00000091409	ITGA6	protein_coding	1878.9	3349.08	408.727	0.122041	-3.03456	2.69172e-142	5.2577e-140
ENSG00000116016	EPAS1	protein_coding	1608.16	2865.38	350.943	0.122477	-3.02942	4.46688e-131	7.64938e-129
ENSG00000170949	ZNF160	protein_coding	648.56	1155.57	141.549	0.122493	-3.02923	1.24696e-90	1.05683e-88
ENSG00000230500	MKX-AS1	lncRNA	6.46918	11.5253	1.41311	0.12261	-3.02785	0.0225459	0.0452475
ENSG00000172575	RASGRP1	protein_coding	186.843	332.855	40.8319	0.122672	-3.02712	1.66974e-38	3.07187e-37
ENSG00000154655	L3MBTL4	protein_coding	524.807	934.877	114.737	0.12273	-3.02645	9.06725e-79	5.57001e-77
ENSG00000161921	CXCL16	protein_coding	1553.95	2767.98	339.924	0.122806	-3.02555	1.04993e-126	1.66142e-124
ENSG00000087494	PTHLH	protein_coding	106.935	190.44	23.4301	0.123031	-3.0229	2.48667e-25	2.63551e-24
ENSG00000006125	AP2B1	protein_coding	5236.99	9326.32	1147.65	0.123055	-3.02263	4.33613e-169	1.15332e-166
ENSG00000006047	YBX2	protein_coding	639.017	1137.98	140.051	0.12307	-3.02245	3.14507e-88	2.52839e-86
ENSG00000100399	CHADL	protein_coding	21.6037	38.4546	4.75269	0.123592	-3.01634	7.8733e-07	2.74774e-06
ENSG00000197385	ZNF860	protein_coding	20.1673	35.873	4.46161	0.124372	-3.00726	2.89985e-06	9.61438e-06
ENSG00000171724	VAT1L	protein_coding	27.8696	49.5734	6.16581	0.124377	-3.0072	4.79628e-08	1.85256e-07
ENSG00000118156	ZNF541	protein_coding	32.9218	58.5559	7.28783	0.124459	-3.00625	8.38338e-09	3.42598e-08
ENSG00000187833	C2orf78	protein_coding	5.56615	9.89914	1.23316	0.124573	-3.00494	0.0234016	0.0468445
ENSG00000214851	LINC00612	lncRNA	5.56615	9.89914	1.23316	0.124573	-3.00494	0.0234016	0.0468445
ENSG00000054179	ENTPD2	protein_coding	95.7368	170.261	21.2125	0.124588	-3.00476	6.14433e-22	5.5299e-21
ENSG00000083290	ULK2	protein_coding	2075.4	3690.25	460.541	0.124799	-3.00232	8.89488e-141	1.71069e-138
ENSG00000119541	VPS4B	protein_coding	1536.57	2731.9	341.247	0.124912	-3.00102	4.87829e-129	8.07729e-127
ENSG00000171617	ENC1	protein_coding	1123.67	1997.5	249.84	0.125076	-2.99912	1.91329e-112	2.36812e-110
ENSG00000159167	STC1	protein_coding	64.4065	114.486	14.3269	0.125141	-2.99838	1.999e-16	1.34136e-15
ENSG00000111644	ACRBP	protein_coding	91.5424	162.677	20.4081	0.125452	-2.9948	4.01967e-08	1.56128e-07
ENSG00000118432	CNR1	protein_coding	44.5571	79.1801	9.9341	0.125462	-2.99468	3.34615e-11	1.62763e-10
ENSG00000166398	KIAA0355	protein_coding	2979.18	5290.36	667.998	0.126267	-2.98545	2.3907e-152	5.43384e-150
ENSG00000198538	ZNF28	protein_coding	621.981	1104.13	139.829	0.126641	-2.98118	1.49128e-84	1.08072e-82
ENSG00000149600	COMMD7	protein_coding	17.2532	30.627	3.87943	0.126667	-2.98089	4.22758e-05	0.000124658
ENSG00000038427	VCAN	protein_coding	3775.95	6700.66	851.236	0.127038	-2.97667	5.94895e-159	1.45819e-156
ENSG00000196358	NTNG2	protein_coding	375.372	666.075	84.6701	0.127118	-2.97576	6.20679e-42	1.29426e-40
ENSG00000176720	BOK	protein_coding	250.87	445.031	56.7096	0.127428	-2.97224	5.56019e-46	1.33927e-44
ENSG00000131378	RFTN1	protein_coding	691.987	1227.39	156.58	0.127571	-2.97063	8.72991e-89	7.15624e-87
ENSG00000100285	NEFH	protein_coding	205.433	364.339	46.5267	0.127702	-2.96915	1.30746e-40	2.60056e-39
ENSG00000172818	OVOL1	protein_coding	30.5319	54.1358	6.92793	0.127973	-2.96609	1.20832e-08	4.89159e-08
ENSG00000274447	AC005790.1	lncRNA	7.4731	13.242	1.7042	0.128696	-2.95796	0.00941431	0.0202841
ENSG00000106546	AHR	protein_coding	36.0742	63.9184	8.22991	0.128756	-2.95728	3.37525e-09	1.42211e-08
ENSG00000120318	ARAP3	protein_coding	623.361	1104.18	142.544	0.129095	-2.95349	6.116e-83	4.2358e-81
ENSG00000115112	TFCP2L1	protein_coding	695.408	1231.7	159.115	0.129183	-2.95251	1.06437e-55	3.5015e-54
ENSG00000135048	CEMIP2	protein_coding	3076.83	5448.97	704.686	0.129325	-2.95093	5.18661e-150	1.12761e-147
ENSG00000156475	PPP2R2B	protein_coding	32.2485	57.0981	7.39897	0.129583	-2.94805	7.00018e-09	2.87245e-08
ENSG00000133101	CCNA1	protein_coding	89.4778	158.394	20.5615	0.129812	-2.9455	1.73593e-20	1.44817e-19
ENSG00000262497	FAM187B2P	unprocessed_pseudogene	8.1923	14.5004	1.88415	0.129937	-2.94411	0.0109198	0.0232553
ENSG00000197322	C17orf102	lncRNA	10.7193	18.9723	2.46632	0.129996	-2.94346	0.00111204	0.00275963
ENSG00000075426	FOSL2	protein_coding	949.52	1680.32	218.72	0.130165	-2.94158	1.0464e-100	1.07221e-98
ENSG00000253227	AC090192.2	lncRNA	56.8427	100.592	13.0937	0.130167	-2.94156	1.83204e-14	1.09843e-13
ENSG00000185002	RFX6	protein_coding	115.651	204.617	26.685	0.130415	-2.93882	1.93767e-24	1.97979e-23
ENSG00000149418	ST14	protein_coding	85.0282	150.437	19.6194	0.130416	-2.9388	1.00272e-19	7.99172e-19
ENSG00000167378	IRGQ	protein_coding	27.4818	48.6179	6.34576	0.130523	-2.93762	1.71747e-07	6.32774e-07
ENSG00000163235	TGFA	protein_coding	139.425	246.608	32.2421	0.130742	-2.9352	4.49925e-30	5.9019e-29
ENSG00000121281	ADCY7	protein_coding	878.628	1554.03	203.228	0.130775	-2.93484	5.7535e-96	5.32774e-94
ENSG00000107099	DOCK8	protein_coding	492.77	871.411	114.128	0.130969	-2.9327	1.69625e-73	9.04258e-72
ENSG00000158352	SHROOM4	protein_coding	14.2355	25.1738	3.29726	0.13098	-2.93258	0.000571958	0.00148126
ENSG00000184731	FAM110C	protein_coding	113.596	200.797	26.3939	0.131446	-2.92746	9.54499e-24	9.46624e-23
ENSG00000205002	AARD	protein_coding	49.3043	87.1502	11.4584	0.131478	-2.9271	4.17579e-12	2.16245e-11
ENSG00000099219	ERMP1	protein_coding	1561.73	2759.27	364.19	0.131988	-2.92152	1.59828e-123	2.33686e-121
ENSG00000115828	QPCT	protein_coding	1077.3	1902.99	251.613	0.13222	-2.91899	1.44511e-105	1.57776e-103
ENSG00000160229	ZNF66	protein_coding	115.851	204.547	27.156	0.132762	-2.91309	4.33522e-24	4.35823e-23
ENSG00000235499	AC073046.1	lncRNA	10.5031	18.5398	2.46632	0.133028	-2.9102	0.00136936	0.00336051
ENSG00000152377	SPOCK1	protein_coding	141.887	250.41	33.3642	0.133238	-2.90792	1.02268e-29	1.32482e-28
ENSG00000198947	DMD	protein_coding	1046.44	1846.51	246.378	0.133429	-2.90585	7.40897e-106	8.23285e-104
ENSG00000171219	CDC42BPG	protein_coding	421.891	744.219	99.5633	0.133782	-2.90204	1.0646e-62	4.19828e-61
ENSG00000164484	TMEM200A	protein_coding	25.5975	45.1404	6.05467	0.13413	-2.8983	2.25938e-06	7.5743e-06
ENSG00000227733	AC239809.3	lncRNA	7.95666	14.0292	1.88415	0.134302	-2.89644	0.0133586	0.0280264
ENSG00000128052	KDR	protein_coding	21.5739	38.0352	5.1126	0.134418	-2.89521	5.58008e-06	1.79692e-05
ENSG00000250056	LINC01018	lncRNA	12.8592	22.6699	3.04849	0.134473	-2.89461	0.000151312	0.000420533
ENSG00000215217	C5orf49	protein_coding	38.3855	67.6678	9.10316	0.134527	-2.89403	5.33304e-10	2.39728e-09
ENSG00000203999	LINC01270	lncRNA	21.5545	37.9963	5.1126	0.134555	-2.89373	5.62072e-06	1.80908e-05
ENSG00000006327	TNFRSF12A	protein_coding	1968.12	3468.58	467.67	0.13483	-2.89078	3.83946e-127	6.15348e-125
ENSG00000139318	DUSP6	protein_coding	162.839	286.979	38.699	0.13485	-2.89058	1.40707e-33	2.14379e-32
ENSG00000137767	SQOR	protein_coding	70.166	123.65	16.6821	0.134914	-2.88989	1.9897e-16	1.33583e-15
ENSG00000267309	AC092295.2	lncRNA	163.69	288.432	38.9478	0.135033	-2.88862	8.62101e-33	1.27089e-31
ENSG00000276846	AC016590.3	lncRNA	27.8565	49.0762	6.63684	0.135235	-2.88645	1.33121e-07	4.96576e-07
ENSG00000143867	OSR1	protein_coding	101.351	178.552	24.1499	0.135254	-2.88626	7.15366e-22	6.41061e-21
ENSG00000204179	PTPN20	protein_coding	15.5242	27.3489	3.69948	0.13527	-2.88609	8.88194e-05	0.00025298
ENSG00000135269	TES	protein_coding	3762.85	6626.53	899.165	0.135692	-2.88159	1.19216e-151	2.66128e-149
ENSG00000116991	SIPA1L2	protein_coding	2160.77	3805.12	516.42	0.135717	-2.88133	4.02135e-133	7.0309e-131
ENSG00000053108	FSTL4	protein_coding	192.582	339.108	46.0557	0.135814	-2.88029	4.30336e-37	7.50297e-36
ENSG00000184922	FMNL1	protein_coding	485.145	854.182	116.108	0.135929	-2.87908	6.76794e-69	3.19871e-67
ENSG00000203805	PLPP4	protein_coding	139.087	244.853	33.3218	0.136089	-2.87737	7.88911e-28	9.41047e-27
ENSG00000214944	ARHGEF28	protein_coding	513.73	904.382	123.078	0.136091	-2.87736	3.05513e-72	1.57494e-70
ENSG00000156711	MAPK13	protein_coding	842.451	1482.6	202.302	0.136451	-2.87355	1.11106e-92	9.81582e-91
ENSG00000286875	AL121977.2	lncRNA	17.347	30.5234	4.17052	0.136633	-2.87162	4.07807e-05	0.000120463
ENSG00000177990	DPY19L2	protein_coding	195.587	344.064	47.1089	0.136919	-2.86861	1.41725e-37	2.5202e-36
ENSG00000145248	SLC10A4	protein_coding	171.219	301.177	41.2607	0.136998	-2.86777	2.42984e-32	3.51975e-31
ENSG00000179546	HTR1D	protein_coding	167.763	295.027	40.4985	0.137271	-2.8649	1.14872e-31	1.62079e-30
ENSG00000144227	NXPH2	protein_coding	28.9207	50.8447	6.99675	0.13761	-2.86134	2.99061e-07	1.08051e-06
ENSG00000261305	AC005586.2	lncRNA	22.3292	39.2548	5.40368	0.137657	-2.86085	2.97857e-06	9.86099e-06
ENSG00000131115	ZNF227	protein_coding	2412.49	4241.1	583.884	0.137673	-2.86069	3.42746e-136	6.16498e-134
ENSG00000077327	SPAG6	protein_coding	273.404	480.524	66.2838	0.137941	-2.85788	1.79212e-46	4.4188e-45
ENSG00000111679	PTPN6	protein_coding	568.875	999.668	138.082	0.138128	-2.85592	9.19952e-75	5.12264e-73
ENSG00000150394	CDH8	protein_coding	30.0049	52.722	7.28783	0.138231	-2.85484	1.16787e-07	4.37286e-07
ENSG00000233930	KRTAP5-AS1	lncRNA	164.196	288.502	39.8899	0.138266	-2.85449	3.08502e-32	4.44562e-31
ENSG00000176928	GCNT4	protein_coding	34.2939	60.2467	8.34104	0.138448	-2.85258	7.58565e-09	3.10607e-08
ENSG00000250722	SELENOP	protein_coding	624.457	1096.74	152.176	0.138754	-2.8494	2.37478e-81	1.58331e-79
ENSG00000141526	SLC16A3	protein_coding	76.4353	134.22	18.6509	0.138958	-2.84728	2.75177e-19	2.14597e-18
ENSG00000135925	WNT10A	protein_coding	11.2973	19.8371	2.75741	0.139002	-2.84682	0.000689013	0.00176106
ENSG00000162981	LRATD1	protein_coding	69.7646	122.487	17.042	0.139133	-2.84547	1.41242e-15	9.05235e-15
ENSG00000214553	LRRC37A11P	transcribed_unprocessed_pseudogene	80.256	140.892	19.6194	0.139251	-2.84424	5.21229e-18	3.80712e-17
ENSG00000235151	AC131097.3	lncRNA	12.7486	22.3799	3.11731	0.139291	-2.84383	0.00102664	0.00256398
ENSG00000137628	DDX60	protein_coding	137.444	241.233	33.6552	0.139514	-2.84152	3.03724e-28	3.69164e-27
ENSG00000137261	KIAA0319	protein_coding	267.979	470.283	65.6751	0.13965	-2.84011	1.53426e-46	3.79422e-45
ENSG00000106689	LHX2	protein_coding	743.813	1305.23	182.392	0.139739	-2.8392	2.79953e-85	2.08315e-83
ENSG00000162444	RBP7	protein_coding	422.547	741.456	103.639	0.139777	-2.8388	1.39515e-62	5.48454e-61
ENSG00000131620	ANO1	protein_coding	28.2377	49.5475	6.92793	0.139824	-2.83832	1.02883e-07	3.87042e-07
ENSG00000164211	STARD4	protein_coding	630.854	1106.8	154.907	0.13996	-2.83692	5.07229e-48	1.3101e-46
ENSG00000175445	LPL	protein_coding	123.874	217.253	30.4956	0.140369	-2.8327	4.1587e-25	4.37057e-24
ENSG00000152939	MARVELD2	protein_coding	558.255	978.068	138.442	0.141547	-2.82065	4.99504e-22	4.51504e-21
ENSG00000151224	MAT1A	protein_coding	19.8837	34.8347	4.93264	0.141601	-2.82009	0.000722001	0.00184067
ENSG00000234493	RHOXF1P1	transcribed_unprocessed_pseudogene	59.198	103.709	14.6868	0.141615	-2.81995	1.12375e-13	6.40274e-13
ENSG00000106038	EVX1	protein_coding	15.1391	26.5099	3.7683	0.142147	-2.81455	0.000856791	0.00216598
ENSG00000127220	ABHD8	protein_coding	1310.81	2295	326.613	0.142315	-2.81284	1.22827e-108	1.45541e-106
ENSG00000165966	PDZRN4	protein_coding	17.9055	31.3494	4.46161	0.142319	-2.8128	2.60352e-05	7.84352e-05
ENSG00000090376	IRAK3	protein_coding	50.9307	89.1699	12.6915	0.14233	-2.81269	7.0676e-12	3.60106e-11
ENSG00000226281	AL031123.1	lncRNA	6.82446	11.9447	1.7042	0.142674	-2.80921	0.017458	0.0358126
ENSG00000181894	ZNF329	protein_coding	630.369	1102.95	157.786	0.143058	-2.80533	1.35152e-78	8.282e-77
ENSG00000152784	PRDM8	protein_coding	200.746	351.239	50.2527	0.143073	-2.80518	1.87498e-35	3.07197e-34
ENSG00000135333	EPHA7	protein_coding	2171.34	3799.08	543.591	0.143085	-2.80506	3.26678e-128	5.30364e-126
ENSG00000245648	AC022075.1	lncRNA	192.366	336.475	48.2574	0.143421	-2.80168	4.3953e-34	6.80442e-33
ENSG00000177301	KCNA2	protein_coding	43.2052	75.5343	10.8762	0.14399	-2.79596	6.98484e-10	3.11292e-09
ENSG00000082684	SEMA5B	protein_coding	101.89	178.107	25.6741	0.14415	-2.79436	3.12764e-21	2.7086e-20
ENSG00000253304	TMEM200B	protein_coding	259.793	454.092	65.4952	0.144233	-2.79352	1.16958e-44	2.68767e-43
ENSG00000129595	EPB41L4A	protein_coding	479.885	838.713	121.056	0.144336	-2.7925	1.69884e-67	7.8511e-66
ENSG00000130558	OLFM1	protein_coding	218.256	381.395	55.1165	0.144513	-2.79073	3.02379e-38	5.53041e-37
ENSG00000007866	TEAD3	protein_coding	1672.17	2921.61	422.726	0.144689	-2.78897	2.64449e-115	3.33927e-113
ENSG00000172399	MYOZ2	protein_coding	14.1778	24.7673	3.58835	0.144883	-2.78704	0.000653177	0.00167629
ENSG00000270765	GAS2L2	protein_coding	23.1681	40.4614	5.87472	0.145193	-2.78395	3.55775e-06	1.16887e-05
ENSG00000270876	ZNF30-AS1	lncRNA	10.3833	18.1204	2.64627	0.146039	-2.77558	0.00361701	0.00834325
ENSG00000147862	NFIB	protein_coding	1612.24	2813.37	411.109	0.146127	-2.77471	4.14407e-117	5.42461e-115
ENSG00000103647	CORO2B	protein_coding	307.493	536.524	78.4619	0.146241	-2.77358	1.40252e-47	3.57815e-46
ENSG00000179008	C14orf39	protein_coding	106.935	186.561	27.3095	0.146384	-2.77217	2.00204e-22	1.84842e-21
ENSG00000172348	RCAN2	protein_coding	286.806	500.288	73.3229	0.146561	-2.77042	1.35549e-46	3.36878e-45
ENSG00000198342	ZNF442	protein_coding	45.9425	80.1356	11.7494	0.146619	-2.76985	8.48289e-11	4.02217e-10
ENSG00000214106	PAXIP1-AS2	lncRNA	160.076	279.183	40.9696	0.146748	-2.76858	2.99538e-26	3.31667e-25
ENSG00000189221	MAOA	protein_coding	253.672	442.32	65.0241	0.147007	-2.76604	2.34589e-43	5.17213e-42
ENSG00000226363	HAGLROS	lncRNA	28.4306	49.5734	7.28783	0.147011	-2.766	4.9484e-07	1.75664e-06
ENSG00000286811	AL353138.1	lncRNA	50.5597	88.1367	12.9826	0.147301	-2.76316	8.50486e-09	3.47392e-08
ENSG00000164307	ERAP1	protein_coding	574.796	1001.95	147.646	0.147359	-2.76259	1.39452e-74	7.71367e-73
ENSG00000135750	KCNK1	protein_coding	638.758	1113.11	164.407	0.147701	-2.75925	1.52953e-75	8.7309e-74
ENSG00000160219	GAB3	protein_coding	56.157	97.8495	14.4645	0.147824	-2.75804	6.03698e-12	3.09043e-11
ENSG00000203791	EEF1AKMT2	protein_coding	18.0084	31.3753	4.64156	0.147937	-2.75695	5.75058e-05	0.000167201
ENSG00000164136	IL15	protein_coding	64.5289	112.376	16.6821	0.148449	-2.75196	2.22974e-14	1.33082e-13
ENSG00000139567	ACVRL1	protein_coding	66.1893	115.157	17.2219	0.149552	-2.74128	6.06483e-14	3.51165e-13
ENSG00000166046	TCP11L2	protein_coding	174.203	302.932	45.4735	0.150111	-2.7359	1.26797e-31	1.78501e-30
ENSG00000228451	SDAD1P1	transcribed_processed_pseudogene	100.041	173.868	26.214	0.150769	-2.72958	1.42347e-19	1.12661e-18
ENSG00000112379	ARFGEF3	protein_coding	1388.26	2412.65	363.873	0.150819	-2.72911	4.86672e-107	5.55606e-105
ENSG00000113578	FGF1	protein_coding	8.29899	14.4228	2.17524	0.15082	-2.7291	0.0105035	0.0224376
ENSG00000273733	AC011472.4	lncRNA	11.8902	20.6631	3.11731	0.150863	-2.72868	0.00219901	0.00523916
ENSG00000265018	AGAP12P	transcribed_unprocessed_pseudogene	80.065	139.124	21.0061	0.150988	-2.72749	1.61739e-18	1.21618e-17
ENSG00000118407	FILIP1	protein_coding	68.0176	118.189	17.8464	0.150999	-2.72739	4.18711e-08	1.62354e-07
ENSG00000171992	SYNPO	protein_coding	152.398	264.768	40.0275	0.15118	-2.72566	2.36793e-27	2.75747e-26
ENSG00000109758	HGFAC	protein_coding	40.6955	70.6948	10.6962	0.151301	-2.7245	2.75922e-09	1.16906e-08
ENSG00000148053	NTRK2	protein_coding	156.409	271.653	41.1654	0.151537	-2.72226	5.31452e-30	6.93857e-29
ENSG00000124466	LYPD3	protein_coding	166.697	289.444	43.9493	0.15184	-2.71937	3.89023e-30	5.11644e-29
ENSG00000286901	Z69667.1	lncRNA	11.1322	19.327	2.93736	0.151982	-2.71803	0.00193995	0.00465744
ENSG00000166670	MMP10	protein_coding	44.4938	77.2381	11.7494	0.15212	-2.71672	2.95097e-10	1.34881e-09
ENSG00000102034	ELF4	protein_coding	2716.6	4715.67	717.526	0.152158	-2.71636	7.88409e-126	1.22434e-123
ENSG00000132561	MATN2	protein_coding	214.945	373.096	56.7942	0.152224	-2.71573	9.37317e-38	1.68112e-36
ENSG00000168874	ATOH8	protein_coding	143.297	248.589	38.0057	0.152886	-2.70948	3.92922e-27	4.54807e-26
ENSG00000065325	GLP2R	protein_coding	9.28997	16.1136	2.46632	0.153058	-2.70785	0.00452662	0.0102783
ENSG00000132965	ALOX5AP	protein_coding	5.73759	9.95093	1.52425	0.153176	-2.70673	0.0217905	0.0438688
ENSG00000142623	PADI1	protein_coding	9.95736	17.2685	2.64627	0.153243	-2.70611	0.00530238	0.0118929
ENSG00000179168	GGN	protein_coding	122.074	211.657	32.4909	0.153507	-2.70362	2.12048e-23	2.06691e-22
ENSG00000179630	LACC1	protein_coding	45.3547	78.6001	12.1093	0.154063	-2.69841	7.13384e-10	3.1748e-09
ENSG00000112769	LAMA4	protein_coding	1114.8	1931.78	297.822	0.15417	-2.69741	1.82946e-95	1.66935e-93
ENSG00000221923	ZNF880	protein_coding	260.89	452.046	69.7345	0.154264	-2.69652	4.71108e-42	9.88972e-41
ENSG00000159216	RUNX1	protein_coding	899.302	1558.18	240.43	0.154302	-2.69617	9.08505e-85	6.60303e-83
ENSG00000285925	AC007391.2	lncRNA	14.5072	25.1349	3.87943	0.154344	-2.69578	0.000519453	0.00135285
ENSG00000257083	AC073530.1	lncRNA	16.6795	28.8973	4.46161	0.154395	-2.6953	8.37041e-05	0.00023901
ENSG00000255346	NOX5	protein_coding	10.9807	19.0241	2.93736	0.154402	-2.69523	0.00230657	0.00547766
ENSG00000250320	AC113383.1	lncRNA	88.8366	153.883	23.79	0.154597	-2.69341	4.80615e-15	2.99766e-14
ENSG00000139985	ADAM21	protein_coding	21.9226	37.9704	5.87472	0.154718	-2.69228	1.09607e-05	3.42378e-05
ENSG00000079257	LXN	protein_coding	241.379	418.024	64.733	0.154855	-2.69101	4.70827e-40	9.1894e-39
ENSG00000174514	MFSD4A	protein_coding	120.688	208.954	32.4221	0.155164	-2.68814	1.47322e-23	1.44558e-22
ENSG00000188906	LRRK2	protein_coding	215.906	373.715	58.0962	0.155456	-2.68542	9.00962e-37	1.55458e-35
ENSG00000204338	CYP21A1P	transcribed_unprocessed_pseudogene	8.08278	13.9903	2.17524	0.155481	-2.68519	0.0127662	0.0268784
ENSG00000170542	SERPINB9	protein_coding	293.672	508.214	79.1288	0.1557	-2.68316	1.15322e-45	2.74598e-44
ENSG00000100092	SH3BP1	protein_coding	20.0221	34.6405	5.40368	0.155993	-2.68045	2.45132e-05	7.41087e-05
ENSG00000107796	ACTA2	protein_coding	1238.4	2142.4	334.399	0.156086	-2.67959	1.5514e-97	1.52709e-95
ENSG00000184454	NCMAP	protein_coding	19.5988	33.9051	5.29255	0.156099	-2.67947	7.44785e-05	0.000213766
ENSG00000178852	EFCAB13	protein_coding	110.179	190.582	29.7758	0.156236	-2.6782	6.30353e-22	5.6691e-21
ENSG00000267034	AC010980.1	lncRNA	76.4752	132.278	20.6727	0.156282	-2.67777	3.30424e-16	2.19481e-15
ENSG00000065609	SNAP91	protein_coding	446.255	771.871	120.638	0.156293	-2.67767	2.12276e-58	7.59275e-57
ENSG00000138798	EGF	protein_coding	109.316	189.078	29.5535	0.156304	-2.67758	4.52305e-21	3.88743e-20
ENSG00000076356	PLXNA2	protein_coding	1054.07	1822.91	285.226	0.156467	-2.67607	4.71195e-91	4.00708e-89
ENSG00000183784	C9orf66	protein_coding	81.185	140.395	21.9746	0.15652	-2.67558	1.92187e-16	1.29203e-15
ENSG00000138028	CGREF1	protein_coding	88.8056	153.573	24.0387	0.15653	-2.67549	2.79604e-17	1.96257e-16
ENSG00000136274	NACAD	protein_coding	345.49	597.428	93.551	0.156589	-2.67494	1.99609e-49	5.43641e-48
ENSG00000128016	ZFP36	protein_coding	805.578	1393	218.153	0.156607	-2.67478	6.75035e-32	9.61665e-31
ENSG00000231185	SPRY4-AS1	lncRNA	52.6918	91.099	14.2846	0.156803	-2.67298	4.64135e-11	2.23805e-10
ENSG00000120738	EGR1	protein_coding	10235.4	17691.8	2778.96	0.157076	-2.67046	4.27919e-146	8.69823e-144
ENSG00000279329	AC020910.5	TEC	150.905	260.798	41.0119	0.157255	-2.66882	4.03575e-27	4.66706e-26
ENSG00000146648	EGFR	protein_coding	856.062	1479.22	232.909	0.157454	-2.66699	2.7345e-83	1.92045e-81
ENSG00000258422	AL160191.1	lncRNA	19.8059	34.2081	5.40368	0.157965	-2.66232	2.96652e-05	8.87933e-05
ENSG00000112297	CRYBG1	protein_coding	243.445	420.204	66.686	0.158699	-2.65564	7.92939e-39	1.47508e-37
ENSG00000159640	ACE	protein_coding	70.8054	122.171	19.4395	0.159117	-2.65184	5.16718e-15	3.21848e-14
ENSG00000196724	ZNF418	protein_coding	29.6997	51.2383	8.16109	0.159277	-2.65039	2.03443e-07	7.45819e-07
ENSG00000090530	P3H2	protein_coding	333.991	576.203	91.7779	0.159281	-2.65036	4.03587e-48	1.04565e-46
ENSG00000134363	FST	protein_coding	75.8841	130.916	20.8526	0.159283	-2.65034	1.13156e-15	7.29157e-15
ENSG00000071282	LMCD1	protein_coding	567.979	979.489	156.469	0.159745	-2.64616	1.34535e-66	6.07156e-65
ENSG00000131981	LGALS3	protein_coding	448.745	773.735	123.755	0.159945	-2.64435	2.31776e-57	8.03725e-56
ENSG00000141682	PMAIP1	protein_coding	5189.98	8948.47	1431.49	0.159971	-2.64412	2.67396e-138	4.87988e-136
ENSG00000136040	PLXNC1	protein_coding	60.656	104.561	16.7509	0.160202	-2.64204	2.37981e-12	1.25739e-11
ENSG00000112697	TMEM30A	protein_coding	2864.56	4937.98	791.139	0.160215	-2.64192	2.41482e-126	3.79719e-124
ENSG00000163053	SLC16A14	protein_coding	650.628	1121.48	179.772	0.160298	-2.64117	3.37901e-70	1.64043e-68
ENSG00000102683	SGCG	protein_coding	7.21212	12.429	1.99528	0.160535	-2.63904	0.0133224	0.0279619
ENSG00000255874	LINC00346	lncRNA	63.2471	108.981	17.513	0.160698	-2.63758	7.01259e-13	3.8115e-12
ENSG00000054983	GALC	protein_coding	359.747	619.803	99.6903	0.160842	-2.63629	5.3916e-51	1.54234e-49
ENSG00000196639	HRH1	protein_coding	44.3378	76.3862	12.2893	0.160884	-2.63591	3.33485e-09	1.40627e-08
ENSG00000152779	SLC16A12	protein_coding	10.5742	18.211	2.93736	0.161296	-2.63222	0.00337786	0.00782425
ENSG00000231925	TAPBP	protein_coding	2159.09	3716.75	601.434	0.161817	-2.62756	2.89996e-113	3.62524e-111
ENSG00000153902	LGI4	protein_coding	29.4791	50.7282	8.22991	0.162235	-2.62384	1.08311e-06	3.73412e-06
ENSG00000185585	OLFML2A	protein_coding	179.739	309.294	50.1839	0.162253	-2.62368	5.516e-30	7.19787e-29
ENSG00000185404	SP140L	protein_coding	48.0595	82.6654	13.4536	0.162748	-2.61929	2.13939e-10	9.89802e-10
ENSG00000120913	PDLIM2	protein_coding	8.40839	14.4616	2.35519	0.162858	-2.61831	0.0197818	0.0401382
ENSG00000164023	SGMS2	protein_coding	412.147	708.683	115.61	0.163134	-2.61587	5.26734e-55	1.69273e-53
ENSG00000156642	NPTN	protein_coding	3498.53	6013.75	983.317	0.163512	-2.61254	3.40671e-125	5.22543e-123
ENSG00000150637	CD226	protein_coding	27.6045	47.4501	7.75887	0.163516	-2.61249	2.35667e-06	7.89408e-06
ENSG00000164690	SHH	protein_coding	20.8933	35.9119	5.87472	0.163587	-2.61187	2.7527e-05	8.27399e-05
ENSG00000101596	SMCHD1	protein_coding	3057.31	5254.96	859.651	0.163588	-2.61186	2.18486e-124	3.29071e-122
ENSG00000185869	ZNF829	protein_coding	723.627	1243.61	203.646	0.163755	-2.61039	3.14745e-74	1.72571e-72
ENSG00000172965	MIR4435-2HG	lncRNA	774.915	1331.41	218.418	0.16405	-2.60779	6.67674e-78	4.02246e-76
ENSG00000197044	ZNF441	protein_coding	113.367	194.756	31.9775	0.164193	-2.60654	4.21772e-20	3.43043e-19
ENSG00000170374	AC073611.1	protein_coding	7.70862	13.242	2.17524	0.164268	-2.60588	0.0184	0.0375786
ENSG00000187260	WDR86	protein_coding	41.9936	72.1267	11.8606	0.164441	-2.60436	1.16162e-09	5.07828e-09
ENSG00000112333	NR2E1	protein_coding	136.421	234.296	38.5456	0.164517	-2.6037	4.75352e-24	4.77491e-23
ENSG00000105825	TFPI2	protein_coding	252.825	434.169	71.481	0.164639	-2.60262	7.69654e-40	1.48939e-38
ENSG00000104783	KCNN4	protein_coding	12.0422	20.6761	3.4084	0.164847	-2.6008	0.00208637	0.00498695
ENSG00000010818	HIVEP2	protein_coding	1211.02	2079.24	342.808	0.164872	-2.60058	6.78984e-92	5.89443e-90
ENSG00000151892	GFRA1	protein_coding	544.195	934.123	154.267	0.165146	-2.59818	3.00826e-64	1.26196e-62
ENSG00000251381	LINC00958	lncRNA	45.9708	78.8901	13.0514	0.165438	-2.59564	2.11986e-09	9.04914e-09
ENSG00000198453	ZNF568	protein_coding	564.066	967.938	160.195	0.165501	-2.59509	1.98669e-63	8.1162e-62
ENSG00000160886	LY6K	protein_coding	39.6958	68.1132	11.2784	0.165583	-2.59437	7.31316e-09	2.99744e-08
ENSG00000178726	THBD	protein_coding	47.3047	81.1559	13.4536	0.165775	-2.5927	4.45875e-07	1.58687e-06
ENSG00000198650	TAT	protein_coding	7.01533	12.0354	1.99528	0.165785	-2.59261	0.0162407	0.0335247
ENSG00000125384	PTGER2	protein_coding	63.8471	109.53	18.164	0.165836	-2.59217	2.06519e-12	1.0951e-11
ENSG00000227388	AL133410.1	lncRNA	40.8468	70.0552	11.6383	0.16613	-2.58961	1.21918e-08	4.93397e-08
ENSG00000147180	ZNF711	protein_coding	4289.09	7356.08	1222.11	0.166135	-2.58957	3.28254e-132	5.69931e-130
ENSG00000071073	MGAT4A	protein_coding	805.725	1381.85	229.601	0.166155	-2.5894	9.36148e-80	5.89561e-78
ENSG00000196159	FAT4	protein_coding	541.927	929.423	154.431	0.166158	-2.58937	5.31513e-62	2.06029e-60
ENSG00000265666	RARA-AS1	lncRNA	70.8253	121.449	20.2016	0.166338	-2.58781	1.31565e-14	7.96654e-14
ENSG00000276649	AL117335.1	lncRNA	28.2213	48.3926	8.04995	0.166347	-2.58773	1.54877e-06	5.27051e-06
ENSG00000071575	TRIB2	protein_coding	1029.11	1764.55	293.678	0.166433	-2.58699	1.48006e-85	1.12135e-83
ENSG00000091129	NRCAM	protein_coding	862.133	1478.23	246.034	0.166438	-2.58694	1.35752e-82	9.24814e-81
ENSG00000204920	ZNF155	protein_coding	2672.61	4582.34	762.883	0.166483	-2.58655	2.72595e-118	3.66421e-116
ENSG00000184254	ALDH1A3	protein_coding	391.883	671.898	111.868	0.166496	-2.58644	1.26171e-51	3.67233e-50
ENSG00000138166	DUSP5	protein_coding	563.274	965.009	161.539	0.167396	-2.57866	5.48551e-63	2.20142e-61
ENSG00000276462	BX255923.2	lncRNA	6.95058	11.9059	1.99528	0.167588	-2.57701	0.0216202	0.0435646
ENSG00000286270	AL591074.2	lncRNA	6.95058	11.9059	1.99528	0.167588	-2.57701	0.0216202	0.0435646
ENSG00000088726	TMEM40	protein_coding	16.1661	27.6907	4.64156	0.167622	-2.57672	0.000306708	0.000822692
ENSG00000176472	ZNF575	protein_coding	22.0998	37.8539	6.34576	0.167638	-2.57658	0.000100301	0.000284227
ENSG00000144369	FAM171B	protein_coding	587.934	1006.94	168.927	0.167763	-2.57551	3.61624e-67	1.64687e-65
ENSG00000231651	DLG3-AS1	lncRNA	8.1857	14.0162	2.35519	0.168033	-2.57318	0.0237383	0.0474652
ENSG00000278341	AC138028.6	lncRNA	11.8454	20.2825	3.4084	0.168046	-2.57307	0.00250377	0.00591228
ENSG00000012779	ALOX5	protein_coding	162.023	277.409	46.6378	0.16812	-2.57244	6.36957e-28	7.63067e-27
ENSG00000163349	HIPK1	protein_coding	2715.14	4648.25	782.026	0.168241	-2.5714	7.87405e-116	1.01478e-113
ENSG00000108950	FAM20A	protein_coding	28.5404	48.8509	8.22991	0.16847	-2.56944	2.50883e-06	8.37235e-06
ENSG00000122585	NPY	protein_coding	53.5614	91.6738	15.4489	0.168521	-2.569	3.18505e-11	1.55283e-10
ENSG00000244694	PTCHD4	protein_coding	43.3549	74.1982	12.5116	0.168624	-2.56812	1.91032e-09	8.19241e-09
ENSG00000132718	SYT11	protein_coding	244.295	418.024	70.5654	0.168807	-2.56655	6.93281e-37	1.20287e-35
ENSG00000080031	AC010327.1	protein_coding	122.585	209.741	35.4283	0.168914	-2.56564	8.63359e-22	7.68995e-21
ENSG00000123240	OPTN	protein_coding	1592.03	2723.18	460.874	0.169241	-2.56285	4.97689e-101	5.12067e-99
ENSG00000234423	LINC01250	lncRNA	10.1223	17.3073	2.93736	0.169718	-2.55879	0.00500456	0.0112755
ENSG00000071967	CYBRD1	protein_coding	534.906	914.576	155.236	0.169735	-2.55864	4.82729e-61	1.82867e-59
ENSG00000146006	LRRTM2	protein_coding	29.9761	51.2513	8.70094	0.16977	-2.55834	1.64103e-06	5.57261e-06
ENSG00000137265	IRF4	protein_coding	68.345	116.822	19.8682	0.170073	-2.55577	6.55976e-13	3.57704e-12
ENSG00000078804	TP53INP2	protein_coding	2085.74	3564.79	606.684	0.170188	-2.5548	1.05346e-106	1.1918e-104
ENSG00000123892	RAB38	protein_coding	174.875	298.872	50.8772	0.170231	-2.55444	8.29157e-29	1.03446e-27
ENSG00000233242	AL512604.2	lncRNA	8.47691	14.4875	2.46632	0.170238	-2.55437	0.00985339	0.0211572
ENSG00000188732	FAM221A	protein_coding	393.319	671.694	114.943	0.171125	-2.54688	8.61687e-37	1.48887e-35
ENSG00000255556	AC087203.2	processed_pseudogene	8.42511	14.3839	2.46632	0.171464	-2.54402	0.0100372	0.0215187
ENSG00000287294	AL035694.1	lncRNA	11.6228	19.8371	3.4084	0.171819	-2.54104	0.00302813	0.00706903
ENSG00000179477	ALOX12B	protein_coding	83.3244	142.208	24.441	0.171868	-2.54063	9.86311e-16	6.38523e-15
ENSG00000180537	RNF182	protein_coding	623.972	1064.77	183.169	0.172027	-2.5393	7.24063e-67	3.2736e-65
ENSG00000134352	IL6ST	protein_coding	1800.92	3073.1	528.741	0.172055	-2.53906	2.57702e-104	2.75345e-102
ENSG00000157168	NRG1	protein_coding	27.6265	47.1342	8.11877	0.172248	-2.53744	9.7016e-06	3.04417e-05
ENSG00000137745	MMP13	protein_coding	14.801	25.2515	4.35047	0.172286	-2.53712	0.000947672	0.00238008
ENSG00000133687	TMTC1	protein_coding	1096.69	1870.69	322.681	0.172493	-2.53539	3.17171e-87	2.49368e-85
ENSG00000008118	CAMK1G	protein_coding	6.77969	11.5641	1.99528	0.172541	-2.53499	0.0200582	0.0406563
ENSG00000285159	AL627422.2	lncRNA	6.77969	11.5641	1.99528	0.172541	-2.53499	0.0200582	0.0406563
ENSG00000225783	MIAT	lncRNA	6.77322	11.5511	1.99528	0.172735	-2.53337	0.0201062	0.0407463
ENSG00000213949	ITGA1	protein_coding	689.668	1175.85	203.482	0.173051	-2.53073	1.48677e-70	7.34628e-69
ENSG00000138131	LOXL4	protein_coding	155.564	265.226	45.9022	0.173068	-2.53059	5.27379e-25	5.52158e-24
ENSG00000198049	AVPR1B	protein_coding	15.7272	26.8129	4.64156	0.173109	-2.53024	0.000445929	0.00117199
ENSG00000257398	AC126177.3	lncRNA	16.7052	28.4778	4.93264	0.17321	-2.52941	0.000203156	0.000556755
ENSG00000154258	ABCA9	protein_coding	7.73182	13.1773	2.28637	0.173509	-2.52692	0.00850338	0.0184582
ENSG00000075461	CACNG4	protein_coding	161.798	275.726	47.871	0.173618	-2.52601	3.751e-27	4.34581e-26
ENSG00000081923	ATP8B1	protein_coding	85.4713	145.628	25.3142	0.173827	-2.52427	2.41486e-16	1.61133e-15
ENSG00000173530	TNFRSF10D	protein_coding	1543.14	2629.06	457.223	0.173911	-2.52358	7.1582e-94	6.41467e-92
ENSG00000226742	HSBP1L1	protein_coding	403.607	687.502	119.712	0.174126	-2.5218	8.48506e-52	2.49581e-50
ENSG00000249156	TAF11L12	protein_coding	10.8777	18.5269	3.22845	0.174257	-2.52071	0.00269409	0.00633358
ENSG00000088756	ARHGAP28	protein_coding	244.135	415.805	72.4654	0.174277	-2.52054	1.01654e-33	1.55732e-32
ENSG00000286833	AC097532.3	lncRNA	16.2237	27.6259	4.82151	0.174528	-2.51847	0.000596072	0.00153957
ENSG00000164292	RHOBTB3	protein_coding	2481.53	4225.37	737.695	0.174587	-2.51798	6.92968e-112	8.53477e-110
ENSG00000188816	HMX2	protein_coding	42.9018	73.0433	12.7603	0.174695	-2.51709	2.25354e-08	8.93765e-08
ENSG00000111145	ELK3	protein_coding	719.702	1225.34	214.067	0.174701	-2.51704	4.21208e-71	2.10621e-69
ENSG00000273706	LHX1	protein_coding	417.179	710.185	124.174	0.174847	-2.51584	8.35861e-53	2.52089e-51
ENSG00000285887	AL009176.1	lncRNA	8.27364	14.081	2.46632	0.175153	-2.51331	0.0119326	0.0252359
ENSG00000187601	MAGEH1	protein_coding	163.41	278.048	48.7708	0.175404	-2.51125	3.21603e-26	3.55312e-25
ENSG00000233818	AP000695.2	lncRNA	28.3188	48.1854	8.45218	0.175409	-2.5112	7.18292e-07	2.51417e-06
ENSG00000109321	AREG	protein_coding	37.1278	63.1572	11.0984	0.175727	-2.50859	2.97886e-08	1.16974e-07
ENSG00000162426	SLC45A1	protein_coding	48.0528	81.7099	14.3957	0.176181	-2.50487	1.06235e-09	4.66064e-09
ENSG00000152078	TMEM56	protein_coding	20.4273	34.7311	6.12349	0.176311	-2.5038	0.000308304	0.00082653
ENSG00000101265	RASSF2	protein_coding	666.533	1133.23	199.836	0.176342	-2.50355	2.54183e-66	1.1308e-64
ENSG00000182253	SYNM	protein_coding	1223.43	2079.69	367.181	0.176556	-2.5018	7.50435e-87	5.82683e-85
ENSG00000186838	SELENOV	protein_coding	62.7644	106.671	18.8573	0.176779	-2.49998	2.96507e-12	1.55643e-11
ENSG00000185507	IRF7	protein_coding	526.107	894.084	158.131	0.176863	-2.49929	1.53791e-36	2.62105e-35
ENSG00000235236	AC137630.2	lncRNA	14.8371	25.2126	4.46161	0.176959	-2.49851	0.000463038	0.00121427
ENSG00000145632	PLK2	protein_coding	562.613	956.024	169.203	0.176986	-2.4983	4.26509e-61	1.61814e-59
ENSG00000168994	PXDC1	protein_coding	916.922	1557.53	276.318	0.177408	-2.49485	1.80377e-77	1.07632e-75
ENSG00000198121	LPAR1	protein_coding	552.219	937.616	166.821	0.17792	-2.4907	2.88229e-61	1.10188e-59
ENSG00000048740	CELF2	protein_coding	1448.56	2458.98	438.138	0.178179	-2.4886	2.55268e-93	2.27125e-91
ENSG00000230212	AP000688.1	lncRNA	26.2457	44.5526	7.93882	0.17819	-2.48851	1.48332e-05	4.57512e-05
ENSG00000179913	B3GNT3	protein_coding	28.763	48.8251	8.70094	0.178207	-2.48838	4.51774e-06	1.46882e-05
ENSG00000080503	SMARCA2	protein_coding	2160.23	3666.1	654.364	0.178491	-2.48608	2.42573e-104	2.60293e-102
ENSG00000113742	CPEB4	protein_coding	666.268	1130.64	201.9	0.178572	-2.48542	2.72207e-65	1.1795e-63
ENSG00000005238	FAM214B	protein_coding	531.605	901.979	161.232	0.178754	-2.48396	7.34082e-56	2.42771e-54
ENSG00000234721	LINC02092	lncRNA	11.2356	19.0629	3.4084	0.178797	-2.4836	0.0043301	0.00986254
ENSG00000137501	SYTL2	protein_coding	170.684	289.548	51.8193	0.178966	-2.48224	5.48897e-27	6.31257e-26
ENSG00000107485	GATA3	protein_coding	1103.88	1872.55	335.203	0.179009	-2.4819	1.03149e-82	7.08495e-81
ENSG00000133019	CHRM3	protein_coding	126.502	214.459	38.5456	0.179734	-2.47606	4.89574e-21	4.19764e-20
ENSG00000177025	C19orf18	protein_coding	41.4231	70.2235	12.6227	0.17975	-2.47593	5.04509e-09	2.09565e-08
ENSG00000164708	PGAM2	protein_coding	8.07685	13.6874	2.46632	0.180189	-2.47241	0.0143996	0.0300391
ENSG00000169435	RASSF6	protein_coding	38.4631	65.1769	11.7494	0.18027	-2.47177	4.60532e-08	1.78183e-07
ENSG00000185736	ADARB2	protein_coding	30.9734	52.4838	9.46307	0.180304	-2.47149	1.68877e-06	5.72589e-06
ENSG00000146674	IGFBP3	protein_coding	48.021	81.3552	14.6868	0.180527	-2.46971	1.19018e-09	5.1977e-09
ENSG00000171533	MAP6	protein_coding	271.488	459.788	83.1881	0.180927	-2.46652	7.01898e-38	1.26433e-36
ENSG00000144843	ADPRH	protein_coding	66.9943	113.427	20.5615	0.181275	-2.46375	1.12413e-12	6.04548e-12
ENSG00000172594	SMPDL3A	protein_coding	375.02	634.902	115.139	0.18135	-2.46315	2.52485e-47	6.36995e-46
ENSG00000267598	AC011446.2	lncRNA	14.8927	25.2126	4.57274	0.181367	-2.46302	0.000205481	0.000562513
ENSG00000082397	EPB41L3	protein_coding	4512.21	7638.42	1386	0.181451	-2.46235	1.47599e-121	2.06161e-119
ENSG00000249306	LINC01411	lncRNA	535.19	905.845	164.534	0.181636	-2.46087	5.92723e-59	2.1571e-57
ENSG00000128918	ALDH1A2	protein_coding	2308.26	3906.87	709.645	0.18164	-2.46084	2.13594e-103	2.26283e-101
ENSG00000001561	ENPP4	protein_coding	638.854	1080.93	196.777	0.182043	-2.45765	4.57613e-65	1.97263e-63
ENSG00000177191	B3GNT8	protein_coding	40.2503	68.1003	12.4004	0.182091	-2.45727	4.78644e-08	1.84905e-07
ENSG00000175395	ZNF25	protein_coding	207.73	351.421	64.0397	0.182231	-2.45616	8.00094e-31	1.09073e-29
ENSG00000171811	CFAP46	protein_coding	41.1183	69.5451	12.6915	0.182493	-2.45408	5.32341e-05	0.000155341
ENSG00000215374	FAM66B	lncRNA	155.59	263.129	48.051	0.182614	-2.45313	4.45944e-25	4.67876e-24
ENSG00000205277	MUC12	protein_coding	17.1208	28.9491	5.29255	0.182823	-2.45148	0.000612108	0.00157886
ENSG00000107186	MPDZ	protein_coding	1649.1	2788.24	509.963	0.182898	-2.45089	3.4927e-94	3.16393e-92
ENSG00000187105	HEATR4	protein_coding	21.6765	36.6472	6.70566	0.182979	-2.45025	0.00012699	0.000355863
ENSG00000104081	BMF	protein_coding	878.827	1485.76	271.899	0.183004	-2.45005	3.23811e-74	1.77154e-72
ENSG00000112276	BVES	protein_coding	1024.27	1731.08	317.468	0.183393	-2.44699	4.31622e-78	2.61928e-76
ENSG00000267360	AC012309.1	protein_coding	41.8517	70.7207	12.9826	0.183576	-2.44555	1.57994e-08	6.3375e-08
ENSG00000272768	AC004854.2	lncRNA	21.0155	35.5054	6.52571	0.183795	-2.44383	0.000115427	0.000324807
ENSG00000006016	CRLF1	protein_coding	577.278	975.113	179.444	0.184023	-2.44204	3.60549e-61	1.37206e-59
ENSG00000141665	FBXO15	protein_coding	27.3693	46.2175	8.52099	0.184367	-2.43935	6.88501e-06	2.19509e-05
ENSG00000079308	TNS1	protein_coding	177.353	299.382	55.323	0.18479	-2.43604	2.35185e-25	2.49579e-24
ENSG00000243501	AL365232.1	protein_coding	22.1812	37.4344	6.92793	0.185068	-2.43387	0.000311833	0.000835633
ENSG00000184261	KCNK12	protein_coding	91.2518	153.961	28.5427	0.185389	-2.43137	4.21779e-09	1.76284e-08
ENSG00000203809	LIN28B-AS1	lncRNA	30.5577	51.5413	9.5742	0.185758	-2.4285	1.22929e-06	4.22124e-06
ENSG00000101203	COL20A1	protein_coding	28.0922	47.3724	8.81208	0.186017	-2.42649	3.98975e-06	1.3048e-05
ENSG00000138675	FGF5	protein_coding	86.0683	145.118	27.0184	0.186182	-2.42521	1.62475e-15	1.03707e-14
ENSG00000186026	ZNF284	protein_coding	118.975	200.525	37.4235	0.186627	-2.42177	1.09967e-19	8.75049e-19
ENSG00000250790	AC127070.2	lncRNA	10.2614	17.2944	3.22845	0.186676	-2.42139	0.00476941	0.0107894
ENSG00000287078	AL513218.2	lncRNA	13.2493	22.3281	4.17052	0.186784	-2.42056	0.00176531	0.00426561
ENSG00000167642	SPINT2	protein_coding	2101.22	3541.02	661.43	0.186791	-2.4205	1.6622e-92	1.46333e-90
ENSG00000102996	MMP15	protein_coding	1356.26	2285.52	426.992	0.186825	-2.42024	3.83891e-84	2.75806e-82
ENSG00000231165	TRBV26OR9-2	TR_V_pseudogene	14.7368	24.832	4.64156	0.186918	-2.41952	0.001082	0.00269096
ENSG00000164695	CHMP4C	protein_coding	383.305	645.777	120.834	0.187114	-2.41801	9.82743e-47	2.4497e-45
ENSG00000263006	ROCK1P1	transcribed_unprocessed_pseudogene	125.113	210.697	39.53	0.187616	-2.41415	8.61666e-21	7.29542e-20
ENSG00000176624	MEX3C	protein_coding	1064.27	1792.28	336.261	0.187617	-2.41414	7.5205e-81	4.94809e-79
ENSG00000139973	SYT16	protein_coding	126.59	213.136	40.0433	0.187877	-2.41214	9.80824e-22	8.72068e-21
ENSG00000254416	AP000924.1	lncRNA	12.2583	20.6372	3.87943	0.187982	-2.41133	0.00380381	0.00873948
ENSG00000139211	AMIGO2	protein_coding	99.5364	167.524	31.5488	0.188324	-2.40871	6.67542e-17	4.58136e-16
ENSG00000197535	MYO5A	protein_coding	1386.97	2333.87	440.064	0.188556	-2.40694	3.19706e-87	2.50573e-85
ENSG00000165591	FAAH2	protein_coding	140.844	236.935	44.7537	0.188886	-2.40441	6.51129e-23	6.18523e-22
ENSG00000135828	RNASEL	protein_coding	422.946	711.451	134.441	0.188967	-2.40379	4.49991e-50	1.25008e-48
ENSG00000065361	ERBB3	protein_coding	196.211	329.906	62.5155	0.189495	-2.39977	2.25749e-28	2.75729e-27
ENSG00000185052	SLC24A3	protein_coding	24.134	40.5779	7.69005	0.189513	-2.39963	1.15946e-05	3.61546e-05
ENSG00000141639	MAPK4	protein_coding	486.783	818.358	155.209	0.189659	-2.39852	4.1036e-53	1.25272e-51
ENSG00000085831	TTC39A	protein_coding	875.523	1471.86	279.187	0.189683	-2.39834	1.9558e-71	9.87857e-70
ENSG00000134595	SOX3	protein_coding	112.653	189.381	35.9258	0.189701	-2.3982	3.38884e-17	2.36736e-16
ENSG00000112796	ENPP5	protein_coding	172.409	289.812	55.0054	0.189797	-2.39747	3.19954e-25	3.38102e-24
ENSG00000232725	U52111.1	lncRNA	80.2089	134.813	25.6053	0.189933	-2.39644	1.3985e-14	8.44165e-14
ENSG00000119917	IFIT3	protein_coding	65.8846	110.737	21.0326	0.189933	-2.39644	5.86848e-12	3.00848e-11
ENSG00000039600	SOX30	protein_coding	30.205	50.7671	9.64302	0.189946	-2.39634	5.99636e-06	1.92355e-05
ENSG00000127507	ADGRE2	protein_coding	14.527	24.4125	4.64156	0.19013	-2.39494	0.00129356	0.00318761
ENSG00000108846	ABCC3	protein_coding	8.62893	14.5004	2.75741	0.19016	-2.39471	0.00933815	0.0201374
ENSG00000196116	TDRD7	protein_coding	1469.95	2469.81	470.099	0.190338	-2.39336	4.22981e-73	2.23581e-71
ENSG00000128645	HOXD1	protein_coding	110.277	185.168	35.3859	0.191102	-2.38759	3.08736e-17	2.15977e-16
ENSG00000125850	OVOL2	protein_coding	142.04	238.496	45.5846	0.191134	-2.38734	2.01429e-22	1.85903e-21
ENSG00000213654	GPSM3	protein_coding	119.834	201.191	38.4768	0.191245	-2.38651	1.46882e-19	1.16214e-18
ENSG00000106483	SFRP4	protein_coding	19.7448	33.1439	6.34576	0.191461	-2.38488	0.000173221	0.000478707
ENSG00000205502	C2CD4B	protein_coding	12.068	20.2566	3.87943	0.191515	-2.38447	0.00451256	0.0102501
ENSG00000159905	ZNF221	protein_coding	115.134	193.221	37.0478	0.191738	-2.38279	4.25005e-17	2.95166e-16
ENSG00000186051	TAL2	protein_coding	18.2444	30.6141	5.87472	0.191896	-2.3816	0.000279504	0.000753279
ENSG00000162552	WNT4	protein_coding	43.7902	73.4758	14.1046	0.191963	-2.3811	2.92324e-08	1.14898e-07
ENSG00000233527	ZNF529-AS1	lncRNA	383.442	643.309	123.576	0.192094	-2.38012	3.5153e-44	7.93228e-43
ENSG00000267581	AC011477.4	lncRNA	9.11248	15.2876	2.93736	0.19214	-2.37977	0.0125608	0.0264794
ENSG00000105668	UPK1A	protein_coding	79.2362	132.909	25.563	0.192334	-2.37832	1.8786e-13	1.05667e-12
ENSG00000175352	NRIP3	protein_coding	1211.62	2032	391.235	0.192537	-2.37679	2.92979e-80	1.89278e-78
ENSG00000135604	STX11	protein_coding	87.1136	146.087	28.1404	0.192628	-2.37611	6.51402e-15	4.03227e-14
ENSG00000183578	TNFAIP8L3	protein_coding	138.038	231.476	44.6002	0.192677	-2.37574	4.5392e-21	3.89997e-20
ENSG00000180190	TDRP	protein_coding	297.549	498.926	96.1707	0.192755	-2.37516	3.95314e-38	7.20907e-37
ENSG00000267365	KCNJ2-AS1	lncRNA	33.0841	55.472	10.6962	0.192822	-2.37466	1.52018e-06	5.17671e-06
ENSG00000069869	NEDD4	protein_coding	761.693	1277.01	246.378	0.192934	-2.37382	1.56062e-66	7.01776e-65
ENSG00000183454	GRIN2A	protein_coding	12.3139	20.6372	3.99057	0.193368	-2.37058	0.00190182	0.0045738
ENSG00000279369	AC046185.3	TEC	92.4128	154.87	29.9558	0.193425	-2.37015	7.22902e-16	4.71782e-15
ENSG00000138119	MYOF	protein_coding	129.044	216.245	41.8428	0.193497	-2.36962	9.80817e-20	7.82963e-19
ENSG00000138735	PDE5A	protein_coding	473.259	792.998	153.521	0.193595	-2.36888	9.03819e-53	2.71929e-51
ENSG00000168610	STAT3	protein_coding	4711.2	7891.19	1531.21	0.19404	-2.36557	1.38603e-111	1.6987e-109
ENSG00000100644	HIF1A	protein_coding	912.316	1527.68	296.954	0.194382	-2.36303	1.4765e-73	7.88792e-72
ENSG00000168461	RAB31	protein_coding	3505.42	5869.7	1141.15	0.194413	-2.3628	7.60953e-106	8.38121e-104
ENSG00000175155	YPEL2	protein_coding	450.821	754.789	146.852	0.194561	-2.36171	6.02864e-48	1.5555e-46
ENSG00000261150	EPPK1	protein_coding	357.961	599.3	116.621	0.194595	-2.36145	1.76339e-42	3.75219e-41
ENSG00000165891	E2F7	protein_coding	2052.61	3436.45	668.765	0.194609	-2.36135	3.25892e-96	3.06314e-94
ENSG00000287712	AC005865.3	lncRNA	14.775	24.7284	4.82151	0.194978	-2.35861	0.00199812	0.00478837
ENSG00000063015	SEZ6	protein_coding	11.3294	18.9593	3.69948	0.195127	-2.35751	0.00419958	0.00958884
ENSG00000167723	TRPV3	protein_coding	24.6493	41.2486	8.04995	0.195157	-2.35729	3.00312e-05	8.98347e-05
ENSG00000179046	TRIML2	protein_coding	11.8712	19.863	3.87943	0.195309	-2.35617	0.00535878	0.0120108
ENSG00000197599	CCDC154	protein_coding	43.3469	72.5203	14.1734	0.195441	-2.35519	5.48648e-07	1.93911e-06
ENSG00000169432	SCN9A	protein_coding	441.808	739.061	144.555	0.195593	-2.35407	2.02702e-49	5.51464e-48
ENSG00000101638	ST8SIA5	protein_coding	246.338	412.022	80.653	0.195749	-2.35292	2.94683e-33	4.43568e-32
ENSG00000127329	PTPRB	protein_coding	129.301	216.245	42.3562	0.195871	-2.35203	2.97756e-20	2.44885e-19
ENSG00000163879	DNALI1	protein_coding	52.1432	87.202	17.0843	0.195916	-2.35169	3.07168e-10	1.40245e-09
ENSG00000174405	LIG4	protein_coding	579.577	969.209	189.944	0.195978	-2.35123	2.90351e-56	9.71803e-55
ENSG00000242083	RPL7AP31	processed_pseudogene	18.2611	30.5364	5.98585	0.196024	-2.3509	0.000140534	0.000392586
ENSG00000181350	LRRC75A	protein_coding	302.137	505.097	99.1769	0.196352	-2.34848	1.95801e-37	3.46947e-36
ENSG00000166833	NAV2	protein_coding	605.252	1011.82	198.687	0.196367	-2.34838	7.24321e-58	2.5399e-56
ENSG00000124749	COL21A1	protein_coding	115.743	193.48	38.0057	0.196432	-2.34789	1.29178e-18	9.76627e-18
ENSG00000177119	ANO6	protein_coding	2222.89	3715.5	730.28	0.19655	-2.34704	4.70525e-96	4.37325e-94
ENSG00000228022	HCG20	lncRNA	17.5272	29.2909	5.76358	0.196771	-2.34541	0.000883923	0.00223073
ENSG00000204186	ZDBF2	protein_coding	1103.25	1843.65	362.846	0.196809	-2.34513	5.73597e-76	3.28171e-74
ENSG00000152689	RASGRP3	protein_coding	36.8137	61.5181	12.1093	0.196842	-2.34489	6.74328e-07	2.36592e-06
ENSG00000163453	IGFBP7	protein_coding	410.523	685.969	135.076	0.196913	-2.34437	1.85079e-22	1.71066e-21
ENSG00000130813	C19orf66	protein_coding	138.764	231.805	45.7223	0.197245	-2.34194	1.83198e-20	1.52626e-19
ENSG00000176998	HCG4	unprocessed_pseudogene	16.5945	27.7166	5.4725	0.197445	-2.34048	0.00175178	0.00423539
ENSG00000119801	YPEL5	protein_coding	2178.2	3638.07	718.319	0.197445	-2.34048	7.78086e-94	6.94775e-92
ENSG00000060140	STYK1	protein_coding	106.317	177.566	35.0684	0.197495	-2.34011	2.44629e-17	1.72288e-16
ENSG00000244649	LINC02086	lncRNA	198.09	330.796	65.384	0.197656	-2.33893	6.46501e-28	7.74129e-27
ENSG00000109472	CPE	protein_coding	2476.04	4134.27	817.814	0.197813	-2.33779	3.04469e-96	2.87258e-94
ENSG00000250490	LINC02145	lncRNA	28.4351	47.476	9.39425	0.197874	-2.33735	3.58914e-06	1.17903e-05
ENSG00000272189	AL024508.2	lncRNA	38.3956	64.0997	12.6915	0.197996	-2.33645	2.32402e-07	8.46767e-07
ENSG00000070540	WIPI1	protein_coding	593.62	990.993	196.247	0.198031	-2.3362	6.62559e-56	2.19699e-54
ENSG00000205795	CYS1	protein_coding	109.917	183.49	36.3438	0.19807	-2.33592	1.44129e-18	1.08572e-17
ENSG00000215861	AC245297.1	transcribed_unprocessed_pseudogene	23.2562	38.8223	7.69005	0.198083	-2.33582	2.39833e-05	7.2612e-05
ENSG00000003436	TFPI	protein_coding	365.885	610.714	121.056	0.198221	-2.33482	1.7246e-43	3.82595e-42
ENSG00000070731	ST6GALNAC2	protein_coding	86.9872	145.183	28.7914	0.198311	-2.33416	2.66038e-14	1.57618e-13
ENSG00000005471	ABCB4	protein_coding	128.135	213.845	42.425	0.198391	-2.33358	2.07044e-19	1.62426e-18
ENSG00000165617	DACT1	protein_coding	161.462	269.4	53.5235	0.198677	-2.33151	1.51603e-23	1.48642e-22
ENSG00000166341	DCHS1	protein_coding	654.589	1092.12	217.058	0.198749	-2.33098	2.42733e-58	8.65736e-57
ENSG00000113319	RASGRF2	protein_coding	503.575	840.15	167.001	0.198775	-2.33079	2.54818e-52	7.56646e-51
ENSG00000099246	RAB18	protein_coding	1436.87	2397.14	476.588	0.198815	-2.3305	5.25836e-84	3.74557e-82
ENSG00000128000	ZNF780B	protein_coding	905.161	1509.88	300.442	0.198984	-2.32928	1.92766e-69	9.20265e-68
ENSG00000186790	FOXE3	protein_coding	25.9826	43.333	8.63213	0.199204	-2.32768	1.16857e-05	3.64205e-05
ENSG00000119684	MLH3	protein_coding	365.429	609.277	121.58	0.199548	-2.32519	3.96087e-41	8.03813e-40
ENSG00000196083	IL1RAP	protein_coding	192.678	321.247	64.1086	0.199562	-2.32509	2.3558e-23	2.29182e-22
ENSG00000272602	ZNF595	protein_coding	241.577	402.724	80.4307	0.199717	-2.32397	1.21631e-31	1.71518e-30
ENSG00000196867	ZFP28	protein_coding	326.743	544.512	108.973	0.20013	-2.32099	2.4557e-39	4.65837e-38
ENSG00000162430	SELENON	protein_coding	1229.4	2048.64	410.161	0.200211	-2.3204	2.20086e-77	1.29778e-75
ENSG00000042286	AIFM2	protein_coding	787.48	1312.21	262.753	0.200238	-2.32021	5.88778e-64	2.43719e-62
ENSG00000177406	AC021054.1	lncRNA	283.183	471.831	94.5354	0.200358	-2.31935	4.24741e-35	6.8645e-34
ENSG00000175356	SCUBE2	protein_coding	153.712	256.075	51.3482	0.20052	-2.31818	1.65274e-22	1.53214e-21
ENSG00000189423	USP32P3	transcribed_unprocessed_pseudogene	50.1432	83.5354	16.7509	0.200525	-2.31815	0.000144753	0.000403379
ENSG00000075399	VPS9D1	protein_coding	836.398	1393.29	279.504	0.200607	-2.31756	1.77375e-65	7.753e-64
ENSG00000265975	AC002091.1	lncRNA	24.5813	40.9327	8.22991	0.20106	-2.3143	6.23368e-05	0.000180345
ENSG00000135144	DTX1	protein_coding	36.4887	60.7568	12.2205	0.201137	-2.31375	4.99572e-07	1.77268e-06
ENSG00000117971	CHRNB4	protein_coding	128.724	214.303	43.1448	0.201326	-2.3124	1.42519e-18	1.07424e-17
ENSG00000251209	LINC00923	lncRNA	14.6985	24.4643	4.93264	0.201626	-2.31025	0.00231483	0.0054952
ENSG00000255495	AC145124.1	lncRNA	25.721	42.8099	8.63213	0.201638	-2.31016	2.58663e-05	7.79448e-05
ENSG00000249715	FER1L5	protein_coding	34.4723	57.3751	11.5695	0.201646	-2.3101	5.98274e-07	2.10796e-06
ENSG00000169047	IRS1	protein_coding	798.302	1328.54	268.062	0.201771	-2.30921	7.33456e-65	3.124e-63
ENSG00000260302	AP005482.1	lncRNA	8.20297	13.6485	2.75741	0.20203	-2.30736	0.0137916	0.028867
ENSG00000175264	CHST1	protein_coding	80.4722	133.857	27.0872	0.202359	-2.30501	1.15907e-07	4.34273e-07
ENSG00000115170	ACVR1	protein_coding	957.827	1593.15	322.501	0.202429	-2.30451	1.08074e-70	5.37189e-69
ENSG00000105707	HPN	protein_coding	17.1013	28.439	5.76358	0.202665	-2.30283	0.00123275	0.00304587
ENSG00000158055	GRHL3	protein_coding	206.502	343.381	69.6234	0.202759	-2.30217	1.0956e-27	1.29944e-26
ENSG00000065717	TLE2	protein_coding	652.491	1084.88	220.106	0.202886	-2.30126	3.40204e-57	1.16998e-55
ENSG00000163513	TGFBR2	protein_coding	707.841	1176.74	238.937	0.203049	-2.3001	2.0724e-60	7.72194e-59
ENSG00000262768	AC100791.2	lncRNA	11.4712	19.0629	3.87943	0.203507	-2.29685	0.00754759	0.0164894
ENSG00000111912	NCOA7	protein_coding	898.936	1492.99	304.887	0.204213	-2.29185	2.05651e-66	9.19802e-65
ENSG00000074527	NTN4	protein_coding	190.073	315.677	64.4685	0.204223	-2.29178	3.22432e-25	3.40576e-24
ENSG00000113580	NR3C1	protein_coding	1852.78	3076.61	628.955	0.204431	-2.29031	1.46494e-87	1.16274e-85
ENSG00000143469	SYT14	protein_coding	238.208	395.541	80.8753	0.204468	-2.29006	1.14291e-31	1.6135e-30
ENSG00000101311	FERMT1	protein_coding	193.683	321.511	65.8551	0.20483	-2.2875	1.78842e-26	2.00782e-25
ENSG00000057294	PKP2	protein_coding	1011.11	1678.4	343.809	0.204843	-2.28741	2.25498e-70	1.10115e-68
ENSG00000004776	HSPB6	protein_coding	90.2105	149.745	30.6756	0.204851	-2.28735	4.03813e-14	2.36554e-13
ENSG00000099250	NRP1	protein_coding	1747.87	2900.63	595.109	0.205165	-2.28514	6.41632e-87	4.99753e-85
ENSG00000144057	ST6GAL2	protein_coding	6.70902	11.1317	2.28637	0.205393	-2.28354	0.0233026	0.0466612
ENSG00000145198	VWA5B2	protein_coding	406.508	674.395	138.622	0.205551	-2.28243	1.08103e-42	2.322e-41
ENSG00000213976	AC010615.1	unprocessed_pseudogene	129.506	214.84	44.1715	0.205602	-2.28207	1.25469e-19	9.95231e-19
ENSG00000196754	S100A2	protein_coding	62.5099	103.696	21.3236	0.205636	-2.28184	7.99064e-11	3.79381e-10
ENSG00000230393	AC092667.1	lncRNA	34.642	57.4658	11.8183	0.205657	-2.28169	3.3769e-06	1.1115e-05
ENSG00000136826	KLF4	protein_coding	525.796	872.043	179.55	0.205895	-2.28002	9.5555e-49	2.53079e-47
ENSG00000171570	RAB4B-EGLN2	protein_coding	14.9658	24.8191	5.1126	0.205995	-2.27932	0.00188872	0.0045458
ENSG00000118523	CCN2	protein_coding	599.752	994.207	205.298	0.206494	-2.27583	1.38134e-55	4.52639e-54
ENSG00000235105	AL356968.2	processed_pseudogene	10.4672	17.3461	3.58835	0.206867	-2.27322	0.0156287	0.0323842
ENSG00000173175	ADCY5	protein_coding	169.94	281.604	58.2762	0.206944	-2.27269	8.53718e-24	8.48694e-23
ENSG00000143337	TOR1AIP1	protein_coding	2164.39	3585.55	743.237	0.207287	-2.2703	1.46601e-90	1.23829e-88
ENSG00000164323	CFAP97	protein_coding	675.568	1119.08	232.051	0.207358	-2.2698	4.32553e-58	1.51892e-56
ENSG00000271013	LRRC37A9P	processed_pseudogene	82.5693	136.749	28.3892	0.2076	-2.26812	1.01285e-12	5.46939e-12
ENSG00000138061	CYP1B1	protein_coding	397.084	657.636	136.532	0.20761	-2.26805	8.54815e-43	1.8472e-41
ENSG00000263002	ZNF234	protein_coding	908.919	1505.2	312.636	0.207703	-2.2674	3.42733e-67	1.56655e-65
ENSG00000075223	SEMA3C	protein_coding	547.473	906.277	188.668	0.20818	-2.2641	9.14753e-51	2.6019e-49
ENSG00000096070	BRPF3	protein_coding	3595.92	5951.39	1240.46	0.208431	-2.26236	3.01509e-97	2.9332e-95
ENSG00000138434	ITPRID2	protein_coding	1878.68	3109.07	648.294	0.208517	-2.26177	6.0709e-85	4.43277e-83
ENSG00000171940	ZNF217	protein_coding	649.274	1074.49	224.054	0.208521	-2.26173	4.11178e-55	1.3282e-53
ENSG00000180801	ARSJ	protein_coding	199.464	330.066	68.8612	0.208629	-2.26099	3.24763e-26	3.58645e-25
ENSG00000146112	PPP1R18	protein_coding	1336.67	2211.11	462.224	0.209046	-2.25811	1.09911e-73	5.92239e-72
ENSG00000266680	AL135905.1	lncRNA	60.4665	100.012	20.9214	0.20919	-2.25711	5.86599e-10	2.63023e-09
ENSG00000181666	ZNF875	protein_coding	2759.82	4564.59	955.05	0.20923	-2.25684	2.96004e-92	2.59673e-90
ENSG00000206538	VGLL3	protein_coding	173.76	287.386	60.1338	0.209244	-2.25674	6.75683e-25	7.03306e-24
ENSG00000223658	C1GALT1C1L	protein_coding	111.716	184.749	38.6832	0.209383	-2.25578	9.9998e-16	6.47037e-15
ENSG00000138593	SECISBP2L	protein_coding	971.13	1605.71	336.552	0.209598	-2.25431	9.53781e-70	4.57705e-68
ENSG00000162374	ELAVL4	protein_coding	14.7496	24.3866	5.1126	0.209647	-2.25396	0.00224436	0.00533855
ENSG00000180884	ZNF792	protein_coding	291.012	481.143	100.881	0.20967	-2.25381	3.5236e-34	5.47187e-33
ENSG00000069956	MAPK6	protein_coding	1582.92	2616.16	549.678	0.210109	-2.25079	1.21142e-82	8.2754e-81
ENSG00000254271	ANK3-DT	lncRNA	8.45737	13.9774	2.93736	0.210151	-2.2505	0.0218133	0.043904
ENSG00000144824	PHLDB2	protein_coding	490.547	810.686	170.409	0.210204	-2.25014	1.1568e-48	3.05088e-47
ENSG00000261616	AC036108.3	lncRNA	8.45089	13.9644	2.93736	0.210346	-2.24916	0.0218567	0.0439843
ENSG00000197841	ZNF181	protein_coding	556.351	919.25	193.453	0.210446	-2.24848	1.80335e-53	5.55262e-52
ENSG00000198862	LTN1	protein_coding	1596.77	2638.18	555.362	0.21051	-2.24804	4.7852e-84	3.41827e-82
ENSG00000168310	IRF2	protein_coding	224.841	371.4	78.282	0.210775	-2.24622	1.60021e-27	1.87877e-26
ENSG00000105204	DYRK1B	protein_coding	2765.89	4567.79	963.989	0.211041	-2.24441	8.12647e-64	3.34725e-62
ENSG00000172548	NIPAL4	protein_coding	16.0144	26.4452	5.58363	0.21114	-2.24373	0.00162153	0.00393644
ENSG00000139112	GABARAPL1	protein_coding	3371.19	5566.2	1176.19	0.211309	-2.24257	2.61914e-96	2.48044e-94
ENSG00000181790	ADGRB1	protein_coding	362.727	598.899	126.555	0.211313	-2.24255	2.58222e-39	4.88356e-38
ENSG00000147883	CDKN2B	protein_coding	1124.28	1856.03	392.526	0.211487	-2.24136	5.27611e-72	2.70314e-70
ENSG00000180720	CHRM4	protein_coding	49.0897	81.0264	17.1531	0.211698	-2.23992	1.178e-08	4.77192e-08
ENSG00000188158	NHS	protein_coding	243.467	401.846	85.0881	0.211743	-2.23961	9.80975e-32	1.38881e-30
ENSG00000267128	RNF157-AS1	lncRNA	9.74158	16.0748	3.4084	0.212034	-2.23763	0.0152649	0.0316856
ENSG00000169504	CLIC4	protein_coding	3313.76	5467.43	1160.09	0.212181	-2.23663	9.76092e-99	9.8009e-97
ENSG00000259146	AC005476.2	lncRNA	44.1206	72.7922	15.4489	0.212233	-2.23628	5.95716e-08	2.28192e-07
ENSG00000173213	TUBB8P12	protein_coding	32.5206	53.6516	11.3895	0.212287	-2.23591	1.46672e-06	5.0007e-06
ENSG00000256894	AC022509.3	lncRNA	17.7951	29.3556	6.23462	0.212383	-2.23526	0.00142421	0.00348449
ENSG00000278921	EPB41L4A-DT	lncRNA	14.2616	23.5218	5.00146	0.212631	-2.23358	0.0055098	0.0123217
ENSG00000025039	RRAGD	protein_coding	1936.06	3192.9	679.223	0.212729	-2.23291	3.31491e-85	2.45933e-83
ENSG00000181031	RPH3AL	protein_coding	474.094	781.853	166.334	0.212743	-2.23281	6.2053e-46	1.49034e-44
ENSG00000095637	SORBS1	protein_coding	535.98	883.789	188.171	0.212914	-2.23166	8.18739e-50	2.2569e-48
ENSG00000163364	LINC01116	lncRNA	167.31	275.873	58.7472	0.21295	-2.23141	8.07964e-23	7.63444e-22
ENSG00000235159	AL121672.2	lncRNA	21.5616	35.5442	7.57892	0.213225	-2.22955	0.000180592	0.000498143
ENSG00000153404	PLEKHG4B	protein_coding	264.532	435.943	93.1222	0.213611	-2.22694	9.23557e-31	1.25493e-29
ENSG00000205578	POM121B	unprocessed_pseudogene	55.7075	91.7955	19.6194	0.21373	-2.22614	1.7779e-05	5.45077e-05
ENSG00000173930	SLCO4C1	protein_coding	149.21	245.839	52.5814	0.213885	-2.22509	1.00458e-20	8.4824e-20
ENSG00000130720	FIBCD1	protein_coding	103.052	169.777	36.328	0.213975	-2.22448	1.37508e-14	8.3103e-14
ENSG00000145569	OTULINL	protein_coding	879.279	1447.91	310.651	0.214552	-2.2206	3.47596e-62	1.34947e-60
ENSG00000141497	ZMYND15	protein_coding	110.43	181.843	39.0166	0.214562	-2.22053	4.882e-16	3.21718e-15
ENSG00000141068	KSR1	protein_coding	411.629	677.776	145.481	0.214645	-2.21997	1.24521e-41	2.56236e-40
ENSG00000088881	EBF4	protein_coding	1648.6	2714.46	582.746	0.214682	-2.21973	7.75898e-80	4.91114e-78
ENSG00000112964	GHR	protein_coding	147.229	242.375	52.0838	0.21489	-2.21833	1.40898e-21	1.2439e-20
ENSG00000158014	SLC30A2	protein_coding	22.7487	37.4474	8.04995	0.214967	-2.21781	0.000210038	0.000574361
ENSG00000147206	NXF3	protein_coding	11.2652	18.5398	3.99057	0.215243	-2.21596	0.00481377	0.0108839
ENSG00000166825	ANPEP	protein_coding	52.8964	87.0466	18.7462	0.215358	-2.21519	9.33279e-09	3.80216e-08
ENSG00000167759	KLK13	protein_coding	7.77055	12.7837	2.75741	0.215697	-2.21292	0.0202954	0.0410838
ENSG00000089327	FXYD5	protein_coding	3241.75	5332.85	1150.66	0.215768	-2.21245	2.43153e-91	2.08195e-89
ENSG00000105856	HBP1	protein_coding	1074.12	1766.95	381.285	0.215788	-2.21231	4.54029e-67	2.06393e-65
ENSG00000169499	PLEKHA2	protein_coding	251.447	413.54	89.3539	0.216071	-2.21042	2.33499e-30	3.1169e-29
ENSG00000083799	CYLD	protein_coding	1438.87	2366.38	511.365	0.216096	-2.21025	6.95521e-77	4.03467e-75
ENSG00000198133	TMEM229B	protein_coding	107.087	176.1	38.0745	0.21621	-2.2095	1.30171e-15	8.35783e-15
ENSG00000122641	INHBA	protein_coding	51.4948	84.6722	18.3175	0.216334	-2.20867	2.45148e-09	1.04238e-08
ENSG00000198502	HLA-DRB5	protein_coding	108.846	178.966	38.7255	0.216384	-2.20833	1.43472e-15	9.19058e-15
ENSG00000204052	LRRC73	protein_coding	103.797	170.642	36.9525	0.21655	-2.20723	2.03641e-15	1.29388e-14
ENSG00000166546	BEAN1	protein_coding	85.3122	140.24	30.3845	0.216661	-2.20649	1.11226e-12	5.98421e-12
ENSG00000078142	PIK3C3	protein_coding	1782.09	2929.03	635.147	0.216845	-2.20526	8.14824e-81	5.34704e-79
ENSG00000132010	ZNF20	protein_coding	14.8331	24.3737	5.29255	0.217142	-2.20329	0.00383529	0.00880532
ENSG00000163083	INHBB	protein_coding	182.844	300.441	65.2464	0.217169	-2.20311	8.40227e-25	8.7059e-24
ENSG00000196576	PLXNB2	protein_coding	8683.46	14266.9	3100.06	0.217291	-2.2023	2.06961e-102	2.17414e-100
ENSG00000254788	CKLF-CMTM1	protein_coding	9.04181	14.8552	3.22845	0.217328	-2.20205	0.0144326	0.0301029
ENSG00000086300	SNX10	protein_coding	517.479	849.819	185.138	0.217856	-2.19855	8.6081e-49	2.28471e-47
ENSG00000033327	GAB2	protein_coding	534.123	876.805	191.442	0.21834	-2.19535	5.28411e-49	1.41449e-47
ENSG00000165899	OTOGL	protein_coding	11.3255	18.5916	4.05939	0.218345	-2.19532	0.015175	0.0315146
ENSG00000143061	IGSF3	protein_coding	1542.34	2531.8	552.869	0.21837	-2.19515	3.7169e-75	2.09774e-73
ENSG00000065308	TRAM2	protein_coding	2726.04	4472.54	979.533	0.21901	-2.19093	1.41827e-87	1.12929e-85
ENSG00000269091	AC010624.3	lncRNA	15.5367	25.4897	5.58363	0.219055	-2.19064	0.00550846	0.0123208
ENSG00000107295	SH3GL2	protein_coding	648.352	1063.57	233.131	0.219196	-2.18971	5.05454e-53	1.53739e-51
ENSG00000138193	PLCE1	protein_coding	523.867	859.091	188.642	0.219583	-2.18716	1.41045e-47	3.5947e-46
ENSG00000272297	AC018709.1	protein_coding	54.1682	88.8281	19.5083	0.219619	-2.18693	7.86742e-09	3.2188e-08
ENSG00000139289	PHLDA1	protein_coding	148.687	243.781	53.5923	0.219838	-2.18549	1.27153e-19	1.00827e-18
ENSG00000107854	TNKS2	protein_coding	2759.93	4524.16	995.696	0.220084	-2.18387	3.14937e-89	2.61596e-87
ENSG00000153993	SEMA3D	protein_coding	182.478	299.058	65.8974	0.220349	-2.18213	2.94909e-24	2.98636e-23
ENSG00000198961	PJA2	protein_coding	1982.83	3248.32	717.33	0.220831	-2.17899	2.03858e-83	1.43979e-81
ENSG00000105767	CADM4	protein_coding	1783.43	2921.52	645.33	0.220888	-2.17861	8.09472e-79	4.98483e-77
ENSG00000132854	KANK4	protein_coding	21.9318	35.9248	7.93882	0.220984	-2.17798	0.000443781	0.00116671
ENSG00000168675	LDLRAD4	protein_coding	601.234	984.813	217.656	0.221012	-2.1778	3.63468e-51	1.04453e-49
ENSG00000141448	GATA6	protein_coding	2453.18	4017.58	888.782	0.221223	-2.17643	6.08128e-85	4.43277e-83
ENSG00000216775	AL109918.1	transcribed_unprocessed_pseudogene	613.252	1003.69	222.811	0.221991	-2.17143	7.03612e-52	2.07205e-50
ENSG00000116574	RHOU	protein_coding	1247.9	2042.29	453.518	0.222063	-2.17096	1.1514e-70	5.71176e-69
ENSG00000146411	SLC2A12	protein_coding	387.114	633.483	140.744	0.222176	-2.17023	8.62806e-40	1.66707e-38
ENSG00000169393	AC010330.1	protein_coding	32.3134	52.8774	11.7494	0.222202	-2.17006	6.34466e-06	2.03006e-05
ENSG00000107036	RIC1	protein_coding	1451.11	2374.01	528.211	0.222497	-2.16814	7.78065e-74	4.21065e-72
ENSG00000119714	GPR68	protein_coding	18.2189	29.801	6.63684	0.222705	-2.16679	0.000651655	0.00167293
ENSG00000107897	ACBD5	protein_coding	947.891	1550.2	345.582	0.222927	-2.16536	2.84966e-62	1.10804e-60
ENSG00000127990	SGCE	protein_coding	1272.13	2080.46	463.796	0.22293	-2.16534	9.36679e-70	4.50362e-68
ENSG00000267022	AC067968.1	protein_coding	145.564	238.032	53.0947	0.223057	-2.16452	4.38657e-20	3.56544e-19
ENSG00000154127	UBASH3B	protein_coding	526.674	860.912	192.437	0.223527	-2.16148	8.73067e-46	2.08685e-44
ENSG00000172175	MALT1	protein_coding	1327.13	2169.34	484.913	0.22353	-2.16146	3.09706e-71	1.558e-69
ENSG00000146281	PM20D2	protein_coding	1434.53	2344.63	524.432	0.223674	-2.16053	1.65058e-74	9.10987e-73
ENSG00000250424	AC004691.2	protein_coding	13.1877	21.5539	4.82151	0.223696	-2.16039	0.00738177	0.0161469
ENSG00000124459	ZNF45	protein_coding	1856.09	3032.61	679.562	0.224085	-2.15788	5.52757e-77	3.22145e-75
ENSG00000049130	KITLG	protein_coding	474.206	774.595	173.818	0.224398	-2.15587	1.84592e-44	4.20326e-43
ENSG00000230183	CNOT6LP1	processed_pseudogene	11.8582	19.3658	4.35047	0.224647	-2.15427	0.0106233	0.0226644
ENSG00000248027	AP001351.1	lncRNA	22.2397	36.3184	8.16109	0.224709	-2.15387	0.000119947	0.000336996
ENSG00000164929	BAALC	protein_coding	38.7318	63.2478	14.2158	0.224763	-2.15352	8.3819e-07	2.91913e-06
ENSG00000171450	CDK5R2	protein_coding	103.472	168.912	38.0322	0.22516	-2.15098	6.55353e-14	3.78497e-13
ENSG00000231970	AL355490.2	lncRNA	15.9826	26.0904	5.87472	0.225168	-2.15093	0.00182307	0.00439584
ENSG00000183682	BMP8A	protein_coding	108.028	176.32	39.7364	0.225365	-2.14966	2.12863e-14	1.27199e-13
ENSG00000128394	APOBEC3F	protein_coding	598.825	977.322	220.328	0.225441	-2.14918	3.89744e-49	1.04666e-47
ENSG00000135862	LAMC1	protein_coding	10273	16765.7	3780.3	0.225479	-2.14894	1.47763e-100	1.50791e-98
ENSG00000259728	LINC00933	transcribed_unprocessed_pseudogene	30.6291	49.9799	11.2784	0.225659	-2.14779	1.17123e-05	3.6499e-05
ENSG00000109756	RAPGEF2	protein_coding	1638.84	2673.85	603.821	0.225824	-2.14673	1.84255e-75	1.04461e-73
ENSG00000117707	PROX1	protein_coding	239.251	390.339	88.1631	0.225863	-2.14648	1.2981e-28	1.60431e-27
ENSG00000213639	PPP1CB	protein_coding	418.71	683.085	154.336	0.225939	-2.14599	3.94863e-20	3.21785e-19
ENSG00000184557	SOCS3	protein_coding	125.59	204.876	46.3044	0.226012	-2.14553	9.52176e-17	6.48143e-16
ENSG00000159658	EFCAB14	protein_coding	3190.57	5204.1	1177.03	0.226174	-2.14449	1.62234e-88	1.30984e-86
ENSG00000143341	HMCN1	protein_coding	184.044	300.169	67.9192	0.226269	-2.14389	8.84573e-23	8.34255e-22
ENSG00000165895	ARHGAP42	protein_coding	475.035	774.549	175.522	0.226612	-2.14171	4.84445e-44	1.08824e-42
ENSG00000131941	RHPN2	protein_coding	1681.25	2741.23	621.275	0.226641	-2.14152	1.10355e-74	6.11773e-73
ENSG00000124942	AHNAK	protein_coding	1867.6	3044.5	690.692	0.226866	-2.14009	2.2557e-77	1.32699e-75
ENSG00000240694	PNMA2	protein_coding	1628.38	2653.4	603.36	0.227391	-2.13675	1.38722e-73	7.44277e-72
ENSG00000272763	AC103702.2	lncRNA	541.853	882.802	200.905	0.227576	-2.13558	4.8802e-47	1.22382e-45
ENSG00000113441	LNPEP	protein_coding	869.016	1414.98	323.057	0.228312	-2.13092	3.09234e-60	1.1471e-58
ENSG00000147650	LRP12	protein_coding	695.224	1131.88	258.567	0.22844	-2.13011	4.47213e-51	1.28078e-49
ENSG00000136451	VEZF1	protein_coding	2265.22	3687.51	842.938	0.228593	-2.12915	3.84657e-81	2.54423e-79
ENSG00000173917	HOXB2	protein_coding	1677.46	2730.26	624.668	0.228795	-2.12787	3.85107e-73	2.03992e-71
ENSG00000274286	ADRA2B	protein_coding	25.1099	40.8679	9.35193	0.228833	-2.12763	0.000268539	0.000724742
ENSG00000226644	AL121899.1	lncRNA	10.416	16.9526	3.87943	0.228841	-2.12759	0.0176713	0.0362205
ENSG00000012174	MBTPS2	protein_coding	1526.4	2483.33	569.461	0.229314	-2.12461	3.49652e-67	1.59526e-65
ENSG00000086205	FOLH1	protein_coding	14.9592	24.3348	5.58363	0.22945	-2.12375	0.00370734	0.00853428
ENSG00000168386	FILIP1L	protein_coding	106.491	173.202	39.7787	0.229666	-2.12239	1.28118e-14	7.76722e-14
ENSG00000180917	CMTR2	protein_coding	631.263	1026.71	235.82	0.229686	-2.12227	5.10662e-50	1.41547e-48
ENSG00000176105	YES1	protein_coding	1856.23	3019.01	693.46	0.229698	-2.12219	8.04184e-73	4.19754e-71
ENSG00000271133	AC004130.1	lncRNA	13.1979	21.4632	4.93264	0.229818	-2.12143	0.00422236	0.00963383
ENSG00000261456	TUBB8	protein_coding	9.88065	16.0618	3.69948	0.230328	-2.11824	0.0146528	0.0305292
ENSG00000287985	AC073270.2	lncRNA	11.4302	18.5787	4.28166	0.230461	-2.11741	0.00456945	0.0103662
ENSG00000102001	CACNA1F	protein_coding	9.87418	16.0489	3.69948	0.230514	-2.11708	0.0146806	0.0305769
ENSG00000072501	SMC1A	protein_coding	19909.8	32360	7459.73	0.230523	-2.11702	1.70633e-102	1.80007e-100
ENSG00000132256	TRIM5	protein_coding	106.572	173.184	39.9587	0.230729	-2.11573	2.24449e-14	1.33898e-13
ENSG00000246130	AC107959.2	lncRNA	36.3304	59.0271	13.6336	0.230972	-2.11421	4.27262e-06	1.39257e-05
ENSG00000164171	ITGA2	protein_coding	451.728	733.781	169.674	0.231232	-2.11259	2.97938e-34	4.63537e-33
ENSG00000213190	MLLT11	protein_coding	1414.89	2298.21	531.567	0.231296	-2.11218	6.84927e-71	3.41807e-69
ENSG00000152223	EPG5	protein_coding	1496.48	2430.66	562.306	0.231338	-2.11192	5.212e-70	2.52539e-68
ENSG00000249899	AC025180.1	lncRNA	17.3503	28.1749	6.52571	0.231614	-2.1102	0.0021864	0.00521208
ENSG00000135346	CGA	protein_coding	43.5041	70.6171	16.391	0.232111	-2.10711	3.55295e-07	1.27575e-06
ENSG00000139714	MORN3	protein_coding	80.1406	130.077	30.2045	0.232206	-2.10653	2.22302e-11	1.0969e-10
ENSG00000096433	ITPR3	protein_coding	3756.48	6096.42	1416.54	0.232356	-2.10559	2.29856e-85	1.72061e-83
ENSG00000264049	MIR4737	miRNA	13.5494	21.9863	5.1126	0.232536	-2.10448	0.0115939	0.0245862
ENSG00000271109	AC008555.4	lncRNA	80.3347	130.354	30.3157	0.232565	-2.1043	1.17331e-11	5.89177e-11
ENSG00000164251	F2RL1	protein_coding	1486.48	2411.77	561.184	0.232685	-2.10355	1.92872e-69	9.20265e-68
ENSG00000253973	AC079296.1	lncRNA	23.4645	38.0481	8.88089	0.233412	-2.09905	0.000495449	0.00129384
ENSG00000164181	ELOVL7	protein_coding	815.764	1322.04	309.492	0.234102	-2.09479	7.74523e-57	2.64183e-55
ENSG00000122574	WIPF3	protein_coding	623.086	1009.7	236.471	0.234199	-2.0942	1.79269e-48	4.68348e-47
ENSG00000166224	SGPL1	protein_coding	3353.19	5433.35	1273.04	0.2343	-2.09357	4.73987e-85	3.48548e-83
ENSG00000260657	AC107871.2	lncRNA	23.678	38.364	8.99203	0.234387	-2.09303	0.000257315	0.000695877
ENSG00000177576	C18orf32	protein_coding	100.692	163.13	38.2545	0.234503	-2.09232	1.57649e-13	8.90741e-13
ENSG00000124507	PACSIN1	protein_coding	151.547	245.51	57.5828	0.234543	-2.09207	8.75951e-19	6.66277e-18
ENSG00000136052	SLC41A2	protein_coding	525.292	850.981	199.603	0.234556	-2.092	5.71244e-45	1.33106e-43
ENSG00000162894	FCMR	protein_coding	44.3753	71.8885	16.862	0.234558	-2.09198	3.59954e-07	1.29174e-06
ENSG00000287396	AL592464.3	lncRNA	56.0922	90.8608	21.3236	0.234685	-2.0912	8.71476e-09	3.55733e-08
ENSG00000177469	CAVIN1	protein_coding	2986	4835.24	1136.75	0.235098	-2.08867	1.19741e-82	8.20206e-81
ENSG00000164318	EGFLAM	protein_coding	213.033	344.942	81.124	0.235182	-2.08815	7.55296e-25	7.84215e-24
ENSG00000132932	ATP8A2	protein_coding	177.864	287.973	67.755	0.235282	-2.08754	4.56444e-23	4.37409e-22
ENSG00000186174	BCL9L	protein_coding	1331.76	2156.1	507.422	0.235343	-2.08717	4.91759e-65	2.11617e-63
ENSG00000101665	SMAD7	protein_coding	2583.98	4182.69	985.265	0.235558	-2.08585	2.29086e-78	1.40039e-76
ENSG00000153823	PID1	protein_coding	10.1739	16.4683	3.87943	0.235569	-2.08578	0.0210369	0.0424747
ENSG00000187821	HELT	protein_coding	34.6675	56.1037	13.2314	0.235838	-2.08413	2.10357e-05	6.39667e-05
ENSG00000221866	PLXNA4	protein_coding	120.793	195.461	46.1245	0.235978	-2.08327	1.1794e-15	7.59397e-15
ENSG00000135519	KCNH3	protein_coding	265.964	430.285	101.643	0.236223	-2.08178	2.36067e-28	2.87909e-27
ENSG00000104856	RELB	protein_coding	289.89	468.991	110.789	0.236228	-2.08175	9.44708e-31	1.28298e-29
ENSG00000165757	JCAD	protein_coding	853.548	1380.77	326.322	0.236333	-2.08111	2.33624e-55	7.5858e-54
ENSG00000166479	TMX3	protein_coding	1418.73	2294.99	542.475	0.236373	-2.08086	7.84766e-66	3.44828e-64
ENSG00000110092	CCND1	protein_coding	834.314	1349.59	319.034	0.236393	-2.08074	7.12532e-55	2.28101e-53
ENSG00000165338	HECTD2	protein_coding	737.708	1193.1	282.32	0.236628	-2.07931	6.05345e-53	1.83452e-51
ENSG00000169410	PTPN9	protein_coding	2972.46	4807.15	1137.77	0.236683	-2.07897	5.50565e-80	3.51154e-78
ENSG00000263874	LINC00672	protein_coding	17.6129	28.4778	6.74798	0.236956	-2.07731	0.000590306	0.00152593
ENSG00000086967	MYBPC2	protein_coding	28.6672	46.347	10.9873	0.237066	-2.07664	4.94472e-05	0.000144712
ENSG00000184545	DUSP8	protein_coding	1586.13	2564.02	608.235	0.237219	-2.07571	1.47629e-68	6.93798e-67
ENSG00000157625	TAB3	protein_coding	1182.32	1911.22	453.422	0.237243	-2.07556	6.42699e-65	2.74211e-63
ENSG00000151414	NEK7	protein_coding	966.266	1561.72	370.816	0.237442	-2.07435	3.51201e-60	1.29892e-58
ENSG00000185332	AC027601.1	lncRNA	15.308	24.7414	5.87472	0.237445	-2.07433	0.00303325	0.00707962
ENSG00000126458	RRAS	protein_coding	417.096	674.066	160.126	0.237552	-2.07368	4.15319e-37	7.25633e-36
ENSG00000183287	CCBE1	protein_coding	271.454	438.687	104.221	0.237574	-2.07355	8.06863e-29	1.00916e-27
ENSG00000164187	LMBRD2	protein_coding	587.024	948.564	225.483	0.23771	-2.07272	3.35807e-46	8.17511e-45
ENSG00000159388	BTG2	protein_coding	1747.96	2824.22	671.692	0.237833	-2.07198	2.12217e-70	1.04241e-68
ENSG00000101282	RSPO4	protein_coding	105.917	171.113	40.7208	0.237976	-2.07111	6.48328e-14	3.74786e-13
ENSG00000134755	DSC2	protein_coding	1342.5	2168.7	516.298	0.238068	-2.07055	2.74592e-67	1.26201e-65
ENSG00000198087	CD2AP	protein_coding	2196.27	3547.04	845.499	0.238367	-2.06874	6.51675e-80	4.14584e-78
ENSG00000056097	ZFR	protein_coding	6802.37	10986	2618.74	0.238371	-2.06872	5.87825e-94	5.28662e-92
ENSG00000148700	ADD3	protein_coding	2020.48	3262.82	778.141	0.238487	-2.06802	1.8314e-76	1.05504e-74
ENSG00000168077	SCARA3	protein_coding	789.064	1273.95	304.178	0.238768	-2.06632	2.79811e-51	8.07833e-50
ENSG00000132031	MATN3	protein_coding	90.9387	146.809	35.0684	0.23887	-2.0657	8.97137e-13	4.85503e-12
ENSG00000175893	ZDHHC21	protein_coding	437.178	705.539	168.816	0.239272	-2.06327	1.02509e-39	1.97757e-38
ENSG00000134250	NOTCH2	protein_coding	6051.21	9764.28	2338.14	0.239459	-2.06215	6.0632e-90	5.05307e-88
ENSG00000145242	EPHA5	protein_coding	210.848	340.211	81.4839	0.23951	-2.06184	6.272e-24	6.27752e-23
ENSG00000253395	AP003469.2	lncRNA	16.8855	27.2453	6.52571	0.239517	-2.0618	0.00302718	0.00706747
ENSG00000170558	CDH2	protein_coding	3142.4	5069.87	1214.93	0.239637	-2.06108	2.62557e-82	1.78382e-80
ENSG00000231652	AL590428.1	lncRNA	20.8131	33.5763	8.04995	0.239751	-2.06039	0.00221919	0.00528371
ENSG00000135338	LCA5	protein_coding	269.33	434.467	104.194	0.239821	-2.05997	2.86235e-29	3.64938e-28
ENSG00000160410	SHKBP1	protein_coding	6633.81	10701.1	2566.56	0.239842	-2.05985	1.20517e-88	9.78303e-87
ENSG00000123609	NMI	protein_coding	129.365	208.573	50.1574	0.240479	-2.05602	5.20497e-17	3.5919e-16
ENSG00000196110	ZNF699	protein_coding	47.1145	75.9538	18.2751	0.240609	-2.05524	3.22432e-07	1.16226e-06
ENSG00000165025	SYK	protein_coding	1829.64	2949.29	709.989	0.240732	-2.0545	1.91313e-70	9.41576e-69
ENSG00000287646	AC021701.1	lncRNA	14.3883	23.1929	5.58363	0.240747	-2.05441	0.00591948	0.0131683
ENSG00000128849	CGNL1	protein_coding	272.746	439.635	105.856	0.240782	-2.0542	7.99613e-29	1.0006e-27
ENSG00000167601	AXL	protein_coding	16.3437	26.3416	6.34576	0.240903	-2.05348	0.00256916	0.00605584
ENSG00000133657	ATP13A3	protein_coding	2285.71	3683.89	887.522	0.24092	-2.05338	2.53946e-79	1.58729e-77
ENSG00000104324	CPQ	protein_coding	120.644	194.402	46.8866	0.241184	-2.05179	2.30973e-15	1.46345e-14
ENSG00000150712	MTMR12	protein_coding	1769.8	2850.95	688.655	0.241553	-2.04959	2.15351e-70	1.05573e-68
ENSG00000138835	RGS3	protein_coding	244.082	393.115	95.0487	0.241784	-2.04821	1.70287e-26	1.91571e-25
ENSG00000117122	MFAP2	protein_coding	804.236	1295.22	313.255	0.241855	-2.04779	1.23089e-51	3.59099e-50
ENSG00000198825	INPP5F	protein_coding	1152.04	1855.26	448.818	0.241917	-2.04742	4.86943e-61	1.84184e-59
ENSG00000067141	NEO1	protein_coding	5354.7	8623.13	2086.27	0.241939	-2.04728	1.54286e-86	1.19057e-84
ENSG00000090534	THPO	protein_coding	56.3465	90.7183	21.9746	0.242229	-2.04556	2.28199e-08	9.04619e-08
ENSG00000169071	ROR2	protein_coding	690.974	1112.4	269.544	0.242308	-2.04509	3.48409e-49	9.37666e-48
ENSG00000119946	CNNM1	protein_coding	1018.59	1639.78	397.401	0.24235	-2.04484	3.18529e-58	1.12643e-56
ENSG00000143507	DUSP10	protein_coding	246.956	397.561	96.3507	0.242355	-2.04481	2.50852e-26	2.79119e-25
ENSG00000109079	TNFAIP1	protein_coding	3100.62	4991.44	1209.81	0.242376	-2.04468	7.33501e-79	4.52815e-77
ENSG00000169213	RAB3B	protein_coding	1004.91	1617.51	392.315	0.242542	-2.04369	2.78327e-57	9.62482e-56
ENSG00000110148	CCKBR	protein_coding	50.7094	81.6193	19.7994	0.242582	-2.04345	9.6418e-08	3.63816e-07
ENSG00000110876	SELPLG	protein_coding	23.3141	37.525	9.10316	0.242589	-2.04341	0.000204357	0.000559744
ENSG00000197892	KIF13B	protein_coding	837.922	1348.65	327.195	0.24261	-2.04329	2.21168e-53	6.80154e-52
ENSG00000245522	AC026250.1	lncRNA	55.5044	89.3253	21.6835	0.242748	-2.04247	4.06225e-08	1.57709e-07
ENSG00000196502	SULT1A1	protein_coding	691.725	1113.01	270.444	0.242985	-2.04106	1.47604e-48	3.88055e-47
ENSG00000129514	FOXA1	protein_coding	550.279	885.358	215.2	0.243066	-2.04058	5.8423e-42	1.21928e-40
ENSG00000147364	FBXO25	protein_coding	1264.73	2034.83	494.625	0.243079	-2.0405	3.55731e-63	1.43683e-61
ENSG00000273151	AC073957.3	lncRNA	14.0923	22.6699	5.51482	0.243266	-2.03939	0.00232131	0.00550953
ENSG00000237172	B3GNT9	protein_coding	176.95	284.636	69.2635	0.243341	-2.03895	1.02584e-20	8.65905e-20
ENSG00000198053	SIRPA	protein_coding	1639.32	2636.64	642.012	0.243496	-2.03803	2.30523e-66	1.02737e-64
ENSG00000176771	NCKAP5	protein_coding	85.4606	137.446	33.4753	0.243552	-2.0377	3.42947e-12	1.79305e-11
ENSG00000228629	AC092295.1	lncRNA	19.5051	31.3624	7.64773	0.243851	-2.03593	0.00243335	0.00575632
ENSG00000010278	CD9	protein_coding	1076.35	1730.44	422.255	0.244016	-2.03495	8.08452e-58	2.83094e-56
ENSG00000072364	AFF4	protein_coding	3994.44	6421.53	1567.35	0.244078	-2.03459	1.08769e-85	8.291e-84
ENSG00000182986	ZNF320	protein_coding	76.7698	123.404	30.1357	0.244204	-2.03384	7.77304e-11	3.6933e-10
ENSG00000064300	NGFR	protein_coding	270.346	434.519	106.174	0.244348	-2.03299	2.20863e-27	2.57798e-26
ENSG00000167861	HID1	protein_coding	1565.8	2516.63	614.967	0.244361	-2.03291	2.46443e-65	1.06972e-63
ENSG00000106078	COBL	protein_coding	1312.62	2109.01	516.224	0.244771	-2.0305	8.12631e-63	3.21478e-61
ENSG00000117322	CR2	protein_coding	178.537	286.689	70.3855	0.245512	-2.02614	2.07292e-20	1.72355e-19
ENSG00000167562	ZNF701	protein_coding	351.923	565.097	138.749	0.245531	-2.02602	1.67648e-33	2.5465e-32
ENSG00000141655	TNFRSF11A	protein_coding	767.831	1232.68	302.977	0.245786	-2.02452	8.9629e-51	2.55228e-49
ENSG00000214562	NUTM2D	protein_coding	145.411	233.418	57.4029	0.245923	-2.02372	2.19637e-17	1.55431e-16
ENSG00000138083	SIX3	protein_coding	124.553	199.933	49.173	0.245948	-2.02358	1.36873e-15	8.78135e-15
ENSG00000156509	FBXO43	protein_coding	28.5641	45.8499	11.2784	0.245985	-2.02335	5.6218e-05	0.000163666
ENSG00000083857	FAT1	protein_coding	4029.4	6467.39	1591.41	0.246068	-2.02287	1.43916e-81	9.64665e-80
ENSG00000226686	LINC01535	lncRNA	220.434	353.8	87.0676	0.246092	-2.02273	8.46353e-21	7.1682e-20
ENSG00000151689	INPP1	protein_coding	678.878	1089.45	268.311	0.246282	-2.02162	9.37022e-48	2.41271e-46
ENSG00000223382	LINC01778	lncRNA	10.5486	16.9267	4.17052	0.246388	-2.021	0.0170471	0.0350334
ENSG00000106772	PRUNE2	protein_coding	627.753	1007.24	248.262	0.246477	-2.02048	3.15981e-46	7.69996e-45
ENSG00000144642	RBMS3	protein_coding	86.7345	139.163	34.3062	0.246519	-2.02023	7.88494e-12	4.00201e-11
ENSG00000120129	DUSP1	protein_coding	3361.31	5391.66	1330.97	0.246857	-2.01825	1.08983e-77	6.5343e-76
ENSG00000146013	GFRA3	protein_coding	107.19	171.913	42.4673	0.247028	-2.01725	4.14806e-14	2.42766e-13
ENSG00000177706	FAM20C	protein_coding	687.256	1102.06	272.449	0.247218	-2.01614	7.10514e-46	1.70482e-44
ENSG00000146197	SCUBE3	protein_coding	224.836	360.429	89.2428	0.247602	-2.01391	5.22401e-24	5.2412e-23
ENSG00000152894	PTPRK	protein_coding	2236.53	3584.99	888.062	0.247717	-2.01324	1.30695e-72	6.79342e-71
ENSG00000166501	PRKCB	protein_coding	203.546	326.26	80.833	0.247756	-2.01301	1.29791e-22	1.21174e-21
ENSG00000111077	TNS2	protein_coding	410.827	658.48	163.174	0.247804	-2.01273	3.41727e-35	5.55879e-34
ENSG00000102218	RP2	protein_coding	652.915	1046.33	259.499	0.248008	-2.01154	1.87741e-46	4.61544e-45
ENSG00000168216	LMBRD1	protein_coding	1066.16	1708.1	424.229	0.248363	-2.00948	5.04325e-59	1.83807e-57
ENSG00000120875	DUSP4	protein_coding	250.467	401.149	99.7856	0.248749	-2.00724	6.52971e-25	6.79949e-24
ENSG00000155304	HSPA13	protein_coding	1564.79	2506.07	623.514	0.248801	-2.00694	8.45277e-68	3.92089e-66
ENSG00000115902	SLC1A4	protein_coding	1494.52	2393.06	595.988	0.249049	-2.0055	1.04536e-63	4.29166e-62
ENSG00000100290	BIK	protein_coding	68.0297	108.903	27.156	0.249359	-2.0037	5.14076e-09	2.13468e-08
ENSG00000128872	TMOD2	protein_coding	807.684	1292.95	322.416	0.249364	-2.00367	3.30364e-51	9.51585e-50
ENSG00000274180	NATD1	protein_coding	1929.81	3089.17	770.456	0.249405	-2.00344	4.21491e-69	1.99964e-67
ENSG00000123094	RASSF8	protein_coding	770.662	1233.54	307.788	0.249516	-2.00279	2.09059e-51	6.04266e-50
ENSG00000145675	PIK3R1	protein_coding	681.151	1090.21	272.095	0.249581	-2.00242	6.84505e-48	1.76433e-46
ENSG00000134602	STK26	protein_coding	1637.8	2621.01	654.602	0.249752	-2.00143	2.45884e-67	1.13215e-65
ENSG00000148219	ASTN2	protein_coding	360.789	577.314	144.264	0.249888	-2.00065	1.51737e-33	2.30902e-32
ENSG00000178460	MCMDC2	protein_coding	28.7594	46.0182	11.5007	0.249916	-2.00049	0.00463934	0.0105152
ENSG00000187595	ZNF385C	protein_coding	214.057	342.391	85.7233	0.250366	-1.99789	1.01202e-22	9.50869e-22
ENSG00000166250	CLMP	protein_coding	151.55	242.401	60.7002	0.250412	-1.99762	2.41644e-17	1.70281e-16
ENSG00000287561	AL121899.4	lncRNA	10.8613	17.372	4.35047	0.250429	-1.99752	0.0234903	0.047007
ENSG00000250510	GPR162	protein_coding	220.231	352.203	88.2584	0.25059	-1.9966	7.97348e-23	7.53697e-22
ENSG00000115020	PIKFYVE	protein_coding	1418.32	2267.26	569.377	0.25113	-1.9935	9.90935e-64	4.07489e-62
ENSG00000232618	AL355304.1	lncRNA	40.8228	65.2546	16.391	0.251185	-1.99318	2.47519e-06	8.26562e-06
ENSG00000140526	ABHD2	protein_coding	3302.3	5278.24	1326.36	0.251288	-1.99259	2.32496e-76	1.33629e-74
ENSG00000089335	ZNF302	protein_coding	2071.54	3310.66	832.416	0.251435	-1.99174	6.62796e-73	3.47405e-71
ENSG00000205808	PLPP6	protein_coding	941.087	1503.98	378.194	0.251462	-1.99159	1.55074e-52	4.64886e-51
ENSG00000173210	ABLIM3	protein_coding	122.444	195.673	49.2153	0.251518	-1.99127	1.23137e-15	7.91432e-15
ENSG00000081087	OSTM1	protein_coding	1319.23	2108	530.461	0.251641	-1.99056	2.20858e-63	8.99332e-62
ENSG00000091490	SEL1L3	protein_coding	821.861	1313.23	330.493	0.251664	-1.99043	1.98182e-50	5.5799e-49
ENSG00000088812	ATRN	protein_coding	2732.19	4365.4	1098.99	0.251749	-1.98994	5.52114e-75	3.109e-73
ENSG00000104765	BNIP3L	protein_coding	1569.33	2507.14	631.522	0.251889	-1.98914	1.85754e-64	7.85823e-63
ENSG00000167380	ZNF226	protein_coding	1415.8	2261.72	569.874	0.251965	-1.98871	5.64462e-63	2.25803e-61
ENSG00000189164	ZNF527	protein_coding	480.773	767.987	193.559	0.252034	-1.98831	1.2769e-37	2.27386e-36
ENSG00000101577	LPIN2	protein_coding	955.873	1526.84	384.905	0.252092	-1.98798	8.60643e-55	2.74462e-53
ENSG00000064547	LPAR2	protein_coding	476.328	760.68	191.976	0.252375	-1.98636	3.31961e-35	5.40345e-34
ENSG00000163958	ZDHHC19	protein_coding	12.9564	20.689	5.22373	0.252488	-1.98571	0.00565231	0.0126234
ENSG00000226237	GAS1RR	lncRNA	23.2758	37.1574	9.39425	0.252823	-1.9838	0.000229361	0.000624672
ENSG00000188818	ZDHHC11	protein_coding	862.111	1376.15	348.075	0.252934	-1.98317	1.26361e-38	2.33329e-37
ENSG00000002834	LASP1	protein_coding	5354.09	8543.91	2164.28	0.253312	-1.98101	1.13362e-81	7.61901e-80
ENSG00000138741	TRPC3	protein_coding	275.259	439.19	111.329	0.253486	-1.98002	4.65586e-27	5.37671e-26
ENSG00000171827	ZNF570	protein_coding	447.831	714.499	181.164	0.253553	-1.97964	6.65976e-15	4.11943e-14
ENSG00000103089	FA2H	protein_coding	308.216	491.692	124.74	0.253695	-1.97883	1.08908e-28	1.34798e-27
ENSG00000188636	RTL6	protein_coding	2451.11	3909.38	992.838	0.253963	-1.97731	2.97089e-72	1.53467e-70
ENSG00000260115	AC012174.1	lncRNA	14.7732	23.5606	5.98585	0.254062	-1.97675	0.00278066	0.00652568
ENSG00000112343	TRIM38	protein_coding	601.157	958.709	243.605	0.254097	-1.97655	1.47922e-42	3.16368e-41
ENSG00000187498	COL4A1	protein_coding	1781.82	2841.04	722.59	0.25434	-1.97517	3.13553e-67	1.43579e-65
ENSG00000150687	PRSS23	protein_coding	1567.61	2499.34	635.867	0.254413	-1.97475	5.46805e-64	2.27097e-62
ENSG00000269696	AC005498.3	lncRNA	35.7636	57.0204	14.5068	0.254415	-1.97474	8.11452e-06	2.5707e-05
ENSG00000103226	NOMO3	protein_coding	529.516	844.218	214.814	0.254453	-1.97453	1.11662e-39	2.14587e-38
ENSG00000170412	GPRC5C	protein_coding	949.189	1513.08	385.302	0.254648	-1.97342	5.79063e-52	1.70929e-50
ENSG00000171540	OTP	protein_coding	44.1147	70.3142	17.9152	0.254788	-1.97263	9.46801e-07	3.28093e-06
ENSG00000157214	STEAP2	protein_coding	369.623	589.039	150.208	0.255005	-1.97141	5.81069e-33	8.64229e-32
ENSG00000086062	B4GALT1	protein_coding	2636.04	4200.19	1071.88	0.255199	-1.97031	1.00834e-72	5.25219e-71
ENSG00000095370	SH2D3C	protein_coding	97.6511	155.592	39.7099	0.255218	-1.9702	1.48487e-12	7.93094e-12
ENSG00000161298	ZNF382	protein_coding	566.681	902.67	230.691	0.255565	-1.96824	1.22827e-40	2.447e-39
ENSG00000277559	AC018553.1	lncRNA	36.0504	57.414	14.6868	0.255805	-1.96688	1.13168e-05	3.53193e-05
ENSG00000233178	AL161457.2	lncRNA	15.5695	24.7932	6.34576	0.255948	-1.96608	0.00477298	0.0107965
ENSG00000105976	MET	protein_coding	1896.32	3018.83	773.801	0.256325	-1.96396	6.00454e-68	2.80085e-66
ENSG00000112981	NME5	protein_coding	122.052	194.28	49.824	0.256455	-1.96323	1.80517e-14	1.08284e-13
ENSG00000164236	ANKRD33B	protein_coding	771.285	1227.33	315.234	0.256845	-1.96103	3.46927e-46	8.43762e-45
ENSG00000145555	MYO10	protein_coding	2770.5	4408.49	1132.51	0.256894	-1.96076	7.01152e-73	3.66741e-71
ENSG00000112406	HECA	protein_coding	1664.03	2647.67	680.388	0.256976	-1.96029	2.44206e-65	1.06185e-63
ENSG00000154237	LRRK1	protein_coding	316.458	503.424	129.493	0.257224	-1.9589	6.86795e-29	8.60714e-28
ENSG00000259867	AC105411.1	lncRNA	22.246	35.3888	9.10316	0.257233	-1.95885	0.000529452	0.00137674
ENSG00000245105	A2M-AS1	lncRNA	25.4268	40.4484	10.4051	0.257245	-1.95879	0.000441561	0.00116136
ENSG00000152492	CCDC50	protein_coding	1565.26	2489.27	641.244	0.257603	-1.95678	2.25898e-63	9.18357e-62
ENSG00000267422	AC016582.2	transcribed_processed_pseudogene	148.114	235.529	60.7002	0.257719	-1.95613	1.79173e-16	1.20584e-15
ENSG00000184574	LPAR5	protein_coding	19.1967	30.5234	7.87	0.257835	-1.95548	0.00122023	0.00301643
ENSG00000188522	FAM83G	protein_coding	1980.99	3149.64	812.336	0.257914	-1.95504	2.24091e-65	9.77787e-64
ENSG00000273183	AC093726.2	lncRNA	10.168	16.1654	4.17052	0.25799	-1.95461	0.0235024	0.0470237
ENSG00000197822	OCLN	protein_coding	653.088	1038.29	267.882	0.258002	-1.95455	1.79107e-31	2.50729e-30
ENSG00000047346	FAM214A	protein_coding	673.464	1070.68	276.249	0.258013	-1.95448	8.77227e-45	2.0289e-43
ENSG00000158406	HIST1H4H	protein_coding	270.857	430.609	111.106	0.258022	-1.95444	8.85846e-26	9.57955e-25
ENSG00000143217	NECTIN4	protein_coding	85.0512	135.214	34.8884	0.258024	-1.95442	2.81905e-11	1.37929e-10
ENSG00000211584	SLC48A1	protein_coding	1298.45	2064.09	532.805	0.258131	-1.95383	2.11866e-57	7.35706e-56
ENSG00000141664	ZCCHC2	protein_coding	1153.2	1832.95	473.455	0.258302	-1.95287	6.07759e-57	2.07585e-55
ENSG00000126803	HSPA2	protein_coding	400.7	636.838	164.561	0.258403	-1.95231	1.54729e-33	2.35313e-32
ENSG00000267454	ZNF582-AS1	lncRNA	116.692	185.445	47.9398	0.258512	-1.9517	5.27315e-14	3.06603e-13
ENSG00000081386	ZNF510	protein_coding	730.937	1161.5	300.373	0.258608	-1.95116	5.44892e-47	1.36507e-45
ENSG00000176593	AC008969.1	lncRNA	138.099	219.446	56.7519	0.258615	-1.95112	5.61326e-16	3.68935e-15
ENSG00000171385	KCND3	protein_coding	38.0025	60.3762	15.6289	0.258858	-1.94977	9.50928e-06	2.98757e-05
ENSG00000112210	RAB23	protein_coding	894.649	1421.24	368.059	0.25897	-1.94914	1.94874e-52	5.8072e-51
ENSG00000154845	PPP4R1	protein_coding	3129.64	4971.45	1287.84	0.259047	-1.94871	5.5558e-75	3.12149e-73
ENSG00000075891	PAX2	protein_coding	324.976	516.221	133.732	0.25906	-1.94864	7.024e-29	8.7983e-28
ENSG00000012660	ELOVL5	protein_coding	4771.74	7577.44	1966.05	0.259461	-1.94641	2.49243e-79	1.5618e-77
ENSG00000123095	BHLHE41	protein_coding	239.078	379.492	98.6636	0.259989	-1.94348	4.86531e-23	4.65528e-22
ENSG00000035862	TIMP2	protein_coding	3060.58	4858.08	1263.09	0.259997	-1.94343	5.97716e-73	3.14613e-71
ENSG00000162461	SLC25A34	protein_coding	83.7016	132.806	34.5973	0.260511	-1.94059	5.9105e-11	2.83147e-10
ENSG00000149090	PAMR1	protein_coding	35.6977	56.6397	14.7556	0.260517	-1.94055	3.79674e-05	0.000112339
ENSG00000274104	AC020910.4	lncRNA	72.934	115.706	30.1622	0.26068	-1.93965	9.3844e-09	3.82256e-08
ENSG00000249931	GOLGA8K	protein_coding	11.9266	18.9205	4.93264	0.260704	-1.93951	0.0116254	0.0246446
ENSG00000187123	LYPD6	protein_coding	357.624	567.19	148.059	0.261039	-1.93766	1.17475e-30	1.59193e-29
ENSG00000106804	C5	protein_coding	154.602	245.164	64.0397	0.261212	-1.93671	4.60597e-17	3.18734e-16
ENSG00000126603	GLIS2	protein_coding	661.222	1048.52	273.921	0.261244	-1.93653	3.20292e-43	7.02451e-42
ENSG00000163734	CXCL3	protein_coding	42.5398	67.4555	17.6242	0.261271	-1.93638	2.69756e-06	8.96866e-06
ENSG00000120868	APAF1	protein_coding	1556.52	2467.76	645.266	0.261478	-1.93524	2.32887e-63	9.45235e-62
ENSG00000249863	AC021106.1	processed_pseudogene	26.0603	41.3133	10.8074	0.261595	-1.93459	0.000192605	0.000529644
ENSG00000225914	TSBP1-AS1	lncRNA	26.3256	41.7328	10.9185	0.261629	-1.93441	9.68398e-05	0.000274854
ENSG00000197106	SLC6A17	protein_coding	335.161	531.27	139.051	0.261733	-1.93383	3.19513e-28	3.87601e-27
ENSG00000144908	ALDH1L1	protein_coding	74.0981	117.41	30.7867	0.262216	-1.93117	1.41406e-09	6.13578e-09
ENSG00000147255	IGSF1	protein_coding	40.1488	63.6155	16.6821	0.262233	-1.93108	4.29046e-06	1.39802e-05
ENSG00000056972	TRAF3IP2	protein_coding	609.776	966.151	253.402	0.262279	-1.93082	1.54353e-41	3.16322e-40
ENSG00000140575	IQGAP1	protein_coding	8039.51	12737.1	3341.94	0.262378	-1.93028	7.46982e-83	5.15913e-81
ENSG00000267260	AC020928.1	lncRNA	280.91	444.907	116.912	0.262779	-1.92808	3.31116e-26	3.65177e-25
ENSG00000144031	ANKRD53	protein_coding	25.2532	39.9901	10.5163	0.262972	-1.92702	0.000316845	0.000848426
ENSG00000189001	SBSN	protein_coding	31.5906	50.0187	13.1626	0.263152	-1.92603	7.19933e-05	0.000207013
ENSG00000177888	ZBTB41	protein_coding	272.739	431.82	113.657	0.263205	-1.92574	2.37564e-26	2.65042e-25
ENSG00000181029	TRAPPC5	protein_coding	47.9407	75.902	19.9793	0.263226	-1.92563	1.11684e-06	3.84722e-06
ENSG00000226377	AC084809.1	lncRNA	19.5714	30.9817	8.16109	0.263416	-1.92458	0.000998431	0.00249878
ENSG00000154783	FGD5	protein_coding	62.2621	98.5589	25.9652	0.263448	-1.92441	1.79121e-08	7.15054e-08
ENSG00000189067	LITAF	protein_coding	2568.26	4065.39	1071.14	0.263477	-1.92425	9.18226e-70	4.42341e-68
ENSG00000150403	TMCO3	protein_coding	1856.08	2937.89	774.278	0.263549	-1.92386	6.98539e-63	2.7722e-61
ENSG00000210112	MT-TM	Mt_tRNA	523.68	828.868	218.492	0.263603	-1.92356	3.27229e-15	2.05304e-14
ENSG00000131196	NFATC1	protein_coding	1503.01	2378.68	627.341	0.263735	-1.92284	9.03203e-59	3.26328e-57
ENSG00000101955	SRPX	protein_coding	183.365	290.18	76.5513	0.263807	-1.92245	2.8376e-19	2.20877e-18
ENSG00000111961	SASH1	protein_coding	1215.27	1922.69	507.861	0.264142	-1.92062	1.05593e-57	3.68721e-56
ENSG00000183248	PRR36	protein_coding	958.674	1516.65	400.693	0.264195	-1.92032	8.11513e-49	2.15845e-47
ENSG00000234699	AL139339.1	lncRNA	10.6682	16.8749	4.46161	0.264393	-1.91924	0.016508	0.0340314
ENSG00000253958	CLDN23	protein_coding	42.3727	67.0102	17.7353	0.264666	-1.91776	1.90366e-06	6.42833e-06
ENSG00000013364	MVP	protein_coding	207.932	328.686	87.1787	0.265234	-1.91466	3.53502e-21	3.05188e-20
ENSG00000136404	TM6SF1	protein_coding	33.6295	53.1544	14.1046	0.265352	-1.91402	5.24873e-05	0.000153269
ENSG00000186469	GNG2	protein_coding	147.598	233.289	61.9068	0.265366	-1.91395	8.32248e-17	5.68055e-16
ENSG00000092871	RFFL	protein_coding	627.772	992.208	263.336	0.265404	-1.91374	1.91929e-41	3.92043e-40
ENSG00000137198	GMPR	protein_coding	596.78	943.165	250.395	0.265484	-1.9133	1.16822e-40	2.33103e-39
ENSG00000182575	NXPH3	protein_coding	136.373	215.523	57.2229	0.265507	-1.91318	2.69194e-15	1.69959e-14
ENSG00000174448	STARD6	protein_coding	25.6456	40.5261	10.765	0.265632	-1.9125	0.00100468	0.00251317
ENSG00000139354	GAS2L3	protein_coding	595.161	940.382	249.94	0.265786	-1.91166	1.32337e-41	2.72095e-40
ENSG00000179134	SAMD4B	protein_coding	15674.2	24763.9	6584.49	0.265891	-1.91109	4.11416e-81	2.71404e-79
ENSG00000287356	AL590822.3	lncRNA	44.1916	69.817	18.5662	0.265927	-1.9109	2.67105e-06	8.88406e-06
ENSG00000154556	SORBS2	protein_coding	84.7366	133.865	35.6082	0.266001	-1.9105	2.39949e-10	1.10564e-09
ENSG00000249996	AC106786.2	lncRNA	40.3655	63.7579	16.9732	0.266213	-1.90935	1.42084e-05	4.38945e-05
ENSG00000134317	GRHL1	protein_coding	359.62	567.995	151.245	0.266279	-1.90899	1.1258e-29	1.45689e-28
ENSG00000132356	PRKAA1	protein_coding	1530.77	2417.01	644.526	0.266663	-1.90691	1.8312e-59	6.68374e-58
ENSG00000267786	AF038458.3	lncRNA	165.245	260.894	69.5969	0.266763	-1.90637	1.65656e-10	7.71703e-10
ENSG00000164930	FZD6	protein_coding	962.65	1519.69	405.61	0.266903	-1.90561	7.16518e-53	2.16619e-51
ENSG00000167637	ZNF283	protein_coding	682.749	1077.61	287.888	0.267154	-1.90426	5.3341e-43	1.1617e-41
ENSG00000204388	HSPA1B	protein_coding	7500.33	11837.5	3163.16	0.267215	-1.90392	4.59163e-78	2.77966e-76
ENSG00000226953	NCKAP5-AS2	lncRNA	13.076	20.6372	5.51482	0.267227	-1.90386	0.00546915	0.0122406
ENSG00000055118	KCNH2	protein_coding	535.028	844.34	225.716	0.267329	-1.90331	9.60468e-37	1.65611e-35
ENSG00000148826	NKX6-2	protein_coding	41.0841	64.8351	17.3331	0.267341	-1.90325	6.66791e-06	2.12968e-05
ENSG00000160190	SLC37A1	protein_coding	667.927	1054.04	281.817	0.267369	-1.90309	1.22596e-41	2.52691e-40
ENSG00000072682	P4HA2	protein_coding	1549.92	2445.68	654.153	0.267472	-1.90254	8.95406e-59	3.23979e-57
ENSG00000235750	KIAA0040	protein_coding	698.591	1102.31	294.869	0.2675	-1.90239	2.08674e-42	4.42892e-41
ENSG00000167077	MEI1	protein_coding	43.9689	69.3716	18.5662	0.267634	-1.90166	3.08643e-06	1.01978e-05
ENSG00000113595	TRIM23	protein_coding	399.889	630.823	168.954	0.267831	-1.90061	2.08376e-32	3.03603e-31
ENSG00000156017	CARNMT1	protein_coding	619.551	977.301	261.801	0.267881	-1.90033	3.57852e-42	7.55659e-41
ENSG00000169302	STK32A	protein_coding	11.2397	17.7268	4.75269	0.268108	-1.89911	0.0112911	0.0239908
ENSG00000148926	ADM	protein_coding	862.414	1360.07	364.757	0.268189	-1.89868	2.47738e-47	6.2565e-46
ENSG00000006283	CACNA1G	protein_coding	301.199	474.985	127.413	0.268246	-1.89837	1.43949e-25	1.5387e-24
ENSG00000187164	SHTN1	protein_coding	2515.83	3966.63	1065.03	0.268498	-1.89702	2.01162e-69	9.57992e-68
ENSG00000125845	BMP2	protein_coding	643.818	1015	272.635	0.268605	-1.89644	2.94945e-42	6.24404e-41
ENSG00000172380	GNG12	protein_coding	1863.65	2937.49	789.806	0.268871	-1.89501	6.501e-64	2.68658e-62
ENSG00000112812	PRSS16	protein_coding	490.809	773.425	208.193	0.269183	-1.89334	1.96044e-36	3.31855e-35
ENSG00000073605	GSDMB	protein_coding	558.672	880.223	237.122	0.269388	-1.89224	2.88514e-31	4.00301e-30
ENSG00000153029	MR1	protein_coding	516.293	813.353	219.233	0.269542	-1.89142	4.53925e-36	7.58626e-35
ENSG00000150551	LYPD1	protein_coding	750.91	1182.88	318.939	0.269629	-1.89095	4.51575e-45	1.06012e-43
ENSG00000139793	MBNL2	protein_coding	393.679	620.093	167.265	0.269742	-1.89035	5.75213e-33	8.5604e-32
ENSG00000286393	Z97192.4	lncRNA	31.1408	49.0503	13.2314	0.269751	-1.8903	0.000232658	0.000632823
ENSG00000166340	TPP1	protein_coding	533.597	840.409	226.785	0.269851	-1.88976	2.36706e-37	4.18538e-36
ENSG00000176658	MYO1D	protein_coding	5100.84	8032.95	2168.73	0.269979	-1.88908	7.07199e-75	3.95557e-73
ENSG00000136021	SCYL2	protein_coding	2025.52	3188.78	862.26	0.270404	-1.88681	6.04468e-66	2.66541e-64
ENSG00000171587	DSCAM	protein_coding	27.3342	43.0301	11.6383	0.270469	-1.88646	0.000394549	0.00104419
ENSG00000161638	ITGA5	protein_coding	2664.96	4195.23	1134.68	0.27047	-1.88646	1.8994e-66	8.5258e-65
ENSG00000054938	CHRDL2	protein_coding	13.091	20.5984	5.58363	0.271071	-1.88325	0.0152411	0.0316415
ENSG00000197020	ZNF100	protein_coding	521.571	820.554	222.588	0.271266	-1.88222	3.16743e-37	5.56125e-36
ENSG00000109667	SLC2A9	protein_coding	39.7713	62.5694	16.9732	0.27127	-1.8822	0.000133506	0.000373453
ENSG00000265148	TSPOAP1-AS1	lncRNA	49.2674	77.5022	21.0326	0.27138	-1.88161	9.04412e-07	3.14144e-06
ENSG00000151553	FAM160B1	protein_coding	690.468	1086.15	294.789	0.271408	-1.88146	5.02663e-43	1.09569e-41
ENSG00000128791	TWSG1	protein_coding	1262.44	1985.52	539.363	0.271648	-1.88019	2.62674e-54	8.28168e-53
ENSG00000235448	LURAP1L-AS1	lncRNA	24.6969	38.8353	10.5586	0.271882	-1.87895	0.000103069	0.000291805
ENSG00000170500	LONRF2	protein_coding	1470.75	2312.63	628.87	0.271928	-1.8787	1.48349e-57	5.16577e-56
ENSG00000140853	NLRC5	protein_coding	188.906	297.021	80.7906	0.272003	-1.8783	1.12926e-18	8.5557e-18
ENSG00000182985	CADM1	protein_coding	4682.81	7360.44	2005.18	0.272427	-1.87606	1.18675e-73	6.38087e-72
ENSG00000123700	KCNJ2	protein_coding	33.3583	52.432	14.2846	0.27244	-1.87599	0.000104878	0.000296692
ENSG00000165813	CCDC186	protein_coding	507.468	797.625	217.312	0.272448	-1.87595	1.17915e-37	2.1058e-36
ENSG00000113749	HRH2	protein_coding	33.6042	52.8127	14.3957	0.272581	-1.87524	5.8139e-05	0.000168944
ENSG00000154330	PGM5	protein_coding	97.0926	152.591	41.5941	0.272585	-1.87522	1.81318e-11	9.00001e-11
ENSG00000154319	FAM167A	protein_coding	178.459	280.436	76.4825	0.272727	-1.87447	1.86194e-18	1.3942e-17
ENSG00000173258	ZNF483	protein_coding	351.806	552.78	150.832	0.272861	-1.87376	5.6646e-30	7.38406e-29
ENSG00000096696	DSP	protein_coding	8369.38	13150.2	3588.53	0.272887	-1.87362	2.01979e-77	1.19665e-75
ENSG00000110422	HIPK3	protein_coding	1095.39	1721.08	469.702	0.272911	-1.8735	7.98896e-53	2.41232e-51
ENSG00000204860	FAM201A	lncRNA	292.725	459.879	125.571	0.273052	-1.87275	4.70343e-25	4.93061e-24
ENSG00000196353	CPNE4	protein_coding	38.4197	60.3374	16.5021	0.273498	-1.8704	8.64457e-06	2.731e-05
ENSG00000112182	BACH2	protein_coding	967.958	1520.1	415.814	0.273543	-1.87016	1.80182e-48	4.70241e-47
ENSG00000272121	AC006058.3	lncRNA	17.6348	27.6907	7.57892	0.273699	-1.86934	0.00369467	0.00850904
ENSG00000233757	AC092835.1	protein_coding	245.092	384.842	105.343	0.27373	-1.86917	1.49085e-22	1.38639e-21
ENSG00000174282	ZBTB4	protein_coding	2901.4	4555.66	1247.15	0.273758	-1.86902	5.70931e-67	2.58594e-65
ENSG00000131015	ULBP2	protein_coding	558.407	876.771	240.043	0.273781	-1.86891	1.00502e-36	1.73174e-35
ENSG00000168916	ZNF608	protein_coding	844.5	1325.89	363.111	0.273862	-1.86848	9.81089e-47	2.44802e-45
ENSG00000140545	MFGE8	protein_coding	5698.03	8945.77	2450.29	0.273905	-1.86825	3.55376e-73	1.88644e-71
ENSG00000101298	SNPH	protein_coding	526.738	826.903	226.574	0.274003	-1.86774	1.71948e-34	2.69702e-33
ENSG00000178033	CALHM5	protein_coding	32.1129	50.4123	13.8135	0.274011	-1.86769	0.000142832	0.000398337
ENSG00000139505	MTMR6	protein_coding	656.312	1030.19	282.431	0.274153	-1.86695	7.67696e-42	1.59418e-40
ENSG00000267001	AC006538.3	protein_coding	112.825	177.017	48.6331	0.274738	-1.86387	3.96653e-13	2.19115e-12
ENSG00000169116	PARM1	protein_coding	576.365	904.219	248.511	0.274835	-1.86336	2.74443e-38	5.02316e-37
ENSG00000152154	TMEM178A	protein_coding	41.5461	65.1769	17.9152	0.274871	-1.86317	5.46857e-06	1.76306e-05
ENSG00000176641	RNF152	protein_coding	198.04	310.674	85.4057	0.274904	-1.863	6.29655e-20	5.07827e-19
ENSG00000102057	KCND1	protein_coding	367.808	576.861	158.755	0.275205	-1.86142	3.81914e-29	4.84349e-28
ENSG00000164379	FOXQ1	protein_coding	129.812	203.591	56.0321	0.275219	-1.86135	1.21404e-14	7.38165e-14
ENSG00000167535	CACNB3	protein_coding	1116.87	1751.49	482.246	0.275334	-1.86075	2.77914e-49	7.51179e-48
ENSG00000255571	MIR9-3HG	lncRNA	44.5042	69.7911	19.2172	0.275353	-1.86064	6.09486e-06	1.95389e-05
ENSG00000174145	NWD2	protein_coding	17.9669	28.1749	7.75887	0.275383	-1.86049	0.00488193	0.011025
ENSG00000265158	LRRC37A7P	transcribed_processed_pseudogene	17.3906	27.2712	7.5101	0.275386	-1.86047	0.00157432	0.00382853
ENSG00000158856	DMTN	protein_coding	959.762	1504.91	414.618	0.275511	-1.85982	3.77886e-46	9.15494e-45
ENSG00000181104	F2R	protein_coding	1136.6	1782.1	491.105	0.275576	-1.85948	1.34465e-51	3.90918e-50
ENSG00000235531	MSC-AS1	lncRNA	145.541	228.19	62.8912	0.275609	-1.85931	2.12073e-16	1.42113e-15
ENSG00000170677	SOCS6	protein_coding	644.571	1010.61	278.536	0.275613	-1.85928	2.37021e-40	4.67719e-39
ENSG00000004777	ARHGAP33	protein_coding	2287.79	3586.6	988.975	0.275742	-1.85861	8.96108e-60	3.28512e-58
ENSG00000166128	RAB8B	protein_coding	472.766	741.117	204.414	0.275818	-1.85821	1.25719e-17	9.00893e-17
ENSG00000082497	SERTAD4	protein_coding	792.696	1242.58	342.814	0.275889	-1.85784	1.47899e-45	3.51165e-44
ENSG00000005020	SKAP2	protein_coding	1764.13	2765.14	763.121	0.275979	-1.85737	5.35148e-61	2.01806e-59
ENSG00000145391	SETD7	protein_coding	2278.57	3571.46	985.677	0.275987	-1.85733	3.80373e-64	1.59032e-62
ENSG00000188833	ENTPD8	protein_coding	29.7542	46.637	12.8715	0.275992	-1.8573	0.000235216	0.000639365
ENSG00000145246	ATP10D	protein_coding	369.492	578.953	160.031	0.276414	-1.8551	1.76282e-29	2.26485e-28
ENSG00000135378	PRRG4	protein_coding	481.911	754.978	208.844	0.276622	-1.85401	1.2003e-34	1.89456e-33
ENSG00000163297	ANTXR2	protein_coding	607.036	950.985	263.087	0.276647	-1.85388	7.13133e-39	1.33257e-37
ENSG00000196081	ZNF724	protein_coding	80.217	125.657	34.7773	0.276764	-1.85327	9.48816e-10	4.1794e-09
ENSG00000057704	TMCC3	protein_coding	403.75	632.449	175.051	0.276782	-1.85318	1.37281e-31	1.92934e-30
ENSG00000106780	MEGF9	protein_coding	1182.05	1851.47	512.635	0.27688	-1.85267	1.25202e-51	3.64837e-50
ENSG00000146072	TNFRSF21	protein_coding	1649.85	2584.1	715.594	0.276922	-1.85245	7.06312e-59	2.56675e-57
ENSG00000153214	TMEM87B	protein_coding	401.876	629.327	174.426	0.277163	-1.85119	7.08357e-31	9.68837e-30
ENSG00000189120	SP6	protein_coding	203.447	318.567	88.3272	0.277264	-1.85067	8.47812e-19	6.45266e-18
ENSG00000112246	SIM1	protein_coding	242.635	379.774	105.496	0.277787	-1.84795	1.59056e-17	1.13362e-16
ENSG00000267121	AC008105.3	lncRNA	126.681	198.273	55.09	0.27785	-1.84762	3.90146e-11	1.8893e-10
ENSG00000168899	VAMP5	protein_coding	42.2658	66.1453	18.3863	0.277968	-1.84701	6.09427e-06	1.95389e-05
ENSG00000139182	CLSTN3	protein_coding	2263.83	3542.79	984.863	0.27799	-1.84689	5.55399e-61	2.09128e-59
ENSG00000267575	AC006504.5	lncRNA	763.947	1195.48	332.419	0.278064	-1.84651	3.96625e-43	8.66821e-42
ENSG00000179388	EGR3	protein_coding	48.0181	75.1148	20.9214	0.278526	-1.84412	3.18921e-06	1.05263e-05
ENSG00000145730	PAM	protein_coding	3357.35	5251.55	1463.15	0.278614	-1.84366	3.8506e-69	1.83028e-67
ENSG00000168454	TXNDC2	protein_coding	26.1287	40.8679	11.3895	0.278691	-1.84326	0.000209914	0.000574085
ENSG00000186350	RXRA	protein_coding	2355	3682.98	1027.01	0.278854	-1.84242	1.13316e-61	4.36537e-60
ENSG00000155629	PIK3AP1	protein_coding	210.396	328.971	91.8203	0.279114	-1.84108	5.07043e-20	4.1106e-19
ENSG00000133083	DCLK1	protein_coding	227.186	355.222	99.1504	0.279123	-1.84103	1.49969e-21	1.32212e-20
ENSG00000171368	TPPP	protein_coding	379.351	593.13	165.572	0.279149	-1.84089	4.05691e-29	5.13055e-28
ENSG00000049323	LTBP1	protein_coding	1554.3	2429.77	678.842	0.279386	-1.83967	3.09183e-55	1.00132e-53
ENSG00000165476	REEP3	protein_coding	1197.59	1872.1	523.072	0.279404	-1.83957	1.9544e-52	5.81712e-51
ENSG00000187079	TEAD1	protein_coding	2543.44	3975.57	1111.31	0.279534	-1.8389	6.32846e-65	2.70469e-63
ENSG00000213694	S1PR3	protein_coding	453.25	708.437	198.063	0.279577	-1.83868	2.59804e-32	3.7547e-31
ENSG00000162772	ATF3	protein_coding	3516.98	5496.93	1537.04	0.279618	-1.83847	3.92697e-66	1.73774e-64
ENSG00000134324	LPIN1	protein_coding	1206.24	1885.1	527.391	0.279769	-1.83769	3.59258e-51	1.03362e-49
ENSG00000102755	FLT1	protein_coding	447.619	699.447	195.792	0.279924	-1.83689	5.81407e-33	8.64229e-32
ENSG00000272341	AL137003.2	lncRNA	187.598	293.129	82.0661	0.279966	-1.83668	1.87604e-18	1.40433e-17
ENSG00000166025	AMOTL1	protein_coding	3124.37	4881.78	1366.95	0.28001	-1.83645	2.92838e-66	1.30045e-64
ENSG00000027644	INSRR	protein_coding	17.9771	28.0842	7.87	0.280228	-1.83532	0.00307543	0.00717207
ENSG00000117480	FAAH	protein_coding	553.334	864.423	242.245	0.280239	-1.83527	8.88169e-35	1.41349e-33
ENSG00000154153	RETREG1	protein_coding	426.364	666.065	186.663	0.280247	-1.83523	1.35808e-32	1.98914e-31
ENSG00000128590	DNAJB9	protein_coding	337.571	527.29	147.852	0.2804	-1.83444	9.03672e-28	1.07486e-26
ENSG00000039560	RAI14	protein_coding	2720.48	4249.37	1191.58	0.280414	-1.83437	2.90252e-65	1.25552e-63
ENSG00000170011	MYRIP	protein_coding	38.8929	60.7439	17.042	0.280555	-1.83365	2.75995e-05	8.29377e-05
ENSG00000254004	ZNF260	protein_coding	970.86	1516.27	425.451	0.280591	-1.83346	6.45917e-50	1.78642e-48
ENSG00000256294	ZNF225	protein_coding	383.593	599.062	168.123	0.280643	-1.83319	5.97375e-30	7.78299e-29
ENSG00000267041	ZNF850	protein_coding	554.533	865.984	243.081	0.280699	-1.8329	4.96122e-37	8.63791e-36
ENSG00000187013	C17orf82	lncRNA	19.8349	30.9688	8.70094	0.280958	-1.83157	0.00386064	0.0088619
ENSG00000146242	TPBG	protein_coding	1376.63	2149.17	604.091	0.281081	-1.83094	4.62731e-52	1.36752e-50
ENSG00000148488	ST8SIA6	protein_coding	47.2407	73.7399	20.7415	0.281279	-1.82993	3.22202e-06	1.06276e-05
ENSG00000161791	FMNL3	protein_coding	1128.61	1761.67	495.551	0.281296	-1.82984	1.91725e-49	5.22738e-48
ENSG00000100890	KIAA0391	protein_coding	12.7039	19.8242	5.58363	0.281658	-1.82798	0.0204654	0.041391
ENSG00000161277	THAP8	protein_coding	374.142	583.793	164.492	0.281765	-1.82744	4.53838e-29	5.73074e-28
ENSG00000165312	OTUD1	protein_coding	769.142	1200.03	338.257	0.281874	-1.82688	2.55378e-44	5.78347e-43
ENSG00000134107	BHLHE40	protein_coding	1418.62	2213.23	624.017	0.281948	-1.8265	4.71711e-53	1.43651e-51
ENSG00000108946	PRKAR1A	protein_coding	4368.1	6811.64	1924.56	0.28254	-1.82347	1.55059e-71	7.84774e-70
ENSG00000186591	UBE2H	protein_coding	3243.4	5057.42	1429.38	0.282631	-1.82301	2.13025e-66	9.51079e-65
ENSG00000170271	FAXDC2	protein_coding	132.883	207.198	58.5672	0.282663	-1.82285	3.88498e-14	2.28171e-13
ENSG00000170537	TMC7	protein_coding	357.251	556.98	157.522	0.282814	-1.82207	1.42492e-27	1.67888e-26
ENSG00000162998	FRZB	protein_coding	24.6589	38.4417	10.8762	0.282927	-1.8215	0.00131183	0.00322946
ENSG00000053747	LAMA3	protein_coding	2132.41	3323.98	940.839	0.283046	-1.82089	1.72128e-60	6.42321e-59
ENSG00000287168	AL512625.4	lncRNA	127.405	198.571	56.2385	0.283217	-1.82002	5.48305e-13	3.00367e-12
ENSG00000104219	ZDHHC2	protein_coding	836.875	1304.14	369.61	0.283412	-1.81902	7.17561e-45	1.66424e-43
ENSG00000198515	CNGA1	protein_coding	50.0037	77.9217	22.0858	0.283435	-1.81891	1.10139e-06	3.79541e-06
ENSG00000166126	AMN	protein_coding	38.6785	60.2726	17.0843	0.283451	-1.81883	8.15171e-06	2.58149e-05
ENSG00000073756	PTGS2	protein_coding	94.799	147.713	41.8852	0.283558	-1.81828	7.9182e-11	3.76156e-10
ENSG00000074657	ZNF532	protein_coding	847.715	1320.74	374.691	0.283698	-1.81757	1.82784e-43	4.04421e-42
ENSG00000164438	TLX3	protein_coding	396.559	617.835	175.284	0.283706	-1.81753	8.13024e-29	1.01585e-27
ENSG00000276975	HYDIN2	transcribed_unprocessed_pseudogene	38.1478	59.4337	16.862	0.283712	-1.8175	2.78066e-05	8.354e-05
ENSG00000176871	WSB2	protein_coding	2754.72	4291.07	1218.37	0.283933	-1.81638	2.77107e-63	1.12289e-61
ENSG00000111885	MAN1A1	protein_coding	1473.75	2295.34	652.168	0.284127	-1.81539	3.5263e-56	1.1771e-54
ENSG00000180182	MED14	protein_coding	6295.89	9805.63	2786.15	0.284138	-1.81534	3.79429e-71	1.9011e-69
ENSG00000229676	ZNF492	protein_coding	32.907	51.2383	14.5757	0.284468	-1.81366	0.000153047	0.000425023
ENSG00000164327	RICTOR	protein_coding	1025.35	1596.51	454.19	0.284489	-1.81355	3.15118e-41	6.40534e-40
ENSG00000120708	TGFBI	protein_coding	38.3005	59.6279	16.9732	0.284652	-1.81273	7.43723e-05	0.000213485
ENSG00000122861	PLAU	protein_coding	70.5065	109.755	31.2577	0.284795	-1.81201	2.25972e-08	8.96073e-08
ENSG00000286261	AC022137.3	protein_coding	15.3725	23.9283	6.81679	0.284884	-1.81155	0.00983093	0.0211108
ENSG00000144655	CSRNP1	protein_coding	729.147	1134.86	323.438	0.285003	-1.81095	1.62631e-39	3.10389e-38
ENSG00000178184	PARD6G	protein_coding	687.314	1069.67	304.956	0.285093	-1.81049	5.50434e-39	1.03395e-37
ENSG00000105419	MEIS3	protein_coding	2148.33	3342.43	954.229	0.28549	-1.80849	3.95959e-58	1.39433e-56
ENSG00000227214	HCG15	lncRNA	95.6523	148.811	42.4938	0.285556	-1.80815	4.17667e-10	1.8897e-09
ENSG00000255624	AC073585.1	transcribed_processed_pseudogene	448.807	698.18	199.434	0.285648	-1.80769	8.32949e-31	1.13366e-29
ENSG00000114166	KAT2B	protein_coding	677.706	1054.19	301.22	0.285735	-1.80725	1.89528e-40	3.75183e-39
ENSG00000164002	EXO5	protein_coding	399.258	621.015	177.501	0.285824	-1.8068	4.79458e-29	6.04813e-28
ENSG00000061676	NCKAP1	protein_coding	5430.84	8445.49	2416.18	0.286091	-1.80545	4.54092e-55	1.46304e-53
ENSG00000150054	MPP7	protein_coding	422.237	656.525	187.949	0.286278	-1.80451	2.9247e-30	3.86897e-29
ENSG00000112186	CAP2	protein_coding	1168.31	1816.31	520.315	0.286468	-1.80355	3.48022e-50	9.71208e-49
ENSG00000135535	CD164	protein_coding	5022	7806.29	2237.71	0.286655	-1.80261	9.47508e-52	2.78374e-50
ENSG00000104870	FCGRT	protein_coding	2007.38	3119.93	894.831	0.286811	-1.80183	1.13801e-56	3.86059e-55
ENSG00000165105	RASEF	protein_coding	1533.99	2383.51	684.474	0.287171	-1.80002	1.63691e-54	5.19367e-53
ENSG00000206418	RAB12	protein_coding	1297.88	2016.26	579.507	0.287416	-1.79879	3.41508e-52	1.01166e-50
ENSG00000275591	XKR5	protein_coding	18.0283	28.0065	8.04995	0.287431	-1.79871	0.00481597	0.0108879
ENSG00000112837	TBX18	protein_coding	1292.31	2007.46	577.162	0.287508	-1.79833	3.28869e-51	9.48372e-50
ENSG00000121075	TBX4	protein_coding	13.5557	21.0567	6.05467	0.287541	-1.79816	0.0192765	0.0392213
ENSG00000114796	KLHL24	protein_coding	556.332	864.164	248.501	0.287562	-1.79806	6.70784e-37	1.16465e-35
ENSG00000175147	TMEM51-AS1	lncRNA	50.2484	78.0512	22.4457	0.287576	-1.79798	2.47616e-06	8.26777e-06
ENSG00000095015	MAP3K1	protein_coding	692.084	1074.9	309.27	0.28772	-1.79726	1.87753e-40	3.71966e-39
ENSG00000130589	HELZ2	protein_coding	841.289	1306.54	376.035	0.287809	-1.79682	1.48221e-42	3.16738e-41
ENSG00000185127	C6orf120	protein_coding	2011.86	3124	899.716	0.288002	-1.79585	4.12483e-58	1.45048e-56
ENSG00000172469	MANEA	protein_coding	540.88	839.855	241.906	0.288033	-1.79569	1.23262e-36	2.11082e-35
ENSG00000167363	FN3K	protein_coding	384.368	596.75	171.986	0.288205	-1.79483	6.95223e-28	8.31276e-27
ENSG00000233369	GTF2IP4	transcribed_processed_pseudogene	778.307	1208.23	348.381	0.28834	-1.79416	9.83601e-42	2.03408e-40
ENSG00000179954	SSC5D	protein_coding	41.9633	65.138	18.7885	0.288441	-1.79365	4.98835e-06	1.6149e-05
ENSG00000165272	AQP3	protein_coding	225.077	349.341	100.812	0.288578	-1.79297	4.54466e-20	3.68555e-19
ENSG00000267714	AC008738.4	lncRNA	20.7163	32.1495	9.28312	0.288748	-1.79212	0.00237463	0.00562594
ENSG00000186854	TRABD2A	protein_coding	216.472	335.926	97.0175	0.288806	-1.79183	1.61943e-20	1.35279e-19
ENSG00000143878	RHOB	protein_coding	13853	21494	6211.87	0.289004	-1.79084	2.8098e-73	1.4947e-71
ENSG00000113615	SEC24A	protein_coding	1188.18	1843.49	532.869	0.289054	-1.79059	3.90261e-50	1.08777e-48
ENSG00000113389	NPR3	protein_coding	15.1887	23.5606	6.81679	0.28933	-1.78921	0.0113297	0.0240667
ENSG00000151491	EPS8	protein_coding	1151.5	1786.01	516.991	0.289467	-1.78853	1.11549e-49	3.06477e-48
ENSG00000277597	AC130343.2	lncRNA	12.0236	18.6434	5.40368	0.289844	-1.78665	0.0207728	0.0419788
ENSG00000116678	LEPR	protein_coding	545.479	845.772	245.187	0.289898	-1.78638	2.34532e-35	3.83503e-34
ENSG00000156804	FBXO32	protein_coding	437.377	678.061	196.692	0.29008	-1.78548	1.42466e-30	1.92329e-29
ENSG00000189042	ZNF567	protein_coding	622.642	965.139	280.145	0.290264	-1.78456	1.13574e-37	2.03117e-36
ENSG00000084710	EFR3B	protein_coding	913.092	1415.25	410.939	0.290366	-1.78405	1.66788e-44	3.80825e-43
ENSG00000266714	MYO15B	protein_coding	607.741	941.878	273.603	0.290487	-1.78346	1.97565e-36	3.34203e-35
ENSG00000242553	AP001432.1	lncRNA	18.6795	28.9491	8.40986	0.290505	-1.78336	0.00793418	0.0172977
ENSG00000197705	KLHL14	protein_coding	265.966	412.152	119.781	0.290623	-1.78278	1.77973e-22	1.64803e-21
ENSG00000139350	NEDD1	protein_coding	1153.88	1787.96	519.801	0.290723	-1.78228	1.13109e-48	2.98623e-47
ENSG00000123066	MED13L	protein_coding	3290.42	5098.01	1482.83	0.290864	-1.78158	1.80014e-64	7.62833e-63
ENSG00000067082	KLF6	protein_coding	1713.15	2654.23	772.07	0.290883	-1.78149	5.10561e-56	1.69748e-54
ENSG00000055163	CYFIP2	protein_coding	6247.7	9679.43	2815.97	0.290923	-1.78129	8.41078e-69	3.96767e-67
ENSG00000149639	SOGA1	protein_coding	2253.78	3491.33	1016.24	0.291076	-1.78053	1.83736e-56	6.19105e-55
ENSG00000273024	INTS4P2	transcribed_unprocessed_pseudogene	25.6478	39.726	11.5695	0.291232	-1.77976	0.000512285	0.0013353
ENSG00000175387	SMAD2	protein_coding	2619.3	4056.82	1181.79	0.291309	-1.77938	3.24835e-61	1.23993e-59
ENSG00000182732	RGS6	protein_coding	24.7462	38.3252	11.1673	0.291382	-1.77902	0.00128829	0.00317557
ENSG00000107105	ELAVL2	protein_coding	479.741	742.948	216.534	0.291452	-1.77867	2.17233e-32	3.16056e-31
ENSG00000181826	RELL1	protein_coding	304.19	471.07	137.31	0.291484	-1.77851	1.95908e-25	2.08429e-24
ENSG00000142556	ZNF614	protein_coding	710.067	1099.58	320.559	0.291529	-1.77829	6.84579e-39	1.28209e-37
ENSG00000180694	TMEM64	protein_coding	336.157	520.54	151.774	0.291571	-1.77808	1.0918e-26	1.23965e-25
ENSG00000138347	MYPN	protein_coding	24.5733	38.0481	11.0984	0.291695	-1.77747	0.000613829	0.00158298
ENSG00000226107	AC004383.1	processed_pseudogene	14.6857	22.7346	6.63684	0.291927	-1.77632	0.00994368	0.0213382
ENSG00000134444	RELCH	protein_coding	1467.25	2271.1	663.399	0.292104	-1.77545	2.68554e-52	7.96487e-51
ENSG00000163016	ALMS1P1	transcribed_unprocessed_pseudogene	34.9529	54.097	15.8088	0.292231	-1.77482	0.000119855	0.000336811
ENSG00000070159	PTPN3	protein_coding	1408.5	2179.93	637.068	0.292243	-1.77476	3.27972e-50	9.18248e-49
ENSG00000182240	BACE2	protein_coding	1470.45	2275.53	665.378	0.292406	-1.77395	1.02135e-51	2.98664e-50
ENSG00000142197	DOP1B	protein_coding	1054.78	1632.17	477.387	0.292486	-1.77356	1.08231e-45	2.58205e-44
ENSG00000164442	CITED2	protein_coding	2393.19	3703.19	1083.2	0.292504	-1.77347	3.61462e-58	1.27465e-56
ENSG00000101654	RNMT	protein_coding	2786.44	4311.52	1261.36	0.292555	-1.77322	5.72265e-61	2.15155e-59
ENSG00000124225	PMEPA1	protein_coding	1242.92	1923.17	562.666	0.292572	-1.77314	3.28031e-48	8.52541e-47
ENSG00000128567	PODXL	protein_coding	953.412	1475.06	431.76	0.292706	-1.77248	1.81269e-43	4.01424e-42
ENSG00000078269	SYNJ2	protein_coding	1997.55	3090.44	904.659	0.292728	-1.77237	5.54197e-56	1.84011e-54
ENSG00000149557	FEZ1	protein_coding	421.178	651.512	190.844	0.292924	-1.7714	6.86727e-29	8.60714e-28
ENSG00000110324	IL10RA	protein_coding	82.192	127.14	37.2436	0.292933	-1.77136	2.42577e-09	1.03162e-08
ENSG00000117114	ADGRL2	protein_coding	3351.4	5183.73	1519.08	0.293047	-1.7708	2.34437e-64	9.85107e-63
ENSG00000139194	RBP5	protein_coding	72.9303	112.787	33.0731	0.293234	-1.76988	0.000191574	0.000527096
ENSG00000095713	CRTAC1	protein_coding	386.789	598.14	175.437	0.293304	-1.76953	2.15132e-24	2.19272e-23
ENSG00000280414	AC018470.1	TEC	29.6582	45.8628	13.4536	0.293345	-1.76933	0.000291036	0.000782923
ENSG00000160551	TAOK1	protein_coding	4179.76	6462.29	1897.24	0.293586	-1.76815	4.70607e-67	2.13541e-65
ENSG00000143367	TUFT1	protein_coding	1276.91	1974.01	579.808	0.293722	-1.76748	2.06514e-49	5.61225e-48
ENSG00000175182	FAM131A	protein_coding	471.94	729.538	214.343	0.293806	-1.76706	7.99275e-31	1.09021e-29
ENSG00000109436	TBC1D9	protein_coding	1047.12	1618.62	475.614	0.29384	-1.7669	1.84029e-45	4.34476e-44
ENSG00000136048	DRAM1	protein_coding	335.544	518.637	152.452	0.293947	-1.76637	1.47132e-25	1.57138e-24
ENSG00000130294	KIF1A	protein_coding	4816.69	7444.86	2188.51	0.293963	-1.76629	4.07579e-64	1.70122e-62
ENSG00000143355	LHX9	protein_coding	92.9398	143.635	42.2451	0.294115	-1.76555	5.82142e-10	2.61118e-09
ENSG00000261664	TTC39A-AS1	lncRNA	18.4827	28.5555	8.40986	0.294509	-1.76362	0.00907218	0.0195993
ENSG00000185950	IRS2	protein_coding	966.321	1492.91	439.731	0.294546	-1.76344	1.47858e-44	3.38221e-43
ENSG00000122642	FKBP9	protein_coding	2073.43	3203.31	943.549	0.294555	-1.76339	1.79217e-55	5.84957e-54
ENSG00000115993	TRAK2	protein_coding	1308.88	2021.88	595.882	0.294717	-1.7626	6.36393e-50	1.76203e-48
ENSG00000106460	TMEM106B	protein_coding	709.672	1096.2	323.141	0.294783	-1.76228	1.41623e-40	2.81468e-39
ENSG00000124067	SLC12A4	protein_coding	1317.4	2034.93	599.867	0.294786	-1.76226	1.51767e-48	3.98581e-47
ENSG00000213801	ZNF321P	transcribed_processed_pseudogene	39.4831	60.9821	17.9841	0.294907	-1.76167	5.11642e-05	0.00014951
ENSG00000077616	NAALAD2	protein_coding	201.057	310.501	91.6138	0.295052	-1.76096	5.9545e-19	4.5653e-18
ENSG00000173706	HEG1	protein_coding	980.931	1514.57	447.294	0.295328	-1.75961	5.81729e-44	1.30209e-42
ENSG00000137266	SLC22A23	protein_coding	2163.75	3340.39	987.117	0.29551	-1.75872	3.09586e-57	1.06615e-55
ENSG00000135916	ITM2C	protein_coding	5618.49	8670.14	2566.85	0.296056	-1.75606	1.72735e-64	7.33228e-63
ENSG00000130559	CAMSAP1	protein_coding	2879.87	4443.97	1315.76	0.296078	-1.75595	8.17372e-60	3.00087e-58
ENSG00000166881	NEMP1	protein_coding	3608.99	5569.07	1648.91	0.296083	-1.75593	5.10787e-63	2.05317e-61
ENSG00000137872	SEMA6D	protein_coding	225.284	347.607	102.961	0.2962	-1.75536	4.41677e-20	3.58882e-19
ENSG00000155850	SLC26A2	protein_coding	981.022	1513.65	448.394	0.296234	-1.75519	5.8636e-46	1.40963e-44
ENSG00000183317	EPHA10	protein_coding	502.837	775.634	230.04	0.296584	-1.75349	2.67247e-31	3.71619e-30
ENSG00000105329	TGFB1	protein_coding	3734.2	5759.42	1708.99	0.296729	-1.75278	8.04442e-62	3.11342e-60
ENSG00000196268	ZNF493	protein_coding	52.5886	81.0962	24.081	0.296944	-1.75174	0.000189779	0.000522504
ENSG00000153291	SLC25A27	protein_coding	730.09	1125.72	334.457	0.297104	-1.75096	7.30376e-39	1.36377e-37
ENSG00000126243	LRFN3	protein_coding	2489.41	3838.17	1140.66	0.297189	-1.75055	2.1653e-55	7.0399e-54
ENSG00000120549	KIAA1217	protein_coding	589.508	908.89	270.126	0.297204	-1.75047	5.94702e-35	9.58038e-34
ENSG00000186020	ZNF529	protein_coding	1286.05	1982.03	590.076	0.297713	-1.74801	8.48075e-49	2.2533e-47
ENSG00000132003	ZSWIM4	protein_coding	983.94	1516.25	451.628	0.297859	-1.7473	8.80786e-43	1.90168e-41
ENSG00000070182	SPTB	protein_coding	993.933	1531.57	456.296	0.297927	-1.74697	1.47623e-42	3.16e-41
ENSG00000138078	PREPL	protein_coding	2132.84	3285.83	979.845	0.298203	-1.74563	1.10381e-56	3.74965e-55
ENSG00000117525	F3	protein_coding	144.03	221.802	66.2573	0.298722	-1.74312	3.64005e-14	2.14087e-13
ENSG00000079950	STX7	protein_coding	1680.6	2587.46	773.732	0.299032	-1.74163	2.59124e-53	7.94921e-52
ENSG00000214357	NEURL1B	protein_coding	240.194	369.779	110.609	0.299121	-1.7412	2.11247e-20	1.75352e-19
ENSG00000039068	CDH1	protein_coding	392.642	604.469	180.814	0.299129	-1.74116	7.53722e-28	8.99501e-27
ENSG00000113504	SLC12A7	protein_coding	2571.56	3958.89	1184.23	0.299131	-1.74115	1.78325e-56	6.02498e-55
ENSG00000119899	SLC17A5	protein_coding	1310.15	2016.9	603.403	0.299173	-1.74095	4.62974e-48	1.19827e-46
ENSG00000110900	TSPAN11	protein_coding	160.191	246.588	73.7939	0.29926	-1.74053	8.39916e-15	5.16468e-14
ENSG00000123411	IKZF4	protein_coding	575.306	885.588	265.024	0.299263	-1.74051	8.39693e-33	1.23858e-31
ENSG00000090924	PLEKHG2	protein_coding	3363.56	5177.43	1549.68	0.299314	-1.74027	4.90103e-50	1.36e-48
ENSG00000170340	B3GNT2	protein_coding	437.535	673.429	201.64	0.299424	-1.73974	2.72094e-30	3.61087e-29
ENSG00000171681	ATF7IP	protein_coding	2323.88	3576.38	1071.37	0.29957	-1.73904	1.80163e-57	6.26486e-56
ENSG00000184898	RBM43	protein_coding	126.431	194.544	58.3185	0.29977	-1.73807	4.58425e-13	2.52457e-12
ENSG00000180287	PLD5	protein_coding	62.1644	95.6485	28.6803	0.299851	-1.73768	6.54459e-07	2.30041e-06
ENSG00000099812	MISP	protein_coding	15.0151	23.1023	6.92793	0.29988	-1.73754	0.00830148	0.0180466
ENSG00000102699	PARP4	protein_coding	2128.08	3274.04	982.126	0.299974	-1.73709	3.69836e-55	1.1962e-53
ENSG00000185022	MAFF	protein_coding	182.581	280.894	84.2678	0.299999	-1.73697	9.3331e-16	6.05308e-15
ENSG00000283294	AP005212.4	lncRNA	80.1479	123.274	37.0213	0.300316	-1.73544	1.66959e-08	6.68212e-08
ENSG00000272502	AC104958.2	lncRNA	26.8439	41.2874	12.4004	0.300344	-1.73531	0.000978184	0.00245179
ENSG00000267152	AC093227.1	lncRNA	150.637	231.65	69.6234	0.300555	-1.7343	5.20882e-14	3.03022e-13
ENSG00000197753	LHFPL5	protein_coding	17.412	26.774	8.04995	0.300663	-1.73378	0.00742394	0.0162349
ENSG00000205542	TMSB4X	protein_coding	2264.27	3481.63	1046.91	0.300694	-1.73363	4.79288e-57	1.64153e-55
ENSG00000198535	C2CD4A	protein_coding	32.5133	49.9799	15.0467	0.301055	-1.7319	0.000328895	0.00087928
ENSG00000146151	HMGCLL1	protein_coding	91.6652	140.905	42.425	0.301089	-1.73174	1.91781e-09	8.2217e-09
ENSG00000138829	FBN2	protein_coding	4358.17	6698.92	2017.43	0.301157	-1.73141	2.29648e-62	8.95736e-61
ENSG00000176597	B3GNT5	protein_coding	487.699	749.634	225.764	0.301165	-1.73137	2.19264e-32	3.18723e-31
ENSG00000117643	MAN1C1	protein_coding	263.544	405.02	122.067	0.301385	-1.73032	2.08544e-21	1.82244e-20
ENSG00000090238	YPEL3	protein_coding	1271.32	1953.25	589.393	0.30175	-1.72857	1.55129e-46	3.83253e-45
ENSG00000151917	BEND6	protein_coding	226.073	347.317	104.829	0.301827	-1.72821	2.42123e-18	1.80112e-17
ENSG00000081059	TCF7	protein_coding	1693.65	2601.84	785.45	0.301882	-1.72794	9.96307e-52	2.92024e-50
ENSG00000010030	ETV7	protein_coding	215.625	331.242	100.008	0.301918	-1.72777	8.09436e-18	5.85915e-17
ENSG00000173918	C1QTNF1	protein_coding	352.322	541.221	163.423	0.301953	-1.72761	2.15771e-24	2.19744e-23
ENSG00000077585	GPR137B	protein_coding	1151.94	1769.38	534.499	0.302082	-1.72699	4.68191e-45	1.09707e-43
ENSG00000047365	ARAP2	protein_coding	290.67	446.36	134.981	0.302404	-1.72545	5.33666e-23	5.09848e-22
ENSG00000197813	AC011450.1	lncRNA	199.75	306.739	92.7623	0.302415	-1.7254	2.39176e-17	1.68685e-16
ENSG00000120051	CFAP58	protein_coding	19.1183	29.3556	8.88089	0.302528	-1.72486	0.00970487	0.0208688
ENSG00000168615	ADAM9	protein_coding	1562.99	2399.89	726.094	0.302552	-1.72474	1.58644e-50	4.49199e-49
ENSG00000162989	KCNJ3	protein_coding	47.4502	72.8569	22.0434	0.302558	-1.72472	0.00015002	0.000417128
ENSG00000085491	SLC25A24	protein_coding	905.297	1389.64	420.958	0.302927	-1.72296	3.82737e-42	8.06846e-41
ENSG00000139865	TTC6	protein_coding	96.1474	147.583	44.7114	0.302957	-1.72282	6.60431e-10	2.94859e-09
ENSG00000149131	SERPING1	protein_coding	160.426	246.228	74.6248	0.303072	-1.72227	2.68679e-14	1.59145e-13
ENSG00000183397	C19orf71	protein_coding	61.4749	94.3383	28.6115	0.303286	-1.72125	1.18544e-06	4.07569e-06
ENSG00000118508	RAB32	protein_coding	769.054	1180.14	357.971	0.303331	-1.72104	1.32149e-14	7.99803e-14
ENSG00000127481	UBR4	protein_coding	11834.4	18159.9	5508.95	0.303358	-1.72091	3.2615e-66	1.44582e-64
ENSG00000116985	BMP8B	protein_coding	758.086	1163.21	352.965	0.303441	-1.72051	2.94444e-37	5.17336e-36
ENSG00000069399	BCL3	protein_coding	329.473	505.542	153.404	0.303445	-1.72049	1.6357e-22	1.51803e-21
ENSG00000185164	NOMO2	protein_coding	1071.39	1643.92	498.854	0.303454	-1.72045	5.4921e-45	1.28091e-43
ENSG00000163293	NIPAL1	protein_coding	246.68	378.485	114.875	0.303512	-1.72017	2.0349e-19	1.59788e-18
ENSG00000177426	TGIF1	protein_coding	604.023	926.715	281.33	0.303578	-1.71986	2.17303e-32	3.16056e-31
ENSG00000171867	PRNP	protein_coding	2182.67	3348.18	1017.15	0.303792	-1.71884	2.38162e-54	7.51833e-53
ENSG00000151693	ASAP2	protein_coding	1372.36	2105.11	639.598	0.303831	-1.71866	3.38162e-49	9.1107e-48
ENSG00000155111	CDK19	protein_coding	1299.92	1993.78	606.065	0.303978	-1.71796	2.33574e-47	5.92274e-46
ENSG00000134259	NGF	protein_coding	52.513	80.5163	24.5098	0.304408	-1.71592	6.78354e-06	2.16467e-05
ENSG00000233622	CYP2T1P	transcribed_unitary_pseudogene	27.9566	42.8617	13.0514	0.3045	-1.71548	0.00118609	0.00293493
ENSG00000267498	AC007786.1	lncRNA	27.1539	41.6162	12.6915	0.304965	-1.71328	0.000835887	0.00211591
ENSG00000145860	RNF145	protein_coding	3037.34	4654.97	1419.71	0.304988	-1.71318	1.17071e-32	1.71773e-31
ENSG00000267662	AC025809.1	lncRNA	52.4353	80.3609	24.5098	0.304996	-1.71314	6.88015e-06	2.19382e-05
ENSG00000184347	SLIT3	protein_coding	155.73	238.651	72.8095	0.305087	-1.71271	1.05909e-13	6.0414e-13
ENSG00000100393	EP300	protein_coding	5925.87	9080.77	2770.98	0.305148	-1.71242	2.10508e-63	8.58585e-62
ENSG00000116095	PLEKHA3	protein_coding	842.924	1291.64	394.204	0.305196	-1.71219	7.30811e-41	1.46761e-39
ENSG00000136237	RAPGEF5	protein_coding	487.908	747.575	228.241	0.305308	-1.71166	2.73358e-30	3.62573e-29
ENSG00000116285	ERRFI1	protein_coding	1752.03	2684.43	819.629	0.305327	-1.71157	6.82005e-51	1.94652e-49
ENSG00000239887	C1orf226	protein_coding	506.494	775.993	236.995	0.305408	-1.71119	1.0002e-29	1.29637e-28
ENSG00000162804	SNED1	protein_coding	335.481	513.981	156.982	0.305424	-1.71112	3.90135e-24	3.93312e-23
ENSG00000150938	CRIM1	protein_coding	1189.98	1823.06	556.907	0.30548	-1.71085	3.60623e-46	8.74521e-45
ENSG00000140299	BNIP2	protein_coding	368.963	565.188	172.738	0.305629	-1.71015	1.05063e-26	1.19399e-25
ENSG00000204514	ZNF814	protein_coding	215.049	329.37	100.728	0.30582	-1.70925	4.17513e-17	2.90205e-16
ENSG00000272323	AC026801.2	lncRNA	63.3117	96.9587	29.6647	0.305952	-1.70862	2.7543e-07	9.97291e-07
ENSG00000092929	UNC13D	protein_coding	61.2948	93.867	28.7226	0.305993	-1.70843	0.000135814	0.00037961
ENSG00000135063	FAM189A2	protein_coding	257.747	394.702	120.792	0.306033	-1.70824	3.25171e-20	2.66468e-19
ENSG00000189362	NEMP2	protein_coding	309.288	473.566	145.01	0.306209	-1.70741	1.79659e-22	1.66241e-21
ENSG00000171606	ZNF274	protein_coding	1659.86	2541.47	778.242	0.306217	-1.70737	1.64506e-49	4.49014e-48
ENSG00000099864	PALM	protein_coding	2383.53	3648.38	1118.68	0.306624	-1.70546	1.00026e-53	3.09129e-52
ENSG00000196535	MYO18A	protein_coding	1207.19	1847.53	566.852	0.306817	-1.70455	4.71574e-45	1.10396e-43
ENSG00000074660	SCARF1	protein_coding	27.2548	41.7069	12.8026	0.306967	-1.70384	0.000537619	0.00139638
ENSG00000130147	SH3BP4	protein_coding	1571.05	2404.1	737.992	0.306972	-1.70382	1.54119e-48	4.03909e-47
ENSG00000075618	FSCN1	protein_coding	6207.48	9498.7	2916.26	0.307017	-1.70361	8.47801e-62	3.27615e-60
ENSG00000129675	ARHGEF6	protein_coding	805.703	1232.82	378.586	0.30709	-1.70327	1.24356e-38	2.30307e-37
ENSG00000286342	AC073210.3	lncRNA	28.629	43.8043	13.4536	0.307131	-1.70308	0.000580987	0.00150309
ENSG00000065882	TBC1D1	protein_coding	1719.14	2630.2	808.076	0.30723	-1.70261	1.58974e-50	4.49622e-49
ENSG00000139410	SDSL	protein_coding	587.121	898.147	276.096	0.307406	-1.70178	1.64315e-32	2.39965e-31
ENSG00000054392	HHAT	protein_coding	375.814	574.805	176.824	0.307624	-1.70076	5.93679e-26	6.48173e-25
ENSG00000197852	INKA2	protein_coding	594.467	909.224	279.711	0.307637	-1.7007	2.17509e-29	2.78452e-28
ENSG00000124145	SDC4	protein_coding	1359.58	2079.37	639.799	0.307689	-1.70046	2.64853e-46	6.47297e-45
ENSG00000184619	KRBA2	protein_coding	356.28	544.867	167.694	0.307771	-1.70007	1.04841e-25	1.1279e-24
ENSG00000143772	ITPKB	protein_coding	776.36	1187.27	365.445	0.307801	-1.69993	1.47073e-35	2.41598e-34
ENSG00000133816	MICAL2	protein_coding	601.498	919.861	283.135	0.307802	-1.69993	4.35416e-33	6.52263e-32
ENSG00000161381	PLXDC1	protein_coding	149.597	228.739	70.4543	0.308012	-1.69894	2.95964e-13	1.64584e-12
ENSG00000137710	RDX	protein_coding	4546.66	6951.8	2141.51	0.308052	-1.69875	1.33398e-63	5.45864e-62
ENSG00000184497	TMEM255B	protein_coding	51.6229	78.916	24.3298	0.3083	-1.69759	7.78107e-06	2.47007e-05
ENSG00000143067	ZNF697	protein_coding	557.836	852.69	262.981	0.308413	-1.69706	3.88537e-34	6.02618e-33
ENSG00000086544	ITPKC	protein_coding	1364.26	2085.36	643.16	0.308417	-1.69705	1.17657e-44	2.70125e-43
ENSG00000154639	CXADR	protein_coding	1369.34	2093.1	645.578	0.308431	-1.69698	1.50691e-31	2.11542e-30
ENSG00000065060	UHRF1BP1	protein_coding	2370.62	3623.6	1117.64	0.308432	-1.69697	5.0487e-55	1.62455e-53
ENSG00000170381	SEMA3E	protein_coding	199.616	305.1	94.1331	0.308533	-1.69651	2.379e-16	1.58867e-15
ENSG00000137962	ARHGAP29	protein_coding	771.846	1179.65	364.037	0.308596	-1.69621	3.20154e-37	5.61719e-36
ENSG00000255568	BRWD1-AS2	lncRNA	34.1339	52.1679	16.0999	0.308617	-1.69611	0.000224355	0.000611705
ENSG00000131018	SYNE1	protein_coding	1128.41	1724.43	532.398	0.308738	-1.69554	9.62817e-45	2.21865e-43
ENSG00000230873	STMND1	protein_coding	104.718	159.904	49.5329	0.309767	-1.69074	3.92534e-10	1.77921e-09
ENSG00000162881	OXER1	protein_coding	48.3607	73.8046	22.9167	0.310505	-1.68731	1.31205e-05	4.07349e-05
ENSG00000144645	OSBPL10	protein_coding	442.087	674.584	209.59	0.310695	-1.68643	3.02453e-27	3.51064e-26
ENSG00000099139	PCSK5	protein_coding	872.635	1331.53	413.739	0.310724	-1.68629	6.9782e-40	1.35352e-38
ENSG00000197081	IGF2R	protein_coding	7299.37	11137.3	3461.45	0.310798	-1.68595	6.59827e-63	2.6311e-61
ENSG00000135636	DYSF	protein_coding	115.786	176.662	54.9101	0.31082	-1.68585	9.54133e-12	4.82216e-11
ENSG00000151233	GXYLT1	protein_coding	1552.51	2368.51	736.504	0.310957	-1.68521	1.20406e-49	3.30449e-48
ENSG00000068489	PRR11	protein_coding	556.02	848.244	263.796	0.310991	-1.68506	1.29702e-32	1.90195e-31
ENSG00000142279	WTIP	protein_coding	990.2	1510.54	469.861	0.311055	-1.68476	5.88236e-40	1.14274e-38
ENSG00000262160	AC020978.5	lncRNA	133.616	203.817	63.4152	0.311139	-1.68437	1.06851e-11	5.38175e-11
ENSG00000138653	NDST4	protein_coding	67.1992	102.49	31.9087	0.311336	-1.68345	4.36173e-07	1.55345e-06
ENSG00000162496	DHRS3	protein_coding	496.869	757.712	236.026	0.311498	-1.6827	4.10628e-29	5.19036e-28
ENSG00000138134	STAMBPL1	protein_coding	340.823	519.732	161.915	0.311535	-1.68253	9.87728e-24	9.7919e-23
ENSG00000137845	ADAM10	protein_coding	1343.6	2048.85	638.349	0.311564	-1.6824	1.73712e-46	4.28742e-45
ENSG00000169871	TRIM56	protein_coding	1165.52	1777.24	553.801	0.311607	-1.6822	1.38859e-43	3.08326e-42
ENSG00000116584	ARHGEF2	protein_coding	3104.58	4733.95	1475.21	0.311624	-1.68212	3.52491e-56	1.1771e-54
ENSG00000131374	TBC1D5	protein_coding	1481.48	2258.82	704.135	0.311728	-1.68164	4.84589e-48	1.25292e-46
ENSG00000171444	MCC	protein_coding	1245.5	1898.87	592.129	0.311833	-1.68116	8.16044e-46	1.95428e-44
ENSG00000163975	MELTF	protein_coding	938.639	1430.67	446.611	0.31217	-1.6796	1.3237e-38	2.44244e-37
ENSG00000105711	SCN1B	protein_coding	301.704	459.853	143.555	0.312176	-1.67957	3.37549e-21	2.91516e-20
ENSG00000149294	NCAM1	protein_coding	1363.69	2078.25	649.125	0.312342	-1.6788	1.51276e-45	3.58842e-44
ENSG00000225526	MKRN2OS	protein_coding	21.9471	33.4468	10.4475	0.31236	-1.67872	0.00133612	0.00328407
ENSG00000055208	TAB2	protein_coding	4765.36	7262.14	2268.58	0.312385	-1.6786	3.77044e-61	1.43265e-59
ENSG00000156453	PCDH1	protein_coding	212.425	323.678	101.172	0.31257	-1.67775	4.38525e-17	3.04218e-16
ENSG00000197177	ADGRA1	protein_coding	35.5398	54.1488	16.9308	0.312673	-1.67727	0.000341738	0.000911179
ENSG00000231105	AL031728.1	lncRNA	33.1844	50.5599	15.8088	0.312675	-1.67726	0.0196779	0.0399438
ENSG00000118503	TNFAIP3	protein_coding	448.139	682.629	213.649	0.31298	-1.67586	4.29183e-27	4.95861e-26
ENSG00000115808	STRN	protein_coding	1758.39	2678.45	838.328	0.31299	-1.67581	1.03158e-50	2.93087e-49
ENSG00000255441	AC008750.2	lncRNA	46.0002	70.0682	21.9323	0.313014	-1.6757	7.31238e-05	0.000210046
ENSG00000111897	SERINC1	protein_coding	4875.46	7426.02	2324.9	0.313074	-1.67542	5.08764e-49	1.36336e-47
ENSG00000068366	ACSL4	protein_coding	1186.86	1807.68	566.042	0.313132	-1.67516	1.24418e-45	2.95694e-44
ENSG00000123146	ADGRE5	protein_coding	1031.94	1571.69	492.196	0.313164	-1.67501	4.0349e-40	7.88129e-39
ENSG00000197050	ZNF420	protein_coding	549.706	837.157	262.256	0.31327	-1.67452	3.51914e-31	4.8584e-30
ENSG00000138592	USP8	protein_coding	1717.76	2615.46	820.063	0.313544	-1.67326	1.52902e-49	4.17798e-48
ENSG00000122877	EGR2	protein_coding	52.0832	79.2967	24.8697	0.313628	-1.67287	1.95209e-05	5.95998e-05
ENSG00000188554	NBR1	protein_coding	4647.09	7074.93	2219.26	0.31368	-1.67263	1.52644e-59	5.57953e-58
ENSG00000198910	L1CAM	protein_coding	153.906	234.309	73.5028	0.3137	-1.67254	2.25826e-13	1.26396e-12
ENSG00000164331	ANKRA2	protein_coding	644.033	980.411	307.655	0.313803	-1.67207	6.83405e-32	9.73035e-31
ENSG00000047932	GOPC	protein_coding	325.264	495.138	155.389	0.31383	-1.67195	6.44937e-23	6.13107e-22
ENSG00000006534	ALDH3B1	protein_coding	33.0782	50.3476	15.8088	0.313994	-1.67119	0.000396433	0.00104896
ENSG00000118985	ELL2	protein_coding	1113.12	1694.25	531.99	0.313997	-1.67118	9.47119e-42	1.96025e-40
ENSG00000170579	DLGAP1	protein_coding	45.6026	69.4105	21.7947	0.313997	-1.67118	1.84717e-05	5.65413e-05
ENSG00000163362	INAVA	protein_coding	171.854	261.572	82.1349	0.314005	-1.67114	1.22186e-14	7.42382e-14
ENSG00000166068	SPRED1	protein_coding	333.313	507.316	159.311	0.314027	-1.67104	1.40148e-23	1.37735e-22
ENSG00000198369	SPRED2	protein_coding	1741.39	2650.39	832.39	0.314063	-1.67087	1.52477e-48	4.00023e-47
ENSG00000159882	ZNF230	protein_coding	434.857	661.813	207.902	0.314139	-1.67052	1.83539e-27	2.14733e-26
ENSG00000246705	H2AFJ	protein_coding	464.974	707.598	222.35	0.314232	-1.6701	2.21863e-27	2.58844e-26
[truncated: 4,751 more rows]

## Sheet: HEK293_IER3sh_BP
Biological pathways in HEK293 IER3sh KD cells
Genes	Process~name	num_of_Genes	gene_group	percentage%	P-value	Benjamini and Hochberg (FDR)	Hommel singlewise process	Bonferroni single-step process	Hommel singlewise process	Hochberg step-up process	Benjamini and Yekutieli
MEF2A; PIF1; AKT3; MSTO1;	GO:0000002~mitochondrial genome maintenance	4	12	33.3333	0.378112	0.726826	1	1	1	1	1
LIG4; ERCC6;	GO:0000012~single strand break repair	2	11	18.1818	0.7501	0.835178	1	1	1	1	1
ALYREF;	GO:0000018~regulation of DNA recombination	1	6	16.6667	0.779189	0.846791	1	1	1	1	1
RAD50;	GO:0000019~regulation of mitotic recombination	1	3	33.3333	0.57813	0.76092	1	1	1	1	1
RPL5; BOP1; RRS1; MRTO4; RPL12; MRPL11; RPF2; RPL3L; RPL10; RPL24; MRPL20;	GO:0000027~ribosomal large subunit assembly	11	26	42.3077	0.0881066	0.726826	1	1	1	1	1
RPS14; RPSA; RPS15;	GO:0000028~ribosomal small subunit assembly	3	17	17.6471	0.775121	0.846791	1	1	1	1	1
ACAA1; ACOT4; SLC27A5; ACSL1;	GO:0000038~very long-chain fatty acid metabolic process	4	16	25	0.562331	0.76092	1	1	1	1	1
IRGM; BAG3; TCIRG1; WIPI1; ATG9A; TP53INP2; MAP1LC3A; RAB23; UBQLN1; WDR45; ATG7; TP53INP1; GABARAPL1; PIK3C3;	GO:0000045~autophagosome assembly	14	60	23.3333	0.588872	0.770823	1	1	1	1	1
CPS1; CEBPA; NMRAL1;	GO:0000050~urea cycle	3	11	27.2727	0.529473	0.76092	1	1	1	1	1
DDAH1;	GO:0000052~citrulline metabolic process	1	3	33.3333	0.57813	0.76092	1	1	1	1	1
RRS1; NPM1; ZNF593;	GO:0000055~ribosomal large subunit export from nucleus	3	8	37.5	0.362881	0.726826	1	1	1	1	1
RPS15; NPM1;	GO:0000056~ribosomal small subunit export from nucleus	2	6	33.3333	0.479148	0.726826	1	1	1	1	1
NDC80; SMC1A; HIRA; MSTO1;	GO:0000070~mitotic sister chromatid segregation	4	35	11.4286	0.959995	0.973076	1	1	1	1	1
TIPIN; RAD9B; RAD9A;	GO:0000076~DNA replication checkpoint	3	10	30	0.47634	0.726826	1	1	1	1	1
ERCC6; PTPN11; ATRIP; USP28; RAD9A; FBXO6; MAP3K20;	GO:0000077~DNA damage checkpoint	7	32	21.875	0.654444	0.78538	1	1	1	1	1
DIRAS3; GADD45A; CCNC; CDC25A; SFN; CDKN1A; CDKN2B; CDKN1B; CDK5R2; CCNQ; SERTAD1; HERC5; CCNI2; CCNE2; CCNA1; CCND1;	GO:0000079~regulation of cyclin-dependent protein serine/threonine kinase activity	16	55	29.0909	0.294834	0.726826	1	1	1	1	1
GMNN; CCNE2; MYC; ITGB1; RB1; INHBA; RCC1; CCND1; CDC25A; ACVR1B; CDKN1A; CDKN1B; CDK6; ACVR1; EIF4EBP1; TRIM71; SPDYA; RHOU; POLE4; LATS2; PLK2;	GO:0000082~G1/S transition of mitotic cell cycle	21	100	21	0.749971	0.835178	1	1	1	1	1
KLF11; TYMS; PCNA; CCNA1; CDK5; CDK17; CDK14;	GO:0000083~regulation of transcription involved in G1/S transition of mitotic cell cycle	7	29	24.1379	0.564442	0.76092	1	1	1	1	1
WNT10B; PPP1R12A; PPM1D; CDK14; TUBB4A; ABCB1; CDC25A; CDC25B; PRKAR2B; CDKN1A; CDKN2B; PAFAH1B1; PPP1CB; SKP1; TUBA4A; TPD52L1; BORA; BRSK2; KDM8; NEDD1; CEP76; CEP192; PHLDA1; OPTN; MASTL; CEP41; FBXL15; FBXW11; USH1C; FBXL6;	GO:0000086~G2/M transition of mitotic cell cycle	30	134	22.3881	0.671749	0.794954	1	1	1	1	1
MAT1A;	GO:0000096~sulfur amino acid metabolic process	1	6	16.6667	0.779189	0.846791	1	1	1	1	1
CDO1;	GO:0000097~sulfur amino acid biosynthetic process	1	1	100	0.350472	0.726826	1	1	1	1	1
CTH;	GO:0000098~sulfur amino acid catabolic process	1	6	16.6667	0.779189	0.846791	1	1	1	1	1
PAPSS2;	GO:0000103~sulfate assimilation	1	3	33.3333	0.57813	0.76092	1	1	1	1	1
MTHFD1;	GO:0000105~histidine biosynthetic process	1	2	50	0.476532	0.726826	1	1	1	1	1
FEZF1; ZBTB42; OVOL3; SUPT5H; FOXE1; WNT10B; BHLHE40; CUX2; OVOL1; KLF11; SMAD7; ZBTB7B; TBXT; KLF4; FOXO3; SNAI2; PRKN; ZEB2; MSC; TBL1X; ZNF217; DEAF1; PRDM1; ZNF189; URI1; SOX30; CBX6; HAND1; MYC; TNF; EPO; HBZ; NR3C1; RB1; NFIC; HMGB1; FBP1; GLI3; AR; NR2F1; TXN; ESRRA; PCNA; BMP2; BMP4; SKIL; IRF2; EGR1; ATF3; RXRA; FST; SP100; CCND1; GADD45A; EDNRB; ZFP36; RPL10; PHB; HNF1B; SOX11; PPM1A; T…	GO:0000122~negative regulation of transcription by RNA polymerase II	240	816	29.4118	0.00343928	0.565335	1	1	1	1	1
NDC80; ITGB1; PAFAH1B1; MISP; ARHGEF2; FBXW11;	GO:0000132~establishment of mitotic spindle orientation	6	29	20.6897	0.698493	0.816654	1	1	1	1	1
TFB1M; NAT10; TSR3;	GO:0000154~rRNA modification	3	4	75	0.137945	0.726826	1	1	1	1	1
GFRA2; RASGRF2; FGF17; PSPN; GFRA3; JAK2; PAK3; FGF18; RASGRP1; EGFR; MYC; KRAS; PDGFB; EGF; TGFA; TGFB1; TNF; MBP; PDGFA; ERBB2; FGF1; MET; SPTB; FGF5; CCL2; NCAM1; CSF2RA; AREG; PDGFRA; RASA1; NF1; KITLG; ERBB3; FGFR4; FGFR3; JAK1; ZFP36; ITPKB; PSMB8; PSMB9; MAPK1; SHC1; PEBP1; MAPK4; BTC; IRS1; ACTN2; FLT3; PSMB10; PSMC4; JAK3; MAP2K6; FGF8; GFRA1; RBX1; SHC2; SPTBN1; MEF2A; NRG1; MAP3K1; PTK…	GO:0000165~MAPK cascade	98	250	39.2	4.53341e-05	0.0429536	0.36766	0.367977	0.367388	0.36766	0.411452
SIRT2; MBD2;	GO:0000183~rDNA heterochromatin assembly	2	12	16.6667	0.786872	0.852173	1	1	1	1	1
CASC3; RPLP2; RPSA; RPS2; RPL35A; RPL7; RPS3; RPL10; RPL12; RPL9; RPL22; RPL27A; RPL5; RPL21; RPS9; RPL29; RPL34; RPL14; EIF3E; RPS20; RPS3A; RPL15; RPS7; RPS8; RPS14; RPS18; RPS29; RPS13; RPS6; RPS15; RPL30; RPL39; RPL32; RPL8; RPL41; RPS27A; RPS21; RPL24; GSPT2; SMG1; UPF3B; DCP1A; RPL36; RBM8A; HELZ2;	GO:0000184~nuclear-transcribed mRNA catabolic process, nonsense-mediated decay	45	117	38.4615	0.00608246	0.726049	1	1	1	1	1
TNF; GADD45A; DAB2IP; KSR1;	GO:0000185~activation of MAPKKK activity	4	12	33.3333	0.378112	0.726826	1	1	1	1	1
JAK2; EGFR; EGF; NGF; NTRK1; BMP4; EIF2AK2; F2R; MAPK1; TGFBR1; MAP3K1; ADAM9; RAPGEF1; LRRK2; FRS2; MAP3K5; MAP3K20; KIDINS220; LAMTOR2; MAP3K2;	GO:0000186~activation of MAPKK activity	20	42	47.619	0.0112126	0.726826	1	1	1	1	1
PAK3; C5; EGF; TGFA; TNF; FGF1; INSR; THBS1; GHR; BMP2; ADRA2B; NTF3; MAPK1; SHC1; MAP2K6; MAPK10; ITGA1; RPS27A; SHC2; NRG1; PTPN11; PRKAA1; MAP2K5; GRM4; MAPK11; NTRK3; MAPKAPK3; DUSP5; DUSP6; DUSP7; INAVA; LRRK2; TAOK1; TAB3; FRS2; LPAR1; PBK; DUSP9; TAB2; PLCE1; LPAR3; STK39; MAP3K2; MAP2K4;	GO:0000187~activation of MAPK activity	44	122	36.0656	0.0155372	0.726826	1	1	1	1	1
DUSP1; RGS3; CAV1; DUSP4; DUSP8; DUSP6; DUSP7; SPRED2; SPRED1; DUSP9; DUSP16; DUSP10; SPRED3; DUSP5;	GO:0000188~inactivation of MAPK activity	14	26	53.8462	0.015003	0.726826	1	1	1	1	1
PRKN; SASH1; TNKS; ARIH2; TRIM21; PSMB8; PSMB9; PSMB10; PSMC4; UBE2D1; RBX1; RPS27A; UBE2B; SKP1; MDM2; TRIM32; CBFB; NFE2L1; TRIP12; PSMD5; LONRF1; HECTD2; FBXW9; NHLRC1; FBXW12; RNF111; RNF144B; HUWE1; RNF180; TRIM69; HERC6; FBXO15; ZNRF2; DTX3L; FBXO41; MYLIP; DDB2; FBXO32; SPSB1; CHFR; NEDD4L; RBCK1; TNKS2; FBXL15; TRIM36; FBXO6; HERC5; LNPEP; FBXL4; FBXW11; AMFR; RNF144A; PELI1; UBE2Q2; TRIM…	GO:0000209~protein polyubiquitination	67	269	24.9071	0.423444	0.726826	1	1	1	1	1
KIF2A; EML1; MID1; APC2; MAP2; NEFH; PAFAH1B1; MAP1A; CDK5; CUL7; TBCE; CAMSAP1; TAOK1; PHLDB2; SKAP1; GAS2L3; CUL9; CCDC170; ULK4; MAP6; MARK4; TUBA4A; TUBA8; TACC2; GAS2; DYNC1LI1; TTLL7; TUBB2B; CALML6; TACC1; GAS2L1; TUBB8; MAP7; GAS2L2; TUBB4A;	GO:0000226~microtubule cytoskeleton organization	35	134	26.1194	0.363274	0.726826	1	1	1	1	1
USP4;	GO:0000244~spliceosomal tri-snRNP complex assembly	1	13	7.69231	0.951265	0.96554	1	1	1	1	1
GEMIN2; RBM5; SNRPE; SNRPD1; GEMIN6;	GO:0000245~spliceosomal complex assembly	5	25	20	0.718494	0.816654	1	1	1	1	1
PRKN; MX1;	GO:0000266~mitochondrial fission	2	19	10.5263	0.934831	0.954348	1	1	1	1	1
NDC80; PPP1R12A; ZNRD2; JTB; CDC25B; CLIP1; CDH13; CLTC; KIF22; SKA1; MASTL; PBK; KIF15; TUBB2B; TUBB8; PLK2; TUBA4A; TUBA8; PLK5; TUBB4A;	GO:0000278~mitotic cell cycle	20	136	14.7059	0.988798	0.993902	1	1	1	1	1
JTB; RHOC; RASA1; USP8; RHOB; SPTBN1; CUL7; SNX18; RACGAP1; TRIM36; ANLN; SPAST; SNX9; ROCK2;	GO:0000281~mitotic cytokinesis	14	54	25.9259	0.450561	0.726826	1	1	1	1	1
ZFP36; DCPS;	GO:0000288~nuclear-transcribed mRNA catabolic process, deadenylation-dependent decay	2	8	25	0.606043	0.778609	1	1	1	1	1
ZFP36; MLH1; SAMD4A; SAMD4B;	GO:0000289~nuclear-transcribed mRNA poly(A) tail shortening	4	22	18.1818	0.771559	0.846791	1	1	1	1	1
DCPS; DCP1A; LSM1;	GO:0000290~deadenylation-dependent decapping of nuclear-transcribed mRNA	3	10	30	0.47634	0.726826	1	1	1	1	1
ZC3H12A;	GO:0000294~nuclear-transcribed mRNA catabolic process, endonucleolytic cleavage-dependent decay	1	2	50	0.476532	0.726826	1	1	1	1	1
CAT; GSTP1; HYAL1; HYAL2; PTPRN; PPARGC1A;	GO:0000302~response to reactive oxygen species	6	13	46.1538	0.146428	0.726826	1	1	1	1	1
ERCC6;	GO:0000303~response to superoxide	1	4	25	0.660012	0.78538	1	1	1	1	1
CCND1;	GO:0000320~re-entry into mitotic cell cycle	1	2	50	0.476532	0.726826	1	1	1	1	1
MPHOSPH10; GEMIN2; LSM1; SRSF4; SNRNP40;	GO:0000375~RNA splicing, via transesterification reactions	5	25	20	0.718494	0.816654	1	1	1	1	1
TSEN2; TSEN54;	GO:0000379~tRNA-type intron splice site recognition and cleavage	2	3	66.6667	0.2506	0.726826	1	1	1	1	1
PQBP1; CELF4; PUF60;	GO:0000380~alternative mRNA splicing, via spliceosome	3	18	16.6667	0.803702	0.866815	1	1	1	1	1
MYOD1; RBM25; RBM5; CELF3; CELF5; RBM24; CELF4; RBM8A; CELF2; RBFOX3; SRSF4; PUF60; MBNL2; NOVA1; RBM19; QKI;	GO:0000381~regulation of alternative mRNA splicing, via spliceosome	16	77	20.7792	0.743469	0.831919	1	1	1	1	1
GEMIN2; SART1; SNRPE; SNRPF; SNRPD1; GEMIN6; WDR77;	GO:0000387~spliceosomal snRNP assembly	7	28	25	0.532157	0.76092	1	1	1	1	1
DDX39A; CASC3; RNF113A; SART1; PPIH; CDC40; PQBP1; DNAJC8; SNRPA1; GTF2F2; FUS; POLR2H; RBM5; POLR2F; SNRPE; SNRPF; SNRPD1; POLR2L; U2AF1; SRSF11; SRSF4; ELAVL2; HNRNPD; PABPN1; METTL3; ALYREF; GEMIN6; SNRNP40; GPATCH1; UPF3B; PNN; PUF60; DDX41; LSM7; RBMX2; RBM8A; CWF19L2; RBM6; NOVA1;	GO:0000398~mRNA splicing, via spliceosome	39	248	15.7258	0.996342	0.99905	1	1	1	1	1
PPIH; FKBP9; PPIB; FKBP2; NKTR; PPIA; FKBP3; PPIG; FKBP10; AIPL1;	GO:0000413~protein peptidyl-prolyl isomerization	10	46	21.7391	0.667943	0.792016	1	1	1	1	1
PRKN; ATG7; SLC25A46; MAP1LC3A; PPARGC1A; WDR45; GABARAPL1; WIPI1; ATG9A;	GO:0000422~autophagy of mitochondrion	9	39	23.0769	0.603521	0.778609	1	1	1	1	1
PRKN;	GO:0000423~mitophagy	1	6	16.6667	0.779189	0.846791	1	1	1	1	1
USF2;	GO:0000430~regulation of transcription from RNA polymerase II promoter by glucose	1	2	50	0.476532	0.726826	1	1	1	1	1
USF2; FOXA2;	GO:0000432~positive regulation of transcription from RNA polymerase II promoter by glucose	2	3	66.6667	0.2506	0.726826	1	1	1	1	1
NCOA1;	GO:0000435~positive regulation of transcription from RNA polymerase II promoter by galactose	1	1	100	0.350472	0.726826	1	1	1	1	1
NOP14; RPS21; RRS1; KRI1;	GO:0000447~endonucleolytic cleavage in ITS1 to separate SSU-rRNA from 5.8S rRNA and LSU-rRNA from tricistronic rRNA transcript (SSU-rRNA, 5.8S rRNA, LSU-rRNA)	4	9	44.4444	0.234616	0.726826	1	1	1	1	1
BOP1; NOL9;	GO:0000448~cleavage in ITS2 between 5.8S rRNA and LSU-rRNA of tricistronic rRNA transcript (SSU-rRNA, 5.8S rRNA, LSU-rRNA)	2	2	100	0.171738	0.726826	1	1	1	1	1
GAR1;	GO:0000454~snoRNA guided rRNA pseudouridine synthesis	1	3	33.3333	0.57813	0.76092	1	1	1	1	1
DKC1; TSR3; RPUSD1; RPUSD3; RPUSD4;	GO:0000455~enzyme-directed rRNA pseudouridine synthesis	5	6	83.3333	0.044833	0.726826	1	1	1	1	1
NOL9; EXOSC4; RRP15;	GO:0000460~maturation of 5.8S rRNA	3	14	21.4286	0.668681	0.792016	1	1	1	1	1
RPS21;	GO:0000461~endonucleolytic cleavage to generate mature 3'-end of SSU-rRNA from (SSU-rRNA, 5.8S rRNA, LSU-rRNA)	1	1	100	0.350472	0.726826	1	1	1	1	1
NOP14; FAM207A; DCAF13; RPS8; RPS14;	GO:0000462~maturation of SSU-rRNA from tricistronic rRNA transcript (SSU-rRNA, 5.8S rRNA, LSU-rRNA)	5	27	18.5185	0.771709	0.846791	1	1	1	1	1
PES1; BOP1; RPF2; RPL7; NIFK;	GO:0000463~maturation of LSU-rRNA from tricistronic rRNA transcript (SSU-rRNA, 5.8S rRNA, LSU-rRNA)	5	14	35.7143	0.30258	0.726826	1	1	1	1	1
PES1;	GO:0000466~maturation of 5.8S rRNA from tricistronic rRNA transcript (SSU-rRNA, 5.8S rRNA, LSU-rRNA)	1	4	25	0.660012	0.78538	1	1	1	1	1
EXOSC7; EXOSC8; EXOSC9;	GO:0000467~exonucleolytic trimming to generate mature 3'-end of 5.8S rRNA from tricistronic rRNA transcript (SSU-rRNA, 5.8S rRNA, LSU-rRNA)	3	9	33.3333	0.420558	0.726826	1	1	1	1	1
NOB1; NHP2;	GO:0000469~cleavage involved in rRNA processing	2	3	66.6667	0.2506	0.726826	1	1	1	1	1
RRP15; MRPL1; RSL1D1; NHP2;	GO:0000470~maturation of LSU-rRNA	4	14	28.5714	0.473258	0.726826	1	1	1	1	1
NOP14; TBL3;	GO:0000472~endonucleolytic cleavage to generate mature 5'-end of SSU-rRNA from (SSU-rRNA, 5.8S rRNA, LSU-rRNA)	2	4	50	0.330051	0.726826	1	1	1	1	1
NOP14; TBL3;	GO:0000480~endonucleolytic cleavage in 5'-ETS of tricistronic rRNA transcript (SSU-rRNA, 5.8S rRNA, LSU-rRNA)	2	7	28.5714	0.5457	0.76092	1	1	1	1	1
SART1;	GO:0000481~maturation of 5S rRNA	1	1	100	0.350472	0.726826	1	1	1	1	1
NUFIP1; RUVBL1;	GO:0000492~box C/D snoRNP assembly	2	9	22.2222	0.660079	0.78538	1	1	1	1	1
LARP7; FBLL1;	GO:0000494~box C/D snoRNA 3'-end processing	2	3	66.6667	0.2506	0.726826	1	1	1	1	1
DKC1;	GO:0000495~box H/ACA snoRNA 3'-end processing	1	2	50	0.476532	0.726826	1	1	1	1	1
COBL;	GO:0000578~embryonic axis specification	1	7	14.2857	0.822052	0.872349	1	1	1	1	1
CENPX; MLH1; EME2; MSH4; TOP2A; HFM1;	GO:0000712~resolution of meiotic recombination intermediates	6	18	33.3333	0.316651	0.726826	1	1	1	1	1
RBX1; RPS27A; DDB2; XPA;	GO:0000715~nucleotide-excision repair, DNA damage recognition	4	23	17.3913	0.797368	0.861931	1	1	1	1	1
XPA; RBX1; RPS27A; DDB2;	GO:0000717~nucleotide-excision repair, DNA duplex unwinding	4	22	18.1818	0.771559	0.846791	1	1	1	1	1
XRCC3; NSMCE2; RAD50;	GO:0000722~telomere maintenance via recombination	3	9	33.3333	0.420558	0.726826	1	1	1	1	1
TERT; RECQL4; CCNE2; PCNA; SP100; RAD50; PIF1;	GO:0000723~telomere maintenance	7	44	15.9091	0.889865	0.921065	1	1	1	1	1
RAD51B; XRCC3; LIG3; RAD50; TONSL; NSMCE2; REV3L; RECQL; RECQL4;	GO:0000724~double-strand break repair via homologous recombination	9	82	10.9756	0.995537	0.998613	1	1	1	1	1
MCMDC2;	GO:0000727~double-strand break repair via break-induced replication	1	12	8.33333	0.939523	0.956269	1	1	1	1	1
RAD50;	GO:0000729~DNA double-strand break processing	1	15	6.66667	0.968354	0.978602	1	1	1	1	1
DMC1;	GO:0000730~DNA recombinase assembly	1	4	25	0.660012	0.78538	1	1	1	1	1
RECQL4; RECQL;	GO:0000733~DNA strand renaturation	2	8	25	0.606043	0.778609	1	1	1	1	1
EXOG; ENDOG;	GO:0000737~DNA catabolic process, endonucleolytic	2	11	18.1818	0.7501	0.835178	1	1	1	1	1
ISG20;	GO:0000738~DNA catabolic process, exonucleolytic	1	6	16.6667	0.779189	0.846791	1	1	1	1	1
TOP2A;	GO:0000819~sister chromatid segregation	1	3	33.3333	0.57813	0.76092	1	1	1	1	1
GREM1; RP2; CLU; PSMB10; YAP1; WNT3; NRG1; SHROOM2; MED1; PTPRO; PDPN; SHROOM3; ARHGEF2; LRATD1; STRADB; TFCP2L1; SHROOM4; DMRT1; KLF2; CDH24; CDH12; CDH7; FRYL; CYFIP2; ARHGEF28; CAP1; CDHR3; CDH11; CAP2; CDH8; CDH10; DCHS1; NCKAP1;	GO:0000902~cell morphogenesis	33	83	39.759	0.0118237	0.726826	1	1	1	1	1
RACGAP1; ANLN;	GO:0000915~actomyosin contractile ring assembly	2	5	40	0.406894	0.726826	1	1	1	1	1
ANLN;	GO:0000921~septin ring assembly	1	1	100	0.350472	0.726826	1	1	1	1	1
EXOSC9; XRN1; EXOSC4; MRTO4;	GO:0000956~nuclear-transcribed mRNA catabolic process	4	15	26.6667	0.518772	0.76092	1	1	1	1	1
SLIRP;	GO:0000961~negative regulation of mitochondrial RNA catabolic process	1	2	50	0.476532	0.726826	1	1	1	1	1
TRMT10C;	GO:0000964~mitochondrial RNA 5'-end processing	1	2	50	0.476532	0.726826	1	1	1	1	1
NR1H4;	GO:0001080~nitrogen catabolite activation of transcription from RNA polymerase II promoter	1	1	100	0.350472	0.726826	1	1	1	1	1
TERT;	GO:0001172~transcription, RNA-templated	1	2	50	0.476532	0.726826	1	1	1	1	1
POLR1E;	GO:0001188~RNA polymerase I preinitiation complex assembly	1	9	11.1111	0.884436	0.916971	1	1	1	1	1
SERPINE1; ENG;	GO:0001300~chronological cell aging	2	2	100	0.171738	0.726826	1	1	1	1	1
ROMO1;	GO:0001302~replicative cell aging	1	5	20	0.726004	0.816654	1	1	1	1	1
TNFRSF11B; MATN3; TLL1; SHOX2; PAPSS2; GDF11; COL3A1; ALPL; PTHLH; BMP2; BMP3; BMP1; ACAN; NPR3; FST; FGFR3; EPHA2; BMP8B; HOXD13; FBN1; SOX11; TGFBR1; SOX9; COMP; RASSF2; RPS6KA3; GDF10; CDH11; TLE5; PKDCC; FRZB; EXTL1; HES7; CHRD; ANKH; EIF2AK3; MMP16; NCAN; COL13A1; VCAN;	GO:0001501~skeletal system development	40	138	28.9855	0.172265	0.726826	1	1	1	1	1
UNCX; THRA; BMP1; ACAN; CCN2; SOX9; ROR2; BARX2;	GO:0001502~cartilage condensation	8	22	36.3636	0.213449	0.726826	1	1	1	1	1
EGFR; SPARC; THRA; BMP1; NPR2; CCN2; BMP8B; SOX9; SLC26A2; RASSF2; STC1; CDH11; TCIRG1; RUNX2; ECM1; DDR2; RIPPLY2; CHRDL2; BMP8A; PPARGC1B; SORT1; TWSG1; EIF2AK3; MINPP1; RUNX3; RUNX1; TNFRSF11A;	GO:0001503~ossification	27	77	35.0649	0.0619247	0.726826	1	1	1	1	1
SLC1A3; SNAP25; SLC29A2;	GO:0001504~neurotransmitter uptake	3	11	27.2727	0.529473	0.76092	1	1	1	1	1
COLQ;	GO:0001507~acetylcholine catabolic process in synaptic cleft	1	2	50	0.476532	0.726826	1	1	1	1	1
CHRNB2; CHRNB4; CHRNA4; KCNMB3; KCND2;	GO:0001508~action potential	5	18	27.7778	0.470331	0.726826	1	1	1	1	1
METTL3; METTL4; NSUN6; FTSJ1;	GO:0001510~RNA methylation	4	19	21.0526	0.678707	0.800969	1	1	1	1	1
TRNAU1AP; SECISBP2L; EEFSEC;	GO:0001514~selenocysteine incorporation	3	7	42.8571	0.30433	0.726826	1	1	1	1	1
PTGES; TBXAS1; PTGS2; PLA2G4A; PNPLA8;	GO:0001516~prostaglandin biosynthetic process	5	16	31.25	0.386798	0.726826	1	1	1	1	1
PAM;	GO:0001519~peptide amidation	1	2	50	0.476532	0.726826	1	1	1	1	1
TRUB2; RPUSD3; RPUSD4; PUS7;	GO:0001522~pseudouridine synthesis	4	6	66.6667	0.110609	0.726826	1	1	1	1	1
AGRN; GPC4; DHRS3; ALDH1A1; APOA1; RBP4; LPL; RBP1; ADH5; SDC1; SDC4; AKR1C3; GPC5; LRP2; AKR1C1; GPC2; RDH12; STRA6; GPC6;	GO:0001523~retinoid metabolic process	19	63	30.1587	0.230558	0.726826	1	1	1	1	1
NRP1; TBX1; NRP2; RAMP1; DYSF; FGF18; HAND1; EGF; FN1; PDGFA; SERPINE1; FGF1; ITGAV; COL4A2; ITGA5; HMOX1; CXCL8; CCL2; ANPEP; PRKCA; NCL; SAT1; EPHA1; CCN2; SHC1; PTGS2; KDR; ACVRL1; ELK3; SYK; LEPR; CCN3; PRKX; PTEN; RHOB; JAG1; CAV1; TNFAIP2; MFGE8; GAB1; AAMP; VEZF1; TGFBI; MED1; ECM1; HIF1A; CYP1B1; ZC3H12A; RASIP1; DAB2IP; VASH1; ADM2; ARHGAP22; PLXDC1; FMNL3; ARHGAP24; NDNF; NRCAM; NOX5; E…	GO:0001525~angiogenesis	90	236	38.1356	0.000192604	0.102798	1	1	0.899513	1	0.984702
MSH4; ICAM1; INHBA; INHBB; KITLG; CTNNA1; FOXL2; SMAD4; DMC1; DMRTA1; KMT2B; PCYT1B;	GO:0001541~ovarian follicle development	12	40	30	0.301185	0.726826	1	1	1	1	1
FOXO3; PGR; ADAMTS1;	GO:0001542~ovulation from ovarian follicle	3	8	37.5	0.362881	0.726826	1	1	1	1	1
FOXO3; GAS2;	GO:0001544~initiation of primordial ovarian follicle growth	2	2	100	0.171738	0.726826	1	1	1	1	1
SRC;	GO:0001545~primary ovarian follicle growth	1	1	100	0.350472	0.726826	1	1	1	1	1
FOXO3; GAS2;	GO:0001547~antral ovarian follicle growth	2	4	50	0.330051	0.726826	1	1	1	1	1
HYAL3;	GO:0001552~ovarian follicle atresia	1	1	100	0.350472	0.726826	1	1	1	1	1
SGPL1; PDGFRA; NR5A1; PTPRN; PLEKHA1;	GO:0001553~luteinization	5	6	83.3333	0.044833	0.726826	1	1	1	1	1
CASP3;	GO:0001554~luteolysis	1	4	25	0.660012	0.78538	1	1	1	1	1
FOXL2;	GO:0001555~oocyte growth	1	3	33.3333	0.57813	0.76092	1	1	1	1	1
FOXO3; CDC25B; PTK2B; DMC1; TUBB8; PDE3A;	GO:0001556~oocyte maturation	6	20	30	0.392271	0.726826	1	1	1	1	1
URI1; MELTF; IGFBP3; IGFBP5; AGTR1; NRG3; DDR1; SPOCK1; CAMK2D; KIF14; IGFBP7; RASGRP2; LMX1A; IGFBPL1; CLSTN3; IL17RB; ATAD3A; PLCE1; MUC12; EPB41L3; LAMTOR2;	GO:0001558~regulation of cell growth	21	69	30.4348	0.206187	0.726826	1	1	1	1	1
TBX1; DLX3; ALDH1A2; AHR; TGFBR2; MDM2; RAPGEF1; MIB1; CDX2; STRA6; ANTXR1; RAPGEF2; BMPR2;	GO:0001568~blood vessel development	13	42	30.9524	0.259663	0.726826	1	1	1	1	1
NRP1; SEMA3E; COL4A1; ENG; KDR; TGFBR2; FGF8; ACVR1; GNA13; SHH; SFRP2; TBX20; PLXND1;	GO:0001569~branching involved in blood vessel morphogenesis	13	29	44.8276	0.0503429	0.726826	1	1	1	1	1
TBXT; SGPL1; TGFB1; ITGAV; JUNB; ENG; TNNI3; RASA1; ITGB8; EPHA2; ADM; KDR; TGFBR2; YAP1; NKX2-5; CAV1; CUL7; SHH; NTRK2; RASIP1; HDAC7; GLMN; QKI; HEG1; TBX20; TGFBR3L;	GO:0001570~vasculogenesis	26	62	41.9355	0.0145066	0.726826	1	1	1	1	1
ITGB8;	GO:0001573~ganglioside metabolic process	1	2	50	0.476532	0.726826	1	1	1	1	1
B3GALT4; ST8SIA6; ST8SIA2; ST6GALNAC4;	GO:0001574~ganglioside biosynthetic process	4	11	36.3636	0.329637	0.726826	1	1	1	1	1
A4GALT;	GO:0001576~globoside biosynthetic process	1	1	100	0.350472	0.726826	1	1	1	1	1
CCDC66; TPPP; MAP2; CLIP1; TRIM46; GAS2L2; MARK4; GAS2L1; CCSER2; SPAST; MTCL1; NCKAP5;	GO:0001578~microtubule bundle formation	12	32	37.5	0.130732	0.726826	1	1	1	1	1
CCN1; SNAI2; SHOX2; RSL1D1; UFL1; CAT; ALPL; BMP2; BMP4; BMP3; VCAN; JUNB; IGFBP3; NF1; IGFBP5; TNC; LOX; EPHA2; PHB; HIRA; GDF10; SOX8; RPS15; TPM4; CLTC; RUNX2; CBFB; FHL2; GPNMB; ALYREF; TP53INP2; SFRP1; MYBBP1A; LGR4; WWTR1; CHRD; WWOX; ITGA11; SPP1;	GO:0001649~osteoblast differentiation	39	106	36.7925	0.0172176	0.726826	1	1	1	1	1
SCO2; SIX3; RBP4; FOXE3; HIPK1; CPAMD8; RAB18; MEIS3; PBX4; PBX2;	GO:0001654~eye development	10	44	22.7273	0.619838	0.78538	1	1	1	1	1
LHX1; PAX2; OSR1;	GO:0001655~urogenital system development	3	12	25	0.579432	0.76092	1	1	1	1	1
HOXC11; GDF11; GLI3; NF1; FBN1; ITGA8; FGF8; SHH; NIPBL; NKX3-1; ROBO2;	GO:0001656~metanephros development	11	29	37.931	0.13766	0.726826	1	1	1	1	1
SMAD7; CRLF1; GDF11; CAT; BMP4; EPCAM; SDC1; BDNF; SDC4; LHX1; SIM1; SMAD3; SMAD2; NPNT; SFRP1; OSR1; SMAD5; ROBO2;	GO:0001657~ureteric bud development	18	37	48.6486	0.0133951	0.726826	1	1	1	1	1
MYC; GLI3; BMP2; BMP4; SOX9; LHX1; FGF8; WNT4; PAX2; SMAD4; PTCH1; SHH; NPNT; FAT4; ADAMTS16; DCHS1; WNT6;	GO:0001658~branching involved in ureteric bud morphogenesis	17	42	40.4762	0.0528768	0.726826	1	1	1	1	1
DRD1; STAT3; ACADVL; PPARGC1A;	GO:0001659~temperature homeostasis	4	20	20	0.712294	0.816654	1	1	1	1	1
CHRNB2; DRD1;	GO:0001661~conditioned taste aversion	2	5	40	0.406894	0.726826	1	1	1	1	1
DEAF1; DRD1; BDNF; HTR2C; GRIK2; GRM7; NEUROD2; LYPD1; ALS2; NR2E1;	GO:0001662~behavioral fear response	10	32	31.25	0.2894	0.726826	1	1	1	1	1
WTIP; APAF1; CLDN3; ACTN4; LDHA; PLAU; LTA; MT-ND4; CAT; ATP1B1; THBS1; BMP2; ETS1; ITGA2; CAPN2; CHRNB2; EGR1; PAM; NF1; RYR1; CD24; PKLR; ADM; ACVRL1; TGFBR2; CASP3; CHRNA4; CDKN1B; CXCL12; HK2; UCP2; HSD11B2; SMAD3; CAV1; EP300; PRKAA1; SMAD4; PTK2B; ITPR2; HIF1A; PLEKHN1; CYGB; EPAS1; CITED2; DDIT4; VEGFC;	GO:0001666~response to hypoxia	46	163	28.2209	0.191529	0.726826	1	1	1	1	1
PAFAH1B1; CAP1; CENPV; WASF2; SGPL1;	GO:0001667~ameboidal-type cell migration	5	7	71.4286	0.0648842	0.726826	1	1	1	1	1
SPINK2; PAFAH1B1; AGFG1; ACRBP; KNL1; NECTIN2;	GO:0001675~acrosome assembly	6	18	33.3333	0.316651	0.726826	1	1	1	1	1
ACSL4; PAM; ACSL1; CPT1A; ACOT4; ACAD9; PNPLA3; SLC27A5;	GO:0001676~long-chain fatty acid metabolic process	8	22	36.3636	0.213449	0.726826	1	1	1	1	1
NGFR; PIK3R1; NR1H4; PPARGC1A; KLF15; HK2;	GO:0001678~cellular glucose homeostasis	6	20	30	0.392271	0.726826	1	1	1	1	1
POP7; RPP14; POP4; POP1; RPP25;	GO:0001682~tRNA 5'-leader removal	5	13	38.4615	0.261487	0.726826	1	1	1	1	1
CCKBR; SNX10;	GO:0001696~gastric acid secretion	2	7	28.5714	0.5457	0.76092	1	1	1	1	1
HRH2;	GO:0001697~histamine-induced gastric acid secretion	1	1	100	0.350472	0.726826	1	1	1	1	1
HRH2;	GO:0001698~gastrin-induced gastric acid secretion	1	1	100	0.350472	0.726826	1	1	1	1	1
ADAM10; KDM6A; SCO2; LMX1B; ZFAND5; MT-ND4; ITGB1; GLI3; AR; BMP2; FOSL1; PDGFRA; RXRA; GATA3; BMPR1A; ACVR1B; TGFBR1; ACVRL1; TGFBR2; LIG4; WNT7B; SOX8; UBE2B; SMAD3; ATP11A; NOTCH2; ACVR1; SMAD4; PTCH1; ENDOG; GNA13; DSC3; SMAD2; MAN2A1; ZNF568; SH3PXD2A; MIB1; WDTC1; GATA6; ALS2; INPP5K; CELF4; EPB41L5; POLG2; KIDINS220; HEG1; MAFF; B9D1; CHTOP; KLF2; SLC30A1;	GO:0001701~in utero embryonic development	51	203	25.1232	0.417655	0.726826	1	1	1	1	1
LHX1; ACVR1; SMAD4; FRS2; CHRD; LRP5L; LRP6;	GO:0001702~gastrulation with mouth forming second	7	17	41.1765	0.168651	0.726826	1	1	1	1	1
ATOH8;	GO:0001704~formation of primary germ layer	1	3	33.3333	0.57813	0.76092	1	1	1	1	1
LHX1;	GO:0001705~ectoderm formation	1	1	100	0.350472	0.726826	1	1	1	1	1
LHX1; SMAD2; TBX20; DUSP5; DUSP1; DUSP4;	GO:0001706~endoderm formation	6	12	50	0.118733	0.726826	1	1	1	1	1
TLX2; HAND1; PRKAR1A; BMPR1A; WNT3; SMAD3; ACVR1; BMPR2; SMAD2; SCX; TWSG1; CHRD; TBXT; MESP2;	GO:0001707~mesoderm formation	14	32	43.75	0.0493909	0.726826	1	1	1	1	1
TBX1; ITGB1; SOX9; SHH; CDON; FOXA2; APC2; TBX18; TBXT; TBX4; TBX20;	GO:0001708~cell fate specification	11	34	32.3529	0.245767	0.726826	1	1	1	1	1
HOXA2; GATA3; JAG1; PAX2; NOTCH2; PTCH1; PROX1; EBF2;	GO:0001709~cell fate determination	8	17	47.0588	0.0948164	0.726826	1	1	1	1	1
HNF1B;	GO:0001714~endodermal cell fate specification	1	5	20	0.726004	0.816654	1	1	1	1	1
MCTS1;	GO:0001731~formation of translation preinitiation complex	1	11	9.09091	0.924952	0.945571	1	1	1	1	1
EIF3CL; EIF3E; EIF3I;	GO:0001732~formation of cytoplasmic translation initiation complex	3	16	18.75	0.743202	0.83188	1	1	1	1	1
EXOC5; GRHL3; CPLANE1; PTK7;	GO:0001736~establishment of planar polarity	4	14	28.5714	0.473258	0.726826	1	1	1	1	1
LAMA3;	GO:0001738~morphogenesis of a polarized epithelium	1	6	16.6667	0.779189	0.846791	1	1	1	1	1
STAT3; NKD1;	GO:0001754~eye photoreceptor cell differentiation	2	3	66.6667	0.2506	0.726826	1	1	1	1	1
TBX1; ZEB2; KITLG; EDNRB; SOX8; ACVR1; ERBB4; SHH; HIF1A; OVOL2; SEMA3A; SEMA3C; SEMA3D; SEMA6B; SEMA3G; SEMA4G; SEMA4A; SEMA3E; SEMA5A; SEMA6D; SEMA5B;	GO:0001755~neural crest cell migration	21	46	45.6522	0.0134386	0.726826	1	1	1	1	1
ZEB2; PLXNA2; BMPR1A; SMAD3; ROR2; EP300; RIPPLY2; MIB1; ABI1; POGLUT1; NKX3-1; SEMA3C; HES7; TBX18; TBXT;	GO:0001756~somitogenesis	15	44	34.0909	0.157052	0.726826	1	1	1	1	1
COBL; MEOX1;	GO:0001757~somite specification	2	5	40	0.406894	0.726826	1	1	1	1	1
HOXC11; FGF1; FGF8; FRS2;	GO:0001759~organ induction	4	10	40	0.281521	0.726826	1	1	1	1	1
PRDM1; COL13A1;	GO:0001763~morphogenesis of a branching structure	2	8	25	0.606043	0.778609	1	1	1	1	1
FEZF1; MATN2; ASTN1; NRP1; DCLK1; TLX3; GFRA3; CDKL5; NTN1; GATA3; ITGA3; AXL; PAFAH1B1; CXCL12; NKX6-1; CDK5; SPOCK1; CDK5R2; SEMA3A; NTRK3; NTRK2; KIAA0319; TRIM46; SH3RF1; MDGA1; DNER; NDNF; NRCAM; ATOH1; FGF13; USP9X; PHOX2B; TUBB2B; CELSR2; DDIT4; CELSR3; DCDC2; TBX20; RAPGEF2; LRP12; ASTN2;	GO:0001764~neuron migration	41	110	37.2727	0.0126956	0.726826	1	1	1	1	1
FLOT2; RFTN1;	GO:0001765~membrane raft assembly	2	6	33.3333	0.479148	0.726826	1	1	1	1	1
MAL;	GO:0001766~membrane raft polarization	1	3	33.3333	0.57813	0.76092	1	1	1	1	1
MSN; CD6; DOCK8;	GO:0001771~immunological synapse formation	3	12	25	0.579432	0.76092	1	1	1	1	1
HMGB1;	GO:0001773~myeloid dendritic cell activation	1	3	33.3333	0.57813	0.76092	1	1	1	1	1
TLR3; JAK2; TNF; APP; CLU; CX3CL1;	GO:0001774~microglial cell activation	6	28	21.4286	0.669978	0.792973	1	1	1	1	1
PDGFA; PDGFRA; CD24;	GO:0001775~cell activation	3	10	30	0.47634	0.726826	1	1	1	1	1
FLT3;	GO:0001776~leukocyte homeostasis	1	3	33.3333	0.57813	0.76092	1	1	1	1	1
RAB3A; CAV3; TRIM72; SYTL4; SYT11; MYOF; DYSF; FER1L5;	GO:0001778~plasma membrane repair	8	13	61.5385	0.0365614	0.726826	1	1	1	1	1
TUSC2; TOX; AXL;	GO:0001779~natural killer cell differentiation	3	12	25	0.579432	0.76092	1	1	1	1	1
ANXA1; SH2B3;	GO:0001780~neutrophil homeostasis	2	5	40	0.406894	0.726826	1	1	1	1	1
CASP3; DOCK10; TNFRSF13C;	GO:0001782~B cell homeostasis	3	21	14.2857	0.871647	0.909404	1	1	1	1	1
TRAF3IP2; TNFRSF21; BCL10;	GO:0001783~B cell apoptotic process	3	8	37.5	0.362881	0.726826	1	1	1	1	1
ELF4;	GO:0001787~natural killer cell proliferation	1	1	100	0.350472	0.726826	1	1	1	1	1
C3;	GO:0001798~positive regulation of type IIa hypersensitivity	1	2	50	0.476532	0.726826	1	1	1	1	1
GATA3;	GO:0001806~type IV hypersensitivity	1	1	100	0.350472	0.726826	1	1	1	1	1
IL20RB;	GO:0001808~negative regulation of type IV hypersensitivity	1	1	100	0.350472	0.726826	1	1	1	1	1
RASGRP1; PTAFR; PLA2R1; S1PR3; IRAK4; NFATC1; NFATC2; CD226;	GO:0001816~cytokine production	8	27	29.6296	0.3662	0.726826	1	1	1	1	1
ELF1; IQGAP1; LITAF; F11R; BTNL9; BTN1A1; BTN3A1; BCL6B; BTN2A2;	GO:0001817~regulation of cytokine production	9	34	26.4706	0.460394	0.726826	1	1	1	1	1
ATP2B1; GPNMB; TWSG1; NPTN;	GO:0001818~negative regulation of cytokine production	4	13	30.7692	0.426198	0.726826	1	1	1	1	1
CCDC88B; TNF; ADRA2A; EIF2AK2; IFI16; NFAM1; PELI1; AGPAT1; IL15;	GO:0001819~positive regulation of cytokine production	9	26	34.6154	0.22635	0.726826	1	1	1	1	1
APAF1; OVOL1; LRP4; ALDH1A2; SGPL1; WDPCP; CA2; BMP4; ACE; HPGD; GATA3; AGTR1; HNF1B; SOX11; TGFBR1; SERPINF1; LHX1; RIDA; ITGA8; WNT4; HYAL2; ARID5B; TNS2; RRM2B; SULF1; TSC1; PROX1; PCSK5; STRA6; CPLANE1; SIX2; C1GALT1; ADAMTS1;	GO:0001822~kidney development	33	95	34.7368	0.0465794	0.726826	1	1	1	1	1
BMP4; GATA3; FGF8; PAX2; OSR1;	GO:0001823~mesonephros development	5	11	45.4545	0.184211	0.726826	1	1	1	1	1
ETV2; HAND1; CAPN2; TGFBR1; PSMC4; EMG1;	GO:0001824~blastocyst development	6	19	31.5789	0.35432	0.726826	1	1	1	1	1
MFNG; FURIN; SKIL; GABPA; WDR74; RTN4;	GO:0001825~blastocyst formation	6	18	33.3333	0.316651	0.726826	1	1	1	1	1
HNF1B;	GO:0001826~inner cell mass cell differentiation	1	4	25	0.660012	0.78538	1	1	1	1	1
HAND1; JUNB; CDX2; HOPX;	GO:0001829~trophectodermal cell differentiation	4	13	30.7692	0.426198	0.726826	1	1	1	1	1
SALL4;	GO:0001833~inner cell mass cell proliferation	1	13	7.69231	0.951265	0.96554	1	1	1	1	1
ACVR1C;	GO:0001834~trophectodermal cell proliferation	1	2	50	0.476532	0.726826	1	1	1	1	1
FBLL1; NDUFA2; SLC35E2B; ST8SIA6; PLPP4; SLC25A34; CMTM3; SMIM14; ZFP14; C6orf141;	GO:0001835~blastocyst hatching	10	29	34.4828	0.212114	0.726826	1	1	1	1	1
CLU; SFN; PMAIP1; BOK;	GO:0001836~release of cytochrome c from mitochondria	4	22	18.1818	0.771559	0.846791	1	1	1	1	1
SNAI2; TGFB1; BMP2; S100A4; TGFBR1; SOX9; HMGA2; WNT4; CUL7; HIF1A; DLG5; HNRNPAB; EPB41L5; TGFBR3L; ENG;	GO:0001837~epithelial to mesenchymal transition	15	43	34.8837	0.141112	0.726826	1	1	1	1	1
WNT4;	GO:0001838~embryonic epithelial tube formation	1	2	50	0.476532	0.726826	1	1	1	1	1
TBXT; FGF8; EPB41L5;	GO:0001839~neural plate morphogenesis	3	4	75	0.137945	0.726826	1	1	1	1	1
SOX11; MIB1;	GO:0001841~neural tube formation	2	7	28.5714	0.5457	0.76092	1	1	1	1	1
OVOL2;	GO:0001842~neural fold formation	1	3	33.3333	0.57813	0.76092	1	1	1	1	1
APAF1; PLXNB2; TBXT; KDM6A; SPINT1; SPINT2; LIAS; ZEB2; FZD6; COBL; DEAF1; BCL10; TGFB1; MTHFD1; BMP4; SDC4; ADM; LHX2; RPS7; LRP2; PAX2; PTCH1; TRIM71; MTHFD1L; GRHL3; SHROOM3; TSC1; GLMN; MED12; PRICKLE1; ARHGAP35; IFT172; SALL4; ST14; LRP6;	GO:0001843~neural tube closure	35	78	44.8718	0.00220789	0.437109	1	1	1	1	1
PMAIP1; BMF;	GO:0001844~protein insertion into mitochondrial membrane involved in apoptotic signaling pathway	2	6	33.3333	0.479148	0.726826	1	1	1	1	1
SRPX;	GO:0001845~phagolysosome assembly	1	4	25	0.660012	0.78538	1	1	1	1	1
ZBTB7B; PSAP;	GO:0001865~NK T cell differentiation	2	3	66.6667	0.2506	0.726826	1	1	1	1	1
IL15; ELF4;	GO:0001866~NK T cell proliferation	2	2	100	0.171738	0.726826	1	1	1	1	1
MASP2; COLEC11;	GO:0001867~complement activation, lectin pathway	2	10	20	0.707983	0.816654	1	1	1	1	1
SERPING1;	GO:0001869~negative regulation of complement activation, lectin pathway	1	2	50	0.476532	0.726826	1	1	1	1	1
BMPR1A; AMHR2; SMAD5;	GO:0001880~Mullerian duct regression	3	4	75	0.137945	0.726826	1	1	1	1	1
NSG1; LMTK2; ALS2; PLEKHJ1;	GO:0001881~receptor recycling	4	11	36.3636	0.329637	0.726826	1	1	1	1	1
VEZF1;	GO:0001885~endothelial cell development	1	3	33.3333	0.57813	0.76092	1	1	1	1	1
MET; STC1; HEG1; CLIC4; COL22A1;	GO:0001886~endothelial cell morphogenesis	5	14	35.7143	0.30258	0.726826	1	1	1	1	1
MAT1A; SELENOP;	GO:0001887~selenium compound metabolic process	2	5	40	0.406894	0.726826	1	1	1	1	1
COBL; PHF2; ALDH1A2; KRAS; QDPR; IGF2R; PTN; NF1; CEBPA; CEBPG; WNT4; SMAD3; HMGCS1; RELA; FPGS; DBP; BAAT; HNRNPD; HLX; ARID5B; MED1; MAN2A1; LSR; PROX1; GATA6; CITED2; RHBDD3; MET;	GO:0001889~liver development	28	74	37.8378	0.0303394	0.726826	1	1	1	1	1
ETV2; DLX3; CDKN1B; CUL7; E2F7; ADAM19; PLAC1; PHLDA2;	GO:0001890~placenta development	8	37	21.6216	0.667596	0.792016	1	1	1	1	1
ESRRB; EGFR; PDGFB; CEBPA; MED1; HIF1A; EPAS1;	GO:0001892~embryonic placenta development	7	20	35	0.259725	0.726826	1	1	1	1	1
PRDM1; RXRA; BMPR2;	GO:0001893~maternal placenta development	3	11	27.2727	0.529473	0.76092	1	1	1	1	1
RB1; CD34; CCN2; YAP1; SOX9; TRIM32; SCX; TP53INP2; P2RX4; WWTR1;	GO:0001894~tissue homeostasis	10	21	47.619	0.0627336	0.726826	1	1	1	1	1
CCDC66; CDH3; POC1B; AIPL1;	GO:0001895~retina homeostasis	4	41	9.7561	0.983827	0.990539	1	1	1	1	1
ICAM1;	GO:0001910~regulation of leukocyte mediated cytotoxicity	1	1	100	0.350472	0.726826	1	1	1	1	1
TSTA3; CADM1;	GO:0001913~T cell mediated cytotoxicity	2	11	18.1818	0.7501	0.835178	1	1	1	1	1
STX7; XCL1; HLA-C;	GO:0001916~positive regulation of T cell mediated cytotoxicity	3	25	12	0.929543	0.949547	1	1	1	1	1
CHMP5;	GO:0001919~regulation of receptor recycling	1	5	20	0.726004	0.816654	1	1	1	1	1
OPTN;	GO:0001920~negative regulation of receptor recycling	1	4	25	0.660012	0.78538	1	1	1	1	1
EPS15; NSG1; BVES; INPP5F;	GO:0001921~positive regulation of receptor recycling	4	14	28.5714	0.473258	0.726826	1	1	1	1	1
TNFAIP3; HIF1A;	GO:0001922~B-1 B cell homeostasis	2	3	66.6667	0.2506	0.726826	1	1	1	1	1
MALT1;	GO:0001923~B-1 B cell differentiation	1	2	50	0.476532	0.726826	1	1	1	1	1
RALB;	GO:0001928~regulation of exocyst assembly	1	1	100	0.350472	0.726826	1	1	1	1	1
PLXNB2; APOA1; FN1; DRD1; ITPKB; LOX; GJC2; CADM4; CELSR3; FNIP2;	GO:0001932~regulation of protein phosphorylation	10	44	22.7273	0.619838	0.78538	1	1	1	1	1
CTDSP2; CTDSPL; PRKN; LRP6; TGFB1; PRNP; IGFBP3; FBLN1; PTEN; SIRPA; PTPN13; NNT; NTRK3; OCLN; ZC3H12A; LRRK2; DAB2IP; PRR5L; PAQR3; CD109; PID1; CADM4; MICAL1; C9orf72; MYADM; SH3GL2; INPP5K; WWTR1; IBTK; PPARGC1A;	GO:0001933~negative regulation of protein phosphorylation	30	71	42.2535	0.00843473	0.726826	1	1	1	1	1
IRGM; CCN1; CLDN3; TBX1; ROCK2; RASGRP1; EGFR; C3; KRAS; TGFB1; TNF; HLA-DRB1; ERBB2; NTRK1; APP; INSR; RALB; BMP2; BMP4; ENG; CCND1; EDNRB; FAS; CD40; AKT2; KDR; THPO; P2RY1; LEPR; SOX9; HSPA2; RACK1; DAB2; GPNMB; ERBB4; EPHA7; NTRK3; NTRK2; LRRK2; PRR5L; IL34; MAVS; PROM2; CLIP3; FAXDC2; FAM20A; NKX3-1; SLCO3A1; FZD1; LIMCH1; NPTN; VEGFC;	GO:0001934~positive regulation of protein phosphorylation	52	161	32.2981	0.0412889	0.726826	1	1	1	1	1
APOA1; HMOX1; CD34; PRKX; BMPR2; NOX5;	GO:0001935~endothelial cell proliferation	6	16	37.5	0.243725	0.726826	1	1	1	1	1
FGF18; ALDH1A2; FUT1; ACVRL1;	GO:0001936~regulation of endothelial cell proliferation	4	8	50	0.18985	0.726826	1	1	1	1	1
TNF; THBS1; SPARC; ALOX5; NF1; PTPRM; TGFBR1; ACVRL1; STAT1; CAV2; CAV1; VASH1; SULF1; ATOH8; ATP5IF1;	GO:0001937~negative regulation of endothelial cell proliferation	15	31	48.3871	0.0235693	0.726826	1	1	1	1	1
NRP1; NRP2; DYSF; PDGFB; BMP2; BMP4; F3; PRKCA; NF1; KDR; TGFBR1; ACVRL1; STAT5A; CXCL12; CAV2; CDH13; EGR3; SEMA5A; BMPR2; ECM1; HIF1A; RICTOR; PROX1; PRKD2; PLXNB3; AKT3; VEGFC;	GO:0001938~positive regulation of endothelial cell proliferation	27	73	36.9863	0.0400703	0.726826	1	1	1	1	1
FZD6; LRP4; LGR5; EGFR; PDGFA; INHBA; ACVR1B; SOX9; LHX2; RELA; CD109; ZDHHC21; APCDD1; LGR4; WNT10A; SOX21;	GO:0001942~hair follicle development	16	37	43.2432	0.0400299	0.726826	1	1	1	1	1
ZFAND5; B9D1; BMPR2;	GO:0001944~vasculature development	3	16	18.75	0.743202	0.83188	1	1	1	1	1
TBX1; SYK; EFNB2; HEG1;	GO:0001945~lymph vessel development	4	7	57.1429	0.148195	0.726826	1	1	1	1	1
ACVRL1; BMPR2; CCBE1; PDPN; PROX1;	GO:0001946~lymphangiogenesis	5	11	45.4545	0.184211	0.726826	1	1	1	1	1
ZIC3; FOXH1; MICAL2; HAND1; ENG; TGFBR2; NKX2-5; FGF8; SMAD3; NOTCH2; SHH; HIF1A; CCDC40; MIB1; DNAAF1; FOXN4; OVOL2; IFT172; TBX20;	GO:0001947~heart looping	19	63	30.1587	0.230558	0.726826	1	1	1	1	1
FA2H;	GO:0001949~sebaceous gland cell differentiation	1	1	100	0.350472	0.726826	1	1	1	1	1
NF1; DDR1; TSC1;	GO:0001952~regulation of cell-matrix adhesion	3	12	25	0.579432	0.76092	1	1	1	1	1
CASK; SEMA3E; THBS1; RASA1; NF1; PIK3R1; JAG1; ACER2;	GO:0001953~negative regulation of cell-matrix adhesion	8	19	42.1053	0.13665	0.726826	1	1	1	1	1
CSF1; JUP; FUT1; EPHA1; UTRN; CDH13; CX3CL1; CDK6; PTK2B; SKAP1; SFRP1; NINJ1; FERMT1; PLEKHA2;	GO:0001954~positive regulation of cell-matrix adhesion	14	27	51.8519	0.0188072	0.726826	1	1	1	1	1
LYL1; S1PR1; ACVRL1;	GO:0001955~blood vessel maturation	3	8	37.5	0.362881	0.726826	1	1	1	1	1
UNC13A;	GO:0001956~positive regulation of neurotransmitter secretion	1	6	16.6667	0.779189	0.846791	1	1	1	1	1
FGF18;	GO:0001957~intramembranous ossification	1	6	16.6667	0.779189	0.846791	1	1	1	1	1
FGF18; ALPL; BMP4; FGFR3; MMP13; MMP16; NAB1; RUNX2; COL13A1; SCX; PHOSPHO1; CSGALNACT1;	GO:0001958~endochondral ossification	12	29	41.3793	0.085143	0.726826	1	1	1	1	1
CD24; ELF1; LIFR; RUNX1; CBFB;	GO:0001959~regulation of cytokine-mediated signaling pathway	5	8	62.5	0.0891273	0.726826	1	1	1	1	1
CAV1; ECM1; SIGIRR; PXDN; IRAK3;	GO:0001960~negative regulation of cytokine-mediated signaling pathway	5	8	62.5	0.0891273	0.726826	1	1	1	1	1
AXL; PAFAH1B1; TRIM44; AGPAT1;	GO:0001961~positive regulation of cytokine-mediated signaling pathway	4	10	40	0.281521	0.726826	1	1	1	1	1
DRD1; CDK5;	GO:0001963~synaptic transmission, dopaminergic	2	11	18.1818	0.7501	0.835178	1	1	1	1	1
GRIN2D; PRKN; KCNH1; UCN; GRIN2A; CSMD1; NPAS1;	GO:0001964~startle response	7	13	53.8462	0.0757392	0.726826	1	1	1	1	1
EP300;	GO:0001966~thigmotaxis	1	2	50	0.476532	0.726826	1	1	1	1	1
HELT; GLS; APP; POU4F1; DACH1;	GO:0001967~suckling behavior	5	13	38.4615	0.261487	0.726826	1	1	1	1	1
C3;	GO:0001970~positive regulation of activation of membrane attack complex	1	2	50	0.476532	0.726826	1	1	1	1	1
ADCY5; P2RY1;	GO:0001973~G protein-coupled adenosine receptor signaling pathway	2	9	22.2222	0.660079	0.78538	1	1	1	1	1
ACE; LIF; AXL; ACVRL1; FGF8; JAG1; CRB1; MDM2; BMPR2; EPAS1; SEMA3C;	GO:0001974~blood vessel remodeling	11	32	34.375	0.199163	0.726826	1	1	1	1	1
RGS9; ICAM1; DRD1; RGS2; GRIN2A; PPP1R1B; RGS17;	GO:0001975~response to amphetamine	7	33	21.2121	0.681821	0.803942	1	1	1	1	1
TNNI3;	GO:0001980~regulation of systemic arterial blood pressure by ischemic conditions	1	1	100	0.350472	0.726826	1	1	1	1	1
AVPR1A; AVPR1B;	GO:0001992~regulation of systemic arterial blood pressure by vasopressin	2	5	40	0.406894	0.726826	1	1	1	1	1
ADRA1B;	GO:0001996~positive regulation of heart rate by epinephrine-norepinephrine	1	4	25	0.660012	0.78538	1	1	1	1	1
PCSK5;	GO:0002001~renin secretion into blood stream	1	2	50	0.476532	0.726826	1	1	1	1	1
ATP6AP2; ACE; CTSZ;	GO:0002003~angiotensin maturation	3	12	25	0.579432	0.76092	1	1	1	1	1
CA2; VCL; RIPK4; TBX4; SOX9; SOX8;	GO:0002009~morphogenesis of an epithelium	6	18	33.3333	0.316651	0.726826	1	1	1	1	1
HOXB2; JAG1; NOTCH2; ARHGAP12; MPP5;	GO:0002011~morphogenesis of an epithelial sheet	5	10	50	0.149204	0.726826	1	1	1	1	1
HSD11B2;	GO:0002017~regulation of blood volume by renal aldosterone	1	2	50	0.476532	0.726826	1	1	1	1	1
AGTR1;	GO:0002018~renin-angiotensin regulation of aldosterone production	1	4	25	0.660012	0.78538	1	1	1	1	1
ACE;	GO:0002019~regulation of renal output by angiotensin	1	2	50	0.476532	0.726826	1	1	1	1	1
ACVR1C; PPARGC1A; PCSK1N;	GO:0002021~response to dietary excess	3	10	30	0.47634	0.726826	1	1	1	1	1
ADRB2; UCP1; BMP8A; APPL2; SORL1;	GO:0002024~diet induced thermogenesis	5	12	41.6667	0.221834	0.726826	1	1	1	1	1
ADRB2;	GO:0002025~norepinephrine-epinephrine-mediated vasodilation involved in regulation of systemic arterial blood pressure	1	4	25	0.660012	0.78538	1	1	1	1	1
CHGA; SLC8A1; ADM; CAMK2D; APLN;	GO:0002026~regulation of the force of heart contraction	5	17	29.4118	0.428878	0.726826	1	1	1	1	1
DMD; SLC8A1; CAV3; MDM2; PDE4D; SEMA3A; BVES; EPAS1; RANGRF; HCN4;	GO:0002027~regulation of heart rate	10	31	32.2581	0.262744	0.726826	1	1	1	1	1
ADRB2; SLC8A1; P2RX4; WNK1; NKAIN1; NKAIN2;	GO:0002028~regulation of sodium ion transport	6	18	33.3333	0.316651	0.726826	1	1	1	1	1
ADM;	GO:0002031~G protein-coupled receptor internalization	1	13	7.69231	0.951265	0.96554	1	1	1	1	1
ADRB2;	GO:0002032~desensitization of G protein-coupled receptor signaling pathway by arrestin	1	3	33.3333	0.57813	0.76092	1	1	1	1	1
SERPINF2; AGTR1;	GO:0002034~regulation of blood vessel diameter by renin-angiotensin	2	3	66.6667	0.2506	0.726826	1	1	1	1	1
NRP1; SEMA3E; THBS1; ENG; CDH13; PTK2B; CCBE1; E2F7; OTULIN; ESM1; PARVA; VEGFC;	GO:0002040~sprouting angiogenesis	12	31	38.7097	0.114265	0.726826	1	1	1	1	1
CCN1;	GO:0002041~intussusceptive angiogenesis	1	1	100	0.350472	0.726826	1	1	1	1	1
NRP1; GREM1; ITGB1; KDR; EFNB2; EGR3;	GO:0002042~cell migration involved in sprouting angiogenesis	6	21	28.5714	0.430141	0.726826	1	1	1	1	1
BMP4; EPHA2; ACVRL1; SEMA5A;	GO:0002043~blood vessel endothelial cell proliferation involved in sprouting angiogenesis	4	7	57.1429	0.148195	0.726826	1	1	1	1	1
RUNX2; SMAD5;	GO:0002051~osteoblast fate commitment	2	4	50	0.330051	0.726826	1	1	1	1	1
GLI3; VEGFC; CX3CL1; SHH; HIF1A; OTP; SMARCD3; DCT;	GO:0002052~positive regulation of neuroblast proliferation	8	23	34.7826	0.242112	0.726826	1	1	1	1	1
TBX1; SHOX2; MYC; PDGFA; BMPR1A; TGFBR2; STAT1; SOX9; CHRD; IRS2;	GO:0002053~positive regulation of mesenchymal cell proliferation	10	23	43.4783	0.0908401	0.726826	1	1	1	1	1
NFIB; WNT10B; TGFB1; BMP2; BMP4; FGFR3; BMPR1A; SOX9; CCN3; HMGA2; TGFBI; SCX; OSR1; SNX19; SIX2; RUNX2; RUNX3; RUNX1;	GO:0002062~chondrocyte differentiation	18	39	46.1538	0.0195387	0.726826	1	1	1	1	1
SHOX2; FGF18; ACAN; COMP; BMPR2; RUNX2; ECM1; SULF1; SFRP2; EIF2AK3;	GO:0002063~chondrocyte development	10	17	58.8235	0.0249818	0.726826	1	1	1	1	1
B4GALT1; HYDIN; SHROOM3;	GO:0002064~epithelial cell development	3	12	25	0.579432	0.76092	1	1	1	1	1
IL31RA;	GO:0002067~glandular epithelial cell differentiation	1	1	100	0.350472	0.726826	1	1	1	1	1
SIX3; PGR; TFCP2L1;	GO:0002070~epithelial cell maturation	3	5	60	0.190131	0.726826	1	1	1	1	1
ALDH1A3; PAX2;	GO:0002072~optic cup morphogenesis involved in camera-type eye development	2	2	100	0.171738	0.726826	1	1	1	1	1
MYOM2; FOXL2; MYH15;	GO:0002074~extraocular skeletal muscle development	3	4	75	0.137945	0.726826	1	1	1	1	1
HOXA2; SMAD3; RUNX2; SHH; LRP5L; PTHLH;	GO:0002076~osteoblast development	6	19	31.5789	0.35432	0.726826	1	1	1	1	1
ABHD13;	GO:0002084~protein depalmitoylation	1	9	11.1111	0.884436	0.916971	1	1	1	1	1
TNNC1;	GO:0002086~diaphragm contraction	1	2	50	0.476532	0.726826	1	1	1	1	1
TLX3; GLS; NLGN1; PHOX2B;	GO:0002087~regulation of respiratory gaseous exchange by nervous system process	4	13	30.7692	0.426198	0.726826	1	1	1	1	1
SIX3; CRYGD; GATA3; TGFBR1; TGFBR2; FOXE3; MED1; CDON; PROX1; NHS; CRYBB3;	GO:0002088~lens development in camera-type eye	11	41	26.8293	0.429185	0.726826	1	1	1	1	1
SOX11; SHROOM2; TDRD7;	GO:0002089~lens morphogenesis in camera-type eye	3	12	25	0.579432	0.76092	1	1	1	1	1
SH3GL2;	GO:0002090~regulation of receptor internalization	1	6	16.6667	0.779189	0.846791	1	1	1	1	1
SDCBP; LRRTM2; WDR54;	GO:0002091~negative regulation of receptor internalization	3	11	27.2727	0.529473	0.76092	1	1	1	1	1
GREM1; EGF; INSR; PLCG2; NTF3; SYK; SFRP4; SCYL2; ATAD1; TBC1D5;	GO:0002092~positive regulation of receptor internalization	10	24	41.6667	0.107308	0.726826	1	1	1	1	1
WDPCP;	GO:0002093~auditory receptor cell morphogenesis	1	2	50	0.476532	0.726826	1	1	1	1	1
ELP6; CTU2; GTPBP3;	GO:0002098~tRNA wobble uridine modification	3	16	18.75	0.743202	0.83188	1	1	1	1	1
ADAT2;	GO:0002100~tRNA wobble adenosine to inosine editing	1	2	50	0.476532	0.726826	1	1	1	1	1
STIM1;	GO:0002115~store-operated calcium entry	1	8	12.5	0.856596	0.896004	1	1	1	1	1
NR2E1;	GO:0002118~aggressive behavior	1	2	50	0.476532	0.726826	1	1	1	1	1
GCNT4;	GO:0002121~inter-male aggressive behavior	1	2	50	0.476532	0.726826	1	1	1	1	1
AVPR1A;	GO:0002125~maternal aggressive behavior	1	4	25	0.660012	0.78538	1	1	1	1	1
FTSJ1;	GO:0002128~tRNA nucleoside ribose methylation	1	1	100	0.350472	0.726826	1	1	1	1	1
ALDH1A2; RBP1; ALDH1A3;	GO:0002138~retinoic acid biosynthetic process	3	4	75	0.137945	0.726826	1	1	1	1	1
CTU2;	GO:0002143~tRNA wobble position uridine thiolation	1	4	25	0.660012	0.78538	1	1	1	1	1
BAAT;	GO:0002152~bile acid conjugation	1	1	100	0.350472	0.726826	1	1	1	1	1
MED1; THRA;	GO:0002154~thyroid hormone mediated signaling pathway	2	3	66.6667	0.2506	0.726826	1	1	1	1	1
THRA; NCOA1;	GO:0002155~regulation of thyroid hormone mediated signaling pathway	2	4	50	0.330051	0.726826	1	1	1	1	1
CSF1; NPR3; TCIRG1;	GO:0002158~osteoclast proliferation	3	4	75	0.137945	0.726826	1	1	1	1	1
JUP; PRKCA; PKP2; PKP3;	GO:0002159~desmosome assembly	4	4	100	0.0509678	0.726826	1	1	1	1	1
MAL; EPB41L3;	GO:0002175~protein localization to paranode region of axon	2	5	40	0.406894	0.726826	1	1	1	1	1
DMRT1;	GO:0002176~male germ cell proliferation	1	2	50	0.476532	0.726826	1	1	1	1	1
RPS29; RPL30; RPL39; RPL32; RPL8; RPL41; RPS21; RPL24; RPL36; TMA7; FTSJ1; RPL22; RPL35A; RPL15; RPL22L1; RPL29; RPL9; RPL26L1; RPSA;	GO:0002181~cytoplasmic translation	19	43	44.186	0.0230056	0.726826	1	1	1	1	1
EIF3I; EIF2B3;	GO:0002183~cytoplasmic translational initiation	2	5	40	0.406894	0.726826	1	1	1	1	1
GSPT2;	GO:0002184~cytoplasmic translational termination	1	3	33.3333	0.57813	0.76092	1	1	1	1	1
MCTS1;	GO:0002188~translation reinitiation	1	4	25	0.660012	0.78538	1	1	1	1	1
EIF4EBP1;	GO:0002192~IRES-dependent translational initiation of linear mRNA	1	2	50	0.476532	0.726826	1	1	1	1	1
PROX1;	GO:0002194~hepatocyte cell migration	1	1	100	0.350472	0.726826	1	1	1	1	1
EP300;	GO:0002209~behavioral defense response	1	1	100	0.350472	0.726826	1	1	1	1	1
PQBP1; HMGB1; MATR3; IFI16; MAVS; TRIM5;	GO:0002218~activation of innate immune response	6	27	22.2222	0.639799	0.78538	1	1	1	1	1
INAVA;	GO:0002221~pattern recognition receptor signaling pathway	1	4	25	0.660012	0.78538	1	1	1	1	1
PDPK1; PAK3; BCL10; KRAS; SRC; PLCG2; PSMB8; PSMB9; ICAM3; PSMB10; SYK; PSMC4; SKP1; RELB; RELA; EP300; PSMD5; MUC19; TAB3; CARD11; TAB2; MALT1; FBXW11; MUC12;	GO:0002223~stimulatory C-type lectin receptor signaling pathway	24	112	21.4286	0.7308	0.821707	1	1	1	1	1
TLR3; BCL10; CTSB; CD14; HMGB1; RPS6KA3; MAPKAPK3; IRAK4; TLR5;	GO:0002224~toll-like receptor signaling pathway	9	45	20	0.746041	0.834441	1	1	1	1	1
RPL39;	GO:0002227~innate immune response in mucosa	1	20	5	0.989249	0.993902	1	1	1	1	1
TRAF3IP2; PQBP1; STAT1; ZC3H12A; MAVS; APOBEC3F; PARP9; DTX3L; TRIM44; ZDHHC11; APOBEC3G; SELENOK;	GO:0002230~positive regulation of defense response to virus by host	12	29	41.3793	0.085143	0.726826	1	1	1	1	1
ALOX5; PTN;	GO:0002232~leukocyte chemotaxis involved in inflammatory response	2	6	33.3333	0.479148	0.726826	1	1	1	1	1
CXCL8; CXCL2; TNFAIP3; CD24;	GO:0002237~response to molecule of bacterial origin	4	8	50	0.18985	0.726826	1	1	1	1	1
RBM47; EML1; TGFB1; INHBA; TOP2A; BMP4; FST; PTPRZ1; PTPN6; SLC8A3; HYAL2; RRS1; HERC6; SFRP1; BVES; ACP6; ANLN; WDR7; KDR; FLT1; PLD4;	GO:0002244~hematopoietic progenitor cell differentiation	21	65	32.3077	0.149202	0.726826	1	1	1	1	1
HMOX1;	GO:0002246~wound healing involved in inflammatory response	1	1	100	0.350472	0.726826	1	1	1	1	1
TGFB1; F2R; HIF1A;	GO:0002248~connective tissue replacement involved in inflammatory response wound healing	3	5	60	0.190131	0.726826	1	1	1	1	1
BTN3A1; JAK2; TNFRSF21; PRDM1; BCL10; HLA-DRA; ANXA1; HLA-DPB1; PRKCB; HLA-C; CD79A; HLA-DOB; LAG3; TFE3; CD6; SYK; NEDD4; JAK3; TAP1; ADGRE1; PTK2B; CAMK4; MICB; HLA-DRB5; ERAP2; FBXO38; SKAP1; TSC1; TNFRSF13C; PRKD2; ERAP1; LAMP3; TNFRSF11A; RAG1;	GO:0002250~adaptive immune response	34	348	9.77011	1	1	1	1	1	1	1
HMSD;	GO:0002253~activation of immune response	1	2	50	0.476532	0.726826	1	1	1	1	1
SKIL; SLC40A1;	GO:0002260~lymphocyte homeostasis	2	5	40	0.406894	0.726826	1	1	1	1	1
ITPKB;	GO:0002262~myeloid cell homeostasis	1	9	11.1111	0.884436	0.916971	1	1	1	1	1
APP;	GO:0002265~astrocyte activation involved in immune response	1	4	25	0.660012	0.78538	1	1	1	1	1
BCL3;	GO:0002268~follicular dendritic cell differentiation	1	2	50	0.476532	0.726826	1	1	1	1	1
LAG3;	GO:0002270~plasmacytoid dendritic cell activation	1	1	100	0.350472	0.726826	1	1	1	1	1
ENPP3;	GO:0002276~basophil activation involved in immune response	1	2	50	0.476532	0.726826	1	1	1	1	1
DYSF; FER1L5;	GO:0002280~monocyte activation involved in immune response	2	2	100	0.171738	0.726826	1	1	1	1	1
DYSF; SYK; TICAM1; FER1L5;	GO:0002281~macrophage activation involved in immune response	4	11	36.3636	0.329637	0.726826	1	1	1	1	1
SYK;	GO:0002283~neutrophil activation involved in immune response	1	6	16.6667	0.779189	0.846791	1	1	1	1	1
LCP1; F2RL1;	GO:0002286~T cell activation involved in immune response	2	23	8.69565	0.968154	0.978602	1	1	1	1	1
ICAM1; ITGAL;	GO:0002291~T cell activation via T cell receptor contact with antigen bound to MHC molecule on antigen presenting cell	2	4	50	0.330051	0.726826	1	1	1	1	1
ZFPM1;	GO:0002295~T-helper cell lineage commitment	1	1	100	0.350472	0.726826	1	1	1	1	1
MFNG; BCL3; NOTCH2; PTK2B; DOCK10;	GO:0002315~marginal zone B cell differentiation	5	9	55.5556	0.117353	0.726826	1	1	1	1	1
PLCG2;	GO:0002316~follicular B cell differentiation	1	2	50	0.476532	0.726826	1	1	1	1	1
FLT3;	GO:0002318~myeloid progenitor cell differentiation	1	4	25	0.660012	0.78538	1	1	1	1	1
BMP4; SHH;	GO:0002320~lymphoid progenitor cell differentiation	2	7	28.5714	0.5457	0.76092	1	1	1	1	1
PLCL2;	GO:0002322~B cell proliferation involved in immune response	1	6	16.6667	0.779189	0.846791	1	1	1	1	1
FLT3; LIG4;	GO:0002328~pro-B cell differentiation	2	4	50	0.330051	0.726826	1	1	1	1	1
LRRC8A; ATP11C;	GO:0002329~pre-B cell differentiation	2	2	100	0.171738	0.726826	1	1	1	1	1
RAG1;	GO:0002331~pre-B cell allelic exclusion	1	3	33.3333	0.57813	0.76092	1	1	1	1	1
CMTM7; PLCL2;	GO:0002337~B-1a B cell differentiation	2	2	100	0.171738	0.726826	1	1	1	1	1
F12;	GO:0002353~plasma kallikrein-kinin cascade	1	2	50	0.476532	0.726826	1	1	1	1	1
PLK5; RBMS3;	GO:0002357~defense response to tumor cell	2	4	50	0.330051	0.726826	1	1	1	1	1
TOX;	GO:0002362~CD4-positive, CD25-positive, alpha-beta regulatory T cell lineage commitment	1	2	50	0.476532	0.726826	1	1	1	1	1
TOX;	GO:0002364~NK T cell lineage commitment	1	1	100	0.350472	0.726826	1	1	1	1	1
SYK;	GO:0002366~leukocyte activation involved in immune response	1	3	33.3333	0.57813	0.76092	1	1	1	1	1
INAVA; MR1;	GO:0002367~cytokine production involved in immune response	2	4	50	0.330051	0.726826	1	1	1	1	1
CAMK4;	GO:0002372~myeloid dendritic cell cytokine production	1	1	100	0.350472	0.726826	1	1	1	1	1
KCNN4; FCMR; RAET1L; PLD3; PIBF1; IRF6; IRF1; IRF2; IRF4; IRF7;	GO:0002376~immune system process	10	36	27.7778	0.401315	0.726826	1	1	1	1	1
TCIRG1; CARD11; DNAJB9; VPREB3;	GO:0002377~immunoglobulin production	4	107	3.73832	1	1	1	1	1	1	1
HLA-DRB1; HLA-DQB1;	GO:0002381~immunoglobulin production involved in immunoglobulin mediated immune response	2	4	50	0.330051	0.726826	1	1	1	1	1
IL6R;	GO:0002384~hepatic immune response	1	2	50	0.476532	0.726826	1	1	1	1	1
TAPBP;	GO:0002398~MHC class Ib protein complex assembly	1	1	100	0.350472	0.726826	1	1	1	1	1
HMGB1; ANO6;	GO:0002407~dendritic cell chemotaxis	2	17	11.7647	0.90762	0.931608	1	1	1	1	1
RAB17;	GO:0002415~immunoglobulin transcytosis in epithelial cells mediated by polymeric immunoglobulin receptor	1	2	50	0.476532	0.726826	1	1	1	1	1
FCGRT;	GO:0002416~IgG immunoglobulin transcytosis in epithelial cells mediated by FcRn immunoglobulin receptor	1	1	100	0.350472	0.726826	1	1	1	1	1
MICB;	GO:0002429~immune response-activating cell surface receptor signaling pathway	1	3	33.3333	0.57813	0.76092	1	1	1	1	1
CR2;	GO:0002430~complement receptor mediated signaling pathway	1	13	7.69231	0.951265	0.96554	1	1	1	1	1
UNC13D;	GO:0002432~granuloma formation	1	1	100	0.350472	0.726826	1	1	1	1	1
CLU;	GO:0002434~immune complex clearance	1	1	100	0.350472	0.726826	1	1	1	1	1
RASGRP1; HLA-DRB1; HMGB1; NOTCH2; IL20RB;	GO:0002437~inflammatory response to antigenic stimulus	5	23	21.7391	0.656973	0.78538	1	1	1	1	1
ICAM1; CD6; IL31RA;	GO:0002438~acute inflammatory response to antigenic stimulus	3	8	37.5	0.362881	0.726826	1	1	1	1	1
TNF;	GO:0002439~chronic inflammatory response to antigenic stimulus	1	2	50	0.476532	0.726826	1	1	1	1	1
ACE; IRAK4;	GO:0002446~neutrophil mediated immunity	2	8	25	0.606043	0.778609	1	1	1	1	1
SERPINB9; SPON2;	GO:0002448~mast cell mediated immunity	2	2	100	0.171738	0.726826	1	1	1	1	1
HLA-DRB1; HLA-DQB1; BCL3;	GO:0002455~humoral immune response mediated by circulating immunoglobulin	3	6	50	0.246214	0.726826	1	1	1	1	1
CD70; JAG1;	GO:0002456~T cell mediated immunity	2	10	20	0.707983	0.816654	1	1	1	1	1
ICAM1; RFTN1;	GO:0002457~T cell antigen processing and presentation	2	3	66.6667	0.2506	0.726826	1	1	1	1	1
BCL3; UNC13D;	GO:0002467~germinal center formation	2	8	25	0.606043	0.778609	1	1	1	1	1
TAPBP; SEC24A; HLA-C; ACE; TAP1; HFE; ERAP2; MR1; ERAP1;	GO:0002474~antigen processing and presentation of peptide antigen via MHC class I	9	29	31.0345	0.310517	0.726826	1	1	1	1	1
HLA-C;	GO:0002476~antigen processing and presentation of endogenous peptide antigen via MHC class Ib	1	8	12.5	0.856596	0.896004	1	1	1	1	1
TAPBP; ITGAV; HLA-C; ITGB5; PSMB8; PSMB9; PSMB10; PSMC4; TAP1; PSMD5; VAMP8; CD207;	GO:0002479~antigen processing and presentation of exogenous peptide antigen via MHC class I, TAP-dependent	12	75	16	0.933295	0.95302	1	1	1	1	1
HLA-C; LNPEP;	GO:0002480~antigen processing and presentation of exogenous peptide antigen via MHC class I, TAP-independent	2	9	22.2222	0.660079	0.78538	1	1	1	1	1
HLA-C;	GO:0002486~antigen processing and presentation of endogenous peptide antigen via MHC class I via ER pathway, TAP-independent	1	8	12.5	0.856596	0.896004	1	1	1	1	1
HLA-DRA; HLA-DRB1;	GO:0002503~peptide antigen assembly with MHC class II protein complex	2	4	50	0.330051	0.726826	1	1	1	1	1
HLA-DRA;	GO:0002504~antigen processing and presentation of peptide or polysaccharide antigen via MHC class II	1	1	100	0.350472	0.726826	1	1	1	1	1
LGALS9;	GO:0002519~natural killer cell tolerance induction	1	3	33.3333	0.57813	0.76092	1	1	1	1	1
SMAD3; CACNA1C; GATA3;	GO:0002520~immune system development	3	4	75	0.137945	0.726826	1	1	1	1	1
RRAS; FLT3;	GO:0002521~leukocyte differentiation	2	2	100	0.171738	0.726826	1	1	1	1	1
ALOX5; CX3CL1;	GO:0002523~leukocyte migration involved in inflammatory response	2	11	18.1818	0.7501	0.835178	1	1	1	1	1
PTGES; NUPR1; B4GALT1; ACVR1;	GO:0002526~acute inflammatory response	4	13	30.7692	0.426198	0.726826	1	1	1	1	1
C2CD4B; MYLK3; C2CD4A;	GO:0002528~regulation of vascular permeability involved in acute inflammatory response	3	4	75	0.137945	0.726826	1	1	1	1	1
ALOX5;	GO:0002540~leukotriene production involved in inflammatory response	1	1	100	0.350472	0.726826	1	1	1	1	1
F3;	GO:0002541~activation of plasma proteins involved in acute inflammatory response	1	1	100	0.350472	0.726826	1	1	1	1	1
F12;	GO:0002542~Factor XII activation	1	2	50	0.476532	0.726826	1	1	1	1	1
F3; ANO6;	GO:0002543~activation of blood coagulation via clotting cascade	2	2	100	0.171738	0.726826	1	1	1	1	1
PTGES; THBS1;	GO:0002544~chronic inflammatory response	2	7	28.5714	0.5457	0.76092	1	1	1	1	1
PDGFB; ANXA1; IL6R; CCL2; LGALS3; FLT1; PTPRO; MSMP; TNFRSF11A; CX3CL1; XCL1;	GO:0002548~monocyte chemotaxis	11	43	25.5814	0.483045	0.732327	1	1	1	1	1
CHGA;	GO:0002551~mast cell chemotaxis	1	5	20	0.726004	0.816654	1	1	1	1	1
SYK; P2RX1;	GO:0002554~serotonin secretion by platelet	2	3	66.6667	0.2506	0.726826	1	1	1	1	1
GATA3;	GO:0002572~pro-T cell differentiation	1	1	100	0.350472	0.726826	1	1	1	1	1
RAB27B; ACTN4; PCDH7; PDGFB; EGF; TGFB1; APOA1; FN1; PDGFA; APP; SERPINE1; SERPING1; PROS1; PSAP; THBS1; SERPINF2; SPARC; CLU; F5; VCL; FLNA; CD9; ACTN2; TAGLN2; VEGFC; SELENOP; MANF; STXBP1; TMSB4X; TUBA4A; LGALS3BP; ECM1; CD109; LHFPL2; CDC37L1; SCCPDH; SYTL4; TMX3; GTPBP2; TOR4A; BRPF3; TEX264;	GO:0002576~platelet degranulation	42	125	33.6	0.040274	0.726826	1	1	1	1	1
THBS1;	GO:0002581~negative regulation of antigen processing and presentation of peptide or polysaccharide antigen via MHC class II	1	1	100	0.350472	0.726826	1	1	1	1	1
HLA-DOB;	GO:0002587~negative regulation of antigen processing and presentation of peptide antigen via MHC class II	1	2	50	0.476532	0.726826	1	1	1	1	1
THBS1;	GO:0002605~negative regulation of dendritic cell antigen processing and presentation	1	4	25	0.660012	0.78538	1	1	1	1	1
HFE;	GO:0002626~negative regulation of T cell antigen processing and presentation	1	1	100	0.350472	0.726826	1	1	1	1	1
TNFAIP3;	GO:0002634~regulation of germinal center formation	1	5	20	0.726004	0.816654	1	1	1	1	1
TNFRSF13C;	GO:0002636~positive regulation of germinal center formation	1	3	33.3333	0.57813	0.76092	1	1	1	1	1
HMGB1;	GO:0002643~regulation of tolerance induction	1	2	50	0.476532	0.726826	1	1	1	1	1
TGFBR2;	GO:0002651~positive regulation of tolerance induction to self antigen	1	1	100	0.350472	0.726826	1	1	1	1	1
TGFBR2;	GO:0002663~positive regulation of B cell tolerance induction	1	1	100	0.350472	0.726826	1	1	1	1	1
TGFBR2;	GO:0002666~positive regulation of T cell tolerance induction	1	4	25	0.660012	0.78538	1	1	1	1	1
PHLPP1;	GO:0002667~regulation of T cell anergy	1	4	25	0.660012	0.78538	1	1	1	1	1
RHBDD3;	GO:0002673~regulation of acute inflammatory response	1	4	25	0.660012	0.78538	1	1	1	1	1
GSTP1;	GO:0002674~negative regulation of acute inflammatory response	1	8	12.5	0.856596	0.896004	1	1	1	1	1
C2CD4B; TAC1; IL6ST; C2CD4A; OSMR;	GO:0002675~positive regulation of acute inflammatory response	5	11	45.4545	0.184211	0.726826	1	1	1	1	1
TNFAIP3;	GO:0002677~negative regulation of chronic inflammatory response	1	4	25	0.660012	0.78538	1	1	1	1	1
GGT1; BCL6B;	GO:0002682~regulation of immune system process	2	9	22.2222	0.660079	0.78538	1	1	1	1	1
SOX9;	GO:0002683~negative regulation of immune system process	1	1	100	0.350472	0.726826	1	1	1	1	1
AQP3;	GO:0002684~positive regulation of immune system process	1	1	100	0.350472	0.726826	1	1	1	1	1
ANXA1;	GO:0002685~regulation of leukocyte migration	1	3	33.3333	0.57813	0.76092	1	1	1	1	1
HMOX1;	GO:0002686~negative regulation of leukocyte migration	1	6	16.6667	0.779189	0.846791	1	1	1	1	1
ITGA2; KITLG;	GO:0002687~positive regulation of leukocyte migration	2	11	18.1818	0.7501	0.835178	1	1	1	1	1
IL6R; PTN; XCL1; F2RL1; GPSM3;	GO:0002690~positive regulation of leukocyte chemotaxis	5	13	38.4615	0.261487	0.726826	1	1	1	1	1
ABR;	GO:0002692~negative regulation of cellular extravasation	1	2	50	0.476532	0.726826	1	1	1	1	1
ICAM1;	GO:0002693~positive regulation of cellular extravasation	1	3	33.3333	0.57813	0.76092	1	1	1	1	1
TRIL;	GO:0002718~regulation of cytokine production involved in immune response	1	3	33.3333	0.57813	0.76092	1	1	1	1	1
TNF; APOA1;	GO:0002719~negative regulation of cytokine production involved in immune response	2	6	33.3333	0.479148	0.726826	1	1	1	1	1
F2RL1;	GO:0002720~positive regulation of cytokine production involved in immune response	1	10	10	0.906871	0.931608	1	1	1	1	1
SMAD7; XCL1; HFE;	GO:0002725~negative regulation of T cell cytokine production	3	5	60	0.190131	0.726826	1	1	1	1	1
XCL1; MALT1;	GO:0002726~positive regulation of T cell cytokine production	2	10	20	0.707983	0.816654	1	1	1	1	1
RAET1G; CD226;	GO:0002729~positive regulation of natural killer cell cytokine production	2	8	25	0.606043	0.778609	1	1	1	1	1
TLR3;	GO:0002730~regulation of dendritic cell cytokine production	1	2	50	0.476532	0.726826	1	1	1	1	1
JAK3;	GO:0002731~negative regulation of dendritic cell cytokine production	1	1	100	0.350472	0.726826	1	1	1	1	1
MAVS; TICAM1;	GO:0002735~positive regulation of myeloid dendritic cell cytokine production	2	6	33.3333	0.479148	0.726826	1	1	1	1	1
BST2;	GO:0002737~negative regulation of plasmacytoid dendritic cell cytokine production	1	1	100	0.350472	0.726826	1	1	1	1	1
TLR5; CD14; RPS27A; MAP3K1; TAB3; IRAK4; TAB2; IRAK3;	GO:0002755~MyD88-dependent toll-like receptor signaling pathway	8	32	25	0.52538	0.76092	1	1	1	1	1
TLR3; CD14; UBE2D1; RPS27A; BIRC3; TICAM1;	GO:0002756~MyD88-independent toll-like receptor signaling pathway	6	20	30	0.392271	0.726826	1	1	1	1	1
ZC3H12A;	GO:0002757~immune response-activating signal transduction	1	1	100	0.350472	0.726826	1	1	1	1	1
KITLG;	GO:0002763~positive regulation of myeloid leukocyte differentiation	1	2	50	0.476532	0.726826	1	1	1	1	1
IL20RB;	GO:0002765~immune response-inhibiting signal transduction	1	2	50	0.476532	0.726826	1	1	1	1	1
CD24; CD40;	GO:0002768~immune response-regulating cell surface receptor signaling pathway	2	6	33.3333	0.479148	0.726826	1	1	1	1	1
SPINK5;	GO:0002787~negative regulation of antibacterial peptide production	1	1	100	0.350472	0.726826	1	1	1	1	1
IRF1; ADCY7; IRF7; DUSP10;	GO:0002819~regulation of adaptive immune response	4	8	50	0.18985	0.726826	1	1	1	1	1
IL6ST; SKAP1;	GO:0002821~positive regulation of adaptive immune response	2	7	28.5714	0.5457	0.76092	1	1	1	1	1
XCL1;	GO:0002826~negative regulation of T-helper 1 type immune response	1	4	25	0.660012	0.78538	1	1	1	1	1
PLA2G4A;	GO:0002827~positive regulation of T-helper 1 type immune response	1	9	11.1111	0.884436	0.916971	1	1	1	1	1
ECM1;	GO:0002828~regulation of type 2 immune response	1	1	100	0.350472	0.726826	1	1	1	1	1
HMGB1;	GO:0002840~regulation of T cell mediated immune response to tumor cell	1	1	100	0.350472	0.726826	1	1	1	1	1
FBXO38;	GO:0002842~positive regulation of T cell mediated immune response to tumor cell	1	2	50	0.476532	0.726826	1	1	1	1	1
MR1; SLC22A13;	GO:0002854~positive regulation of T cell mediated cytotoxicity directed against tumor cell target	2	2	100	0.171738	0.726826	1	1	1	1	1
CD226; NECTIN2;	GO:0002860~positive regulation of natural killer cell mediated cytotoxicity directed against tumor cell target	2	6	33.3333	0.479148	0.726826	1	1	1	1	1
HLA-DRB1;	GO:0002862~negative regulation of inflammatory response to antigenic stimulus	1	7	14.2857	0.822052	0.872349	1	1	1	1	1
CNR1;	GO:0002866~positive regulation of acute inflammatory response to antigenic stimulus	1	2	50	0.476532	0.726826	1	1	1	1	1
LTA; TNF;	GO:0002876~positive regulation of chronic inflammatory response to antigenic stimulus	2	2	100	0.171738	0.726826	1	1	1	1	1
CD226; NECTIN2;	GO:0002891~positive regulation of immunoglobulin mediated immune response	2	3	66.6667	0.2506	0.726826	1	1	1	1	1
PTEN;	GO:0002902~regulation of B cell apoptotic process	1	4	25	0.660012	0.78538	1	1	1	1	1
HSH2D; IRS2;	GO:0002903~negative regulation of B cell apoptotic process	2	8	25	0.606043	0.778609	1	1	1	1	1
BCL10;	GO:0002906~negative regulation of mature B cell apoptotic process	1	4	25	0.660012	0.78538	1	1	1	1	1
PTPN6;	GO:0002924~negative regulation of humoral immune response mediated by circulating immunoglobulin	1	3	33.3333	0.57813	0.76092	1	1	1	1	1
LTA; TNF;	GO:0002925~positive regulation of humoral immune response mediated by circulating immunoglobulin	2	5	40	0.406894	0.726826	1	1	1	1	1
FOXE3; CYP1B1;	GO:0002930~trabecular meshwork development	2	2	100	0.171738	0.726826	1	1	1	1	1
ROCK2; CSF1; EGR1; GJB2; MAP2K6; HK2; CX3CL1; CAV1; EIF4EBP1; CPEB4; BVES; NDNF; BCL2L2; PANX1; P2RX4; MAP3K5; FAIM2; PPARGC1A;	GO:0002931~response to ischemia	18	54	33.3333	0.146596	0.726826	1	1	1	1	1
CYP2E1;	GO:0002933~lipid hydroxylation	1	7	14.2857	0.822052	0.872349	1	1	1	1	1
DSP; DSG2; GRHL1; PKP2;	GO:0002934~desmosome organization	4	5	80	0.0779664	0.726826	1	1	1	1	1
TRMT1;	GO:0002940~tRNA N2-guanine methylation	1	2	50	0.476532	0.726826	1	1	1	1	1
DUS1L;	GO:0002943~tRNA dihydrouridine synthesis	1	4	25	0.660012	0.78538	1	1	1	1	1
NSUN6;	GO:0002946~tRNA C5-cytosine methylation	1	1	100	0.350472	0.726826	1	1	1	1	1
OSGEP;	GO:0002949~tRNA threonylcarbamoyladenosine modification	1	3	33.3333	0.57813	0.76092	1	1	1	1	1
ALPL; CSF1; STXBP1;	GO:0003006~developmental process involved in reproduction	3	4	75	0.137945	0.726826	1	1	1	1	1
TBXT; KDM6A; FLRT2; TBX1; ALDH1A2; INSR; NKX2-5; PTCH1; ARID2; NIPBL; FAT4; MESP2;	GO:0003007~heart morphogenesis	12	38	31.5789	0.25325	0.726826	1	1	1	1	1
CCDC78; TNNC2; TNNI3; TNNC1; STAC;	GO:0003009~skeletal muscle contraction	5	27	18.5185	0.771709	0.846791	1	1	1	1	1
ATP8A2;	GO:0003011~involuntary skeletal muscle contraction	1	1	100	0.350472	0.726826	1	1	1	1	1
SCO2; TRIM72;	GO:0003012~muscle system process	2	2	100	0.171738	0.726826	1	1	1	1	1
BMP4; RRM2B; PRKRIP1;	GO:0003014~renal system process	3	9	33.3333	0.420558	0.726826	1	1	1	1	1
YAP1; WWTR1;	GO:0003015~heart process	2	6	33.3333	0.479148	0.726826	1	1	1	1	1
KDM6A; ZFAND5; ADH5; RAB3A; CCBE1;	GO:0003016~respiratory system process	5	14	35.7143	0.30258	0.726826	1	1	1	1	1
SVEP1; HEG1;	GO:0003017~lymph circulation	2	2	100	0.171738	0.726826	1	1	1	1	1
NAV2;	GO:0003025~regulation of systemic arterial blood pressure by baroreceptor feedback	1	1	100	0.350472	0.726826	1	1	1	1	1
CYB5R4;	GO:0003032~detection of oxygen	1	1	100	0.350472	0.726826	1	1	1	1	1
CORIN;	GO:0003050~regulation of systemic arterial blood pressure by atrial natriuretic peptide	1	2	50	0.476532	0.726826	1	1	1	1	1
ADRA2B; ATP2B1; P2RX1; CHRM3;	GO:0003056~regulation of vascular associated smooth muscle contraction	4	4	100	0.0509678	0.726826	1	1	1	1	1
CAV1;	GO:0003057~regulation of the force of heart contraction by chemical signal	1	2	50	0.476532	0.726826	1	1	1	1	1
KCNH2;	GO:0003064~regulation of heart rate by hormone	1	2	50	0.476532	0.726826	1	1	1	1	1
DDAH1; AR; ADM; NCALD; ADAMTS16;	GO:0003073~regulation of systemic arterial blood pressure	5	12	41.6667	0.221834	0.726826	1	1	1	1	1
ACE; AGTR1;	GO:0003081~regulation of systemic arterial blood pressure by renin-angiotensin	2	5	40	0.406894	0.726826	1	1	1	1	1
AVPR1A; ACE;	GO:0003084~positive regulation of systemic arterial blood pressure	2	9	22.2222	0.660079	0.78538	1	1	1	1	1
ARHGAP42; BMPR2; KCNK6;	GO:0003085~negative regulation of systemic arterial blood pressure	3	12	25	0.579432	0.76092	1	1	1	1	1
ADCY5; PRKAR1A; PRKAR1B; PRKAR2B; ADCY7; ADCY2; RAB11FIP2; AQP3; AKAP11; MYO5B;	GO:0003091~renal water homeostasis	10	34	29.4118	0.344617	0.726826	1	1	1	1	1
PTPRO; CORO2B;	GO:0003093~regulation of glomerular filtration	2	4	50	0.330051	0.726826	1	1	1	1	1
CD34; TBC1D8B; SULF1;	GO:0003094~glomerular filtration	3	13	23.0769	0.62589	0.78538	1	1	1	1	1
PDGFB; F2RL1;	GO:0003104~positive regulation of glomerular filtration	2	4	50	0.330051	0.726826	1	1	1	1	1
F2R; PTPRO;	GO:0003105~negative regulation of glomerular filtration	2	3	66.6667	0.2506	0.726826	1	1	1	1	1
BMP2; BMP4;	GO:0003130~BMP signaling pathway involved in heart induction	2	2	100	0.171738	0.726826	1	1	1	1	1
HMGA2;	GO:0003131~mesodermal-endodermal cell signaling	1	1	100	0.350472	0.726826	1	1	1	1	1
FOXH1; BMP4; LRP2; SMARCD3;	GO:0003139~secondary heart field specification	4	11	36.3636	0.329637	0.726826	1	1	1	1	1
SHH;	GO:0003140~determination of left/right asymmetry in lateral mesoderm	1	3	33.3333	0.57813	0.76092	1	1	1	1	1
YAP1; ACVR1; MEGF8; TBX20;	GO:0003143~embryonic heart tube morphogenesis	4	9	44.4444	0.234616	0.726826	1	1	1	1	1
HAND1;	GO:0003144~embryonic heart tube formation	1	1	100	0.350472	0.726826	1	1	1	1	1
NRP1; TBX1; NRP2; BMP4; ENG; BMPR1A; TGFBR2; NKX2-5; FGF8; LRP2; ACVR1; SMAD4; BMPR2; GATA6; SEMA3C; ROBO2; PARVA; TBX20;	GO:0003148~outflow tract septum morphogenesis	18	28	64.2857	0.00153522	0.377752	1	1	1	1	1
BMP4; TGFBR2; FZD1;	GO:0003149~membranous septum morphogenesis	3	10	30	0.47634	0.726826	1	1	1	1	1
BMP4; FZD1;	GO:0003150~muscular septum morphogenesis	2	6	33.3333	0.479148	0.726826	1	1	1	1	1
TBX1; FOXH1; DHRS3; RYR1; NPY1R; SOX11; BMPR1A; TGFBR2; NEDD4; BMPR2; HIF1A; NIPBL; ZFPM1; SFRP2; CITED2; FZD1; PLXND1;	GO:0003151~outflow tract morphogenesis	17	46	36.9565	0.0899159	0.726826	1	1	1	1	1
CITED2;	GO:0003156~regulation of animal organ formation	1	2	50	0.476532	0.726826	1	1	1	1	1
CD34; KDR; SLC40A1;	GO:0003158~endothelium development	3	6	50	0.246214	0.726826	1	1	1	1	1
BMPR1A; NKX2-5; NRG1;	GO:0003161~cardiac conduction system development	3	5	60	0.190131	0.726826	1	1	1	1	1
DSG2;	GO:0003165~Purkinje myocyte development	1	1	100	0.350472	0.726826	1	1	1	1	1
NKX2-5;	GO:0003166~bundle of His development	1	3	33.3333	0.57813	0.76092	1	1	1	1	1
NKX2-5;	GO:0003168~Purkinje myocyte differentiation	1	1	100	0.350472	0.726826	1	1	1	1	1
SHOX2; PRDM1; MATR3; SOX9;	GO:0003170~heart valve development	4	8	50	0.18985	0.726826	1	1	1	1	1
TBX20;	GO:0003175~tricuspid valve development	1	1	100	0.350472	0.726826	1	1	1	1	1
TNFRSF1A; BMPR2;	GO:0003176~aortic valve development	2	4	50	0.330051	0.726826	1	1	1	1	1
TNFRSF1A; BMPR2;	GO:0003177~pulmonary valve development	2	4	50	0.330051	0.726826	1	1	1	1	1
TGFB1; SOX9; SCX;	GO:0003179~heart valve morphogenesis	3	7	42.8571	0.30433	0.726826	1	1	1	1	1
SNAI2; SLIT3; ROCK2; NFATC1; TGFB1; RB1; BMP4; GATA3; SOX9; JAG1; ROBO2; TBX20;	GO:0003180~aortic valve morphogenesis	12	28	42.8571	0.0725075	0.726826	1	1	1	1	1
CCN1; SLIT3; BMP2; TGFBR2; MDM2; ACVR1; BMPR2; ZFPM1;	GO:0003181~atrioventricular valve morphogenesis	8	13	61.5385	0.0365614	0.726826	1	1	1	1	1
BMPR1A; ACVR1; BMPR2;	GO:0003183~mitral valve morphogenesis	3	7	42.8571	0.30433	0.726826	1	1	1	1	1
NFATC1; BMP4; JAG1; NOTCH2; STRA6; ROBO2; HEY1;	GO:0003184~pulmonary valve morphogenesis	7	15	46.6667	0.117434	0.726826	1	1	1	1	1
BMPR1A; TGFBR2; BMPR2;	GO:0003186~tricuspid valve morphogenesis	3	4	75	0.137945	0.726826	1	1	1	1	1
SOX9; SCX;	GO:0003188~heart valve formation	2	2	100	0.171738	0.726826	1	1	1	1	1
SMAD4; OLFM1; HEY1;	GO:0003190~atrioventricular valve formation	3	4	75	0.137945	0.726826	1	1	1	1	1
ZFPM1; DCHS1;	GO:0003192~mitral valve formation	2	3	66.6667	0.2506	0.726826	1	1	1	1	1
TBX20;	GO:0003193~pulmonary valve formation	1	2	50	0.476532	0.726826	1	1	1	1	1
ZFPM1;	GO:0003195~tricuspid valve formation	1	2	50	0.476532	0.726826	1	1	1	1	1
BMP4; ERBB3; NEDD4; BMPR2; RBM24;	GO:0003197~endocardial cushion development	5	9	55.5556	0.117353	0.726826	1	1	1	1	1
SNAI2; BMP4; ENG; FGF8; SMAD4;	GO:0003198~epithelial to mesenchymal transition involved in endocardial cushion formation	5	13	38.4615	0.261487	0.726826	1	1	1	1	1
BMP2; ENG; BMPR1A; ACVRL1; SOX9; MDM2; ACVR1; TBX20; HEY1;	GO:0003203~endocardial cushion morphogenesis	9	18	50	0.0625976	0.726826	1	1	1	1	1
TBX20;	GO:0003207~cardiac chamber formation	1	2	50	0.476532	0.726826	1	1	1	1	1
ENG; HIF1A; HEY1;	GO:0003208~cardiac ventricle morphogenesis	3	9	33.3333	0.420558	0.726826	1	1	1	1	1
SHOX2; ENG; CCM2L; HEG1;	GO:0003209~cardiac atrium morphogenesis	4	7	57.1429	0.148195	0.726826	1	1	1	1	1
SOX11; NKX2-5;	GO:0003211~cardiac ventricle formation	2	5	40	0.406894	0.726826	1	1	1	1	1
CPE; TGFBR2; SFRP2;	GO:0003214~cardiac left ventricle morphogenesis	3	10	30	0.47634	0.726826	1	1	1	1	1
FOXH1; BMP4; GATA3; BMPR1A; JAG1; PPP1R13L; SEMA3C; TBX20;	GO:0003215~cardiac right ventricle morphogenesis	8	13	61.5385	0.0365614	0.726826	1	1	1	1	1
HAND1;	GO:0003218~cardiac left ventricle formation	1	2	50	0.476532	0.726826	1	1	1	1	1
HAND1; SMARCD3;	GO:0003219~cardiac right ventricle formation	2	4	50	0.330051	0.726826	1	1	1	1	1
SMAD4;	GO:0003220~left ventricular cardiac muscle tissue morphogenesis	1	2	50	0.476532	0.726826	1	1	1	1	1
NKX2-5;	GO:0003221~right ventricular cardiac muscle tissue morphogenesis	1	2	50	0.476532	0.726826	1	1	1	1	1
FOXH1; ENG; BMPR1A; TGFBR1; NKX2-5; NRG1; MED1; CCM2L; HEG1;	GO:0003222~ventricular trabecula myocardium morphogenesis	9	16	56.25	0.0392903	0.726826	1	1	1	1	1
DSP; BMPR1A; TGFBR1; LRP2; POU4F1;	GO:0003223~ventricular compact myocardium morphogenesis	5	7	71.4286	0.0648842	0.726826	1	1	1	1	1
PPP1R13L;	GO:0003229~ventricular cardiac muscle tissue development	1	3	33.3333	0.57813	0.76092	1	1	1	1	1
KCNK2;	GO:0003231~cardiac ventricle development	1	6	16.6667	0.779189	0.846791	1	1	1	1	1
S1PR1;	GO:0003245~cardiac muscle tissue growth involved in heart morphogenesis	1	1	100	0.350472	0.726826	1	1	1	1	1
SMAD4;	GO:0003251~positive regulation of cell proliferation involved in heart valve morphogenesis	1	1	100	0.350472	0.726826	1	1	1	1	1
BMPR2;	GO:0003252~negative regulation of cell proliferation involved in heart valve morphogenesis	1	2	50	0.476532	0.726826	1	1	1	1	1
CAMK2D; FHL1; NEDD4L; RANGRF; HCN4;	GO:0003254~regulation of membrane depolarization	5	8	62.5	0.0891273	0.726826	1	1	1	1	1
TBXT; GREM1;	GO:0003257~positive regulation of transcription from RNA polymerase II promoter involved in myocardial precursor cell differentiation	2	4	50	0.330051	0.726826	1	1	1	1	1
BMPR1A; ROBO2; TBX20;	GO:0003272~endocardial cushion formation	3	6	50	0.246214	0.726826	1	1	1	1	1
SNAI2; ENG; DCHS1;	GO:0003273~cell migration involved in endocardial cushion formation	3	4	75	0.137945	0.726826	1	1	1	1	1
TGFBR2; ACVR1;	GO:0003274~endocardial cushion fusion	2	4	50	0.330051	0.726826	1	1	1	1	1
BMP4;	GO:0003277~apoptotic process involved in endocardial cushion morphogenesis	1	1	100	0.350472	0.726826	1	1	1	1	1
CCN1; NKX2-5;	GO:0003278~apoptotic process involved in heart morphogenesis	2	3	66.6667	0.2506	0.726826	1	1	1	1	1
BMP4; PCSK5; TBX20; PLXND1;	GO:0003279~cardiac septum development	4	11	36.3636	0.329637	0.726826	1	1	1	1	1
CCN1; PRDM1; GATA3; MATR3; AP2B1; LRP2; MDM2; PTK7; LTBP1; LUZP1; FRS2; STRA6; CPLANE1; SALL4; HEG1;	GO:0003281~ventricular septum development	15	33	45.4545	0.0343228	0.726826	1	1	1	1	1
MDM2;	GO:0003283~atrial septum development	1	8	12.5	0.856596	0.896004	1	1	1	1	1
NKX2-5;	GO:0003285~septum secundum development	1	1	100	0.350472	0.726826	1	1	1	1	1
ACVR1;	GO:0003289~atrial septum primum morphogenesis	1	5	20	0.726004	0.816654	1	1	1	1	1
BMP2;	GO:0003308~negative regulation of Wnt signaling pathway involved in heart development	1	3	33.3333	0.57813	0.76092	1	1	1	1	1
RFX6; GATA6;	GO:0003309~type B pancreatic cell differentiation	2	6	33.3333	0.479148	0.726826	1	1	1	1	1
RFX6; GATA6;	GO:0003310~pancreatic A cell differentiation	2	3	66.6667	0.2506	0.726826	1	1	1	1	1
RFX6;	GO:0003311~pancreatic D cell differentiation	1	1	100	0.350472	0.726826	1	1	1	1	1
PDPK1; NKX2-2; BMP4; CDK6;	GO:0003323~type B pancreatic cell development	4	12	33.3333	0.378112	0.726826	1	1	1	1	1
NKX2-2;	GO:0003326~pancreatic A cell fate commitment	1	2	50	0.476532	0.726826	1	1	1	1	1
NKX2-2;	GO:0003327~type B pancreatic cell fate commitment	1	1	100	0.350472	0.726826	1	1	1	1	1
NKX2-2;	GO:0003329~pancreatic PP cell fate commitment	1	2	50	0.476532	0.726826	1	1	1	1	1
RIC1;	GO:0003330~regulation of extracellular matrix constituent secretion	1	1	100	0.350472	0.726826	1	1	1	1	1
TNFRSF1A;	GO:0003332~negative regulation of extracellular matrix constituent secretion	1	4	25	0.660012	0.78538	1	1	1	1	1
PDPN; SLC38A2; SLC6A15; SLC7A5; SLC7A9; SLC38A3; SLC7A10;	GO:0003333~amino acid transmembrane transport	7	35	20	0.732282	0.822804	1	1	1	1	1
FOSL2; SFN; KDF1; PALLD;	GO:0003334~keratinocyte development	4	9	44.4444	0.234616	0.726826	1	1	1	1	1
PSAP;	GO:0003335~corneocyte development	1	2	50	0.476532	0.726826	1	1	1	1	1
GREM1; BMP4; PAX2; SIX2;	GO:0003337~mesenchymal to epithelial transition involved in metanephros morphogenesis	4	7	57.1429	0.148195	0.726826	1	1	1	1	1
WNT7B;	GO:0003338~metanephros morphogenesis	1	4	25	0.660012	0.78538	1	1	1	1	1
STAT1;	GO:0003340~negative regulation of mesenchymal to epithelial transition involved in metanephros morphogenesis	1	3	33.3333	0.57813	0.76092	1	1	1	1	1
ZMYND10; HYDIN; CCDC40; LRRC6; DNAAF1; CELSR2; DNAH17;	GO:0003341~cilium movement	7	38	18.4211	0.797034	0.861931	1	1	1	1	1
TGFBR1; NKX2-5;	GO:0003342~proepicardium development	2	3	66.6667	0.2506	0.726826	1	1	1	1	1
TBX20; LRP6;	GO:0003344~pericardium morphogenesis	2	7	28.5714	0.5457	0.76092	1	1	1	1	1
FLRT3;	GO:0003345~proepicardium cell migration involved in pericardium morphogenesis	1	1	100	0.350472	0.726826	1	1	1	1	1
NKX2-5; SEMA3C;	GO:0003350~pulmonary myocardium development	2	2	100	0.171738	0.726826	1	1	1	1	1
NME5; CCDC40; SPAG17;	GO:0003351~epithelial cilium movement involved in extracellular fluid movement	3	17	17.6471	0.775121	0.846791	1	1	1	1	1
DRC1;	GO:0003352~regulation of cilium movement	1	3	33.3333	0.57813	0.76092	1	1	1	1	1
CCDC40; DNAAF1;	GO:0003356~regulation of cilium beat frequency	2	5	40	0.406894	0.726826	1	1	1	1	1
SOX11; PHOX2B;	GO:0003357~noradrenergic neuron differentiation	2	5	40	0.406894	0.726826	1	1	1	1	1
PHOX2B;	GO:0003358~noradrenergic neuron development	1	3	33.3333	0.57813	0.76092	1	1	1	1	1
SMAD4; PHOX2B;	GO:0003360~brainstem development	2	7	28.5714	0.5457	0.76092	1	1	1	1	1
AMOTL1;	GO:0003365~establishment of cell polarity involved in ameboidal cell migration	1	3	33.3333	0.57813	0.76092	1	1	1	1	1
ITGA4;	GO:0003366~cell-matrix adhesion involved in ameboidal cell migration	1	2	50	0.476532	0.726826	1	1	1	1	1
MX1;	GO:0003374~dynamin family protein polymerization involved in mitochondrial fission	1	8	12.5	0.856596	0.896004	1	1	1	1	1
S1PR1; S1PR3;	GO:0003376~sphingosine-1-phosphate receptor signaling pathway	2	10	20	0.707983	0.816654	1	1	1	1	1
CLDN3; AR; HRH2; FAT1; PALLD;	GO:0003382~epithelial cell morphogenesis	5	16	31.25	0.386798	0.726826	1	1	1	1	1
FRMD6; EPB41L5;	GO:0003383~apical constriction	2	4	50	0.330051	0.726826	1	1	1	1	1
MAPK15;	GO:0003400~regulation of COPII vesicle coating	1	4	25	0.660012	0.78538	1	1	1	1	1
PTK7;	GO:0003401~axis elongation	1	1	100	0.350472	0.726826	1	1	1	1	1
SIX3;	GO:0003404~optic vesicle morphogenesis	1	2	50	0.476532	0.726826	1	1	1	1	1
PAX2; MED1;	GO:0003406~retinal pigment epithelium development	2	5	40	0.406894	0.726826	1	1	1	1	1
ATP2B1; SMARCD3;	GO:0003407~neural retina development	2	14	14.2857	0.846342	0.894151	1	1	1	1	1
WNT16;	GO:0003408~optic cup formation involved in camera-type eye development	1	3	33.3333	0.57813	0.76092	1	1	1	1	1
SOX9;	GO:0003413~chondrocyte differentiation involved in endochondral bone morphogenesis	1	4	25	0.660012	0.78538	1	1	1	1	1
SOX9; MEX3C;	GO:0003415~chondrocyte hypertrophy	2	2	100	0.171738	0.726826	1	1	1	1	1
FGFR3; OSTN; ECM1; DDR2;	GO:0003416~endochondral bone growth	4	8	50	0.18985	0.726826	1	1	1	1	1
MMP13; COMP;	GO:0003417~growth plate cartilage development	2	6	33.3333	0.479148	0.726826	1	1	1	1	1
STC1;	GO:0003421~growth plate cartilage axis specification	1	1	100	0.350472	0.726826	1	1	1	1	1
TGFBR2; SOX9;	GO:0003430~growth plate cartilage chondrocyte growth	2	3	66.6667	0.2506	0.726826	1	1	1	1	1
SYT1; STIM1; KCNMB3;	GO:0005513~detection of calcium ion	3	13	23.0769	0.62589	0.78538	1	1	1	1	1
YDJC; ST8SIA5; HYAL3; XYLB; PGM3; INSR; LDHC; SLC2A3; SLC2A4; FUT1; AMY2B; ALDH1B1; ME1; IDH3G; HYAL1; OVGP1; HYAL2; GCKR; GALNT3; PGGHG; MYORG; CHST3; GALNT7; GLB1L3; GNPDA2; ST8SIA1; ST8SIA2; CHST6; GCNT4; B4GALT7; KL; NAGPA; DHDH; FUT9; AMDHD2; CHST2; A3GALT2; B3GAT1; B3GAT2; PGM5;	GO:0005975~carbohydrate metabolic process	40	123	32.5203	0.0619967	0.726826	1	1	1	1	1
CHST1;	GO:0005976~polysaccharide metabolic process	1	2	50	0.476532	0.726826	1	1	1	1	1
PPP1R3D; PYGL; IL6ST; LEPR; PPP1CB; PHKB; PPP1R3E; PPP1R3C; UGP2;	GO:0005977~glycogen metabolic process	9	28	32.1429	0.281601	0.726826	1	1	1	1	1
GYG2; AKT2; UGP2; NHLRC1; PPP1R3C;	GO:0005978~glycogen biosynthetic process	5	19	26.3158	0.510773	0.76092	1	1	1	1	1
PPP1CB; INPP5K; PPP1R3G; PPP1R3D; PPP1R3C; PPP1R3E;	GO:0005979~regulation of glycogen biosynthetic process	6	12	50	0.118733	0.726826	1	1	1	1	1
PYGL; PHKB;	GO:0005980~glycogen catabolic process	2	16	12.5	0.890313	0.921065	1	1	1	1	1
PPP1R3D; PPP1CB;	GO:0005981~regulation of glycogen catabolic process	2	4	50	0.330051	0.726826	1	1	1	1	1
FBP1;	GO:0005986~sucrose biosynthetic process	1	2	50	0.476532	0.726826	1	1	1	1	1
B4GALT1;	GO:0005989~lactose biosynthetic process	1	3	33.3333	0.57813	0.76092	1	1	1	1	1
XYLB; DCXR;	GO:0005997~xylulose metabolic process	2	2	100	0.171738	0.726826	1	1	1	1	1
XYLB;	GO:0005998~xylulose catabolic process	1	1	100	0.350472	0.726826	1	1	1	1	1
TKT;	GO:0005999~xylulose biosynthetic process	1	2	50	0.476532	0.726826	1	1	1	1	1
PFKFB4; FBP1; KHK;	GO:0006000~fructose metabolic process	3	10	30	0.47634	0.726826	1	1	1	1	1
FBP1; HK2; NFE2L1; PFKP; GFPT1;	GO:0006002~fructose 6-phosphate metabolic process	5	12	41.6667	0.221834	0.726826	1	1	1	1	1
PFKFB4;	GO:0006003~fructose 2,6-bisphosphate metabolic process	1	5	20	0.726004	0.816654	1	1	1	1	1
FUOM;	GO:0006004~fucose metabolic process	1	7	14.2857	0.822052	0.872349	1	1	1	1	1
H6PD; TNF; PDHB; NPY1R; AKT2; CPT1A; FABP5; CREM; PRKAA1; PGM5; PDK4; DCXR; KBTBD2; WDTC1; IRS2;	GO:0006006~glucose metabolic process	15	55	27.2727	0.380104	0.726826	1	1	1	1	1
TKTL1; PFKP;	GO:0006007~glucose catabolic process	2	7	28.5714	0.5457	0.76092	1	1	1	1	1
UGP2;	GO:0006011~UDP-glucose metabolic process	1	2	50	0.476532	0.726826	1	1	1	1	1
CHST1; B4GALT1; PPARGC1A;	GO:0006012~galactose metabolic process	3	8	37.5	0.362881	0.726826	1	1	1	1	1
MAN2C1;	GO:0006013~mannose metabolic process	1	4	25	0.660012	0.78538	1	1	1	1	1
PYGL;	GO:0006015~5-phosphoribose 1-diphosphate biosynthetic process	1	6	16.6667	0.779189	0.846791	1	1	1	1	1
AGRN; HS3ST1; GPC4; SDC1; SDC4; GPC5; SLC35D2; XYLT1; GPC2; B4GALT7; GPC6;	GO:0006024~glycosaminoglycan biosynthetic process	11	38	28.9474	0.348293	0.726826	1	1	1	1	1
AGRN; GPC4; GNS; SDC1; SDC4; GPC5; HYAL2; GPC2; GPC6;	GO:0006027~glycosaminoglycan catabolic process	9	25	36	0.200382	0.726826	1	1	1	1	1
BMP2; B4GALT7;	GO:0006029~proteoglycan metabolic process	2	8	25	0.606043	0.778609	1	1	1	1	1
OVGP1; CTBS;	GO:0006032~chitin catabolic process	2	6	33.3333	0.479148	0.726826	1	1	1	1	1
PGM3;	GO:0006041~glucosamine metabolic process	1	2	50	0.476532	0.726826	1	1	1	1	1
GNPDA2;	GO:0006043~glucosamine catabolic process	1	2	50	0.476532	0.726826	1	1	1	1	1
CHST6; CHST2; MGAT3; RENBP; CHST1; CHST3;	GO:0006044~N-acetylglucosamine metabolic process	6	14	42.8571	0.176723	0.726826	1	1	1	1	1
GNPDA2; AMDHD2;	GO:0006046~N-acetylglucosamine catabolic process	2	4	50	0.330051	0.726826	1	1	1	1	1
GFPT1;	GO:0006047~UDP-N-acetylglucosamine metabolic process	1	6	16.6667	0.779189	0.846791	1	1	1	1	1
PGM3; RENBP; GFPT1; AMDHD2; GNPDA2;	GO:0006048~UDP-N-acetylglucosamine biosynthetic process	5	11	45.4545	0.184211	0.726826	1	1	1	1	1
RENBP;	GO:0006051~N-acetylmannosamine metabolic process	1	2	50	0.476532	0.726826	1	1	1	1	1
ST3GAL1;	GO:0006054~N-acetylneuraminate metabolic process	1	4	25	0.660012	0.78538	1	1	1	1	1
NANS;	GO:0006055~CMP-N-acetylneuraminate biosynthetic process	1	1	100	0.350472	0.726826	1	1	1	1	1
UGP2;	GO:0006065~UDP-glucuronate biosynthetic process	1	3	33.3333	0.57813	0.76092	1	1	1	1	1
ALDH3B1; DHRS4;	GO:0006066~alcohol metabolic process	2	6	33.3333	0.479148	0.726826	1	1	1	1	1
SULT1C4; ALDH1B1; ALDH3B1; SULT1A1; SULT2A1;	GO:0006068~ethanol catabolic process	5	12	41.6667	0.221834	0.726826	1	1	1	1	1
ALDH1A1; ADH5; ALDH1B1;	GO:0006069~ethanol oxidation	3	12	25	0.579432	0.76092	1	1	1	1	1
DYSF; PLA2G4A; COQ3; MYOF;	GO:0006071~glycerol metabolic process	4	14	28.5714	0.473258	0.726826	1	1	1	1	1
GPD2;	GO:0006072~glycerol-3-phosphate metabolic process	1	4	25	0.660012	0.78538	1	1	1	1	1
AKR7A3; ALDH1A1;	GO:0006081~cellular aldehyde metabolic process	2	9	22.2222	0.660079	0.78538	1	1	1	1	1
CYP2E1; CYP2S1;	GO:0006082~organic acid metabolic process	2	21	9.52381	0.954319	0.968155	1	1	1	1	1
HMGCS1;	GO:0006084~acetyl-CoA metabolic process	1	6	16.6667	0.779189	0.846791	1	1	1	1	1
PDHB;	GO:0006086~acetyl-CoA biosynthetic process from pyruvate	1	4	25	0.660012	0.78538	1	1	1	1	1
LDHA; HIF1A;	GO:0006089~lactate metabolic process	2	4	50	0.330051	0.726826	1	1	1	1	1
SLC16A3; LDHA; LDHC; PDHB; ME1; ME2;	GO:0006090~pyruvate metabolic process	6	23	26.087	0.504354	0.76092	1	1	1	1	1
XYLB; COX6C; COX7C; FECH; AVPR1A; ASIP; CEBPA; COX17; CYB5R4; PHKB; MCHR1; ATP5IF1;	GO:0006091~generation of precursor metabolites and energy	12	49	24.4898	0.530426	0.76092	1	1	1	1	1
RBP4; ENO2; FBP1; PGAM2; ATF3; GPD2; PPARGC1A; SLC25A10;	GO:0006094~gluconeogenesis	8	45	17.7778	0.833343	0.883291	1	1	1	1	1
LDHA; ENO2; PGAM2; HK2; OGDHL; PKLR;	GO:0006096~glycolytic process	6	33	18.1818	0.795471	0.860797	1	1	1	1	1
TKT; RBKS;	GO:0006098~pentose-phosphate shunt	2	12	16.6667	0.786872	0.852173	1	1	1	1	1
FH; PDHB; ME2; IDH3G; NNT; IREB2; OGDHL;	GO:0006099~tricarboxylic acid cycle	7	33	21.2121	0.681821	0.803942	1	1	1	1	1
IREB2;	GO:0006101~citrate metabolic process	1	5	20	0.726004	0.816654	1	1	1	1	1
IDH3G;	GO:0006102~isocitrate metabolic process	1	6	16.6667	0.779189	0.846791	1	1	1	1	1
TAT;	GO:0006103~2-oxoglutarate metabolic process	1	16	6.25	0.974499	0.983343	1	1	1	1	1
ACOT4;	GO:0006104~succinyl-CoA metabolic process	1	5	20	0.726004	0.816654	1	1	1	1	1
FH;	GO:0006106~fumarate metabolic process	1	1	100	0.350472	0.726826	1	1	1	1	1
FH; ME1; ME2;	GO:0006108~malate metabolic process	3	8	37.5	0.362881	0.726826	1	1	1	1	1
EP300; GCKR; NUP37;	GO:0006110~regulation of glycolytic process	3	42	7.14286	0.995818	0.998771	1	1	1	1	1
FBP1; DGKQ;	GO:0006111~regulation of gluconeogenesis	2	14	14.2857	0.846342	0.894151	1	1	1	1	1
MYC; LEPR; GFPT1; PID1; MRAP2; KL;	GO:0006112~energy reserve metabolic process	6	15	40	0.209282	0.726826	1	1	1	1	1
PGP;	GO:0006114~glycerol biosynthetic process	1	4	25	0.660012	0.78538	1	1	1	1	1
RELA;	GO:0006117~acetaldehyde metabolic process	1	1	100	0.350472	0.726826	1	1	1	1	1
UQCRB; UQCRC1; CHCHD10;	GO:0006119~oxidative phosphorylation	3	17	17.6471	0.775121	0.846791	1	1	1	1	1
NDUFC2-KCTD14; NDUFS8; NDUFAB1; NDUFC1; NDUFA2; NDUFS5; NDUFB1; NDUFS3; NDUFA3; NDUFB4; MT-ND1; MT-ND4; MT-ND6; NDUFV1; NDUFB9;	GO:0006120~mitochondrial electron transport, NADH to ubiquinone	15	49	30.6122	0.249426	0.726826	1	1	1	1	1
CYC1; UQCRB; UQCRC1; UQCRFS1; UQCC3; UQCR10; UQCRHL;	GO:0006122~mitochondrial electron transport, ubiquinol to cytochrome c	7	15	46.6667	0.117434	0.726826	1	1	1	1	1
COX6C; COX7C;	GO:0006123~mitochondrial electron transport, cytochrome c to oxygen	2	20	10	0.945398	0.96187	1	1	1	1	1
GPD2;	GO:0006127~glycerophosphate shuttle	1	2	50	0.476532	0.726826	1	1	1	1	1
FPGS; DPYSL2; UPP1; ZNRD1; SLC23A2; OAS3;	GO:0006139~nucleobase-containing compound metabolic process	6	32	18.75	0.773775	0.846791	1	1	1	1	1
GMPR;	GO:0006144~purine nucleobase metabolic process	1	6	16.6667	0.779189	0.846791	1	1	1	1	1
DPYD;	GO:0006145~purine nucleobase catabolic process	1	1	100	0.350472	0.726826	1	1	1	1	1
FHIT; AK9; AK3; AK2; AK5;	GO:0006163~purine nucleotide metabolic process	5	11	45.4545	0.184211	0.726826	1	1	1	1	1
MTHFD1;	GO:0006164~purine nucleotide biosynthetic process	1	11	9.09091	0.924952	0.945571	1	1	1	1	1
NME4; NME5; NME3; CMPK2; AK5;	GO:0006165~nucleoside diphosphate phosphorylation	5	17	29.4118	0.428878	0.726826	1	1	1	1	1
APRT; ADK; PRTFDC1;	GO:0006166~purine ribonucleoside salvage	3	5	60	0.190131	0.726826	1	1	1	1	1
APRT;	GO:0006168~adenine salvage	1	2	50	0.476532	0.726826	1	1	1	1	1
DCK;	GO:0006170~dAMP biosynthetic process	1	2	50	0.476532	0.726826	1	1	1	1	1
ADCY5; ADCY7; ADCY2;	GO:0006171~cAMP biosynthetic process	3	10	30	0.47634	0.726826	1	1	1	1	1
AK2; AK3; AK5;	GO:0006172~ADP biosynthetic process	3	5	60	0.190131	0.726826	1	1	1	1	1
AK5;	GO:0006173~dADP biosynthetic process	1	1	100	0.350472	0.726826	1	1	1	1	1
AK9;	GO:0006174~dADP phosphorylation	1	1	100	0.350472	0.726826	1	1	1	1	1
ADK;	GO:0006175~dATP biosynthetic process	1	1	100	0.350472	0.726826	1	1	1	1	1
IMPDH2;	GO:0006177~GMP biosynthetic process	1	3	33.3333	0.57813	0.76092	1	1	1	1	1
PRTFDC1;	GO:0006178~guanine salvage	1	2	50	0.476532	0.726826	1	1	1	1	1
NPR2; GUCY1A2; GUCY1B1; GUCY2C;	GO:0006182~cGMP biosynthetic process	4	12	33.3333	0.378112	0.726826	1	1	1	1	1
NME4; NME5; NME3; IMPDH2;	GO:0006183~GTP biosynthetic process	4	11	36.3636	0.329637	0.726826	1	1	1	1	1
AK9;	GO:0006186~dGDP phosphorylation	1	1	100	0.350472	0.726826	1	1	1	1	1
AMPD3; AMPD1;	GO:0006188~IMP biosynthetic process	2	3	66.6667	0.2506	0.726826	1	1	1	1	1
PFAS; PAICS;	GO:0006189~'de novo' IMP biosynthetic process	2	6	33.3333	0.479148	0.726826	1	1	1	1	1
ITPA;	GO:0006193~ITP catabolic process	1	1	100	0.350472	0.726826	1	1	1	1	1
DNPH1; NT5E; NT5C; ITPA;	GO:0006195~purine nucleotide catabolic process	4	13	30.7692	0.426198	0.726826	1	1	1	1	1
AMPD3; NT5E;	GO:0006196~AMP catabolic process	2	2	100	0.171738	0.726826	1	1	1	1	1
PDE8B; PDE4D; PDE10A;	GO:0006198~cAMP catabolic process	3	9	33.3333	0.420558	0.726826	1	1	1	1	1
UMPS; CPS1; DHODH;	GO:0006207~'de novo' pyrimidine nucleobase biosynthetic process	3	6	50	0.246214	0.726826	1	1	1	1	1
DPYD; DPYSL3; DPYSL4; DPYSL2;	GO:0006208~pyrimidine nucleobase catabolic process	4	7	57.1429	0.148195	0.726826	1	1	1	1	1
DPYD;	GO:0006210~thymine catabolic process	1	3	33.3333	0.57813	0.76092	1	1	1	1	1
DPYD;	GO:0006212~uracil catabolic process	1	2	50	0.476532	0.726826	1	1	1	1	1
DPYD;	GO:0006214~thymidine catabolic process	1	1	100	0.350472	0.726826	1	1	1	1	1
UPP1;	GO:0006218~uridine catabolic process	1	2	50	0.476532	0.726826	1	1	1	1	1
ENPP3; DCK;	GO:0006220~pyrimidine nucleotide metabolic process	2	4	50	0.330051	0.726826	1	1	1	1	1
UMPS;	GO:0006222~UMP biosynthetic process	1	3	33.3333	0.57813	0.76092	1	1	1	1	1
CMPK2;	GO:0006227~dUDP biosynthetic process	1	2	50	0.476532	0.726826	1	1	1	1	1
NME4; NME5; NME3;	GO:0006228~UTP biosynthetic process	3	10	30	0.47634	0.726826	1	1	1	1	1
TYMS;	GO:0006231~dTMP biosynthetic process	1	3	33.3333	0.57813	0.76092	1	1	1	1	1
CMPK2;	GO:0006233~dTDP biosynthetic process	1	2	50	0.476532	0.726826	1	1	1	1	1
TYMS; CMPK2;	GO:0006235~dTTP biosynthetic process	2	4	50	0.330051	0.726826	1	1	1	1	1
NME4; NME5; NME3;	GO:0006241~CTP biosynthetic process	3	11	27.2727	0.529473	0.76092	1	1	1	1	1
DCTPP1;	GO:0006253~dCTP catabolic process	1	1	100	0.350472	0.726826	1	1	1	1	1
ENTPD4;	GO:0006256~UDP catabolic process	1	1	100	0.350472	0.726826	1	1	1	1	1
NT5E; PLD3; MYO18A; TATDN2; PLD4; TREX2;	GO:0006259~DNA metabolic process	6	27	22.2222	0.639799	0.78538	1	1	1	1	1
NFIB; RECQL4; NFIC; RBMS1; LIG4; NFIA; TNFAIP1; NFIX; E4F1; RAD9B; CHTF18; ATRIP; RAD50; FAM111A; DNAJC2; RAD9A; GRWD1; TIPIN; REPIN1; POLK; POLI; PIF1; FAM111B; TOP1MT;	GO:0006260~DNA replication	24	132	18.1818	0.918788	0.942355	1	1	1	1	1
REV3L; POLG2;	GO:0006261~DNA-dependent DNA replication	2	22	9.09091	0.961835	0.973589	1	1	1	1	1
RRM2B; PRIMPOL; POLG2; SSBP1;	GO:0006264~mitochondrial DNA replication	4	10	40	0.281521	0.726826	1	1	1	1	1
HMGB1; TOP2A; TOP1MT;	GO:0006265~DNA topological change	3	9	33.3333	0.420558	0.726826	1	1	1	1	1
TOP2A; MGMT; LIG4; LIG3;	GO:0006266~DNA ligation	4	7	57.1429	0.148195	0.726826	1	1	1	1	1
MCMDC2;	GO:0006267~pre-replicative complex assembly involved in nuclear cell cycle DNA replication	1	8	12.5	0.856596	0.896004	1	1	1	1	1
SSBP1; RECQL4; RECQL; MCMDC2;	GO:0006268~DNA unwinding involved in DNA replication	4	16	25	0.562331	0.76092	1	1	1	1	1
PRIMPOL;	GO:0006269~DNA replication, synthesis of RNA primer	1	5	20	0.726004	0.816654	1	1	1	1	1
CCNE2; MCMDC2; POLE4;	GO:0006270~DNA replication initiation	3	31	9.67742	0.972876	0.982927	1	1	1	1	1
MCMDC2;	GO:0006271~DNA strand elongation involved in DNA replication	1	13	7.69231	0.951265	0.96554	1	1	1	1	1
PCNA;	GO:0006272~leading strand elongation	1	4	25	0.660012	0.78538	1	1	1	1	1
LIG3;	GO:0006273~lagging strand elongation	1	3	33.3333	0.57813	0.76092	1	1	1	1	1
GMNN; ACVRL1; ZBTB38;	GO:0006275~regulation of DNA replication	3	22	13.6364	0.889159	0.921065	1	1	1	1	1
TERT; PPIA;	GO:0006278~RNA-dependent DNA biosynthetic process	2	14	14.2857	0.846342	0.894151	1	1	1	1	1
RAD51B; RNF113A; XRCC3; EYA4; NPM1; FH; XPA; RPS3; GADD45A; CHRNA4; UBE2B; BTG2; TRIP12; SMC1A; KIF22; EPC2; MRNIP; SHLD3; USP51; TAOK1; RRM2B; SLF2; JMY; RAD50; SMG1; USP28; TREX2; PIF1; FBXO6; POLK; POLG2; PARP4; POLI; RUVBL1; DDB2; RECQL; ATRIP; RECQL4; RAD9B; RAD9A; LIG3; MGMT;	GO:0006281~DNA repair	42	227	18.5022	0.95445	0.968167	1	1	1	1	1
PCNA; XPA; LIG3; POLR2H; POLR2F; POLR2L; RBX1; RPS27A; ERCC6; EP300; POLK;	GO:0006283~transcription-coupled nucleotide-excision repair	11	73	15.0685	0.951401	0.965557	1	1	1	1	1
HMGA2; ERCC6; HUWE1; XPA; APEX2;	GO:0006284~base-excision repair	5	31	16.129	0.854545	0.896004	1	1	1	1	1
NTHL1;	GO:0006285~base-excision repair, AP site formation	1	3	33.3333	0.57813	0.76092	1	1	1	1	1
PCNA;	GO:0006287~base-excision repair, gap-filling	1	6	16.6667	0.779189	0.846791	1	1	1	1	1
LIG3;	GO:0006288~base-excision repair, DNA ligation	1	3	33.3333	0.57813	0.76092	1	1	1	1	1
DDB2;	GO:0006289~nucleotide-excision repair	1	39	2.5641	0.999823	1	1	1	1	1	1
ERCC6; DDB2;	GO:0006290~pyrimidine dimer repair	2	5	40	0.406894	0.726826	1	1	1	1	1
XPA; RBX1; DDB2;	GO:0006293~nucleotide-excision repair, preincision complex stabilization	3	21	14.2857	0.871647	0.909404	1	1	1	1	1
XPA; RBX1; RPS27A; DDB2;	GO:0006294~nucleotide-excision repair, preincision complex assembly	4	29	13.7931	0.90652	0.931608	1	1	1	1	1
XPA; RBX1; DDB2;	GO:0006295~nucleotide-excision repair, DNA incision, 3'-to lesion	3	21	14.2857	0.871647	0.909404	1	1	1	1	1
PCNA; XPA; RBX1; RPS27A; NTHL1; DDB2; POLK;	GO:0006296~nucleotide-excision repair, DNA incision, 5'-to lesion	7	37	18.9189	0.776899	0.846791	1	1	1	1	1
PCNA; LIG3; LIG4; RPS27A; POLK;	GO:0006297~nucleotide-excision repair, DNA gap filling	5	24	20.8333	0.688769	0.811664	1	1	1	1	1
MSH4; PCNA; MLH1; MLH3;	GO:0006298~mismatch repair	4	32	12.5	0.938351	0.956269	1	1	1	1	1
UBE2B;	GO:0006301~postreplication repair	1	11	9.09091	0.924952	0.945571	1	1	1	1	1
MEIOC; SMCHD1; LIG3; LIG4; MTA1; SETX; GGN; PARP9; DTX3L; RAD50; ACTR5; MARF1; EME2; NIPBL;	GO:0006302~double-strand break repair	14	64	21.875	0.672136	0.795296	1	1	1	1	1
MLH1; LIG4; MDC1; RAD50; NSMCE2; PAXX;	GO:0006303~double-strand break repair via nonhomologous end joining	6	55	10.9091	0.986237	0.992281	1	1	1	1	1
PPM1D; MGMT; ATF7IP; HEMK1;	GO:0006306~DNA methylation	4	24	16.6667	0.820768	0.872349	1	1	1	1	1
MGMT; ALKBH2; ASCC3;	GO:0006307~DNA dealkylation involved in DNA repair	3	10	30	0.47634	0.726826	1	1	1	1	1
DFFA; HMGB1; CASP3; FOXL2; ENDOG; EXOG;	GO:0006309~apoptotic DNA fragmentation	6	16	37.5	0.243725	0.726826	1	1	1	1	1
MEI4; RAD51B; HMGB3; XRCC3; HMGB1; RAG1; ENDOG; SETX; RAD50; PIF1; ACTR5; APEX2; RUVBL1; RECQL; RECQL4;	GO:0006310~DNA recombination	15	71	21.1268	0.718877	0.816654	1	1	1	1	1
PRDM9;	GO:0006311~meiotic gene conversion	1	3	33.3333	0.57813	0.76092	1	1	1	1	1
DMC1;	GO:0006312~mitotic recombination	1	6	16.6667	0.779189	0.846791	1	1	1	1	1
VRTN;	GO:0006313~transposition, DNA-mediated	1	3	33.3333	0.57813	0.76092	1	1	1	1	1
BUD23; ACTL6B; TOX; CBX6; NR3C1; HMGA2; HMGN5; RELA; RBL2; IKZF1; CBX2; BRD3; ZMYND11; HMGN3; ATAD2; METTL4; L3MBTL4; SETD7; ZNF462; L3MBTL3; DNAJC2; ALKBH4; HMG20B; PADI1; HDAC5; FOXA2; SPIN1; FAM50A;	GO:0006325~chromatin organization	28	139	20.1439	0.832132	0.882123	1	1	1	1	1
NPM1; SOX9; GRWD1; SMYD3; TSPYL4; NAP1L2; NAP1L3;	GO:0006334~nucleosome assembly	7	85	8.23529	0.999552	1	1	1	1	1	1
IPO4;	GO:0006335~DNA replication-dependent nucleosome assembly	1	10	10	0.906871	0.931608	1	1	1	1	1
HIRA; IPO4;	GO:0006336~DNA replication-independent nucleosome assembly	2	12	16.6667	0.786872	0.852173	1	1	1	1	1
ARID2; SMARCD3; SMARCE1; GRWD1;	GO:0006337~nucleosome disassembly	4	19	21.0526	0.678707	0.800969	1	1	1	1	1
KDM6A; ACTL6B; MYC; RB1; PAX7; GATA3; SOX9; SMARCA2; FOXA1; SMARCD3; KAT2B; SMARCE1; RERE; HDAC5; HMGB1; HMGB3; RUVBL1; NPM1; NPM3;	GO:0006338~chromatin remodeling	19	105	18.0952	0.900282	0.930665	1	1	1	1	1
PPM1D; HMGB1; SIRT2; HDAC5;	GO:0006342~chromatin silencing	4	40	10	0.981128	0.988558	1	1	1	1	1
MBD2;	GO:0006346~DNA methylation-dependent heterochromatin assembly	1	5	20	0.726004	0.816654	1	1	1	1	1
SIRT2;	GO:0006348~chromatin silencing at telomere	1	9	11.1111	0.884436	0.916971	1	1	1	1	1
DIRAS3; KCNQ1;	GO:0006349~regulation of gene expression by genetic imprinting	2	16	12.5	0.890313	0.921065	1	1	1	1	1
CREBL2; ZNF217; ABLIM3; NR3C1; COL4A2; POLR1D; AR; BCL3; RFX3; CEBPA; POLR2H; HIRA; POLR2F; POLR2L; MEF2A; PAX2; RELA; NCOA1; ABLIM2; SMARCD3; SPOCD1; SCX; DTX1; PPP1R13L; ASXL3; MED20; RRAGC; PPP1R1B;	GO:0006351~transcription, DNA-templated	28	101	27.7228	0.28574	0.726826	1	1	1	1	1
TAF12;	GO:0006352~DNA-templated transcription, initiation	1	17	5.88235	0.979451	0.98699	1	1	1	1	1
SETX;	GO:0006353~DNA-templated transcription, termination	1	9	11.1111	0.884436	0.916971	1	1	1	1	1
ZNF320; ZNF860; ZNF233; ZFP92; ZNF726; ZNF785; ZNF850; ZNF814; ARNTL; NR5A2; BHLHE40; LMX1B; PQBP1; ZNF217; PTP4A3; ESRRB; NR3C1; INSR; RB1; ZNF888; ZNF875; ESRRA; BMP2; LYL1; IRF2; ZNF20; ZNF22; ZNF25; ZNF28; ZNF43; ZNF30; ENG; PHB; HOXD13; FUS; AHR; TCF7; ACVR1B; TGFBR1; ACVRL1; STAT3; RFX3; SMARCA2; AFF1; HMGA2; TBX4; BTG1; ESRRG; CNBP; SSBP2; HMGN5; FOXO4; ZNF45; CREM; RELA; TLE3; ZNF543; EP3…	GO:0006355~regulation of transcription, DNA-templated	234	814	28.7469	0.00890205	0.726826	1	1	1	1	1
POLR2L; MED1;	GO:0006356~regulation of transcription by RNA polymerase I	2	5	40	0.406894	0.726826	1	1	1	1	1
HMX2; HMX3; UNCX; VGLL3; FOXE1; ZNF609; SOX12; TBX1; FOXO3; TRAK2; CREBL2; SHOX2; ZBED4; URI1; ACTL6B; EGFR; MYC; TGFA; CGA; TNF; MYCN; ERBB2; PRKCB; NPM1; INHBA; HMGB1; ANXA4; PRKAR1A; THRA; MYOD1; JUNB; PAM; PTAFR; UCP1; HOXC12; FUS; AHR; TCF7; CDKN1A; STAT3; SOX3; STAT5A; SMARCA2; DGKQ; CEBPG; HIRA; SMAD3; SP4; EVX2; RBL2; DBP; CAMK2D; HLX; BRD3; NEUROD2; ECM1; ZBED5; UTF1; DMRTA1; OTP; ADNP2;…	GO:0006357~regulation of transcription by RNA polymerase II	208	756	27.5132	0.0462947	0.726826	1	1	1	1	1
POLR3G; ZNF345; TENM1;	GO:0006359~regulation of transcription by RNA polymerase III	3	10	30	0.47634	0.726826	1	1	1	1	1
POLR1C; POLR2L;	GO:0006360~transcription by RNA polymerase I	2	6	33.3333	0.479148	0.726826	1	1	1	1	1
POLR1C; CD3EAP; POLR2H; POLR2F; POLR2L; CAVIN1; POLR1E; TAF1D; ZNRD1;	GO:0006361~transcription initiation from RNA polymerase I promoter	9	33	27.2727	0.430328	0.726826	1	1	1	1	1
POLR1C; CD3EAP; POLR2H; POLR2F; POLR2L; ERCC6; POLR1E; TAF1D; ZNRD1;	GO:0006362~transcription elongation from RNA polymerase I promoter	9	29	31.0345	0.310517	0.726826	1	1	1	1	1
POLR1C; CD3EAP; POLR2H; POLR2F; POLR2L; CAVIN1; POLR1E; TAF1D; ZNRD1;	GO:0006363~termination of RNA polymerase I transcription	9	30	30	0.340038	0.726826	1	1	1	1	1
PES1; MPHOSPH10; NOP56; RRP9; DKC1; NPM3; POP7; RPS2; RPL35A; RPL7; RPL5; RPS9; RPL14; RPS7; RPS14; RPS6; RPS15; NOP14; RNASEL; EXOSC9; TBL3; BOP1; EXOSC7; NOL9; WDR74; DDX51; EMG1; ISG20; EXOSC8; IMP4; RPP25; NOC4L; UTP14A; EXOSC4; DCAF13; IMP3; LYAR; NOB1; PA2G4; DIS3; NOP58; DDX10; EBNA1BP2; RRP1; MRTO4; ESF1; POP4;	GO:0006364~rRNA processing	47	140	33.5714	0.0319347	0.726826	1	1	1	1	1
SUPT5H; KLF11; ZBTB7B; RNMT; TGFB1I1; KLF4; MSC; DEAF1; NFATC1; NR3C1; NFIC; THRA; IRF1; EGR2; GTF2F2; FOSL1; GATA3; HOXD13; AHR; LHX1; CEBPA; ETV1; POLR2H; ZNF136; POLR2F; POLR2L; NKX6-1; FOXO4; PAX2; ERCC6; GABPA; NMI; FOXE3; RUNX3; CBFB; VEZF1; NFE2L1; ZNF345; NFIX; ZFHX3; NFE2L2; TAF12; HLF; NFIL3; HIF1A; DTX1; GLIS3; ATOH1; SNAPC3; IRF7; CDX2; EPAS1; POLR2J3; ZNF768; MED20; GCM1; MED4; AFF4;…	GO:0006366~transcription by RNA polymerase II	62	253	24.5059	0.47318	0.726826	1	1	1	1	1
NR5A2; PPM1D; MED14; ESRRB; NR3C1; PGR; AR; NR2F1; THRA; ESRRA; GTF2F2; RXRA; CCND1; CCNC; TEAD1; CCN2; CDKN1A; YAP1; SOX9; RXRG; POLR2H; NR1H2; PTEN; POLR2F; ESRRG; POLR2L; ZNF45; NOTCH2; NR5A1; RUNX2; CBFB; NR1D2; NR6A1; MED1; TAF12; ESR2; RORB; KAT2B; MED12; NR1H4; TEAD3; WWTR1; MED20; MED4; PPARGC1A; MED13; NRBP1; NOTCH3; NR2E1;	GO:0006367~transcription initiation from RNA polymerase II promoter	49	161	30.4348	0.0894202	0.726826	1	1	1	1	1
SUPT5H; ELL2; GTF2F2; POLR2H; POLR2F; POLR2L; AFF4; CDK12;	GO:0006368~transcription elongation from RNA polymerase II promoter	8	72	11.1111	0.992607	0.996659	1	1	1	1	1
SNRPE; SNRPF; PABPN1; ZNF473; SETX;	GO:0006369~termination of RNA polymerase II transcription	5	40	12.5	0.953468	0.967534	1	1	1	1	1
SUPT5H; RNMT; GTF2F2; POLR2H; POLR2F; POLR2L; CMTR2;	GO:0006370~7-methylguanosine mRNA capping	7	33	21.2121	0.681821	0.803942	1	1	1	1	1
CELF2; SETX; PTBP2; PUF60; LUC7L; LUC7L3; LUC7L2; CELF3; CELF5; CELF4;	GO:0006376~mRNA splice site selection	10	21	47.619	0.0627336	0.726826	1	1	1	1	1
APP;	GO:0006378~mRNA polyadenylation	1	36	2.77778	0.999661	1	1	1	1	1	1
ZNRD1;	GO:0006379~mRNA cleavage	1	7	14.2857	0.822052	0.872349	1	1	1	1	1
METTL3; NUDT16; ADARB2;	GO:0006382~adenosine to inosine editing	3	7	42.8571	0.30433	0.726826	1	1	1	1	1
POLR1C; POLR3G; ZNF345; GTF3A; SNAPC3; GTF3C6; POLR3GL; POLR3K;	GO:0006383~transcription by RNA polymerase III	8	25	32	0.302739	0.726826	1	1	1	1	1
POLR3K;	GO:0006386~termination of RNA polymerase III transcription	1	1	100	0.350472	0.726826	1	1	1	1	1
TSEN54; ZBTB8OS; TSEN2; RTRAF;	GO:0006388~tRNA splicing, via endonucleolytic cleavage and ligation	4	15	26.6667	0.518772	0.76092	1	1	1	1	1
FOXO3; PPARGC1B;	GO:0006390~mitochondrial transcription	2	9	22.2222	0.660079	0.78538	1	1	1	1	1
MPHOSPH10; DKC1; CELF2; RBMS1; NOVA1; RBM5; RBM6; RBM3; HNRNPD; SETX; PABPN1; TMTC1; DEDD2; RBPMS; SNRNP40; LARP6; NUFIP1; RNASEL; ADARB2; NOL9;	GO:0006396~RNA processing	20	57	35.0877	0.0971403	0.726826	1	1	1	1	1
RBFOX3; GEMIN2; LSM1; PTBP3; TRUB2; LGALS3; ELAVL4; RBM25; AFF2; U2AF1; SRSF11; RNASEL; C1QBP; SRSF4; HNRNPA1L2; RBM26; PRPF38B; MBNL2; ESRP1; RPUSD3; TSEN54; METTL3; TSEN2; QKI; PRKRIP1; ADARB2; CDK12; PPARGC1A; CSDC2; AURKAIP1;	GO:0006397~mRNA processing	30	152	19.7368	0.864188	0.903247	1	1	1	1	1
ZNF473;	GO:0006398~mRNA 3'-end processing by stem-loop binding and cleavage	1	5	20	0.726004	0.816654	1	1	1	1	1
WDR4; CTU2; ANKRD16; ADAT2; NSUN6; TRMT61A; QTRT1; QTRT2; TRMT1; METTL1; FTSJ1; TRUB1;	GO:0006400~tRNA modification	12	32	37.5	0.130732	0.726826	1	1	1	1	1
HNRNPD; EXOSC7; RNASEH2C; ISG20;	GO:0006401~RNA catabolic process	4	23	17.3913	0.797368	0.861931	1	1	1	1	1
HSPA1A; HSPA1B; ZFP36; RIDA; NANOS2; METTL3; NUDT16;	GO:0006402~mRNA catabolic process	7	29	24.1379	0.564442	0.76092	1	1	1	1	1
DDX39A; CASC3; CDC40; U2AF1; SRSF11; SRSF4; THOC7; ALYREF; THOC6; THOC3; UPF3B; CHTOP; RBM8A; POM121L2;	GO:0006405~RNA export from nucleus	14	57	24.5614	0.521107	0.76092	1	1	1	1	1
DDX39A; CASC3; CDC40; AGFG1; EIF5A; U2AF1; SRSF11; SRSF4; THOC7; ALYREF; THOC6; NUP37; THOC3; SMG1; UPF3B; NXF3; NXT1; CHTOP; RBM8A;	GO:0006406~mRNA export from nucleus	19	101	18.8119	0.867467	0.906441	1	1	1	1	1
TSC1; NPM1;	GO:0006407~rRNA export from nucleus	2	2	100	0.171738	0.726826	1	1	1	1	1
NUP37;	GO:0006409~tRNA export from nucleus	1	34	2.94118	0.999478	1	1	1	1	1	1
EGFR; RPLP2; RPSA; MRPL3; RPS2; RPL35A; RPL7; GGT1; EIF2AK2; RPS3; RPL10; RPL12; RPL9; RPL22; RPL27A; RPL5; RPL21; RPS9; RPL29; RPL34; RPL14; RPS20; RPS3A; RPL15; RPS7; RPS8; RPS14; RPS18; RPS29; RPS13; RPS6; RPS15; RPL30; RPL39; RPL32; RPL8; RPL41; RPS27A; RPS21; MRPS21; RPL24; MRPL23; CPEB4; MRPL55; MRPL52; RPL3L; RPL36AL; MRPL34; MRPL13; MRPL37; METTL17; FARSB; MRPL27; MRPL11; MRPS18C; RPL36; …	GO:0006412~translation	58	175	33.1429	0.0228636	0.726826	1	1	1	1	1
EIF1B; EIF5B; RPLP2; RPSA; RPS2; RPL35A; RPL7; RPS3; RPL10; RPL12; RPL9; RPL22; RPL27A; RPL5; RPL21; RPS9; RPL29; RPL34; RPL14; EIF3E; RPS20; RPS3A; RPL15; RPS7; RPS8; RPS14; RPS18; RPS29; RPS13; RPS6; RPS15; RPL30; RPL39; RPL32; RPL8; RPL41; RPS27A; RPS21; RPL24; EIF3I; DHX33; EIF2B3; RPL36; EIF3CL;	GO:0006413~translational initiation	44	130	33.8462	0.0335988	0.726826	1	1	1	1	1
RPLP2; EEF1D; TUFM; EIF5A; EIF5AL1; ABTB1; EEFSEC; EEF1A2; GTPBP2;	GO:0006414~translational elongation	9	21	42.8571	0.111211	0.726826	1	1	1	1	1
CASC3; FOXO3; NEURL1; APP; RPL10; AKT2; MTPN; NANOS3; RPS14; RBM3; PIWIL4; LSM14A; TSC1; QKI; PA2G4; PKP3; RBM8A; PTBP3; PTBP2; MATR3; HFM1;	GO:0006417~regulation of translation	21	64	32.8125	0.136508	0.726826	1	1	1	1	1
FARS2; LARS2; RARS2; PPA2; FARSB; FARSA; TARS2;	GO:0006418~tRNA aminoacylation for protein translation	7	38	18.4211	0.797034	0.861931	1	1	1	1	1
DALRD3; RARS2;	GO:0006420~arginyl-tRNA aminoacylation	2	3	66.6667	0.2506	0.726826	1	1	1	1	1
LARS2;	GO:0006429~leucyl-tRNA aminoacylation	1	2	50	0.476532	0.726826	1	1	1	1	1
FARS2; FARSB; FARSA;	GO:0006432~phenylalanyl-tRNA aminoacylation	3	3	100	0.091697	0.726826	1	1	1	1	1
TARS2;	GO:0006435~threonyl-tRNA aminoacylation	1	3	33.3333	0.57813	0.76092	1	1	1	1	1
EIF1B; EIF5B; EIF3E;	GO:0006446~regulation of translational initiation	3	28	10.7143	0.95597	0.969224	1	1	1	1	1
RP2; ZMYND10; RGS9; FKBP9; BAG2; BAG3; LMAN1; RGS7; GNG2; PPIA; GNAI1; PDIA5; TBCE; DNAJC21; RIC3; ERO1B; GNB4; GRPEL1; PFDN2; AMFR; PPIH; PPIB; TRAP1; NKTR; PPIG; CDC37L1;	GO:0006457~protein folding	26	166	15.6627	0.987282	0.992786	1	1	1	1	1
YES1; CPE; CHRM3; LOX; AKT2; UBA7; MMP15; RABGGTB; ADPRH; ST3GAL1; QPCT; ST8SIA2; B4GALT7; NAGPA; FBXL2; PARP4; CSNK1G3;	GO:0006464~cellular protein modification process	17	81	20.9877	0.735252	0.826026	1	1	1	1	1
FURIN; PCSK5; SEC11C; SPCS1;	GO:0006465~signal peptide processing	4	12	33.3333	0.378112	0.726826	1	1	1	1	1
ADAM10; RIOK3; CASK; DCLK1; PPM1D; PDPK1; PRKAB2; KALRN; NUAK1; JAK2; ROCK2; TRIO; PDGFB; TGFB1; ERBB2; NTRK1; APP; PRKCG; PRKCB; INSR; LCK; PIM1; BMP2; CCL2; MYOD1; PRKCA; IGFBP3; EIF2AK2; NPR2; JAK1; CCND1; PRKCH; GUCY2C; PIK3R1; MAPK1; CDC25B; MAPK4; PRKAR1B; BMPR1A; ACVR1B; TGFBR1; ACVRL1; TGFBR2; MATK; FRK; SYK; CLK2; RASSF2; JAK3; DAPK1; MAPK10; RIPK4; CDK6; CDK5; ACVR1; RNASEL; ST3GAL1; MA…	GO:0006468~protein phosphorylation	137	456	30.0439	0.0134571	0.726826	1	1	1	1	1
SOCS3; PDPK1; LRP6; RB1; GSTP1; NF1; EPHA1; SFN; CAV3; SPRED1; ITPRIP; SMCR8; TRIB2; INPP5K; WWTR1; WNK1; SMYD3; PRKRIP1; PPP1R1B; RTRAF; UBASH3B;	GO:0006469~negative regulation of protein kinase activity	21	75	28	0.307389	0.726826	1	1	1	1	1
CTDSP2; PPP1R12A; CTDSPL; PPM1D; PHLPP1; PPP1R3D; LCK; PTPRB; PTPN3; PTPRM; PTPN6; PPM1A; PTPN5; PTEN; PPP1CB; PPP2CB; PTPN12; PPP2R3A; PTPN13; PPP2R5D; PTPRK; PTPRO; LRRC8E; LRRC8B; LRRC8A; PPM1N; PPP4R1; CPPED1; PPA2; PPP1R3E; CTTNBP2NL; FBXW11; MINPP1; PPP1R3C; MTMR7; MTMR6; DUSP10; PTPN7; DUSP16; DUSP7; PTPRJ; DUSP6; DUSP1; DUSP4; PTPRE; DUSP5; PTPRD; PTPRZ1; DUSP8; PTPN9; DUSP9;	GO:0006470~protein dephosphorylation	51	148	34.4595	0.0186453	0.726826	1	1	1	1	1
TNKS; SIRT2; PARP9; TNKS2; PARP4; PARP8; ART5;	GO:0006471~protein ADP-ribosylation	7	25	28	0.43062	0.726826	1	1	1	1	1
NUPR1; EP300; KAT2B;	GO:0006473~protein acetylation	3	15	20	0.707766	0.816654	1	1	1	1	1
AANAT;	GO:0006474~N-terminal protein amino acid acetylation	1	9	11.1111	0.884436	0.916971	1	1	1	1	1
EP300;	GO:0006475~internal protein amino acid acetylation	1	7	14.2857	0.822052	0.872349	1	1	1	1	1
SIRT2; HDAC7; HDAC5;	GO:0006476~protein deacetylation	3	14	21.4286	0.668681	0.792016	1	1	1	1	1
CSKMT; BTG2; EEF1AKMT2; CAMKMT; HEMK1;	GO:0006479~protein methylation	5	28	17.8571	0.795265	0.860797	1	1	1	1	1
NTMT1;	GO:0006480~N-terminal protein amino acid methylation	1	2	50	0.476532	0.726826	1	1	1	1	1
PHF2; ALKBH4;	GO:0006482~protein demethylation	2	5	40	0.406894	0.726826	1	1	1	1	1
NPC1; ST8SIA5; B4GALT5; FUT1; FUT3; MAN1A1; MAN2A1; ALG10B; GALNTL5; ST8SIA1; ST8SIA2; EXTL1; ST6GAL2; ALG1; B3GNT5; B3GAT2; B3GAT1; ST6GALNAC2; NAGPA; FUT9; ALG5; B3GNT2; ST8SIA6; ST3GAL3; B3GNT7; B3GNT3; B3GNT8; ALG1L; B3GNT9; B3GALT4;	GO:0006486~protein glycosylation	30	91	32.967	0.0855626	0.726826	1	1	1	1	1
PGM3; B4GALT1; TMEM258; MGAT3; ST3GAL1; GAL3ST1; MAGT1; MAN1C1; B4GALT7; ALG5; MGAT5B; MGAT4C; GFPT1; MGAT4A; ALG10B; ALG10;	GO:0006487~protein N-linked glycosylation	16	45	35.5556	0.119581	0.726826	1	1	1	1	1
ALG10; ALG10B; ALG1;	GO:0006488~dolichol-linked oligosaccharide biosynthetic process	3	14	21.4286	0.668681	0.792016	1	1	1	1	1
ST8SIA2; MGAT4A; MAN2A1; ST8SIA1; MAN1C1; ST8SIA6; MAN1A1; ST8SIA5;	GO:0006491~N-glycan processing	8	17	47.0588	0.0948164	0.726826	1	1	1	1	1
TET3; TRAK2; FKTN; PGM3; ST8SIA6; GALNT18; GALNT7; POGLUT1; GALNT9; GCNT4; ST6GALNAC2;	GO:0006493~protein O-linked glycosylation	11	38	28.9474	0.348293	0.726826	1	1	1	1	1
ALOX12B; ATG7; UGCG; PIK3C3; WIPI1; WDR45;	GO:0006497~protein lipidation	6	11	54.5455	0.0939182	0.726826	1	1	1	1	1
PPM1A;	GO:0006499~N-terminal protein myristoylation	1	3	33.3333	0.57813	0.76092	1	1	1	1	1
ATG7;	GO:0006501~C-terminal protein lipidation	1	4	25	0.660012	0.78538	1	1	1	1	1
PGAP1;	GO:0006505~GPI anchor metabolic process	1	3	33.3333	0.57813	0.76092	1	1	1	1	1
PIGO; PIGL; PIGN;	GO:0006506~GPI anchor biosynthetic process	3	25	12	0.929543	0.949547	1	1	1	1	1
TRABD2B; MASP2; TPP1; TMPRSS2; ADAM12; TLL1; TBL1X; PRSS23; PAPLN; CAPNS1; HPN; C2; CTSB; MMP10; C1S; ACE; BMP1; IDE; ACAN; CAPN2; GGT1; CPS1; PRSS3; MMP12; CASP3; CTSO; PSMC4; MMP13; MMP15; MMP16; CASP7; BACE1; RHBDL3; ADAMTS20; OLR1; ADAMTSL3; FOLH1; SCRN3; SCRN1; PAPPA; WFDC2; MBTPS1; CASP8; CUL7; PCOLCE; MMEL1; PREPL; AGBL2; AGBL4; METAP1D; THSD4; VASH1; TMPRSS9; TRABD2A; PM20D2; KDM8; SFRP1;…	GO:0006508~proteolysis	107	429	24.9417	0.388239	0.726826	1	1	1	1	1
ADAM10; BACE1; ADAM9; SPPL2A; ADAM19; ERAP1; BACE2;	GO:0006509~membrane protein ectodomain proteolysis	7	23	30.4348	0.361183	0.726826	1	1	1	1	1
UBE2C; PRKN; USP12; ARIH2; UCHL3; USP8; NEDD4; UBE2D1; USP14; UBE2B; MDM2; TRIM32; USP4; TRIM25; TRIP12; CUL7; UBR4; USP51; USP50; RNF144B; MIB1; CUL9; TP53INP2; HACE1; TRIM58; LNX1; DTX3L; RFFL; NTAN1; SPSB1; KLHL15; NEDD4L; USP28; CYLD; AMFR; RNF6; RNF11; FBXL15; ANKIB1; RNF144A; SPOPL; UBE2H; HUWE1; UBQLN1; RBX1; C18orf25; CHFR; FEM1C; HECW2; MYLIP; RNF111; FBXL4; FBXL2;	GO:0006511~ubiquitin-dependent protein catabolic process	53	291	18.2131	0.977286	0.985788	1	1	1	1	1
PRKN; NEURL1; TRIM21; NEDD4; RBX1; UBE2B; TRIM25; HUWE1; NEDD4L; FBXL2; PEX12;	GO:0006513~protein monoubiquitination	11	34	32.3529	0.245767	0.726826	1	1	1	1	1
LONP2;	GO:0006515~protein quality control for misfolded or incompletely synthesized proteins	1	13	7.69231	0.951265	0.96554	1	1	1	1	1
FBXO6;	GO:0006516~glycoprotein catabolic process	1	12	8.33333	0.939523	0.956269	1	1	1	1	1
MAN2A1;	GO:0006517~protein deglycosylation	1	7	14.2857	0.822052	0.872349	1	1	1	1	1
AEBP1; CPD; CPM; CPXM1; CPE;	GO:0006518~peptide metabolic process	5	13	38.4615	0.261487	0.726826	1	1	1	1	1
GCAT; QDPR; GGT1; PHGDH; HGD;	GO:0006520~cellular amino acid metabolic process	5	17	29.4118	0.428878	0.726826	1	1	1	1	1
PSMB8; PSMB9; PSMB10; PSMC4; PSMD5;	GO:0006521~regulation of cellular amino acid metabolic process	5	51	9.80392	0.990292	0.994681	1	1	1	1	1
DDAH1;	GO:0006525~arginine metabolic process	1	4	25	0.660012	0.78538	1	1	1	1	1
DDAH1;	GO:0006527~arginine catabolic process	1	7	14.2857	0.822052	0.872349	1	1	1	1	1
ASNSD1;	GO:0006529~asparagine biosynthetic process	1	2	50	0.476532	0.726826	1	1	1	1	1
CTH; GCLC; CDO1;	GO:0006534~cysteine metabolic process	3	4	75	0.137945	0.726826	1	1	1	1	1
TAT; GGT1; GCLC; FPGS;	GO:0006536~glutamate metabolic process	4	14	28.5714	0.473258	0.726826	1	1	1	1	1
GLS;	GO:0006537~glutamate biosynthetic process	1	5	20	0.726004	0.816654	1	1	1	1	1
PFAS; PHGDH; GFPT1; GLYATL1; ASNSD1; CPS1;	GO:0006541~glutamine metabolic process	6	18	33.3333	0.316651	0.726826	1	1	1	1	1
GLS;	GO:0006543~glutamine catabolic process	1	3	33.3333	0.57813	0.76092	1	1	1	1	1
PHGDH; BAAT;	GO:0006544~glycine metabolic process	2	6	33.3333	0.479148	0.726826	1	1	1	1	1
FTCD; CARNMT1; AMDHD1;	GO:0006548~histidine catabolic process	3	8	37.5	0.362881	0.726826	1	1	1	1	1
HMGCLL1;	GO:0006552~leucine catabolic process	1	6	16.6667	0.779189	0.846791	1	1	1	1	1
GCDH; SLC25A21;	GO:0006554~lysine catabolic process	2	12	16.6667	0.786872	0.852173	1	1	1	1	1
MTHFD1;	GO:0006555~methionine metabolic process	1	7	14.2857	0.822052	0.872349	1	1	1	1	1
MAT1A; MAT2B;	GO:0006556~S-adenosylmethionine biosynthetic process	2	4	50	0.330051	0.726826	1	1	1	1	1
QDPR; TAT; HGD; IL4I1;	GO:0006559~L-phenylalanine catabolic process	4	11	36.3636	0.329637	0.726826	1	1	1	1	1
PYCR1;	GO:0006561~proline biosynthetic process	1	3	33.3333	0.57813	0.76092	1	1	1	1	1
CBS;	GO:0006563~L-serine metabolic process	1	5	20	0.726004	0.816654	1	1	1	1	1
PHGDH; SERINC5;	GO:0006564~L-serine biosynthetic process	2	8	25	0.606043	0.778609	1	1	1	1	1
CBS;	GO:0006565~L-serine catabolic process	1	4	25	0.660012	0.78538	1	1	1	1	1
PHGDH; SDSL;	GO:0006566~threonine metabolic process	2	3	66.6667	0.2506	0.726826	1	1	1	1	1
SDSL;	GO:0006567~threonine catabolic process	1	3	33.3333	0.57813	0.76092	1	1	1	1	1
GCDH;	GO:0006568~tryptophan metabolic process	1	2	50	0.476532	0.726826	1	1	1	1	1
HAAO; TDO2;	GO:0006569~tryptophan catabolic process	2	9	22.2222	0.660079	0.78538	1	1	1	1	1
TAT; HGD;	GO:0006572~tyrosine catabolic process	2	6	33.3333	0.479148	0.726826	1	1	1	1	1
MAOA;	GO:0006576~cellular biogenic amine metabolic process	1	3	33.3333	0.57813	0.76092	1	1	1	1	1
DCT;	GO:0006583~melanin biosynthetic process from tyrosine	1	2	50	0.476532	0.726826	1	1	1	1	1
SULT1A1; MTPN;	GO:0006584~catecholamine metabolic process	2	7	28.5714	0.5457	0.76092	1	1	1	1	1
MOXD1;	GO:0006589~octopamine biosynthetic process	1	3	33.3333	0.57813	0.76092	1	1	1	1	1
FOXE1; TPO; CTSB; SLC16A2; DIO3; MED1; SLC5A5; CPQ; CGA;	GO:0006590~thyroid hormone generation	9	17	52.9412	0.050059	0.726826	1	1	1	1	1
SRM;	GO:0006595~polyamine metabolic process	1	5	20	0.726004	0.816654	1	1	1	1	1
SAT1; SRM;	GO:0006596~polyamine biosynthetic process	2	7	28.5714	0.5457	0.76092	1	1	1	1	1
CKM; CKB; CKMT1A; GATM;	GO:0006600~creatine metabolic process	4	7	57.1429	0.148195	0.726826	1	1	1	1	1
GATM;	GO:0006601~creatine biosynthetic process	1	2	50	0.476532	0.726826	1	1	1	1	1
MYO1C; RHOD; RASSF9; RAB27A; LTBP2; NLGN1; SORL1; ERBIN; KIF13B; HOMER3; TRAK2;	GO:0006605~protein targeting	11	43	25.5814	0.483045	0.732327	1	1	1	1	1
ARNTL; SIX3; LMNA; DRD1; PIK3R1; CDKN1A; MMP12; STAT3; SYK; PTTG1IP; GCKR; MBTPS1; MED1; LRRK2; APPL2; IPO4; PRICKLE1; SIX2; FAM53A; NXT1; SPRN; RANBP6; POM121L2;	GO:0006606~protein import into nucleus	23	78	29.4872	0.228773	0.726826	1	1	1	1	1
TGFB1; EGR2; EIF5A; STRADB; XPO7;	GO:0006611~protein export from nucleus	5	29	17.2414	0.816866	0.872349	1	1	1	1	1
MYO1C; SDCBP; CHM; RAB3IP; NACAD; ZDHHC21; VPS37A; ZDHHC22; ZDHHC20; ZDHHC2; ZDHHC19; ZDHHC11; GOLGA7B;	GO:0006612~protein targeting to membrane	13	53	24.5283	0.525572	0.76092	1	1	1	1	1
RPLP2; RPSA; RPS2; RPL35A; RPL7; RPS3; RPL10; RPL12; RPL9; RPL22; RPL27A; RPL5; RPL21; RPS9; RPL29; RPL34; RPL14; RPS20; RPS3A; RPL15; RPS7; RPS8; RPS14; RPS18; RPS29; RPS13; RPS6; RPS15; RPL30; RPL39; RPL32; RPL8; RPL41; RPS27A; RPS21; RPL24; SSR3; RPL36;	GO:0006614~SRP-dependent cotranslational protein targeting to membrane	38	89	42.6966	0.00290395	0.521909	1	1	1	1	1
TRAM2; TRAM1L1;	GO:0006616~SRP-dependent cotranslational protein targeting to membrane, translocation	2	8	25	0.606043	0.778609	1	1	1	1	1
NEDD4; SNX16; NCOA4; SCARB2; ZFYVE16; SORL1; SORT1; NAGPA; AP3M1; M6PR;	GO:0006622~protein targeting to lysosome	10	18	55.5556	0.0322761	0.726826	1	1	1	1	1
MON1A; VPS13C; VPS37A;	GO:0006623~protein targeting to vacuole	3	16	18.75	0.743202	0.83188	1	1	1	1	1
TMEM208;	GO:0006624~vacuolar protein processing	1	2	50	0.476532	0.726826	1	1	1	1	1
NUDT19; PEX12; PEX1; CAT; ACAA1; IDE; EPHX2; UBE2D1; RPS27A; BAAT; ZFAND6; LONP2; ACOT4; USP9X; DHRS4; DECR2; GSTK1;	GO:0006625~protein targeting to peroxisome	17	65	26.1538	0.424007	0.726826	1	1	1	1	1
TIMM44; TSPO; TIMM10; TOMM7; TIMM9; TIMM8B; TIMM13;	GO:0006626~protein targeting to mitochondrion	7	30	23.3333	0.595665	0.778609	1	1	1	1	1
PITPNM1; WNT10B; TPP1; ACSL4; APOC1; CLU; ABCB4; ALDH3B1; PLTP; LRP2; FABP5; HMGCS1; PDE3A; TTC39B; LRP10; KBTBD2; LPIN2; APOL2; EPHX3; RUBCNL; MID1IP1; CPNE7; PLCL2; LIPG; NR1H2; HMGCLL1; NR1H4;	GO:0006629~lipid metabolic process	27	140	19.2857	0.878615	0.916084	1	1	1	1	1
SGPL1; C3; LPL; GGT1; PRKAR2B; ACADSB; CREM; ACOT11; ECHDC3; MECR; PNPLA8; CRYL1; CPT1A; BAAT; ACOT4; FA2H;	GO:0006631~fatty acid metabolic process	16	63	25.3968	0.469259	0.726826	1	1	1	1	1
NDUFAB1; PRKAB2; LPL; PRKAA1; FA2H; ACOT4; HSD17B8; MECR; ELOVL4; OXSM; LIPH; LIPG;	GO:0006633~fatty acid biosynthetic process	12	43	27.907	0.376849	0.726826	1	1	1	1	1
ACAA1; ACADVL; CPT1A; MECR; ECHDC2;	GO:0006635~fatty acid beta-oxidation	5	43	11.6279	0.969153	0.979288	1	1	1	1	1
ELOVL7; FADS2; SCD5; ELOVL1; ELOVL4; DECR2; ELOVL2; ELOVL5;	GO:0006636~unsaturated fatty acid biosynthetic process	8	15	53.3333	0.0614341	0.726826	1	1	1	1	1
BAAT; ACOT4; ACOT11; ACBD6; OXSM;	GO:0006637~acyl-CoA metabolic process	5	31	16.129	0.854545	0.896004	1	1	1	1	1
PLA2G4A;	GO:0006640~monoacylglycerol biosynthetic process	1	7	14.2857	0.822052	0.872349	1	1	1	1	1
INSIG1; CAT; CYP2E1; LPL; CPT1A; CAV3; CAV1; PTPN11; SEL1L; INSIG2; APOC1;	GO:0006641~triglyceride metabolic process	11	33	33.3333	0.221974	0.726826	1	1	1	1	1
LPIN1; SLC27A5;	GO:0006642~triglyceride mobilization	2	4	50	0.330051	0.726826	1	1	1	1	1
PLPP2; LCAT; LPL; PLA2G4A; TNFAIP8L3; PLPP4; LPCAT4; GATA6; AGPAT1; ACP6; PLA2G4C; PLPPR4;	GO:0006644~phospholipid metabolic process	12	56	21.4286	0.690439	0.813396	1	1	1	1	1
LPIN1; PHOSPHO1; LPIN2;	GO:0006646~phosphatidylethanolamine biosynthetic process	3	15	20	0.707766	0.816654	1	1	1	1	1
PGP; PNPLA3;	GO:0006650~glycerophospholipid metabolic process	2	5	40	0.406894	0.726826	1	1	1	1	1
PLCE1;	GO:0006651~diacylglycerol biosynthetic process	1	7	14.2857	0.822052	0.872349	1	1	1	1	1
PLA2G4A; DGKQ; PLD1; LPCAT4; PLD6; LIPH; AGPAT1; ACP6; AGPAT3; PNPLA3; ABHD8; ABHD4;	GO:0006654~phosphatidic acid biosynthetic process	12	44	27.2727	0.402608	0.726826	1	1	1	1	1
APOA1; LCAT; FABP5; LPIN1; SLC44A2; PHOSPHO1; SLC44A1; LPIN2; PCYT1B;	GO:0006656~phosphatidylcholine biosynthetic process	9	34	26.4706	0.460394	0.726826	1	1	1	1	1
PCYT1B;	GO:0006657~CDP-choline pathway	1	7	14.2857	0.822052	0.872349	1	1	1	1	1
SERINC5; SERINC1;	GO:0006658~phosphatidylserine metabolic process	2	5	40	0.406894	0.726826	1	1	1	1	1
PIK3C2A; PITPNM1; SYNJ2; INPP4B; SYNJ1; PLCG2; PIK3R1; PTEN; RAB14; PTPN13; PIK3C3; FIG4; MTMR8; RUFY1; INPP5K; MTMR12; PLEKHA2; PLEKHA3; PLEKHA1; MTMR7; MTMR6; INPP5F; PIKFYVE; MBOAT7;	GO:0006661~phosphatidylinositol biosynthetic process	24	77	31.1688	0.162348	0.726826	1	1	1	1	1
TXN;	GO:0006662~glycerol ether metabolic process	1	2	50	0.476532	0.726826	1	1	1	1	1
PLA2G4A; LPCAT2;	GO:0006663~platelet activating factor biosynthetic process	2	4	50	0.330051	0.726826	1	1	1	1	1
ST6GALNAC4;	GO:0006664~glycolipid metabolic process	1	3	33.3333	0.57813	0.76092	1	1	1	1	1
SPTLC1; ALOX12B; SERINC5; SERINC1; AGK; CERKL; SGPL1;	GO:0006665~sphingolipid metabolic process	7	24	29.1667	0.395912	0.726826	1	1	1	1	1
KDSR;	GO:0006666~3-keto-sphinganine metabolic process	1	1	100	0.350472	0.726826	1	1	1	1	1
PLPP2; SGPP2;	GO:0006670~sphingosine metabolic process	2	8	25	0.606043	0.778609	1	1	1	1	1
PLPP2; SGPL1; FUT3; ORMDL3;	GO:0006672~ceramide metabolic process	4	21	19.0476	0.743229	0.83188	1	1	1	1	1
PSAP;	GO:0006678~glucosylceramide metabolic process	1	1	100	0.350472	0.726826	1	1	1	1	1
UGCG; FA2H;	GO:0006679~glucosylceramide biosynthetic process	2	2	100	0.171738	0.726826	1	1	1	1	1
FA2H; GAL3ST1;	GO:0006682~galactosylceramide biosynthetic process	2	6	33.3333	0.479148	0.726826	1	1	1	1	1
PSAP; GALC;	GO:0006683~galactosylceramide catabolic process	2	3	66.6667	0.2506	0.726826	1	1	1	1	1
SMPD1;	GO:0006684~sphingomyelin metabolic process	1	4	25	0.660012	0.78538	1	1	1	1	1
SMPD1; SMPDL3A;	GO:0006685~sphingomyelin catabolic process	2	7	28.5714	0.5457	0.76092	1	1	1	1	1
SPTLC1; SGMS1; SGMS2; SAMD8;	GO:0006686~sphingomyelin biosynthetic process	4	6	66.6667	0.110609	0.726826	1	1	1	1	1
GLA; PSAP; SMPD1; GALC; CREM; UGCG;	GO:0006687~glycosphingolipid metabolic process	6	40	15	0.905111	0.931608	1	1	1	1	1
ST8SIA5; ST8SIA1; A4GALT; A3GALT2;	GO:0006688~glycosphingolipid biosynthetic process	4	8	50	0.18985	0.726826	1	1	1	1	1
TBXAS1; PLA2G4A; CYP4F22; CYP2S1;	GO:0006690~icosanoid metabolic process	4	9	44.4444	0.234616	0.726826	1	1	1	1	1
ALOX5; GGT1; ALOX5AP; PTGR1;	GO:0006691~leukotriene metabolic process	4	17	23.5294	0.603633	0.778609	1	1	1	1	1
PTGES; GSTP1; HPGD; TNFRSF1A; AKR1C3; CYP2S1; PTGR1; AKR1C1;	GO:0006693~prostaglandin metabolic process	8	20	40	0.160526	0.726826	1	1	1	1	1
PRLR; TFCP2L1;	GO:0006694~steroid biosynthetic process	2	29	6.89655	0.989491	0.994022	1	1	1	1	1
HMGCR; FDPS; CNBP; HMGCS1; PRKAA1; PMVK; PLPP6; INSIG1; INSIG2; APOA1;	GO:0006695~cholesterol biosynthetic process	10	40	25	0.514278	0.76092	1	1	1	1	1
CYP7B1; CYP27A1; BAAT; SLC27A5;	GO:0006699~bile acid biosynthetic process	4	27	14.8148	0.877869	0.915425	1	1	1	1	1
TSPOAP1; TSPO;	GO:0006700~C21-steroid hormone biosynthetic process	2	12	16.6667	0.786872	0.852173	1	1	1	1	1
HSD17B6; MED1;	GO:0006702~androgen biosynthetic process	2	10	20	0.707983	0.816654	1	1	1	1	1
HSD17B8; HSD17B14;	GO:0006703~estrogen biosynthetic process	2	13	15.3846	0.818786	0.872349	1	1	1	1	1
HSD11B2;	GO:0006704~glucocorticoid biosynthetic process	1	10	10	0.906871	0.931608	1	1	1	1	1
HSD17B14;	GO:0006706~steroid catabolic process	1	5	20	0.726004	0.816654	1	1	1	1	1
CYP27A1; SCARF1;	GO:0006707~cholesterol catabolic process	2	12	16.6667	0.786872	0.852173	1	1	1	1	1
HSD17B6; SPP1;	GO:0006710~androgen catabolic process	2	5	40	0.406894	0.726826	1	1	1	1	1
CYP1B1;	GO:0006725~cellular aromatic compound metabolic process	1	2	50	0.476532	0.726826	1	1	1	1	1
GPR143; OCA2;	GO:0006726~eye pigment biosynthetic process	2	3	66.6667	0.2506	0.726826	1	1	1	1	1
QDPR;	GO:0006729~tetrahydrobiopterin biosynthetic process	1	7	14.2857	0.822052	0.872349	1	1	1	1	1
ALDH1L1; MTHFD1; MAT1A; FPGS; ALDH1L2; MAT2B; CA12; MTHFD1L; CA2; CA8; CA7;	GO:0006730~one-carbon metabolic process	11	36	30.5556	0.29582	0.726826	1	1	1	1	1
DCXR;	GO:0006739~NADP metabolic process	1	9	11.1111	0.884436	0.916971	1	1	1	1	1
NNT;	GO:0006740~NADPH regeneration	1	3	33.3333	0.57813	0.76092	1	1	1	1	1
HMGCR; AIFM2;	GO:0006743~ubiquinone metabolic process	2	2	100	0.171738	0.726826	1	1	1	1	1
PDSS1; COQ3; COQ10B;	GO:0006744~ubiquinone biosynthetic process	3	16	18.75	0.743202	0.83188	1	1	1	1	1
GSTP1; GSTM2; GSTM4; NFE2L1; GSTK1; GSR; GSTT2B;	GO:0006749~glutathione metabolic process	7	35	20	0.732282	0.822804	1	1	1	1	1
GGT1; GCLC;	GO:0006750~glutathione biosynthetic process	2	15	13.3333	0.87003	0.908534	1	1	1	1	1
GGT1;	GO:0006751~glutathione catabolic process	1	11	9.09091	0.924952	0.945571	1	1	1	1	1
TGFB1; ATP5MC1; LDHC; PKLR; ATP5MF; ATP5F1E; ATP5ME; ATP5MC2; UQCC3;	GO:0006754~ATP biosynthetic process	9	27	33.3333	0.253483	0.726826	1	1	1	1	1
AK9;	GO:0006756~AMP phosphorylation	1	1	100	0.350472	0.726826	1	1	1	1	1
AK9;	GO:0006757~ATP generation from ADP	1	1	100	0.350472	0.726826	1	1	1	1	1
FTCD; FOLH1; FPGS; MTHFD1L;	GO:0006760~folic acid-containing compound metabolic process	4	4	100	0.0509678	0.726826	1	1	1	1	1
CYP27B1; RXRA;	GO:0006766~vitamin metabolic process	2	7	28.5714	0.5457	0.76092	1	1	1	1	1
PCCA; HLCS;	GO:0006768~biotin metabolic process	2	9	22.2222	0.660079	0.78538	1	1	1	1	1
TKTL1;	GO:0006772~thiamine metabolic process	1	4	25	0.660012	0.78538	1	1	1	1	1
ALDH1A2; RBP1;	GO:0006776~vitamin A metabolic process	2	7	28.5714	0.5457	0.76092	1	1	1	1	1
PPOX; RSAD1;	GO:0006779~porphyrin-containing compound biosynthetic process	2	4	50	0.330051	0.726826	1	1	1	1	1
HMBS; IREB2; PPOX;	GO:0006782~protoporphyrinogen IX biosynthetic process	3	10	30	0.47634	0.726826	1	1	1	1	1
HMBS; FECH; TSPO; PPOX; NFE2L1; IBA57; ATP5IF1;	GO:0006783~heme biosynthetic process	7	22	31.8182	0.326712	0.726826	1	1	1	1	1
HMOX1;	GO:0006788~heme oxidation	1	2	50	0.476532	0.726826	1	1	1	1	1
CHST1; CHST3; CHST6; CHST8; CHST2;	GO:0006790~sulfur compound metabolic process	5	15	33.3333	0.344532	0.726826	1	1	1	1	1
ENPP3; TGFB1; ACYP1; PTPRB; PTPRD; INPP1; PPA2;	GO:0006796~phosphate-containing compound metabolic process	7	17	41.1765	0.168651	0.726826	1	1	1	1	1
MINPP1;	GO:0006797~polyphosphate metabolic process	1	1	100	0.350472	0.726826	1	1	1	1	1
BNIP2; PRUNE2;	GO:0006798~polyphosphate catabolic process	2	5	40	0.406894	0.726826	1	1	1	1	1
SH3PXD2A; CYB5R4; PREX1;	GO:0006801~superoxide metabolic process	3	20	15	0.851728	0.896004	1	1	1	1	1
CBR3; AKR7A3; CYP2E1; GSTP1; MGST1; GGT1; AHR; SULT1A1; AKR1C1; CYP1B1; CYP2S1;	GO:0006805~xenobiotic metabolic process	11	94	11.7021	0.995464	0.998613	1	1	1	1	1
ARID5B; CPS1;	GO:0006807~nitrogen compound metabolic process	2	7	28.5714	0.5457	0.76092	1	1	1	1	1
CYP1B1;	GO:0006809~nitric oxide biosynthetic process	1	13	7.69231	0.951265	0.96554	1	1	1	1	1
SLC6A15; SLC6A17; SLC6A3; CNNM1; TMEM87B; SLC6A1; GPR107; CNNM4; TMEM184A;	GO:0006810~transport	9	36	25	0.519492	0.76092	1	1	1	1	1
SLC22A23; SLC22A31; TRPA1; CHRNB2; CHRNB4; SLC8A1; SLC1A3; SLC1A2; CHRNA4; SLC15A1; SLC26A2; P2RX1; SLC12A2; SLC8A3; PLP2; LASP1; SLC9A5; MLC1; SLC5A12; SLC25A26; SLC9A9; SLC24A4; LHFPL5; SLC5A5; FXYD5; SLC9A7; SLC26A6; WNK1; SLC25A22; SLC24A3; SLC17A5; CNNM1; SLC25A10; SLC12A6; SLC12A4; ATP11B; SLC12A7; KCNN3; KCNN1; KCNN4; KCNN2;	GO:0006811~ion transport	41	100	41	0.00361788	0.57233	1	1	1	1	1
ANO6; ANO1; PIEZO1; PANX1; PIEZO2; ATP13A3; ANO10; ATP10D; TRPC6; HCN4;	GO:0006812~cation transport	10	29	34.4828	0.212114	0.726826	1	1	1	1	1
KCNK1; KCNN4; VPS4B; KCNH1; KCNK5; KCNA2; KCNA3; CDKN1B; KCNC1; KCNJ3; KCNJ2; KCNJ10; ABCC8; KCNJ12; KCNJ8; TSC1; KCNN1; KCNB2; KCNS3; KCNN2; KCNMB3; KCND3; KCNH3; KCNH4; KCNK6;	GO:0006813~potassium ion transport	25	68	36.7647	0.0490942	0.726826	1	1	1	1	1
SCN4A; SCNN1B; SCN9A; SLC13A5; SCN4B; SLC13A3; SLC5A11; FGF13; SLC10A4; NEDD4L; SLC38A2; SLC38A3; SLC6A15; SCN3B; SLC23A2; SLC13A4; SLC4A4; SLC5A5; SLC5A12;	GO:0006814~sodium ion transport	19	78	24.359	0.522807	0.76092	1	1	1	1	1
CYP27B1; KCNN4; RAMP1; PRKCB; CHRNB2; RYR1; CHRNA4; CACNB3; CACNA1D; CAV1; TRPC3; BSPRY; CACNG8; SARAF; PANX1; TRPV6; TRPC4; CACNA1F; CACNA1C; SELENOK; CACNA1A;	GO:0006816~calcium ion transport	21	74	28.3784	0.289469	0.726826	1	1	1	1	1
IP6K2;	GO:0006817~phosphate ion transport	1	8	12.5	0.856596	0.896004	1	1	1	1	1
TSPO; LRRC8A; SLC17A5;	GO:0006820~anion transport	3	18	16.6667	0.803702	0.866815	1	1	1	1	1
TSPO; CLCN4; ANO4; ANO6; ANO1; ANO5; SLC26A6; TTYH3; ANO10; CLIC5; CLIC4;	GO:0006821~chloride transport	11	37	29.7297	0.321821	0.726826	1	1	1	1	1
SCO2; COX17;	GO:0006825~copper ion transport	2	15	13.3333	0.87003	0.908534	1	1	1	1	1
MELTF; IREB2; TFR2;	GO:0006826~iron ion transport	3	18	16.6667	0.803702	0.866815	1	1	1	1	1
TRPC3; TRPC4; TRPC6; ATP2C2;	GO:0006828~manganese ion transport	4	11	36.3636	0.329637	0.726826	1	1	1	1	1
SLC30A1;	GO:0006829~zinc ion transport	1	10	10	0.906871	0.931608	1	1	1	1	1
AQP7; PDPN; AQP3;	GO:0006833~water transport	3	18	16.6667	0.803702	0.866815	1	1	1	1	1
SLC25A10;	GO:0006835~dicarboxylic acid transport	1	3	33.3333	0.57813	0.76092	1	1	1	1	1
SLC22A1; SYNJ1; ICA1; SLC29A2; SLC6A15; GABRQ;	GO:0006836~neurotransmitter transport	6	17	35.2941	0.279651	0.726826	1	1	1	1	1
SLC25A24; SLC25A46; SLC25A10;	GO:0006839~mitochondrial transport	3	19	15.7895	0.82916	0.879202	1	1	1	1	1
SLC25A48;	GO:0006844~acyl carnitine transport	1	4	25	0.660012	0.78538	1	1	1	1	1
LETM1; PHB; SLC8A3;	GO:0006851~mitochondrial calcium ion transmembrane transport	3	23	13.0435	0.904498	0.931608	1	1	1	1	1
PRKAB2; CPT1A; MID1IP1;	GO:0006853~carnitine shuttle	3	11	27.2727	0.529473	0.76092	1	1	1	1	1
SLC22A1; ATP8B1; SLC22A3; TMEM30A;	GO:0006855~drug transmembrane transport	4	5	80	0.0779664	0.726826	1	1	1	1	1
EPG5;	GO:0006862~nucleotide transport	1	1	100	0.350472	0.726826	1	1	1	1	1
SLC43A1; SLC1A4; SLC7A9; PDPN; SLC43A2; SLC7A3; SLC38A2; SLC38A3; SLC6A15; SLC17A5; SLC7A10; SLC25A48;	GO:0006865~amino acid transport	12	41	29.2683	0.326021	0.726826	1	1	1	1	1
SLC38A3;	GO:0006867~asparagine transport	1	2	50	0.476532	0.726826	1	1	1	1	1
SLC1A4; SLC38A2; SLC38A3;	GO:0006868~glutamine transport	3	8	37.5	0.362881	0.726826	1	1	1	1	1
NME4; PSAP; TSPO; PLTP; STARD6; VLDLR; LRP10; SLCO2A1; SIGMAR1; APOL2; GULP1; ABCA5; ABCA9; ABCA10;	GO:0006869~lipid transport	14	63	22.2222	0.652218	0.78538	1	1	1	1	1
ATP1B1; PRKCB; CALCB; TNNI3; CD40; HTR2C; SLC8A1; CXCL12; STC1; SLC8A3; CAV1; GRIK2; TCIRG1; SLC24A4; CTRC; SLC24A3; ATP13A2; NPTN; SLC30A1; ATP2B1; STIM1; STC2; ATP2C2; ATP13A3;	GO:0006874~cellular calcium ion homeostasis	24	96	25	0.471086	0.726826	1	1	1	1	1
LETM1;	GO:0006875~cellular metal ion homeostasis	1	5	20	0.726004	0.816654	1	1	1	1	1
SCO2; MT2A; PRNP; APP;	GO:0006878~cellular copper ion homeostasis	4	14	28.5714	0.473258	0.726826	1	1	1	1	1
MYC; HMOX1; IREB2; SKP1; SMAD4; NCOA4; HIF1A; HFE; CYBRD1; SLC40A1; ATP13A2; TFR2;	GO:0006879~cellular iron ion homeostasis	12	61	19.6721	0.78194	0.849326	1	1	1	1	1
LCK; SLC39A6; ATP13A2; SLC30A1; MT1F; MT2A; SLC39A4;	GO:0006882~cellular zinc ion homeostasis	7	31	22.5806	0.6257	0.78538	1	1	1	1	1
ATP1B1; SLC8A1; ATP1B3; SLC12A2; NEDD4L; ATP12A;	GO:0006883~cellular sodium ion homeostasis	6	18	33.3333	0.316651	0.726826	1	1	1	1	1
KCNN4; SLC12A2; LRRC8A; SLC12A7; SLC12A6; SLC12A8; SLC12A4;	GO:0006884~cell volume homeostasis	7	19	36.8421	0.227817	0.726826	1	1	1	1	1
EDNRB; ATP12A; PDK4; SLC9A7;	GO:0006885~regulation of pH	4	12	33.3333	0.378112	0.726826	1	1	1	1	1
RAMP1; TOM1L1; STAM2; SEC24A; NPM1; PSAP; NGFR; RHOB; AP2B1; CDK5; CLTC; SEC23B; FAM91A1; SYTL1; MYRIP; ARHGEF2; SYTL4; WDR11; KIF13A; SYNDIG1; SYTL2; ARFGAP3; MYO6; SYNRG; RPH3AL; KCNIP3; SNX13; SNX9; SNX5; RAB32; RABGAP1; SEC31B; STX17; TBC1D9; ARL14; STX3; RIC1; RAB14; STX7; NAPG; RAB31; TMED9; RAB18; RAB23; RAB22A; TBC1D8B; RAB6D; ARFRP1; SGSM3; STX11; ADPRH; TBC1D1; TBC1D30; ARL5B; TBC1D5; S…	GO:0006886~intracellular protein transport	63	285	22.1053	0.75169	0.836505	1	1	1	1	1
PIK3C2A; CPLX1; RAB3A; RAB27A; PRSS12; VAMP2; SCRN1; ARHGAP44; SYT16; TRIM72; BRSK2; SYTL1; SNX19; SLC17A9; SYTL2; RPH3AL; STXBP5L; MYO5A; EXOC1L; STX11; CADPS2; STXBP6; STX17; SNAP25; RAB3IP; TNFAIP2; SYTL4; STX3; EXOC5;	GO:0006887~exocytosis	29	94	30.8511	0.145364	0.726826	1	1	1	1	1
DYNC1I1; SEC16A; SEC24A; TGFA; PROS1; SPTB; F5; AREG; CAPZA2; LMAN1; STX17; SPTBN1; COL7A1; ATL3; GOLT1A; MCFD2; SEC22A; TMED9; GOPC; RANGRF; ARFGAP3; VAPA; SPAST; CTSZ; PEF1; NRBP1; DCTN4; DYNC1LI1; TRAPPC5; PGAP1; SEC31B; TRAPPC2L;	GO:0006888~endoplasmic reticulum to Golgi vesicle-mediated transport	32	193	16.5803	0.98318	0.990274	1	1	1	1	1
KIF2A; KIF3C; SURF4; TAPBP; KIF5A; KIF22; TMED9; RACGAP1; ARFGAP3; KIF15; ATP9B; ATP9A; RAB6D; GOLPH3;	GO:0006890~retrograde vesicle-mediated transport, Golgi to endoplasmic reticulum	14	85	16.4706	0.931847	0.951661	1	1	1	1	1
NAPG; RAB6D; TRAPPC10;	GO:0006891~intra-Golgi vesicle-mediated transport	3	35	8.57143	0.986047	0.992281	1	1	1	1	1
EXOC5; MYO1B; RP2; VAMP2; SORL1; VAMP8; MYO5A; SORT1; SORCS1;	GO:0006892~post-Golgi vesicle-mediated transport	9	19	47.3684	0.0769604	0.726826	1	1	1	1	1
STEAP2; GOPC; EXOC5; STXBP6; EXOC1L;	GO:0006893~Golgi to plasma membrane transport	5	23	21.7391	0.656973	0.78538	1	1	1	1	1
EPS15; CORO7; RAB14; VPS13C; SORT1; DOP1B;	GO:0006895~Golgi to endosome transport	6	15	40	0.209282	0.726826	1	1	1	1	1
SSC5D; PIK3C2A; BIN1; NPC1; TMPRSS2; LRP4; ZFYVE9; APP; SYP; GHR; CD6; CAV3; PRSS12; OLR1; LRP2; LGALS3BP; ENPP2; EEA1; SHH; DPYSL2; RABGAP1L; LRRK2; SCARA3; RINL; ARC; LRP10; NOSTRIN; CLEC4F; STEAP2; DNER; RIN2; LOXL4; C9orf72; SNX18; FNBP1; RUFY1; CYTH2; SORT1; TMPRSS13; CD163L1; SH3BP4; RAB22A; MYO6; SYNRG; MTMR6; LRP12; SNX10; SNX9; WASF2; SNAP91; CSNK1G1; ITSN2; REPS2; DENND1C; ATP9B; CSNK1G…	GO:0006897~endocytosis	66	185	35.6757	0.00455939	0.644772	1	1	1	1	1
APOA1; INSR; ADRB2; CD14; SPARC; IGF2R; M6PR; TGFBR2; HBA1; VLDLR; LRP2; CLTC; CAP1; PLA2R1; SCARB2; SCARF1; ARHGAP27; RABEPK; SORL1; COLEC11; AMN; CXCL16; STAB1; LRP1B; CD207; TFR2; PIKFYVE; SNX9; DNAJC6; DAB2;	GO:0006898~receptor-mediated endocytosis	30	163	18.4049	0.930136	0.950033	1	1	1	1	1
WASL; FNBP1L; SNAP91; CHMP5; CHMP4C;	GO:0006900~vesicle budding from membrane	5	16	31.25	0.386798	0.726826	1	1	1	1	1
STXBP1; RABEPK; SCFD2; SYTL2; RAB3B; RAB8B; RAB12; RAB3A; RAB13; RAB3C;	GO:0006904~vesicle docking involved in exocytosis	10	33	30.303	0.316744	0.726826	1	1	1	1	1
CAV2; VAMP2; EEA1; FER1L5; VAMP1; STX7; SNAP25; STX17; VAMP8; DYSF; SYT11; STX3; STX11;	GO:0006906~vesicle fusion	13	38	34.2105	0.176419	0.726826	1	1	1	1	1
SNX5;	GO:0006907~pinocytosis	1	4	25	0.660012	0.78538	1	1	1	1	1
TUSC2; ANXA1; ITGB1; CD14; ANXA3; ITGAL; AXL; ICAM3; LEPR; UNC13D; RAB11FIP2; PLD4; MET;	GO:0006909~phagocytosis	13	59	22.0339	0.660572	0.785852	1	1	1	1	1
ADGRB1; MFGE8;	GO:0006910~phagocytosis, recognition	2	99	2.0202	1	1	1	1	1	1	1
GSN; MFGE8; ARHGAP12; ELMO1; GULP1; SH3BP1;	GO:0006911~phagocytosis, engulfment	6	116	5.17241	0.999999	1	1	1	1	1	1
NPM1; ANP32A; EIF5A; CDK5; NXT1;	GO:0006913~nucleocytoplasmic transport	5	22	22.7273	0.623157	0.78538	1	1	1	1	1
TMEM150B; NPC1; GPR137B; ATG7; HMGB1; ARSB; ITGB4; TMBIM6; SRPX; CLTC; RAB39A; IFI16; WIPI1; LRRK2; FNBP1L; RAB12; NHLRC1; SIRT2; ULK2; DRAM1; PIK3C3; SMCR8; TBC1D5; GRAMD1A; OPTN; RAB39B; C9orf72; SYT11; TMEM208; TMEM59; TRIM5; ATP13A2; WDR45; PLEKHM1; TRIM17; LIX1L; EPG5;	GO:0006914~autophagy	37	124	29.8387	0.146996	0.726826	1	1	1	1	1
KLLN; TNFRSF10A; TNFRSF11B; APAF1; TNFRSF10B; KLF11; TOX3; GAS2; KIF1B; PHLPP1; GREM1; JAK2; TNFRSF21; PPP1R15A; JTB; TNFSF15; TNFAIP8; NTN1; LTA; EPO; NR3C1; PRKCB; CD14; IRF1; RALB; PIM1; IGFBP3; MX1; MAL; TNFAIP3; RPS3; GADD45A; FAS; MAPK1; AHR; TGFBR1; TGFBR2; CASP3; NSG1; MAP2K4; IER3; COMP; SERPINB9; P2RX1; RPS6KA3; MAP2K6; RBM5; DAPK1; CASP7; PTEN; RHOB; EIF5A; RACK1; PRAME; DAB2; PPP2R2B;…	GO:0006915~apoptotic process	136	551	24.6824	0.412143	0.726826	1	1	1	1	1
TNFRSF10A; APAF1; TNFRSF10B; JAK2; TNFSF15; NGF; TNF; LCK; NGFR; F3; F2R; FAS; P2RX1; RACK1; SMAD3; BEX3; COL4A3; PMAIP1; CASP8; ACER2; FAM162A; NKX3-1; NLRP1; EIF2AK3; SENP1; BOK;	GO:0006919~activation of cysteine-type endopeptidase activity involved in apoptotic process	26	86	30.2326	0.182325	0.726826	1	1	1	1	1
BOK;	GO:0006921~cellular component disassembly involved in execution phase of apoptosis	1	2	50	0.476532	0.726826	1	1	1	1	1
FAS;	GO:0006924~activation-induced cell death of T cells	1	4	25	0.660012	0.78538	1	1	1	1	1
FMNL1; ITGA2; EPHA8; VEGFC; ITGA11;	GO:0006929~substrate-dependent cell migration	5	7	71.4286	0.0648842	0.726826	1	1	1	1	1
SHTN1; SDCBP; NRP1; NTN1; CD2AP;	GO:0006930~substrate-dependent cell migration, cell extension	5	10	50	0.149204	0.726826	1	1	1	1	1
EPB41L5; TNFRSF12A;	GO:0006931~substrate-dependent cell migration, cell attachment to substrate	2	2	100	0.171738	0.726826	1	1	1	1	1
SNAI2;	GO:0006933~negative regulation of cell adhesion involved in substrate-bound cell migration	1	4	25	0.660012	0.78538	1	1	1	1	1
LGALS9; CCN1; PLAU; C5; CXCL1; CXCL8; CCL2; FOSL1; CXCL2; S1PR1; ANOS1; PTAFR; MAPK1; L1CAM; CXCL12; CX3CL1; PLP2; PLD1; ENPP2; RALBP1; MOSPD2; CMTM7; CMTM3; CXCL16;	GO:0006935~chemotaxis	24	121	19.8347	0.835599	0.885104	1	1	1	1	1
MYL12B; DYSF; ITGB5; VCL; MYL12A; RYR1; MYL9; SLC8A1; SCN4A; UTRN; ITGA1; CAV3; ACTA2; TPM4; ACTA1; SNTB1; KCNJ12; TAZ; TRIM72; PABPN1; SORBS1; MYOF; TBX20; HCN4; TMOD2; MYOM2; TMOD3; TMOD1; TNNI3;	GO:0006936~muscle contraction	29	105	27.619	0.287107	0.726826	1	1	1	1	1
HSPB6; MYL9; TNNC1; TNNC2;	GO:0006937~regulation of muscle contraction	4	14	28.5714	0.473258	0.726826	1	1	1	1	1
ROCK2; CHRNB2; CHRM3; CHRNB4; HTR7; PDE4D;	GO:0006939~smooth muscle contraction	6	16	37.5	0.243725	0.726826	1	1	1	1	1
ADRA2A; TNNI3; CHRNB4; CNN1; CAV1; KCNB2; PLCE1; CHRM2;	GO:0006940~regulation of smooth muscle contraction	8	12	66.6667	0.027135	0.726826	1	1	1	1	1
PGAM2;	GO:0006941~striated muscle contraction	1	14	7.14286	0.960728	0.973076	1	1	1	1	1
SOCS6; KCNN4; INHBA; INHBB; MX1; GATA3; IL32; CXCL12; CX3CL1; CD83; TAP1; IL31RA; P2RY11; IL17RB; MALT1; IRGM; STAT5A; STAT3; SSC5D; STAT1;	GO:0006952~defense response	20	74	27.027	0.362393	0.726826	1	1	1	1	1
EPO; FN1; SERPINF2; IL6R; STAT3; HFE; SIGIRR; APOL2; TFR2;	GO:0006953~acute-phase response	9	37	24.3243	0.548238	0.76092	1	1	1	1	1
IRGM; LGALS9; PJA2; LIAS; HYAL3; CHST1; ATRN; C3; C5; TGFB1; TNF; ANXA1; THBS1; HMGB1; CSF1; CXCL8; SPP1; BMP2; CCL2; ITGB6; SDC1; TNFRSF1A; ITGAL; TNFAIP3; GAL; PTAFR; F2R; EPHA2; AXL; ADM; PTGS2; HRH1; STAT3; IL15; ADGRE5; F2RL1; UCN; RELA; HYAL1; NMI; IL18R1; TCIRG1; NFE2L1; GPR68; SCN9A; NFE2L2; CAMK4; ECM1; IFI16; CDO1; MSMP; ZC3H12A; THEMIS2; DAB2IP; CERS6; IL34; TRIL; SGMS1; CAMK1D; TICAM1…	GO:0006954~inflammatory response	95	382	24.8691	0.406474	0.726826	1	1	1	1	1
HLA-DRA; TAPBP; TNFSF15; C1R; C3; HLA-DRB1; HLA-DQB1; MBP; SLPI; THBS1; IGF1R; HLA-C; ETS1; LIF; RAG1; CR2; IL32; HRH2; PTAFR; FAS; PTGER4; TCF7; BMPR1A; IL15; OPRD1; CXCL12; ADGRE5; SERPINB9; CEBPG; CX3CL1; SMAD3; IFITM3; CD164; EXOSC9; C1QBP; IL18R1; ENPP2; TNFAIP1; IKBKE; NFIL3; PXDN; MR1; TCF12; SEMA3C; IL1RAP; TENM1; APLN; PRELID1; FCGRT; RAET1G; ULBP2; CXCL1; MICB; VPREB3; ULBP1; IFI44L; CX…	GO:0006955~immune response	60	434	13.8249	0.999995	1	1	1	1	1	1
MASP2; C1R; C3; C2; C1S; CLU; COLEC11;	GO:0006956~complement activation	7	92	7.6087	0.999849	1	1	1	1	1	1
C3; C5;	GO:0006957~complement activation, alternative pathway	2	13	15.3846	0.818786	0.872349	1	1	1	1	1
MASP2; C1R; C3; C5; SERPING1; C2; C1S; CLU; CR2; C1QBP; C1RL;	GO:0006958~complement activation, classical pathway	11	161	6.8323	1	1	1	1	1	1	1
TNFRSF21; LTA; TNF; ALOX5; CCL2; TFE3; GATA3; PSMB10; CD83; NOTCH2; BLNK; TRAF3IP2;	GO:0006959~humoral immune response	12	58	20.6897	0.729563	0.820544	1	1	1	1	1
FCMR; BCL10; ITGB1; FOSL1; RELA; LGALS3BP; TCIRG1; VEZF1; PTK2B; KLRG1; DCDC2; RAB23;	GO:0006968~cellular defense response	12	53	22.6415	0.625835	0.78538	1	1	1	1	1
MAPK13; EGFR; MAP7; PTK2B; LRRC8A; MARVELD3; TSC22D3; TSC22D4;	GO:0006970~response to osmotic stress	8	19	42.1053	0.13665	0.726826	1	1	1	1	1
ITGA2;	GO:0006971~hypotonic response	1	2	50	0.476532	0.726826	1	1	1	1	1
TLR3; PDPK1; SLC12A2;	GO:0006972~hyperosmotic response	3	9	33.3333	0.420558	0.726826	1	1	1	1	1
ATMIN; XRCC3; NUAK1; PPP1R15A; MYC; TOP2A; BCL3; RPS3; CCND1; MAPK1; CDKN1A; CASP3; YAP1; WDR4; UBE2B; BTG2; NFATC2; PMAIP1; TRIP12; ZC3H12A; SPDYA; ACER2; NIPBL; MRNIP; TAOK1; SETX; SLFN11; METTL3; SLF2; ZBTB38; MAPK15; DTX3L; SETD7; RAD50; IRF7; MASTL; ZNF385A; USP28; RAD9A; NPAS2; MACROD1; CHCHD6; WAC; PAXX; RBM24; ZMAT3; ZBTB4; POLK; PARP4; MCTS1; FANCF; UBA7; ZBTB42; PLK5;	GO:0006974~cellular response to DNA damage stimulus	54	248	21.7742	0.770672	0.846791	1	1	1	1	1
MAP2K6;	GO:0006975~DNA damage induced protein phosphorylation	1	8	12.5	0.856596	0.896004	1	1	1	1	1
PCNA; GADD45A; SFN; CDKN1A; CDKN1B; BTG2; MDM2; RBL2; EP300; E2F7; ZNF385A; PLK2;	GO:0006977~DNA damage response, signal transduction by p53 class mediator resulting in cell cycle arrest	12	56	21.4286	0.690439	0.813396	1	1	1	1	1
SP100; CDKN1A; TFAP4;	GO:0006978~DNA damage response, signal transduction by p53 class mediator resulting in transcription of p21 class mediator	3	14	21.4286	0.668681	0.792016	1	1	1	1	1
NDUFS8; LIAS; PRKN; ATRN; STC2; NDUFB4; PRNP; APP; TPO; HMOX1; TAT; XPA; PTGS2; CHRNA4; GCLC; SELENOP; FGF8; UCN; ERCC6; PON2; MICB; LRRK2; SCARA3; RRM2B; MSRB3; CYGB; IPCEF1; PXDN; RBPMS; ALS2; SLC23A2; SELENOK; NCOA7;	GO:0006979~response to oxidative stress	33	103	32.0388	0.0944936	0.726826	1	1	1	1	1
EIF2AK3;	GO:0006983~ER overload response	1	11	9.09091	0.924952	0.945571	1	1	1	1	1
TOR1B; THBS1; HSPA1A; DNAJB2; COMP; MANF; UBXN4; FICD; FBXO6; HSPA1L; HSPA1B; HSPA2; HSPA13;	GO:0006986~response to unfolded protein	13	52	25	0.501426	0.757646	1	1	1	1	1
EP300;	GO:0006990~positive regulation of transcription from RNA polymerase II promoter involved in unfolded protein response	1	3	33.3333	0.57813	0.76092	1	1	1	1	1
MAP1LC3A; ATG7; GABARAPL1; NPRL2;	GO:0006995~cellular response to nitrogen starvation	4	13	30.7692	0.426198	0.726826	1	1	1	1	1
KIF5C; CHGA;	GO:0006996~organelle organization	2	11	18.1818	0.7501	0.835178	1	1	1	1	1
BIN1; CHMP2A; VPS4B; SYNE1; CHMP4C; CHMP5; LEMD3;	GO:0006997~nucleus organization	7	26	26.9231	0.46505	0.726826	1	1	1	1	1
REEP3; PARP11; LEMD3;	GO:0006998~nuclear envelope organization	3	18	16.6667	0.803702	0.866815	1	1	1	1	1
PES1;	GO:0007000~nucleolus organization	1	5	20	0.726004	0.816654	1	1	1	1	1
TERT; DKC1; RAD50; PINX1; NHP2; GAR1; TELO2;	GO:0007004~telomere maintenance via telomerase	7	22	31.8182	0.326712	0.726826	1	1	1	1	1
TERT; PRKN; ESRRA; RAB3A; PHB; CEBPA; CAV2; RAB38; CXADR; CDK5; SSBP1; GABPA; RAB32; MAN2A1; LRRK2; PPRC1; VPS13C; CAMKMT; ADGRG6; TFB1M; CHCHD10; CEP89; EPAS1; MSTO1; PPARGC1A; POLG2; ADCK1; ATAD3A; RHOT1; ATAD3B;	GO:0007005~mitochondrion organization	30	91	32.967	0.0855626	0.726826	1	1	1	1	1
MICOS13; CHCHD6; TAZ;	GO:0007007~inner mitochondrial membrane organization	3	18	16.6667	0.803702	0.866815	1	1	1	1	1
CAV3; CRB1; SPTBN1; BAIAP2L2; FAT4; A4GALT; FER1L5; DYSF; MYOF;	GO:0007009~plasma membrane organization	9	23	39.1304	0.152589	0.726826	1	1	1	1	1
WTIP; AGRN; BIN1; ABLIM1; PALM; ACTL6B; MICAL2; CSPG5; FTCD; HLA-DRB1; SPTB; DMD; CCL2; MSN; SOX9; SPTBN1; DST; DMTN; NEDD9; DPYSL2; CAMSAP1; FGD5; FGD6; RHOU; ARC; FMNL3; MICAL1; ARAP3; PALLD; FMNL2; PAK6; MAP3K20; PLCE1; MAST1; NECTIN2; TNFAIP3; PACSIN1; MAST4; RANBP9;	GO:0007010~cytoskeleton organization	39	141	27.6596	0.246594	0.726826	1	1	1	1	1
TRIM32;	GO:0007014~actin ubiquitination	1	1	100	0.350472	0.726826	1	1	1	1	1
MYO1B; DIAPH2; SORBS2; TMSB15A; RAC2; CAV3; TMSB4X; CGNL1; FAT1; PDLIM3; CARMIL1; PPARGC1B; ARHGAP12; ARHGEF2; PACSIN1; SHROOM4; SH3BP1; CD2AP; SHROOM3; MYO5B; MYO6; TMOD1; TMOD2; SHROOM2; TMOD3; RHOBTB1; CORO7; RHOD; SAMD14; RHOBTB3; MYO1C; RAC3; TRIOBP; MYO5A; MYO1D; ELMO1; RHOB; ACTC1; PPP1R9A; TPM4; RHOC; MYO5C;	GO:0007015~actin filament organization	42	119	35.2941	0.0229989	0.726826	1	1	1	1	1
PAFAH1B1; TUBB2B; TUBA8; TUBB8; TUBB4A; TUBA4A;	GO:0007017~microtubule-based process	6	33	18.1818	0.795471	0.860797	1	1	1	1	1
KIF2A; KIF3C; KIF1B; KIF5A; KIF22; DYNLRB2; RACGAP1; KIF13B; KIF15; DNAH17; DNAH8; DYNC1LI1; KIF9; WDR60; KIF14; KIF5B; KIF1A; DNAH14; KIF6; KIF17; KIF5C; KIF13A; KIF26B; DYNC1I1; KIFC2; DYNC2H1;	GO:0007018~microtubule-based movement	26	79	32.9114	0.104839	0.726826	1	1	1	1	1
KIF2A; KIF14; NCKAP5; STMND1; STMN4; STMN2;	GO:0007019~microtubule depolymerization	6	16	37.5	0.243725	0.726826	1	1	1	1	1
RANBP9; SLAIN2;	GO:0007020~microtubule nucleation	2	18	11.1111	0.922343	0.945285	1	1	1	1	1
TBCE;	GO:0007021~tubulin complex assembly	1	10	10	0.906871	0.931608	1	1	1	1	1
RP2; TBCE;	GO:0007023~post-chaperonin tubulin folding pathway	2	7	28.5714	0.5457	0.76092	1	1	1	1	1
MID1; TAOK1; FGF13; ARHGEF2; STMN2; MID1IP1; SPEF1; APC2; CAMSAP1;	GO:0007026~negative regulation of microtubule depolymerization	9	28	32.1429	0.281601	0.726826	1	1	1	1	1
KIF5B; TFCP2L1;	GO:0007028~cytoplasm organization	2	4	50	0.330051	0.726826	1	1	1	1	1
TOR1B; SEC16A; CAV2; LRRK2; ATL3; MAPK15; ATL1; TMEM38B; EIF2AK3; VAPA; DOP1B; SEC31B; LMAN1;	GO:0007029~endoplasmic reticulum organization	13	36	36.1111	0.140496	0.726826	1	1	1	1	1
SURF4; LMAN1; STX17; CUL7; RAB30; LRRK2; ARHGAP21; ATL3; DYM; LYSMD3; HACE1; DYNC2H1; SYNE1; MYO18A; USP6NL; OPTN; KIFC3; TMED9; GOLPH3; HOOK1; SEC16A; GOLGA8H; ATP8B3; ATP8B1; GOLGA8K; GOLGA8R; HUWE1; GOLGA8N;	GO:0007030~Golgi organization	28	120	23.3333	0.592744	0.775767	1	1	1	1	1
PEX12; PEX1; LONP2;	GO:0007031~peroxisome organization	3	18	16.6667	0.803702	0.866815	1	1	1	1	1
TMEM127; USP8; WASHC4; PIK3C3; ALS2; HOOK1; RAB22A; SNX10; PLEKHJ1; USP50;	GO:0007032~endosome organization	10	38	26.3158	0.458249	0.726826	1	1	1	1	1
MAN2A1; FIG4;	GO:0007033~vacuole organization	2	8	25	0.606043	0.778609	1	1	1	1	1
CLIC4; TCIRG1; DMXL1;	GO:0007035~vacuolar acidification	3	14	21.4286	0.668681	0.792016	1	1	1	1	1
TCIRG1;	GO:0007039~protein catabolic process in the vacuole	1	2	50	0.476532	0.726826	1	1	1	1	1
TPP1; ARSB; MBTPS1; GNPTAB; LRRK2; CLVS1; LYST; CHMP5; HOOK1; NAGPA; TMEM106B;	GO:0007040~lysosome organization	11	44	25	0.509594	0.76092	1	1	1	1	1
NPC1; PSAP; HSPA1A; IGF2R; ARSB; M6PR; NEDD4; ALS2; ATP13A2; TMEM106B;	GO:0007041~lysosomal transport	10	20	50	0.0510699	0.726826	1	1	1	1	1
TJP1; FSCN1; HDAC7; NR1H4; PARD6B; HEG1; CTNND2; CDH11; CDH8; CDH24; PKP2; CDHR3; PKP3; CDH10; CDH7; CTNND1; DCHS1; CDH12;	GO:0007043~cell-cell junction assembly	18	37	48.6486	0.0133951	0.726826	1	1	1	1	1
ITGA5; ITGA6; TNS1; FN1;	GO:0007044~cell-substrate junction assembly	4	5	80	0.0779664	0.726826	1	1	1	1	1
MAPK13; CREBL2; TUSC2; CCNDBP1; NR3C1; KRT18; RALB; PIM1; SRC; TRIM21; MAPK1; MAPK4; AHR; RGS2; LIG3; LIG4; RASSF2; DYNLT3; RPS6KA3; GNAI1; RACK1; IKZF1; NEDD9; ZMYND11; MAPK6; PLK5; SPDYC; DAB2IP; CCSAP; STOX1; CENPV; GSPT2; HACE1; SPC24; PIK3C3; APPL2; NUP37; URGCP; CHTF18; USP9X; CCDC124; MARK4; NSMCE2; HMCN1; SPAG8; SPIN2B; BEX2; KIF13A; TRIOBP; CYLD; HMG20B; APEX2; MCTS1; RUVBL1; RABGAP1; CD…	GO:0007049~cell cycle	57	247	23.0769	0.63731	0.78538	1	1	1	1	1
KLLN; WNT10B; IRF6; PRKAB2; GAS2; HBP1; PPP1R15A; MYC; TGFB1; PRNP; RB1; THBS1; INHBA; CXCL8; IRF1; SKIL; GADD45A; PPM1A; TGFBR1; CDKN1A; CDKN2B; CDKN1B; MAP2K6; GAS1; SMAD3; FOXO4; CDK6; NOTCH2; LAMTOR4; PRKAA1; ZFHX3; BRINP3; VASH1; JMY; UHMK1; KAT2B; TP53INP1; SGSM3; GAS2L1; CGREF1; BRINP2; STRADB; RRAGC; WDR6; RRAGD; RASSF1; MAP3K20; LAMTOR2; CAB39; PRR11;	GO:0007050~cell cycle arrest	50	131	38.1679	0.00450942	0.644772	1	1	1	1	1
TTK; NTMT1; TRIM36;	GO:0007051~spindle organization	3	16	18.75	0.743202	0.83188	1	1	1	1	1
KIF2A; EML1; NDC80; TACC1; TNKS; TACC2; RCC1; TTK; TBCE; PLK2; AURKC;	GO:0007052~mitotic spindle organization	11	47	23.4043	0.586485	0.769038	1	1	1	1	1
TUBB8;	GO:0007056~spindle assembly involved in female meiosis	1	1	100	0.350472	0.726826	1	1	1	1	1
RIOK3; NDC80; NR3C1; SLC25A5; TOP2A; RCC1; RPS3; NUP37; USP9X; SKA1; NTMT1; TTK;	GO:0007059~chromosome segregation	12	72	16.6667	0.912023	0.935772	1	1	1	1	1
MLH1;	GO:0007060~male meiosis chromosome segregation	1	3	33.3333	0.57813	0.76092	1	1	1	1	1
SMC1A; KIF22; STAG3;	GO:0007062~sister chromatid cohesion	3	26	11.5385	0.939657	0.956269	1	1	1	1	1
SMC1A; NIPBL;	GO:0007064~mitotic sister chromatid cohesion	2	10	20	0.707983	0.816654	1	1	1	1	1
NIPBL;	GO:0007076~mitotic chromosome condensation	1	16	6.25	0.974499	0.983343	1	1	1	1	1
PRKCB; PRKCA; LPIN1;	GO:0007077~mitotic nuclear envelope disassembly	3	12	25	0.579432	0.76092	1	1	1	1	1
CHMP2A; VPS4B; KIF22; RRS1; KIF14; ANKRD53; PIBF1; PINX1; CHMP4C; CHMP5;	GO:0007080~mitotic metaphase plate congression	10	40	25	0.514278	0.76092	1	1	1	1	1
LMNA; REEP3;	GO:0007084~mitotic nuclear envelope reassembly	2	10	20	0.707983	0.816654	1	1	1	1	1
RCC1; CAV2; NFE2L1; CUL7; BORA; CUL9; FBXO43;	GO:0007088~regulation of mitotic nuclear division	7	23	30.4348	0.361183	0.726826	1	1	1	1	1
MDM2; CDK10;	GO:0007089~traversing start control point of mitotic cell cycle	2	4	50	0.330051	0.726826	1	1	1	1	1
WNT9A; TGFB1; RB1; CDKN2B; CHFR; MAP3K20; PLK2;	GO:0007093~mitotic cell cycle checkpoint	7	31	22.5806	0.6257	0.78538	1	1	1	1	1
TEX14; TTK;	GO:0007094~mitotic spindle assembly checkpoint	2	22	9.09091	0.961835	0.973589	1	1	1	1	1
CDKN1A; HMGA2; FOXO4; MRNIP; TAOK1; TRIM39;	GO:0007095~mitotic G2 DNA damage checkpoint	6	21	28.5714	0.430141	0.726826	1	1	1	1	1
CDKN1B; SIRT2; ANLN;	GO:0007096~regulation of exit from mitosis	3	12	25	0.579432	0.76092	1	1	1	1	1
NTN1; SYNE2; FHOD1; PAFAH1B1; FBXW11;	GO:0007097~nuclear migration	5	15	33.3333	0.344532	0.726826	1	1	1	1	1
PPP1R12A; NPM1; GADD45A; CEP120; PARD6G; PARD6B;	GO:0007098~centrosome cycle	6	41	14.6341	0.915648	0.939373	1	1	1	1	1
RTTN;	GO:0007099~centriole replication	1	18	5.55556	0.983442	0.990274	1	1	1	1	1
MEI1;	GO:0007127~meiosis I	1	5	20	0.726004	0.816654	1	1	1	1	1
MEI4; MSH4; CCNE2; MLH1; DMC1; MAJIN; PRDM9;	GO:0007129~synapsis	7	26	26.9231	0.46505	0.726826	1	1	1	1	1
MEIOC; MCMDC2; MLH3; STAG3;	GO:0007130~synaptonemal complex assembly	4	20	20	0.712294	0.816654	1	1	1	1	1
RAD51B; RAD50; MLH3; DMC1; MSH4;	GO:0007131~reciprocal meiotic recombination	5	30	16.6667	0.836595	0.885813	1	1	1	1	1
HSPA2; SPDYA; TEX14; MLH3;	GO:0007140~male meiotic nuclear division	4	24	16.6667	0.820768	0.872349	1	1	1	1	1
HSPA2; CCNA1; DMC1; MEI1; MOV10L1; MEIOC;	GO:0007141~male meiosis I	6	24	25	0.540147	0.76092	1	1	1	1	1
PRKAR1A; TOP2A; MARF1;	GO:0007143~female meiotic nuclear division	3	9	33.3333	0.420558	0.726826	1	1	1	1	1
CDC25B; MLH3; MEIOC;	GO:0007144~female meiosis I	3	6	50	0.246214	0.726826	1	1	1	1	1
MASTL;	GO:0007147~female meiosis II	1	2	50	0.476532	0.726826	1	1	1	1	1
NF1; SLC8A3; NRG1; FREM1; KREMEN1; ENPP5;	GO:0007154~cell communication	6	18	33.3333	0.316651	0.726826	1	1	1	1	1
SSPO; COL6A5; PODXL; ADGRB1; NCAN; CASK; PDZD2; ADAM12; TGFB1I1; EDIL3; NUAK1; NRP2; DSCAM; PLXNC1; MPDZ; CNTN5; FN1; ATP1B1; APP; ICAM1; ITGB1; ITGAV; THBS1; ITGA5; RPSA; SPP1; LAMC1; COL6A2; CCL2; NCAM1; VCAN; B4GALT1; CD44; ACAN; ITGB4; PRKCA; ITGA2; ENG; VCL; ITGB6; CDH2; ITGAL; ITGAX; S1PR1; KITLG; CD9; TNXB; CDH3; ANOS1; IL32; LAMA2; TNC; ITGB8; EPHA2; EPHA3; EPHA8; L1CAM; CTNNA1; THBS2; AC…	GO:0007155~cell adhesion	156	481	32.4324	0.000809935	0.249325	1	1	1	1	1
CDHR4; PCDH17; PLXNB2; PCDH7; DSCAM; MPZL2; ITGB1; CDH1; PTPRM; CDH13; DSC2; PCDH1; DSG2; FAT1; DSC3; FAT4; AMIGO2; AMIGO1; FAT3; NECTIN2; DCHS1; PCDH15; CLSTN3; CADM1; CDHR2; CLSTN2; PCDH9; ROBO2; CELSR2; CELSR3; TENM3; PCDH10; PLXNB3; PCDHB2; NPTN; CDH2; CNTN4; IGFN1; EMB; PALLD; NECTIN4; L1CAM; HMCN1; MYPN;	GO:0007156~homophilic cell adhesion via plasma membrane adhesion molecules	44	151	29.1391	0.151988	0.726826	1	1	1	1	1
GRID2; ICAM1; ITGA5; CDH2; ITGAL; CBLN1; PTPRD; CD6; CXADR; CD164; FAT4; AMIGO2; AMIGO1; NLGN1; DCHS1; CADM1; IL1RAPL1; NECTIN4; TENM3; CRB1; TENM1; HMCN1;	GO:0007157~heterophilic cell-cell adhesion via plasma membrane cell adhesion molecules	22	47	46.8085	0.0093588	0.726826	1	1	1	1	1
ASTN1; NCAM2; CNTN4; NLGN1; NRXN3; ASTN2;	GO:0007158~neuron cell-cell adhesion	6	17	35.2941	0.279651	0.726826	1	1	1	1	1
ICAM1; ITGB1; ITGA5; ITGA4; ITGAL; NT5E; MSN; SYK; TSTA3; F11R; OLR1;	GO:0007159~leukocyte cell-cell adhesion	11	29	37.931	0.13766	0.726826	1	1	1	1	1
TMEM8B; SGCE; PPFIA2; COL3A1; ITGB1; ITGAV; ITGA4; NID1; CD44; ITGB4; ITGA2; ITGB5; VCL; ITGAL; ITGA6; COL5A3; ITGA3; ITGB8; CCN2; L1CAM; BCAM; ITGA8; ITGA1; CDK5; ADAM9; ITGA7; FREM1; COL13A1; NPNT; SNED1; TSC1; SORBS1; ITGA11; EPDR1; COL17A1; FERMT1; FN1; LYPD5; CD34; ITGB6; STRC; LYPD3;	GO:0007160~cell-matrix adhesion	42	97	43.299	0.00147256	0.377752	1	1	1	1	1
FN1; ITGB1; VWA2;	GO:0007161~calcium-independent cell-matrix adhesion	3	4	75	0.137945	0.726826	1	1	1	1	1
PODXL; ADAM10; PLXNB1; DSCAM; DAB1; CLDN7; RASA1; ERBB3; FBLN1; TNC; DUSP1; ACVRL1; CDH13; JAM2; CD164; SEMA5A; TGFBI; CBLL1; PLXNB3; PLXNA2; PLXND1; PLXNB2; PLXNA4; PLXNC1;	GO:0007162~negative regulation of cell adhesion	24	45	53.3333	0.00192761	0.434623	1	1	1	1	1
SPINT2; CTNNA1; ACTR2; CRB1; MAP7; FAT1; SFRP5; PARD6B; PARVA; CAP1; PARD6G; CAP2; PARVB; FSCN2; FSCN1;	GO:0007163~establishment or maintenance of cell polarity	15	33	45.4545	0.0343228	0.726826	1	1	1	1	1
PSD; ARHGAP42; TNFRSF10A; TNFRSF11B; AGRN; ADGRB1; PTGES; NRP1; PPP1R12A; TBXT; INPP4B; TLR3; CAPN5; PLXNB1; PRKAB2; KALRN; FGF17; CREBL2; GREM1; GFRA3; JAK2; SKAP2; TOM1L1; RASSF9; PDE5A; FGF18; TNFSF15; CSPG5; RASGRP1; EGFR; PLAU; C3; EGF; TGFA; LTA; EPO; HLA-DRB1; ANXA1; NR3C1; ERBB2; RLN1; FGF1; PRKCB; PGR; NPM1; IGF1R; CHRM4; MET; CXCL1; ANXA4; GIP; CALCB; CXCL8; AR; SPP1; NR2F1; RALB; IGF2R…	GO:0007165~signal transduction	284	1019	27.8705	0.0146536	0.726826	1	1	1	1	1
TNFRSF10A; ADGRB1; TNFRSF10B; ADGRB3; TRPA1; ADGRL2; GLP2R; EGFR; C5; ERBB2; ADRB2; CHRM4; INHBA; CD14; MET; CCL2; LAG3; EPHA1; EDNRB; ITPKB; CCKBR; ADCYAP1R1; LIFR; P2RY1; LEPR; ADGRE5; GFRA1; OSTN; COL4A3; BIRC3; ADGRE1; PTK2B; CASP8; LY6E; ADGRG6; DTX1; ADGRF4; ADGRG2; MLKL; NFAM1; ADGRV1; GLMN; KLRG1; GPHA2; MCHR1; RTN4R; TNFRSF10D; ADGRE2; ADGRG1; ADGRA1; RANBP9; FCGR2A; MAPK1; ANXA1;	GO:0007166~cell surface receptor signaling pathway	54	288	18.75	0.964416	0.975959	1	1	1	1	1
JAK2; ERBB2; JAK3;	GO:0007167~enzyme linked receptor protein signaling pathway	3	6	50	0.246214	0.726826	1	1	1	1	1
NPR2; GUCY2C;	GO:0007168~receptor guanylyl cyclase signaling pathway	2	10	20	0.707983	0.816654	1	1	1	1	1
GFRA2; CD3EAP; ERBB2; CSF1; INSRR; NTF3; ERBB3; RAPGEF1; ERBB4; NTRK3; ABI1; IL31RA; GAB2; SH2B3; BLNK; FRK; LMTK2; YES1; FLT1; EPHA8; DDR2; AXL; IGF1R; FLT3; FGFR3; NTRK1; STYK1; EPHA2; PDGFRA; FGFR4; NEDD9; BDNF; EPHB6; SHC2; EPHA5; ROR1; NTRK2; ROR2; EPHA10; KDR; EGFR; EPHA7; SYK; EPHA6; SHC1; DDR1; INSR; SRC; EPHA3; LCK; PTK2B; EPHA1; MET; NGF; SHC3;	GO:0007169~transmembrane receptor protein tyrosine kinase signaling pathway	55	123	44.7154	0.000162257	0.0940743	1	1	0.870184	1	0.901137
GREM1; EGF; ADRB2; PRLR; DGKQ; NRG3; PDGFC; NRG1;	GO:0007171~activation of transmembrane receptor protein tyrosine kinase activity	8	13	61.5385	0.0365614	0.726826	1	1	1	1	1
SRC; PTK2B;	GO:0007172~signal complex assembly	2	8	25	0.606043	0.778609	1	1	1	1	1
PIK3C2A; PDPK1; EGFR; EGF; TGFA; TGFB1; SRC; AREG; PIK3R1; SHC1; BTC; IQGAP1; SOX9; PTPN11; EFEMP1; GAB1; GRB7; FAM83B; REPS2; SHC3; ERBIN; HBEGF; PLCE1; PTK2B;	GO:0007173~epidermal growth factor receptor signaling pathway	24	50	48	0.00540088	0.657485	1	1	1	1	1
SNX5;	GO:0007174~epidermal growth factor catabolic process	1	2	50	0.476532	0.726826	1	1	1	1	1
GPRC5A; ZFYVE28; ERRFI1;	GO:0007175~negative regulation of epidermal growth factor-activated receptor activity	3	14	21.4286	0.668681	0.792016	1	1	1	1	1
APP; SHC1;	GO:0007176~regulation of epidermal growth factor-activated receptor activity	2	3	66.6667	0.2506	0.726826	1	1	1	1	1
ACVR1B; BMPR2; LTBP1;	GO:0007178~transmembrane receptor protein serine/threonine kinase signaling pathway	3	10	30	0.47634	0.726826	1	1	1	1	1
SMAD7; SMAD9; FOXH1; ZFYVE9; TGFB1; COL3A1; APOA1; ITGB1; FURIN; SKIL; SRC; HPGD; ENG; ITGB5; BMPR1A; TGFBR1; ACVRL1; TGFBR2; GDF10; RPS27A; SMAD3; ACVR1; ADAM9; SMAD4; LRRC32; LTBP2; PTPRK; SMAD2; APPL2; USP9X; SMAD5; TWSG1; LTBP3; NLK; F11R; TGFBR3L; BAMBI; AMHR2;	GO:0007179~transforming growth factor beta receptor signaling pathway	38	98	38.7755	0.00996716	0.726826	1	1	1	1	1
TGFB1; BMP4; TGFBR2; SPTBN1; SMAD2;	GO:0007182~common-partner SMAD protein phosphorylation	5	6	83.3333	0.044833	0.726826	1	1	1	1	1
TGFB1; SMAD3; SMAD4; SMAD2;	GO:0007183~SMAD protein complex assembly	4	7	57.1429	0.148195	0.726826	1	1	1	1	1
TRIO; PTN; PTPRD; FRS2;	GO:0007185~transmembrane receptor protein tyrosine phosphatase signaling pathway	4	6	66.6667	0.110609	0.726826	1	1	1	1	1
GRM8; ADGRB1; RASGRF2; GPR37; RGS16; PLXNB1; GPR39; HCRTR1; LANCL1; KALRN; ADGRB3; FZD6; JAK2; RAMP1; ROCK2; LGR5; RGS9; TRIO; RGS11; KCNK2; PDE8B; ADGRL2; ADCY5; GLP2R; C3; C5; CGA; NPY; APOA1; ANXA1; RLN2; APP; INSR; ADRB2; PSAP; RHOC; CHRM2; CHRM4; ADRA2A; CXCL1; GIP; PYY; CALCB; CXCL8; IGF2R; PTHLH; SRC; RAC2; AREG; ADRA2B; CXCL2; CXCL3; CHRM3; TAC1; S1PR1; CNR1; DRD1; TBXA2R; GAL; EDNRB; HRH…	GO:0007186~G protein-coupled receptor signaling pathway	178	929	19.1604	0.998459	1	1	1	1	1	1
NPY; ANXA1; CCL2; CNR1; DRD1; NPY1R; OPRD1; LPAR3; HTR2C; HRH1; CHRM4; CHRM3; HTR1D; HRH2; CHRM2; HTR7;	GO:0007187~G protein-coupled receptor signaling pathway, coupled to cyclic nucleotide second messenger	16	65	24.6154	0.513116	0.76092	1	1	1	1	1
GLP2R; CHRM2; CNR1; PTGER4; CACNA1D; ADCY2; GNA13; WASF2; ADRA2B; DRD1; ADRB2; GNAI1; GNAL; GPR101; ADCYAP1R1; ADRA2A;	GO:0007188~adenylate cyclase-modulating G protein-coupled receptor signaling pathway	16	60	26.6667	0.402793	0.726826	1	1	1	1	1
RAMP1; ADCY5; ADRA2A; PTHLH; DRD1; ADM; GNAL; PTGER2; ADCY7; ADCY2; ADM2; GPR161; UCN2; GPHA2; ADGRE5; ADGRG6; GNA13; S1PR1; S1PR3; LGR5; CALCB; TBXA2R; ADGRE1; PTGER4; LGR4; LPAR3; ADGRG2; ADGRE2; LPAR2; ADGRB3; ADGRB1; ADGRG1; LPAR1; ADGRL2; CNR1;	GO:0007189~adenylate cyclase-activating G protein-coupled receptor signaling pathway	35	114	30.7018	0.124181	0.726826	1	1	1	1	1
ADCY5; ADRB2; DRD1; CAP2; ADCY7; CAP1; ADCY2; P2RY11; LGR5; LGR4;	GO:0007190~activation of adenylate cyclase activity	10	40	25	0.514278	0.76092	1	1	1	1	1
ADCY5; DRD1; GNG2; GNAL;	GO:0007191~adenylate cyclase-activating dopamine receptor signaling pathway	4	11	36.3636	0.329637	0.726826	1	1	1	1	1
GRM8; GPR37; PALM; ADCY5; ADRA2A; NPR3; S1PR1; NPY1R; HTR1D; GNAL; OPRD1; P2RY1; ADCY7; GNAI1; ADCY2; GPR176; OXER1; LPAR1; S1PR3; MCHR1; PSAP;	GO:0007193~adenylate cyclase-inhibiting G protein-coupled receptor signaling pathway	21	60	35	0.0923189	0.726826	1	1	1	1	1
NPR3; EDNRB; ADGRV1; GPR87; PALM;	GO:0007194~negative regulation of adenylate cyclase activity	5	20	25	0.549886	0.76092	1	1	1	1	1
ADCY5; FLNA;	GO:0007195~adenylate cyclase-inhibiting dopamine receptor signaling pathway	2	5	40	0.406894	0.726826	1	1	1	1	1
GRM8; GRIK3; GRM7; GRM4;	GO:0007196~adenylate cyclase-inhibiting G protein-coupled glutamate receptor signaling pathway	4	7	57.1429	0.148195	0.726826	1	1	1	1	1
CHRM3; CHRM4; CHRM2;	GO:0007197~adenylate cyclase-inhibiting G protein-coupled acetylcholine receptor signaling pathway	3	8	37.5	0.362881	0.726826	1	1	1	1	1
HTR1D;	GO:0007198~adenylate cyclase-inhibiting serotonin receptor signaling pathway	1	7	14.2857	0.822052	0.872349	1	1	1	1	1
NPR3; EDNRB; F2R; HTR2C; AGTR1; CCKBR; HRH1; OPRD1; P2RY1; ANO1; P2RY11; PLCE1; ADRA1B;	GO:0007200~phospholipase C-activating G protein-coupled receptor signaling pathway	13	61	21.3115	0.700525	0.816654	1	1	1	1	1
EGFR; BDNF; AVPR1A; ADCYAP1R1; AVPR1B; NTRK2; LPAR1; LPAR2;	GO:0007202~activation of phospholipase C activity	8	31	25.8065	0.494299	0.74827	1	1	1	1	1
CACNA1A; JAK2; LRP6; ADCY5; ITGAV; HMGB1; PDGFRA; TAC1; EDNRB; CD24; F2R; AGTR1; CCKBR; ADM; AVPR1A; P2RY1; AVPR1B; F2RL1; CAV3; CACNA1C; PTK2B; GNA13; ITPR3; RIC3; LPAR1; S1PR3; MCHR1; C1QTNF1; LPAR2; PLCE1; LPAR3; SWAP70; TRPC6; NPTN; PTGER4; TBXA2R; ADRA1B; PTGER2;	GO:0007204~positive regulation of cytosolic calcium ion concentration	38	150	25.3333	0.418414	0.726826	1	1	1	1	1
GAP43; F2R; DGKQ; DGKB;	GO:0007205~protein kinase C-activating G protein-coupled receptor signaling pathway	4	28	14.2857	0.893035	0.923527	1	1	1	1	1
CHRM2;	GO:0007207~phospholipase C-activating G protein-coupled acetylcholine receptor signaling pathway	1	3	33.3333	0.57813	0.76092	1	1	1	1	1
HTR2C;	GO:0007208~phospholipase C-activating serotonin receptor signaling pathway	1	2	50	0.476532	0.726826	1	1	1	1	1
HTR2C;	GO:0007210~serotonin receptor signaling pathway	1	9	11.1111	0.884436	0.916971	1	1	1	1	1
RGS9; NSG1; KLF16; CALY; DRD1;	GO:0007212~dopamine receptor signaling pathway	5	17	29.4118	0.428878	0.726826	1	1	1	1	1
AGRN; CHRM2; CHRM4; CHRM3;	GO:0007213~G protein-coupled acetylcholine receptor signaling pathway	4	15	26.6667	0.518772	0.76092	1	1	1	1	1
SHISA7; GABRR3; BDNF; GABRB2; SLC12A2; PLCL2; PHF24; GPR156; GABRE;	GO:0007214~gamma-aminobutyric acid signaling pathway	9	27	33.3333	0.253483	0.726826	1	1	1	1	1
GRID2; GRIA3; GRIA4; GRIN2A; GRIK2; GRIK3;	GO:0007215~glutamate receptor signaling pathway	6	16	37.5	0.243725	0.726826	1	1	1	1	1
GRIK3; GRM7; HOMER3; GRM4; DAGLA; GRM8;	GO:0007216~G protein-coupled glutamate receptor signaling pathway	6	16	37.5	0.243725	0.726826	1	1	1	1	1
TAC1;	GO:0007217~tachykinin receptor signaling pathway	1	8	12.5	0.856596	0.896004	1	1	1	1	1
GPR37; HCRTR1; NXPH2; NXPH3; NXPH4; CPE; TAC1; NPY1R; GPR143; UCN; PROKR1; SORCS1; SORL1; PTH2; SORT1; GPR83; PCSK1N; TENM1; RAPGEF2; NPY; GAL; OPRD1; PYY; MCHR1; UTS2R;	GO:0007218~neuropeptide signaling pathway	25	108	23.1481	0.605386	0.778609	1	1	1	1	1
NEURL1B; ETV2; ADAM10; SNAI2; PTP4A3; NEURL1; MYC; APP; KRT19; ANXA4; BMP2; PGAM2; HNF1B; TGFBR2; CDKN1B; SOX9; CEBPA; FOXA1; JAG1; CDK6; NOTCH2; EP300; MESP2; RIPPLY2; FAT4; DTX1; DNER; KAT2B; ATOH1; PERP; RITA1; NR1H4; S1PR3; HES7; SEL1L; IFT172; NOTCH3; HEY1; DTX4; APH1B; MIB1; SORBS2; DTX3; DTX3L;	GO:0007219~Notch signaling pathway	44	109	40.367	0.00332892	0.562935	1	1	1	1	1
DNER; APH1B;	GO:0007220~Notch receptor processing	2	9	22.2222	0.660079	0.78538	1	1	1	1	1
STAT1; EP300; KAT2B; NOTCH3; PLXND1;	GO:0007221~positive regulation of transcription of Notch receptor target	5	18	27.7778	0.470331	0.726826	1	1	1	1	1
FZD6; NFATC1; PDE6B; GNG2; ROR2; NLK;	GO:0007223~Wnt signaling pathway, calcium modulating pathway	6	37	16.2162	0.866459	0.905504	1	1	1	1	1
TTC26; WNT10B; NKX2-2; WDPCP; GLI3; TGFBR2; NKX6-1; ROR2; MAP3K10; PTCH1; SHH; CDON; HHAT; EVC2; TMEM17; PTCHD1; IFT172; B9D1; GPC2; HIPK1;	GO:0007224~smoothened signaling pathway	20	64	31.25	0.186563	0.726826	1	1	1	1	1
SHH;	GO:0007228~positive regulation of hh target transcription factor activity	1	3	33.3333	0.57813	0.76092	1	1	1	1	1
ADAM10; NRP1; COL3A1; APOA1; ITGB1; ITGAV; ITGA5; SRC; ITGA4; ITGA2; ITGB5; ITGAL; ITGAX; PTN; FBLN1; ITGA6; ITGA3; CCN2; SYK; ITGA8; ITGA1; DAB2; DST; PTPN11; ADAM9; ITGA7; ITGA9; PTK2B; NEDD9; ERBIN; FERMT1; ADAMTS1; ITGA11; ITGB8; ITGB6; ITGB4; LAMA3;	GO:0007229~integrin-mediated signaling pathway	37	97	38.1443	0.0131985	0.726826	1	1	1	1	1
TLR3; ROCK2; TNF; CD14; TNFRSF1A; BCL3; RPS27A; BIRC3; TICAM1; TAB3; ZNF675; CARD11; RBCK1; TAB2; BCL10; RELA; RELB;	GO:0007249~I-kappaB kinase/NF-kappaB signaling	17	67	25.3731	0.466942	0.726826	1	1	1	1	1
TNFRSF10A; TNFRSF10B; TLR3; TNFSF15; MALT1;	GO:0007250~activation of NF-kappaB-inducing kinase activity	5	17	29.4118	0.428878	0.726826	1	1	1	1	1
TLR3; IKBKE; DAB2IP;	GO:0007252~I-kappaB phosphorylation	3	12	25	0.579432	0.76092	1	1	1	1	1
TMSB4X; G3BP2;	GO:0007253~cytoplasmic sequestering of NF-kappaB	2	8	25	0.606043	0.778609	1	1	1	1	1
TNF; PTGER4; MAP2K4; MAPK10; RPS27A; ROR2; MAP3K10; MAP3K12; ARHGEF6; CDC42EP5; TAB3; SH2D3C; MAP3K5; DUSP9; IRAK4; TAB2;	GO:0007254~JNK cascade	16	48	33.3333	0.16412	0.726826	1	1	1	1	1
MAP3K10; ERCC6; MAP3K12; NRK;	GO:0007256~activation of JNKK activity	4	9	44.4444	0.234616	0.726826	1	1	1	1	1
SYK; WNT7B; MAP3K10; ERCC6; MAP3K12; DAB2IP; TAOK1; MAP3K5; MAP3K20; MDFIC; MAP3K2; SPAG9; MLKL; MAP2K4;	GO:0007257~activation of JUN kinase activity	14	40	35	0.149219	0.726826	1	1	1	1	1
MAPK10;	GO:0007258~JUN phosphorylation	1	4	25	0.660012	0.78538	1	1	1	1	1
SOCS3; SOCS6; JAK2; GHR; CCL2; PRLR; STAT3; STAT1; NMI; IL31RA; STAT5A;	GO:0007259~receptor signaling pathway via JAK-STAT	11	31	35.4839	0.177445	0.726826	1	1	1	1	1
JAK2; LIF; IL15; JAK3;	GO:0007260~tyrosine phosphorylation of STAT protein	4	9	44.4444	0.234616	0.726826	1	1	1	1	1
DDAH1; GUCY1B1; NDNF; RASD1;	GO:0007263~nitric oxide mediated signal transduction	4	19	21.0526	0.678707	0.800969	1	1	1	1	1
RASGRF2; DAB1; RHOBTB1; DIRAS3; RHOC; HMOX1; CHM; RAB38; RAC3; ABR; PLD1; RALBP1; RGL3; RUNDC3A; RALGPS1; RASGRP3; DOCK4; ARHGAP18; SH2D3C; RASGEF1A; DOCK8; RIN2; RAPGEF5; DOCK10; RUFY1; RRAGC; RAB18; RAPGEF2; ARHGAP33; ARHGAP31; ARHGAP32;	GO:0007264~small GTPase mediated signal transduction	31	95	32.6316	0.0886541	0.726826	1	1	1	1	1
SHTN1; RGL2; RASGRP1; NTN1; KRAS; RB1; ADRA2A; NF1; SHC1; CDKN1A; SHC2; PLD1; MAPK11; RASGRP2; RASGRP3; KSR1; SHC3; USP28; RASSF1; PLK2; PLCE1; G3BP2; SHOC2; USP50; USP8; RALB; ERAS; RRAS;	GO:0007265~Ras protein signal transduction	28	73	38.3562	0.0268404	0.726826	1	1	1	1	1
RHOD; NGFR; ADRA2A; AGTR1; CDH13; RHOB; ARHGAP5; ARHGAP29; PDPN; EPS8L1; ARHGEF1; EPS8L2; ARHGEF12; CTNNAL1; ADGRG1; CDC42EP3; CDC42EP5; ROCK2; CDC42EP4; EPS8; GNA13;	GO:0007266~Rho protein signal transduction	21	58	36.2069	0.0741941	0.726826	1	1	1	1	1
ADAM10; NRP1; WNT9A; FGF17; GREM1; FGF18; LTA; PDGFA; PGR; INHBA; AR; FGF5; PTHLH; BMP2; BMP3; AREG; TAC1; NTF3; FGFR3; GJB2; CD70; IL15; ASIP; XCL1; LHX1; ADGRE5; EFNB2; AFDN; CX3CL1; CRB1; PCDH1; KLF10; GPR50; SEMA5A; FAT1; GPNMB; SHH; EFNB3; ESR2; PCSK5; FGF13; SFRP2; BARX1; STAB1; LNPEP; TRHDE; HCN2; FZD1; ADGRG1; TNFRSF11A; ADRA1B; PANX1; GJC2; FGFBP1; FJX1;	GO:0007267~cell-cell signaling	55	228	24.1228	0.519296	0.76092	1	1	1	1	1
GABRR3; SDCBP; DLGAP1; CPLX1; CACNA1G; KCNQ3; KCNQ2; HCRTR1; GLS; SLITRK5; NPY; MBP; PRKCG; TAC1; SYT1; CBLN1; MAPK1; SLC6A1; SLC1A3; SLC1A2; PAFAH1B1; CHRNA4; NOVA1; USP14; SNAP25; CDK5; PMP22; KIF5A; GRIN2A; GRIK2; RAPSN; DOC2A; GPR176; GRM7; GRM4; NPTX1; SNCB; SYPL1; KCNN1; CEP89; KCND2; LPAR3; BSN; MYO5A; PCDHB2; CHRNB2; GABRQ; HRH2; HTR7; CACNB4; GABRE; CHRM3; PTCHD1; CACNA1A; GABRB2; CHRNB4…	GO:0007268~chemical synaptic transmission	70	249	28.1124	0.140087	0.726826	1	1	1	1	1
CPLX1; CASK; SNPH; PPFIA2; TSPOAP1; RAB3A; SYT1; SNAP25; STXBP1; VAMP2; GRM4; UNC13A; SYN3;	GO:0007269~neurotransmitter secretion	13	51	25.4902	0.476997	0.726826	1	1	1	1	1
KIF1B; PTEN; TMOD2;	GO:0007270~neuron-neuron synaptic transmission	3	8	37.5	0.362881	0.726826	1	1	1	1	1
CHRNB2; CHRM3; CHRNA4; RAPSN; LYPD1; RIC3;	GO:0007271~synaptic transmission, cholinergic	6	20	30	0.392271	0.726826	1	1	1	1	1
KIF1B; RAB3A; ETV5; STXBP1; EGR3; TSPOAP1;	GO:0007274~neuromuscular synaptic transmission	6	23	26.087	0.504354	0.76092	1	1	1	1	1
SSC5D; WIPF3; ENC1; WNT9A; HMGB3; PI15; EDIL3; LMX1B; DIAPH2; RECQL4; ARIH2; EYA4; CLPTM1; FGF1; ZNF875; PIM1; BMP1; VCAN; HOXB2; LIF; EN2; HOXC12; HOXD13; THPO; LEPR; MEOX1; GATM; AGFG1; HMGA2; HUNK; TBX4; KLF3; NANOS2; NANOS3; DCAF7; DAB2; BEX3; ZNF45; CREM; NOTCH2; CD164; TLE5; FOXL1; HLX; PCOLCE; TGIF1; CSRP2; HLF; SPRED3; ZNF260; SPDYA; SFRP5; HHAT; ANO1; TMEM198; MCTP2; CCSAP; DPY19L2; TMEM…	GO:0007275~multicellular organism development	139	464	29.9569	0.0138519	0.726826	1	1	1	1	1
FST; WNT3; NR6A1; SPIN3; GGN; RHOXF1; SPIN2B; SPIN1;	GO:0007276~gamete generation	8	20	40	0.160526	0.726826	1	1	1	1	1
DEAF1; PRDM1; BMP4; NANOS3; ACVR1; SMAD5; MOV10L1; CELF4; PAFAH1B1; FBXW11;	GO:0007281~germ cell development	10	29	34.4828	0.212114	0.726826	1	1	1	1	1
WIPF3; MEI4; ARNTL; ADAM10; OVOL1; MSH4; PGM3; ADAMTS2; SGPL1; SNRPA1; AR; IGF2R; SKIL; ACE; PGAM2; GGT1; CNR1; AXL; MLH1; RGS2; ADCYAP1R1; SOX9; HSPA2; NME5; SOX8; NANOS2; NANOS3; UBE2B; CCNA1; BNC1; CREM; SMAD4; BIRC3; FAM50A; WFDC2; DMC1; LARP7; MCMDC2; LRRK2; CELF3; SLCO4C1; SETX; PIWIL4; METTL3; GGN; TXNDC2; CATSPERD; TDRP; ADGRG2; CCNYL1; SPATA5; SYNE1; TDRD7; SLC2A14; ZNF296; BCL2L2; AZIN2…	GO:0007283~spermatogenesis	77	408	18.8725	0.981367	0.988675	1	1	1	1	1
MEIOC; SPAG6; SOX30; SPINK2; SMARCA2; HSPA2; NME5; JAM2; OCA2; DMC1; MEI1; NUP210L; DPY19L2; GALNTL5; PLD6; TDRD5; TTC21A; ACRBP; NECTIN2; PACRG; QKI; SLIRP; AFF4; CDYL; ZMYND15;	GO:0007286~spermatid development	25	83	30.1205	0.192128	0.726826	1	1	1	1	1
NEURL1; UBE2B; FSIP2;	GO:0007288~sperm axoneme assembly	3	16	18.75	0.743202	0.83188	1	1	1	1	1
AGFG1; NECTIN2; GOPC;	GO:0007289~spermatid nucleus differentiation	3	10	30	0.47634	0.726826	1	1	1	1	1
MSH4; DIAPH2; DMC1; USP9X; PRDM9;	GO:0007292~female gamete generation	5	19	26.3158	0.510773	0.76092	1	1	1	1	1
FOSL1;	GO:0007296~vitellogenesis	1	4	25	0.660012	0.78538	1	1	1	1	1
WDR77;	GO:0007315~pole plasm assembly	1	1	100	0.350472	0.726826	1	1	1	1	1
TAC1; P2RX1;	GO:0007320~insemination	2	4	50	0.330051	0.726826	1	1	1	1	1
AR; HOXD10; FOXL2; MFGE8; SMAD4; LHFPL2; IZUMO1; SPAG8; SLIRP; CCDC87; ADAM21; TRPC6; TRPC3;	GO:0007338~single fertilization	13	62	20.9677	0.719392	0.816654	1	1	1	1	1
ATP8B3; B4GALT1; HSPA1L; OVGP1; ADAM21; GLIPR1L2; LY6K;	GO:0007339~binding of sperm to zona pellucida	7	38	18.4211	0.797034	0.861931	1	1	1	1	1
ABHD2; TRIM36;	GO:0007340~acrosome reaction	2	17	11.7647	0.90762	0.931608	1	1	1	1	1
TBXT; HYAL3; B4GALT1; DKKL1;	GO:0007341~penetration of zona pellucida	4	8	50	0.18985	0.726826	1	1	1	1	1
CD9; IZUMO1;	GO:0007342~fusion of sperm to egg plasma membrane involved in single fertilization	2	17	11.7647	0.90762	0.931608	1	1	1	1	1
TMEM8B; SDCBP; RB1; IQGAP1; DYNLT3; PTCH1; NEK7; CYLD; CDK10; RBL2;	GO:0007346~regulation of mitotic cell cycle	10	46	21.7391	0.667943	0.792016	1	1	1	1	1
SMAD2;	GO:0007352~zygotic specification of dorsal/ventral axis	1	3	33.3333	0.57813	0.76092	1	1	1	1	1
BASP1;	GO:0007356~thorax and anterior abdomen determination	1	5	20	0.726004	0.816654	1	1	1	1	1
TBX1; ZIC3; ACVR1; RIPPLY2; RTTN; DYNC2H1; PCSK5; DRC1; CITED2; BICC1; ALG5;	GO:0007368~determination of left/right symmetry	11	59	18.6441	0.823862	0.874155	1	1	1	1	1
TGFBR2; HIRA; FGF8; RACK1; ARFRP1; SMAD2; POGLUT1; APLN;	GO:0007369~gastrulation	8	23	34.7826	0.242112	0.726826	1	1	1	1	1
HOXA2; MAFB;	GO:0007379~segment specification	2	7	28.5714	0.5457	0.76092	1	1	1	1	1
UNCX; MFNG; MID1; TBX1; FST; LHX1; NRG3; SHH; SOSTDC1; RNF111; GRHL3; SHROOM3; DCHS1; RAX; APC2;	GO:0007389~pattern specification process	15	31	48.3871	0.0235693	0.726826	1	1	1	1	1
ZBTB7B; BMPR1A; SHH; AMER2; GRHL3; EPB41L5;	GO:0007398~ectoderm development	6	13	46.1538	0.146428	0.726826	1	1	1	1	1
SSPO; KIF2A; DPYSL4; ENC1; APAF1; TPP1; DCLK1; KCNQ2; TIMM8A; KALRN; FGF17; ZEB2; DSCAM; PSPN; SHOX2; FKTN; RGS9; CSPG5; GDF11; LGI1; CHRM2; INHBA; CXCL1; FGF5; SMPD1; CHRM3; NTF3; PTN; GAL; CBLN1; BDNF; EDNRB; L1CAM; STAT3; NBL1; LHX1; SMARCA2; JAG1; SIM1; VLDLR; NRG1; NOTCH2; PCDH1; SPOCK1; EP300; SEMA5A; DOC2A; SIM2; PPP2R5D; ERBB4; EFNB3; NEUROD2; DPYSL2; ZC3H12A; TTLL7; GPSM1; CNTN4; NLGN1; …	GO:0007399~nervous system development	108	304	35.5263	0.000414057	0.161023	1	1	0.99415	1	1
EML1; PLXNB2; PAFAH1B1; SHH; FRS2; HHIP; RACGAP1; DAGLA;	GO:0007405~neuroblast proliferation	8	16	50	0.077048	0.726826	1	1	1	1	1
PTN; NF1; BDNF; CTNNA1;	GO:0007406~negative regulation of neuroblast proliferation	4	6	66.6667	0.110609	0.726826	1	1	1	1	1
SHTN1; ADGRB1; PAK3; APP; MAP2; NEFH; PTPRZ1; POU4F1; PAX2; TRIM46; AMIGO1; BRSK2; CNTN4; ATL1; NRCAM; NTNG2; ALS2; PARD6B; RTN4R; ATP8A2; SPAST; NTNG1; SLITRK3; PLPPR4; CDK5; SLITRK5; LMTK2; MAP1A; SLITRK1; RAB3A;	GO:0007409~axonogenesis	30	79	37.9747	0.0248174	0.726826	1	1	1	1	1
FEZF1; MATN2; GFRA2; NTN3; NRP1; FLRT2; NRP2; DSCAM; PSPN; GFRA3; SLIT3; DAB1; TRIO; LGI1; NTRK1; NGFR; GLI3; SPTB; SRC; NCAM1; PRKCA; ANOS1; BDNF; GATA3; LAMA2; PIK3R1; MAPK1; EPHA8; SHC1; L1CAM; OTX2; CXCL12; LHX2; ETV1; EPHA5; GFRA1; WNT3; VLDLR; SPTBN1; PTPN11; SCN1B; GAB1; SMAD4; GRB7; SEMA3A; SHH; DPYSL2; PTPRO; CNTN4; DRAXIN; LMX1A; DOK4; FRS2; SHC3; ATOH1; NEO1; ARX; RANBP9; FEZ1; SEMA3C;…	GO:0007411~axon guidance	98	223	43.9462	1.10629e-06	0.00448989	0.00897868	0.00897979	0.00897868	0.00897868	0.0430087
BDNF; STXBP1;	GO:0007412~axon target recognition	2	4	50	0.330051	0.726826	1	1	1	1	1
NRP1; NCAM2; TNFRSF21; CNR1; CASP3; SEMA5A; SEMA3A; AMIGO1; CNTN4; NRCAM; CRTAC1; RTN4; ARHGAP35; CELSR3;	GO:0007413~axonal fasciculation	14	20	70	0.00286598	0.521909	1	1	1	1	1
DSCAM; DRD1; BDNF; PTEN; CDK5; POU4F1; NRG1; ERBB4; NLGN1; DNER; NRCAM; SLC25A46; SLITRK1; CLSTN3; FLRT3; SHANK2; PLXND1; PCDHB2; IGFN1; CDH1; CDH2;	GO:0007416~synapse assembly	21	63	33.3333	0.124467	0.726826	1	1	1	1	1
HELT; DCLK1; TLX3; PRKN; PSPN; TRIO; MBP; NGFR; GSTP1; ARSB; TIMP2; PAM; MAL; PTPRZ1; ACVR1B; SOX3; LIG4; RPS6KA3; ATN1; PTEN; NHLH2; SHH; NPTX1; DHX30; THOC6; DNER; GRHL3; SHC3; NRCAM; ATOH1; NPAS1; NPAS2; SH3GL2; B3GNT5; CHST8; ROBO2; IL1RAPL2; PDGFC; HPCAL4; NCKAP1; NCAN; ZIC2; VCAN; ZIC3; SPINK5; TPP1; SCIN; ACAN; CAPG; ZIC5; ZIC4; GSN; GLIS2; SOX9;	GO:0007417~central nervous system development	54	138	39.1304	0.00214581	0.437109	1	1	1	1	1
SHH;	GO:0007418~ventral midline development	1	3	33.3333	0.57813	0.76092	1	1	1	1	1
HMX2; HMX3; EML1; PITPNM1; NFIB; PLXNB2; SNPH; GRIN2D; PHGDH; CTNND1; NEURL1; NKX2-2; ZIC2; BAG3; COL4A1; EGR2; ATP2B1; NF1; S1PR1; SYT1; CD9; TGFBR2; RGS2; SELENOP; AFF2; RIDA; ITGA8; OXCT1; HMGCS1; FPGS; PTPN11; GRIN2A; ABR; PTCH1; SHROOM2; BMPR2; COX17; EPHA7; MED1; DPYSL2; GJC2; NIPBL; CNTN4; SPATA5; MDGA1; PROX1; BCL2L2; SLC38A3; SLC6A17; ROBO2; RAB18; DDIT4; HESX1; IFT172; SHROOM4; BOK; MAS…	GO:0007420~brain development	73	229	31.8777	0.0231291	0.726826	1	1	1	1	1
ADGRB1; GFRA3; ERBB2; EGR2; NF1; ERBB3; EDNRB; SOX8; PMP22; EGR3; BDNF; NTF3; NGF;	GO:0007422~peripheral nervous system development	13	26	50	0.0282492	0.726826	1	1	1	1	1
SOX3; MAFB;	GO:0007423~sensory organ development	2	6	33.3333	0.479148	0.726826	1	1	1	1	1
NKX3-1; TFCP2L1;	GO:0007431~salivary gland development	2	4	50	0.330051	0.726826	1	1	1	1	1
EGFR; TGFB1; TWSG1;	GO:0007435~salivary gland morphogenesis	3	7	42.8571	0.30433	0.726826	1	1	1	1	1
GLI3; SHH;	GO:0007442~hindgut morphogenesis	2	4	50	0.330051	0.726826	1	1	1	1	1
HOXC11; LAMC1; BMP4; SMAD3; ARC; MED12; EPB41L5;	GO:0007492~endoderm development	7	20	35	0.259725	0.726826	1	1	1	1	1
GATA6;	GO:0007493~endodermal cell fate determination	1	2	50	0.476532	0.726826	1	1	1	1	1
DAB1; ALDH1A2; EGFR; CPS1;	GO:0007494~midgut development	4	10	40	0.281521	0.726826	1	1	1	1	1
FOXL1;	GO:0007495~visceral mesoderm-endoderm interaction involved in midgut development	1	1	100	0.350472	0.726826	1	1	1	1	1
EDNRB;	GO:0007497~posterior midgut development	1	2	50	0.476532	0.726826	1	1	1	1	1
OVOL1; TBXT; TBX1; JAK2; GDF11; LHX2; POU4F1; IKZF1; MEST; HES7;	GO:0007498~mesoderm development	10	30	33.3333	0.236932	0.726826	1	1	1	1	1
KLF4; BMP4; TRIM15;	GO:0007500~mesodermal cell fate determination	3	3	100	0.091697	0.726826	1	1	1	1	1
PAX2; SIX2;	GO:0007501~mesodermal cell fate specification	2	5	40	0.406894	0.726826	1	1	1	1	1
TBX1; SHOX2; MICAL2; HAND1; PDGFB; TGFB1; COL3A1; RBP4; ERBB2; SPARC; GLI3; MTHFD1; PCNA; BMP2; ACAN; PAM; TNNI3; PTN; NF1; ERBB3; ITGA3; LOX; SHC1; ADM; FBN1; TGFBR1; TGFBR2; CDKN1A; CASP3; CDKN1B; OXCT1; PTEN; CXADR; IRX4; CDKL1; POU4F1; MEF2A; PTPN11; EP300; FOXL1; MAP2K5; CACNA1C; COX17; ERBB4; SHH; NTRK3; TAZ; BVES; OSR1; PCSK5; KAT2B; MED12; DRC1; NKX3-1; PKP2; CITED2; STRA6; WDR11; BICC1; …	GO:0007507~heart development	74	190	38.9474	0.000419237	0.161023	1	1	0.995238	1	1
TBXT; EPB41L5;	GO:0007509~mesoderm migration involved in gastrulation	2	3	66.6667	0.2506	0.726826	1	1	1	1	1
NKX2-5;	GO:0007512~adult heart development	1	14	7.14286	0.960728	0.973076	1	1	1	1	1
ZBTB42; ADGRB1; ZNF609; TBX1; SGCE; FKTN; VAMP5; DMD; MYOD1; LAMA2; UTRN; ETV1; CAV3; FOXO4; MEF2A; CD164; EGR3; SGCG; FHL1; ITGA7; ZFHX3; TRIM72; MKX; BVES; HBEGF; TCF12; PRR14; ITGB1BP2; ITGA11; MRTFB;	GO:0007517~muscle organ development	30	89	33.7079	0.0715529	0.726826	1	1	1	1	1
MYOD1;	GO:0007518~myoblast fate determination	1	2	50	0.476532	0.726826	1	1	1	1	1
NEURL1; VAMP5; SVIL; MYOD1; NF1; HOXD10; CDK5; CAV1; EP300; HLX; TAZ; BVES; MYOZ1; GPCPD1; MYOZ2; MSC;	GO:0007519~skeletal muscle tissue development	16	50	32	0.198005	0.726826	1	1	1	1	1
FER1L5; ADAM12; ADGRB3; KCNH1; MYOD1; CAPN2; CAV3; JAM2; CDON; TANC1; MYOF; DYRK1B;	GO:0007520~myoblast fusion	12	22	54.5455	0.0219271	0.726826	1	1	1	1	1
NKD1;	GO:0007525~somatic muscle development	1	2	50	0.476532	0.726826	1	1	1	1	1
KALRN; COL4A1; ERBB2; TNC; UTRN; LRRK2; ALS2; ZC4H2; AGRN; CACNB2; NEDD4; CACNB3; PDZRN3; UNC13A; CACNB4;	GO:0007528~neuromuscular junction development	15	32	46.875	0.0285752	0.726826	1	1	1	1	1
F2R;	GO:0007529~establishment of synaptic specificity at neuromuscular junction	1	2	50	0.476532	0.726826	1	1	1	1	1
SOX3; NR5A1; CITED2;	GO:0007530~sex determination	3	7	42.8571	0.30433	0.726826	1	1	1	1	1
NR5A1;	GO:0007538~primary sex determination	1	1	100	0.350472	0.726826	1	1	1	1	1
AMHR2; CDKL2; DMRT3;	GO:0007548~sex differentiation	3	14	21.4286	0.668681	0.792016	1	1	1	1	1
LGALS9; KRAS; RLN2; RLN1; THBD; ITGA5; GIP; UMPS; PTHLH; ETS1; FOSL1; HPGD; ITGA2; CAPN2; ADRA2B; IGFBP5; ADM; UCN; HSD11B2; DHODH; OVGP1; PAPPA; PSG5; HFE; SLC38A2; TEAD3; SLC38A3; CLIC5; TFCP2L1; LNPEP; CORIN;	GO:0007565~female pregnancy	31	86	36.0465	0.0375405	0.726826	1	1	1	1	1
HMX3; STC2; EPO; SPP1; LIF; PRLR; RXRA; FBLN1; PTGS2; TGFBR2; RPL29; STC1; DDR1; IGFBP7; PCSK5;	GO:0007566~embryo implantation	15	40	37.5	0.0990092	0.726826	1	1	1	1	1
HPGD; PTAFR; NRK; MAFF; PLA2G4C;	GO:0007567~parturition	5	9	55.5556	0.117353	0.726826	1	1	1	1	1
APAF1; FOXO3; ATG7; CLDN1; EPO; MT-ND4; HMGCR; CAT; NTRK1; TYMS; SERPING1; GSN; COL4A2; TIMP2; ATP2B1; CNR1; EDNRB; IGFBP5; MAPK1; GJB2; CCN2; TSPO; CTNNA1; ADM; PTGS2; SERPINF1; TGFBR2; STAT3; IL15; P2RY1; GCLC; SLC12A2; PTEN; CX3CL1; FOXO4; SLC6A3; PAX2; RELA; PDE4D; ENDOG; NFE2L2; DNMBP; LITAF; ATP8A2; MBD2; PPARGC1A; KL; MBD1; AMFR; PPP1R9A; TRPC6;	GO:0007568~aging	51	166	30.7229	0.0764441	0.726826	1	1	1	1	1
ICAM1; NPM1; MORC3;	GO:0007569~cell aging	3	25	12	0.929543	0.949547	1	1	1	1	1
TNFRSF11B; APAF1; ACSL4; LDHA; LTA; APOA1; HMGCR; C2; ARSB; CNR1; TBXA2R; ACSL1; TGFBR2; STAT1; AKR1C3; GCLC; OXCT1; SFRP2; LIPG;	GO:0007584~response to nutrient	19	63	30.1587	0.230558	0.726826	1	1	1	1	1
TLX3; CHRNA4; MAN2A1; DACH1; MAFB;	GO:0007585~respiratory gaseous exchange by respiratory system	5	30	16.6667	0.836595	0.885813	1	1	1	1	1
LRCOL1; GUCY2C; PRSS3; AKR1C1; ADM2; UCN2; PPARGC1A;	GO:0007586~digestion	7	30	23.3333	0.595665	0.778609	1	1	1	1	1
KCNK5; HMOX1; SCNN1B; NEDD4L; AMN;	GO:0007588~excretion	5	32	15.625	0.870819	0.90924	1	1	1	1	1
ZBTB7B; KALRN; NEURL1; APRT; UMPS; PRLR; PAM; CCND1; STAT5A; HK2; SLC6A3; DHODH; CAV1; DDR1; ERBB4; MED1; NCOA1; USF2; HIF1A; CDO1; APLN;	GO:0007595~lactation	21	46	45.6522	0.0134386	0.726826	1	1	1	1	1
SH2B2; RAD51B; JAK2; PAPSS2; PLAU; SERPINE2; THBD; PROS1; PRKAR1A; TFPI; IRF1; F5; F3; IRF2; ITGA2; GATA3; F2R; PRKAR1B; PRKAR2B; CAPZA2; TFPI2; LMAN1; RAB27A; P2RX1; F2RL1; SHH; ANO6; CARMIL1; ZFPM1; DOCK8; MICAL1; GATA6; P2RX4; EHD2; HMG20B; AK3; MAFF; SH2B3; ENPP4; F12; HGFAC;	GO:0007596~blood coagulation	41	176	23.2955	0.603212	0.778609	1	1	1	1	1
F12; SERPING1; C1QBP;	GO:0007597~blood coagulation, intrinsic pathway	3	17	17.6471	0.775121	0.846791	1	1	1	1	1
TFPI; F3;	GO:0007598~blood coagulation, extrinsic pathway	2	4	50	0.330051	0.726826	1	1	1	1	1
FLI1; ZNF385A;	GO:0007599~hemostasis	2	9	22.2222	0.660079	0.78538	1	1	1	1	1
GRM8; TULP2; ABLIM1; RRH; FSCN2; RGS16; CACNA1F; USH2A; RP2; DHRS3; RGS9; ABCC6; SIX3; ZIC2; EYA4; RBP4; CRYGD; CHRNB2; CDH3; CHM; CNGA1; PDE6B; GPR143; LUM; RABGGTB; CABP4; KCNJ10; PAX2; CRYZ; CACNB2; EFEMP1; TGFBI; CYP1B1; LRIT3; SFRP5; CNNM4; GPR179; RP1L1; BBS10; ADGRV1; RORB; RPGRIP1; RDH12; HMCN1; EPAS1; KIFC3; CLIC5; AIPL1; NOB1; RAX; NR2E1; MYO5A; CRYBB3;	GO:0007601~visual perception	53	207	25.6039	0.368392	0.726826	1	1	1	1	1
PITPNM1; CABP4; TRPC3; RRH;	GO:0007602~phototransduction	4	27	14.8148	0.877869	0.915425	1	1	1	1	1
PDE6B; AIPL1;	GO:0007603~phototransduction, visible light	2	9	22.2222	0.660079	0.78538	1	1	1	1	1
COCH; TBX1; ATP8B1; SNAI2; GSDME; TBL1X; USH2A; CNTN5; LRIG2; EYA4; MBP; ICAM1; PSAP; KCNE1; CHRNB2; GJB2; CASP3; SLC1A3; CDKN1B; GABRB2; KCNQ1; UCN; TIMM10; LRP2; CACNA1D; COL4A3; ROR1; GRM7; OTOGL; NIPBL; OTOG; ESPNL; PGAP1; NAV2; CCDC50; MARVELD2; TSPEAR; ADGRV1; PCDH15; TRIOBP; EPS8L2; CLIC5; DCDC2; MYO6; TIMM9; TIMM8B; TIMM13; NDUFB9; USH1C; PDZD7; PJVK; LHFPL5; TMIE; LHFPL4;	GO:0007605~sensory perception of sound	54	148	36.4865	0.00674573	0.726826	1	1	1	1	1
GNAL;	GO:0007606~sensory perception of chemical stimulus	1	10	10	0.906871	0.931608	1	1	1	1	1
NCAM2; SLC6A3; NAV2; SLC24A4; B3GNT2;	GO:0007608~sensory perception of smell	5	58	8.62069	0.996671	0.999256	1	1	1	1	1
SHANK2;	GO:0007610~behavior	1	9	11.1111	0.884436	0.916971	1	1	1	1	1
EGFR; PRNP; NTRK1; APP; PRKCG; THRA; EGR2; SLC2A4; PTPRZ1; MAPK1; PRKAR1B; CASP3; PAFAH1B1; GATM; AFF2; SLC8A3; PTEN; EP300; GRIN2A; LHX8; SHC3; ZNF385A; TMOD2; AMFR;	GO:0007611~learning or memory	24	60	40	0.027271	0.726826	1	1	1	1	1
SYNJ1; PRKN; APP; INSR; BCHE; FOSL1; CHRNB2; PTN; PRKAR2B; PTGS2; SLC8A3; NTRK2; ARC; ATAD1; FGF13; SYT11; STRA6; PAK6; SHANK2; NRXN3;	GO:0007612~learning	20	61	32.7869	0.144156	0.726826	1	1	1	1	1
SHISA7; KALRN; KCNK2; INSR; ITGA5; GIP; CHRNB2; PTN; CNR1; DRD1; HRH2; ITGA3; SLC6A1; PTGS2; HRH1; ITGA8; SLC8A3; PTEN; MAP1A; VLDLR; GRIN2A; ITPR3; ATAD1; LMX1A; FGF13; NTAN1; SYT11; PAK6; PLK2; PPP1R1B; KMT2B; NTF3; NGF; BDNF;	GO:0007613~memory	34	83	40.9639	0.00762848	0.726826	1	1	1	1	1
CUX2; SLC2A4; SERPINF1; PTCHD1;	GO:0007614~short-term memory	4	11	36.3636	0.329637	0.726826	1	1	1	1	1
PJA2; PRNP; SLC2A4; TAC1; CAMK4; ARC; PTCHD1;	GO:0007616~long-term memory	7	34	20.5882	0.707777	0.816654	1	1	1	1	1
APP; DRD1; NHLH2;	GO:0007617~mating behavior	3	7	42.8571	0.30433	0.726826	1	1	1	1	1
AVPR1A; PPP1R1B;	GO:0007621~negative regulation of female receptivity	2	4	50	0.330051	0.726826	1	1	1	1	1
EGR2;	GO:0007622~rhythmic behavior	1	1	100	0.350472	0.726826	1	1	1	1	1
ARNTL; BHLHE40; EGFR; NTRK1; TYMS; SERPINE1; IMPDH2; BDNF; HTR7; CPT1A; EGR3; EP300; DBP; KLF10; NTRK3; AANAT; NTRK2; SETX; METTL3; PROX1; NPAS2; PPARGC1A; NFIL3;	GO:0007623~circadian rhythm	23	75	30.6667	0.184886	0.726826	1	1	1	1	1
ENOX1;	GO:0007624~ultradian rhythm	1	2	50	0.476532	0.726826	1	1	1	1	1
SLITRK5; APRT; DRD1; AVPR1A;	GO:0007625~grooming behavior	4	14	28.5714	0.473258	0.726826	1	1	1	1	1
ASTN1; STRN; DSCAM; ADCY5; APP; CHRNB2; NPY1R; HTR2C; CHRNB4; ETV5; CHRNA4; ALDH1A3; SELENOP; NOVA1; PTEN; SNAP25; SLC6A3; NRG1; NAV2; MCOLN3; LMX1A; APH1B; FIG4; ZNF385A; ALS2; ANKH; PAK6; PPP1R1B;	GO:0007626~locomotory behavior	28	86	32.5581	0.103168	0.726826	1	1	1	1	1
NPC1; DAB1; DRD1; KCNJ10; EFNB3; CEND1; DMRT3; KLHL1;	GO:0007628~adult walking behavior	8	27	29.6296	0.3662	0.726826	1	1	1	1	1
HCRTR1; GAL; BDNF; NPY1R; HTR2C; NTRK2; ADM2; MRAP2; MCHR1; STRA6; PYY; NPY;	GO:0007631~feeding behavior	12	28	42.8571	0.0725075	0.726826	1	1	1	1	1
SLC1A2;	GO:0007632~visual behavior	1	4	25	0.660012	0.78538	1	1	1	1	1
PRKCG;	GO:0007635~chemosensory behavior	1	5	20	0.726004	0.816654	1	1	1	1	1
ETV1;	GO:0007638~mechanosensory behavior	1	2	50	0.476532	0.726826	1	1	1	1	1
EPO; SERPING1; HOXB2; HTR7; ACVRL1; AVPR1A; STAT1; CXCL12; OLR1; FLI1; COL4A3; GUCY1B1; MYOF; UTS2R; TBX20; HCN4; F5;	GO:0008015~blood circulation	17	36	47.2222	0.0195817	0.726826	1	1	1	1	1
CELF2; CHRM2; THRA; KCNQ1; CAV3; CAMK2D; KCNJ12; FOXN4; HBEGF; KCNE5;	GO:0008016~regulation of heart contraction	10	33	30.303	0.316744	0.726826	1	1	1	1	1
FARS2; LAGE3; RPUSD4; ADAT1; POP7; POP1;	GO:0008033~tRNA processing	6	18	33.3333	0.316651	0.726826	1	1	1	1	1
VCAN; CD226; CADM1;	GO:0008037~cell recognition	3	9	33.3333	0.420558	0.726826	1	1	1	1	1
BDNF;	GO:0008038~neuron recognition	1	6	16.6667	0.779189	0.846791	1	1	1	1	1
HOXA2; KIF5C; ERBB2; EGR2; LHX1; FGF8; CDK5; LAMC2; SEMA3A; NTN1; RAC2; NTN3;	GO:0008045~motor neuron axon guidance	12	26	46.1538	0.0510221	0.726826	1	1	1	1	1
THRA;	GO:0008050~female courtship behavior	1	2	50	0.476532	0.726826	1	1	1	1	1
PLD6;	GO:0008053~mitochondrial fusion	1	17	5.88235	0.979451	0.98699	1	1	1	1	1
SHROOM2;	GO:0008057~eye pigment granule organization	1	1	100	0.350472	0.726826	1	1	1	1	1
PELI1;	GO:0008063~Toll signaling pathway	1	6	16.6667	0.779189	0.846791	1	1	1	1	1
CXCL12; ARHGAP35;	GO:0008064~regulation of actin polymerization or depolymerization	2	6	33.3333	0.479148	0.726826	1	1	1	1	1
CLDN1;	GO:0008065~establishment of blood-nerve barrier	1	3	33.3333	0.57813	0.76092	1	1	1	1	1
FGF8;	GO:0008078~mesodermal cell migration	1	2	50	0.476532	0.726826	1	1	1	1	1
APP;	GO:0008088~axo-dendritic transport	1	5	20	0.726004	0.816654	1	1	1	1	1
KIF1B; KIF1A; BLOC1S4; SPAST; AP3M1; TRAK2;	GO:0008089~anterograde axonal transport	6	31	19.3548	0.750394	0.835178	1	1	1	1	1
PAFAH1B1; DST; FBXW11;	GO:0008090~retrograde axonal transport	3	11	27.2727	0.529473	0.76092	1	1	1	1	1
NPM1; CAV3; CAV1; MGAT3; DOC2B; NRCAM; ALS2; CCDC68; MLH3; MAPRE3; CBY1; TRAK2; LYST; AKAP11; NBEAL2; AMN;	GO:0008104~protein localization	16	77	20.7792	0.743469	0.831919	1	1	1	1	1
TMEM120B; OOEP; NUDT19; ADM5; MATN2; SOCS7; NCKAP5; NEMP1; KHNYN; CTDSPL; FLRT2; PI15; CTAG2; ZFAND5; SORBS2; TSPOAP1; ASMTL; GLI4; FAU; MAGEA6; MEOX1; DIO3; XG; ATP5MPL; SMIM11A; NOMO3; MRPS22; EVX2; TCHH; ELP6; LAGE3; TMEM132B; HMGN3; FAM189A2; FILIP1L; MIDN; TIGD5; NOM1; EPHA10; TTC39A; TSTD2; ZNF697; SBSN; LHFPL2; GOLT1A; PTCHD4; SLC35D2; SLC46A3; IGFN1; IQCH; CPNE8; LIX1L; CEND1; BEST3; RUSC…	GO:0008150~biological_process	131	603	21.7247	0.871569	0.909404	1	1	1	1	1
SPAST;	GO:0008152~metabolic process	1	6	16.6667	0.779189	0.846791	1	1	1	1	1
WASL; ABI1; SPATC1L; SVIL; VILL; CAP2; CAP1; SCIN; GSN; CAPG;	GO:0008154~actin polymerization or depolymerization	10	22	45.4545	0.075982	0.726826	1	1	1	1	1
GMNN; SLFN11;	GO:0008156~negative regulation of DNA replication	2	18	11.1111	0.922343	0.945285	1	1	1	1	1
CYP2E1; TSPO; AKR1C3; SULT2A1; CYP1B1; SULT4A1; DHRS4; AKR1C1;	GO:0008202~steroid metabolic process	8	43	18.6047	0.799429	0.863699	1	1	1	1	1
NPC1; MBTPS2; CYP7B1; APOA1; APOC1; CAT; LCAT; APP; SMPD1; RXRA; LEPR; CEBPA; VLDLR; NFE2L1; MBTPS1; APOL2; LIMA1; CYP27A1;	GO:0008203~cholesterol metabolic process	18	75	24	0.546743	0.76092	1	1	1	1	1
NR5A2; NPC1; ATP8B1; ACAA1; AKR1C1; BAAT; NR1H4; SLC27A5;	GO:0008206~bile acid metabolic process	8	13	61.5385	0.0365614	0.726826	1	1	1	1	1
AKR1C1; AKR1C3;	GO:0008207~C21-steroid hormone metabolic process	2	8	25	0.606043	0.778609	1	1	1	1	1
SGPL1; ADM; SHH; HSD17B8; DHRS9; PLEKHA1; PPARGC1A;	GO:0008209~androgen metabolic process	7	15	46.6667	0.117434	0.726826	1	1	1	1	1
SGPL1; PDGFRA; SULT1A1; CYP1B1; PLEKHA1;	GO:0008210~estrogen metabolic process	5	20	25	0.549886	0.76092	1	1	1	1	1
APOA1;	GO:0008211~glucocorticoid metabolic process	1	4	25	0.660012	0.78538	1	1	1	1	1
NPY; HMOX1; CHGA; ACE; NPR3; ATP2B1; TAC1; NPR2; EDNRB; NPY1R; CD34; PTGS2; ACVRL1; P2RX1; RENBP; ACTA2; ERAP2; P2RX4; ERAP1; STK39; UTS2R; CORIN; UTS2B;	GO:0008217~regulation of blood pressure	23	61	37.7049	0.047591	0.726826	1	1	1	1	1
CACNA1A; GSDME; BCL10; HMOX1; FOSL2; EMP1; PMP22; OPTN; ALS2; PRKD2; PNPLA8; MAP3K20; VAPA; PARP4; SNCAIP; OLR1;	GO:0008219~cell death	16	36	44.4444	0.0338569	0.726826	1	1	1	1	1
SPON2;	GO:0008228~opsonization	1	9	11.1111	0.884436	0.916971	1	1	1	1	1
SLC26A6; RACGAP1; SLC13A4; SLC25A10;	GO:0008272~sulfate transport	4	13	30.7692	0.426198	0.726826	1	1	1	1	1
RGS16; RAMP1; RGS9; RGS11; RGS2; RGS6; RGS3; DGKQ; FRMPD1; PLCE1; PHF24; GIT1; KCTD8;	GO:0008277~regulation of G protein-coupled receptor signaling pathway	13	42	30.9524	0.259663	0.726826	1	1	1	1	1
PES1; POLR3G; TBX1; SRC; IRF2; ITGA2; CDC25A; THPO; STAT3; YAP1; LIG4; GNG2; RAP1B; YPEL5; LRP2; OCA2; SMAD4; BOP1; KANK1; TGFBI; FAM83B; ASCC3; LMNTD1; POC1B; RHBDF1; USP28; CITED2; GNL3; SH2D2A; SIX2; LHX9; PAK1IP1; DACH1; DDX41; TBX20; LIPG; TACC2; TACC1;	GO:0008283~cell population proliferation	38	142	26.7606	0.308473	0.726826	1	1	1	1	1
HMX2; SDCBP; WNT10B; ADAM10; TBXT; TBX1; FGF17; GREM1; CRLF1; FGF18; ALDH1A2; UFL1; CLDN7; NTN1; GLP2R; SLC25A27; EGFR; MYC; KRAS; PDGFB; EGF; TGFB1; CGA; EPO; FN1; PDGFA; CAPNS1; SLC25A5; FGF1; ITGB1; INSR; NPM1; ITGAV; THBS1; IGF1R; IL6R; ADRA2A; CSF1; AR; FGF5; PTHLH; BMP4; ETS1; LIF; RAC2; FOSL1; AREG; PDGFRA; EPCAM; FLT1; ATF3; ITGAX; NTF3; IL11; PTN; KITLG; EPHA1; FGFR4; FGFR3; EDNRB; TNC; …	GO:0008284~positive regulation of cell population proliferation	156	498	31.3253	0.00255147	0.493102	1	1	1	1	1
FEZF1; ZBTB7C; ADGRB1; PTGES; IFIT3; IRF6; KLF11; WNT9A; PPM1D; CYP27B1; CLDN3; TGFB1I1; KLF4; STRN; GSDME; JAK2; FKTN; SLIT3; TMEM127; SKAP2; NEURL1; DDAH1; ALDH1A2; GDF11; TGFB1; NGF; LMNA; NTRK1; APP; BCHE; NPM1; SERPINE2; INHBA; CXCL1; HSPA1A; HSPA1B; GLI3; CXCL8; AR; IRF1; PTHLH; BMP2; BMP4; ETS1; LIF; B4GALT1; FOSL1; TIMP2; IGFBP3; EIF2AK2; CD9; GATA3; F2R; DNAJB2; DUSP1; PTPN6; PHB; ADM; P…	GO:0008285~negative regulation of cell population proliferation	140	398	35.1759	9.28543e-05	0.0579768	0.752584	0.753698	0.735963	0.752584	0.555359
PIK3C2A; SH2B2; SOGA1; INSR; IGF1R; INSRR; IDE; SHC1; AKT2; IRS1; CAV2; FOXO4; GAB1; TCIRG1; EIF4EBP1; PDK4; SORBS1; KL; IRS2; FOXO3; GRB14; GRB7; PIK3R1;	GO:0008286~insulin receptor signaling pathway	23	87	26.4368	0.381727	0.726826	1	1	1	1	1
SRM; AGMAT;	GO:0008295~spermidine biosynthetic process	2	3	66.6667	0.2506	0.726826	1	1	1	1	1
CASC3;	GO:0008298~intracellular mRNA localization	1	2	50	0.476532	0.726826	1	1	1	1	1
PDSS1; HMGCR;	GO:0008299~isoprenoid biosynthetic process	2	9	22.2222	0.660079	0.78538	1	1	1	1	1
CHRNB2; TAC1; SLC6A1; UCN; SNAP25; ACTR2; BTG2; MAP1A; NEUROD2; NRGN;	GO:0008306~associative learning	10	27	37.037	0.166005	0.726826	1	1	1	1	1
BIN1; TRAK2; ADRB2; M6PR; SNX16; RHOB; RAB12; SCYL2; DTX3L; SORT1; CDX2; KIF13A; EPG5; CHMP5; HOOK1;	GO:0008333~endosome to lysosome transport	15	47	31.9149	0.21014	0.726826	1	1	1	1	1
SNRPE; SNRPF; ZNF473;	GO:0008334~histone mRNA metabolic process	3	12	25	0.579432	0.76092	1	1	1	1	1
IDE; LRRK2; TFCP2L1;	GO:0008340~determination of adult lifespan	3	17	17.6471	0.775121	0.846791	1	1	1	1	1
NPY; ASIP;	GO:0008343~adult feeding behavior	2	12	16.6667	0.786872	0.852173	1	1	1	1	1
GRIN2D; KALRN; PRKN; APP; GIP; TMOD1; HOXD10; OPRD1; PAFAH1B1; CXCL12; EPS8; SEZ6; OTOG; PREX2; LGI4; TSC1; NTAN1; SEZ6L; FOXA2; INPP5F;	GO:0008344~adult locomotory behavior	20	48	41.6667	0.0308998	0.726826	1	1	1	1	1
MATN2; CD9; TSPO; P2RY1;	GO:0008347~glial cell migration	4	9	44.4444	0.234616	0.726826	1	1	1	1	1
ITGB1; TGFBR1; CXADR; DMRT1;	GO:0008354~germ cell migration	4	6	66.6667	0.110609	0.726826	1	1	1	1	1
ACTR2;	GO:0008356~asymmetric cell division	1	5	20	0.726004	0.816654	1	1	1	1	1
MYL12B; PLXNB2; SEMA3E; PLXNB1; COCH; GAS2; PALM; FMNL1; FN1; ANXA1; ICAM1; HPN; CCL2; RASA1; PTN; MSN; RDX; KDR; P2RY1; DMTN; EPS8; BAMBI; ITGA7; PTK2B; GNA13; CDC42EP5; DNMBP; FGD5; FGD6; RHOU; PDPN; FMNL3; ARHGAP18; BVES; SHROOM3; FBLIM1; LPAR1; S100A13; CDC42EP4; SEMA4A; MYO10; ARHGAP35; PARVA; EPB41L3; F11R; RHOC; FMNL2; PLXNB3; PLXNC1; RHOB; RHOBTB1; RHOD; PLXND1; CDC42EP3; PLXNA4; RHOBTB3;…	GO:0008360~regulation of cell shape	59	151	39.0728	0.00142289	0.377752	1	1	1	1	1
MSN; RDX; MTPN; LAMTOR4; RAP1GAP2; WDTC1;	GO:0008361~regulation of cell size	6	22	27.2727	0.4676	0.726826	1	1	1	1	1
MBP; PRX;	GO:0008366~axon ensheathment	2	6	33.3333	0.479148	0.726826	1	1	1	1	1
RBFOX3; MPHOSPH10; GEMIN2; LSM1; LUC7L3; PTBP3; SNRPA1; LGALS3; ELAVL4; FUS; RBM25; NOVA1; AFF2; SNRPF; SNRPD1; U2AF1; SRSF11; C1QBP; SRSF4; PPIG; HNRNPA1L2; CELF3; PRPF38B; MBNL2; THOC7; ESRP1; THOC6; SNRNP40; THOC3; QKI; RBM24; PRKRIP1; RRAGC; CDK12; PPARGC1A;	GO:0008380~RNA splicing	35	157	22.293	0.688497	0.811664	1	1	1	1	1
FGF8; BASP1; OSR1;	GO:0008406~gonad development	3	11	27.2727	0.529473	0.76092	1	1	1	1	1
COX18;	GO:0008535~respiratory chain complex IV assembly	1	6	16.6667	0.779189	0.846791	1	1	1	1	1
DEAF1; KRAS; HMGCR; APP; ITGB1; RAG1; CHRNB2; NF1; DRD1; HRH2; HRH1; CDK5; GRIN2A; HIF1A; SYNPO; TANC1; PPP1R1B; NPTN;	GO:0008542~visual learning	18	47	38.2979	0.0668376	0.726826	1	1	1	1	1
FLRT2; FGF17; FGF18; FGF1; FGF5; GTF2F2; FGFR4; FGFR3; ANOS1; MAPK1; CCN2; IQGAP1; POLR2H; FGF8; RAB14; POLR2F; POLR2L; PTPN11; GALNT3; FGFBP1; TRIM71; ESRP1; FAT4; SETX; SPRED2; SPRED1; FRS2; FGF23; FGF22; FLRT3; KL; SHOC2;	GO:0008543~fibroblast growth factor receptor signaling pathway	32	79	40.5063	0.0106612	0.726826	1	1	1	1	1
HLA-DRB1; INSR; PTHLH; DSP; CCN2; DCT; EMP1; FABP5; BNC1; COL7A1; LAMB3; LAMC2; FLOT2; UGCG; LAMA3; SVEP1; GRHL3; EDA2R; GRHL1; IFT172; COL17A1;	GO:0008544~epidermis development	21	82	25.6098	0.439385	0.726826	1	1	1	1	1
COLQ;	GO:0008582~regulation of synaptic growth at neuromuscular junction	1	4	25	0.660012	0.78538	1	1	1	1	1
TLR3; NUPR1; RHOBTB3; INSR; INHBA; KITLG; GATA3; CTNNA1; TGFBR1; AKR1C3; SOX9; WNT4; SOX8; LRP2; HMGCS1; NR5A1; MAMLD1; NCOA4; ARID5B; NCOA1; AMHR2; UTF1; LRRC6; SFRP1; GATA6; SFRP2; NKX3-1; RNF38; LHX9; BOK; BIK;	GO:0008584~male gonad development	31	90	34.4444	0.0564452	0.726826	1	1	1	1	1
FST; WNT4; NR5A1; ARID5B; AMHR2; LHX8; SFRP1; LHX9;	GO:0008585~female gonad development	8	19	42.1053	0.13665	0.726826	1	1	1	1	1
OTX2; GAS1; PTCH1; WDR11;	GO:0008589~regulation of smoothened signaling pathway	4	21	19.0476	0.743229	0.83188	1	1	1	1	1
PELI1;	GO:0008592~regulation of Toll signaling pathway	1	3	33.3333	0.57813	0.76092	1	1	1	1	1
MFNG; ADAM10; GAS2; IL6ST; DTX1; TSPEAR;	GO:0008593~regulation of Notch signaling pathway	6	19	31.5789	0.35432	0.726826	1	1	1	1	1
CABP4;	GO:0008594~photoreceptor cell morphogenesis	1	4	25	0.660012	0.78538	1	1	1	1	1
TBXT; FRS2;	GO:0008595~anterior/posterior axis specification, embryo	2	7	28.5714	0.5457	0.76092	1	1	1	1	1
NDC80; TEX14; KNL1; AURKC;	GO:0008608~attachment of spindle microtubules to kinetochore	4	10	40	0.281521	0.726826	1	1	1	1	1
ACSL1; PRKAA1;	GO:0008610~lipid biosynthetic process	2	14	14.2857	0.846342	0.894151	1	1	1	1	1
DOHH; HEATR4;	GO:0008612~peptidyl-lysine modification to peptidyl-hypusine	2	3	66.6667	0.2506	0.726826	1	1	1	1	1
TNFRSF10A; TNFRSF10B; BAG3; NGF; TNF; TNFRSF1A; NF1; PIK3R1; DAPK1; BEX3; DAB2IP; DEDD2; SORT1; CASP8;	GO:0008625~extrinsic apoptotic signaling pathway via death domain receptors	14	33	42.4242	0.0582218	0.726826	1	1	1	1	1
CASP3;	GO:0008627~intrinsic apoptotic signaling pathway in response to osmotic stress	1	2	50	0.476532	0.726826	1	1	1	1	1
TNF; HMOX1; TNFRSF1A; XPA; PIK3R1; EPHA2; SFN; MLH1; ERCC6; IKBKE; FNIP2; BCL2L2; BOK;	GO:0008630~intrinsic apoptotic signaling pathway in response to DNA damage	13	45	28.8889	0.329533	0.726826	1	1	1	1	1
JAK2; CYP1B1; MAP3K5;	GO:0008631~intrinsic apoptotic signaling pathway in response to oxidative stress	3	14	21.4286	0.668681	0.792016	1	1	1	1	1
APAF1; BOK;	GO:0008635~activation of cysteine-type endopeptidase activity involved in apoptotic process by cytochrome c	2	7	28.5714	0.5457	0.76092	1	1	1	1	1
IFIT2; HK2; PPP2CB; AIFM2; BIK;	GO:0008637~apoptotic mitochondrial changes	5	17	29.4118	0.428878	0.726826	1	1	1	1	1
AKT2; SLC37A1; SLC35D3; SLC35D2; SLC50A1;	GO:0008643~carbohydrate transport	5	23	21.7391	0.656973	0.78538	1	1	1	1	1
SLC2A12; SLC50A1; SLC2A9;	GO:0008645~hexose transmembrane transport	3	13	23.0769	0.62589	0.78538	1	1	1	1	1
GLS; PYCR1; FOLH1; PYCR3; NAALAD2;	GO:0008652~cellular amino acid biosynthetic process	5	25	20	0.718494	0.816654	1	1	1	1	1
MBOAT1; SERINC5; SERAC1; SERINC1; AGPAT3; TMEM38B;	GO:0008654~phospholipid biosynthetic process	6	24	25	0.540147	0.76092	1	1	1	1	1
SMCHD1; LRIF1; METTL3;	GO:0009048~dosage compensation by inactivation of X chromosome	3	11	27.2727	0.529473	0.76092	1	1	1	1	1
[truncated: 6,735 more rows]

## Sheet: HEK293_IER3-AS1sh_DEGs
DEGs in HEK293 IER3-AS1sh KD cells
[truncated: 6,499 more rows]

## Sheet: HEK293_IER3-AS1sh_BP
Biological pathways in HEK293 IER-AS13sh KD cells
[truncated: 7,578 more rows]

[truncated: 4 more sheets: HeLa_IER3sh_DEGs, HeLa_IER3sh_BP, HeLa_IER3-AS1sh_DEGs, HeLa_IER3-AS1sh_BP]
