# Supplementary material for: HnRNPK maintains single strand RNA through controlling double-strand RNA in mammalian cells
Source: Nat Commun. 2022 Aug 29;13:4865. doi: 10.1038/s41467-022-32537-0 (PMC9424213; doi:10.1038/s41467-022-32537-0)
Supplement: Supplementary file 6 — Supplementary Data File 3 [file 41467_2022_32537_MOESM6_ESM.xlsx]

## Sheet: siHNRNPK
DEGs for hnRNPK KD in HeLa cells
Geneid	baseMean	log2FoldChange	DE_status	lfcSE	stat	pvalue	padj	GeneSymbol	Chromosome	Class	Strand	ctl1	ctl2	si1HNRNPK1	si1HNRNPK2	si2HNRNPK1	si2HNRNPK2
ENSG00000162493	47.8721	-11.1287	Down	1.09028	-10.2071	1.84196e-24	7.05623e-23	PDPN	1:13583465-13617957	protein_coding	+	433.43	428.268	0	0	0	0
ENSG00000106511	46.2922	-11.0802	Down	1.09582	-10.1113	4.92106e-24	1.83262e-22	MEOX2	7:15611212-15686683	protein_coding	-	448.141	385.118	0	0	0	0
ENSG00000157502	25.6432	-10.2245	Down	1.14868	-8.90104	5.53256e-19	1.42487e-17	PWWP3B	X:106168305-106208956	protein_coding	+	226.334	234.091	0	0	0	0
ENSG00000260403	31.8441	-9.68103	Down	1.2611	-7.67664	1.63311e-14	2.84743e-13	AC120498.3	16:1156976-1157974	lncRNA	-	226.334	294.502	1.04261	0	0	0
ENSG00000196557	443.771	-9.56012	Down	0.709183	-13.4805	2.03795e-41	2.0262e-39	CACNA1H	16:1153106-1221771	protein_coding	+	3693.77	3828.52	5.21307	6.68402	4.99747	3.09482
ENSG00000186197	12.9148	-9.23844	Down	1.45017	-6.37058	1.8832e-10	2.1032e-09	EDARADD	1:236348257-236502915	protein_coding	+	126.747	105.719	0	0	0	0
ENSG00000185736	1385.36	-9.18566	Down	1.03218	-8.89924	5.623e-19	1.44468e-17	ADARB2	10:1177313-1737525	protein_coding	-	106.377	117.585	0	0	0	0
ENSG00000259910	34.485	-9.14122	Down	1.14338	-7.99494	1.29633e-15	2.51228e-14	AC120498.1	16:1159548-1160176	lncRNA	-	279.523	309.604	0	0	1.99899	0
ENSG00000161249	255.832	-8.98319	Down	1.13767	-7.89615	2.87651e-15	5.38898e-14	DMKN	19:35497220-35513658	protein_coding	-	2316.53	2229.8	7.29829	5.57002	0	5.15804
ENSG00000110436	245.365	-8.90666	Down	0.431457	-20.6432	1.12373e-94	1.04439e-91	SLC1A2	11:35251205-35420063	protein_coding	-	2214.68	2053.96	3.12784	6.68402	4.99747	3.09482
ENSG00000276122	162.613	-8.87767	Down	0.674399	-13.1638	1.41704e-39	1.34625e-37	AC026336.3	12:130138693-130140768	lncRNA	+	589.6	640.784	1.04261	3.34201	0	1.03161
ENSG00000183036	308.074	-8.72212	Down	0.345842	-25.2199	2.42168e-140	5.75175e-137	PCP4	21:39867438-39929397	protein_coding	+	2749.96	2769.18	4.17045	7.79803	6.99646	7.22125
ENSG00000138722	5.92837	-8.10111	Down	2.14272	-3.78076	0.000156348	0.000659969	MMRN1	4:89879532-89954629	protein_coding	+	45.2668	60.4106	0	0	0	0
ENSG00000205922	6.43629	-8.08723	Down	1.38438	-5.84176	5.16525e-09	4.75301e-08	ONECUT3	19:1752373-1780988	protein_coding	+	46.3985	58.2531	0	0	0	0
ENSG00000250986	9.29962	-8.03378	Down	1.5823	-5.07727	3.82895e-07	2.62584e-06	LINC02600	4:3758748-3763390	lncRNA	-	72.4269	93.8522	0	1.114	0	0
ENSG00000062524	59.0939	-7.68591	Down	1.13343	-6.7811	1.19268e-11	1.5349e-10	LTK	15:41503637-41513887	protein_coding	-	79.2169	135.924	1.04261	0	0.999494	0
ENSG00000137507	187.931	-7.67937	Down	0.539199	-14.2422	5.01357e-46	6.74025e-44	LRRC32	11:76657524-76670747	protein_coding	-	1421.38	1329.03	1.04261	1.114	14.9924	9.28447
ENSG00000196634	62.7718	-7.56903	Down	0.661641	-11.4398	2.64559e-30	1.47655e-28	LUADT1	6:147158925-147180992	lncRNA	+	526.227	471.418	4.17045	4.45601	0.999494	1.03161
ENSG00000234869	14.2632	-7.46995	Down	1.1445	-6.52683	6.7176e-11	7.94222e-10	AL021392.1	22:46541495-46548196	lncRNA	+	52.0568	60.4106	0	1.114	0	0
ENSG00000183067	10.4608	-7.45965	Down	1.34077	-5.56373	2.64074e-08	2.19132e-07	IGSF5	21:39745407-39802096	protein_coding	+	86.0069	98.1672	0	0	0	2.06321
ENSG00000236304	4.16242	-7.22364	Down	1.70954	-4.2255	2.38415e-05	0.000117972	AP001189.1	11:76657056-76663866	lncRNA	+	30.5551	26.969	0	0	0	0
ENSG00000179776	10.743	-7.22182	Down	1.15814	-6.23568	4.49809e-10	4.76468e-09	CDH5	16:66366622-66404784	protein_coding	+	40.7401	53.938	1.04261	0	0	0
ENSG00000159307	679.613	-7.18491	Down	0.951539	-7.55083	4.32491e-14	7.22825e-13	SCUBE1	22:43197280-43343372	protein_coding	-	6052.17	5998.99	62.5568	53.4722	26.9863	22.6954
ENSG00000115596	1226.21	-7.17442	Down	0.465866	-15.4002	1.63176e-53	2.90671e-51	WNT6	2:218859805-218874233	protein_coding	+	402.875	427.189	4.17045	2.22801	4.99747	0
ENSG00000074660	52.0052	-7.17236	Down	1.53029	-4.68693	2.7734e-06	1.64496e-05	SCARF1	17:1633858-1645744	protein_coding	-	33.9501	21.5752	0	0	0	0
ENSG00000133477	61.8676	-7.17235	Down	1.13592	-6.31414	2.71675e-10	2.96444e-09	FAM83F	22:39994954-40043534	protein_coding	+	41.8718	49.623	0	0	0.999494	0
ENSG00000260532	4.69536	-6.97882	Down	1.64044	-4.25425	2.09755e-05	0.000105042	AL031598.1	16:1111627-1113399	lncRNA	+	27.1601	52.8593	0	1.114	0	0
ENSG00000261794	11.3888	-6.97287	Down	1.07757	-6.4709	9.7419e-11	1.12686e-09	GOLGA8H	15:30604126-30614561	protein_coding	+	88.2703	107.876	0	0	0.999494	2.06321
ENSG00000179388	105.333	-6.88802	Down	0.424512	-16.2257	3.3175e-59	7.23622e-57	EGR3	8:22687659-22693480	protein_coding	-	837.436	954.703	16.6818	3.34201	5.99696	4.12643
ENSG00000260693	6.53316	-6.80799	Down	1.23269	-5.52287	3.33503e-08	2.72618e-07	AC026150.1	15:30540093-30545969	lncRNA	+	22.6334	20.4965	0	0	0	0
ENSG00000166546	5.61996	-6.72102	Down	1.2481	-5.38501	7.24404e-08	5.637e-07	BEAN1	16:66427295-66493529	protein_coding	+	13.58	26.969	0	0	0	0
ENSG00000188747	237.534	-6.71202	Down	0.641588	-10.4616	1.29689e-25	5.36216e-24	NOXA1	9:137423350-137434406	protein_coding	+	202.569	181.232	3.12784	2.22801	1.99899	0
ENSG00000265717	3.68114	-6.64293	Down	1.4928	-4.44997	8.58812e-06	4.6495e-05	AC103808.3	18:76254292-76255214	lncRNA	-	14.7117	23.7327	0	0	0	0
ENSG00000163823	17.0761	-6.61059	Down	1.14259	-5.78562	7.22436e-09	6.50223e-08	CCR1	3:46201711-46208313	protein_coding	-	20.3701	17.2602	0	0	0	0
ENSG00000135925	85.3226	-6.51672	Down	0.615619	-10.5856	3.47369e-26	1.49705e-24	WNT10A	2:218880852-218899581	protein_coding	+	667.685	774.55	18.767	7.79803	3.99797	1.03161
ENSG00000160188	4.16036	-6.47508	Down	1.44947	-4.4672	7.92517e-06	4.32275e-05	RSPH1	21:42472486-42496246	protein_coding	-	16.9751	17.2602	0	0	0	0
ENSG00000206073	9.41636	-6.4668	Down	1.16193	-5.56556	2.61318e-08	2.1693e-07	SERPINB4	18:63637259-63644298	protein_coding	-	73.5586	65.8044	2.08523	1.114	0	0
ENSG00000197561	14.8993	-6.41921	Down	1.16837	-5.49416	3.92577e-08	3.17868e-07	ELANE	19:851014-856247	protein_coding	+	31.6868	22.654	0	1.114	0	0
ENSG00000125851	55.9713	-6.4139	Down	0.455983	-14.0661	6.13746e-45	7.41211e-43	PCSK2	20:17226107-17484578	protein_coding	+	494.54	488.679	8.34091	7.79803	3.99797	3.09482
ENSG00000174403	30.0496	-6.3998	Down	0.61941	-10.3321	5.0448e-25	2.00442e-23	MIR1-1HG-AS1	20:62544343-62551526	lncRNA	-	273.864	254.588	4.17045	1.114	1.99899	5.15804
ENSG00000138316	48.0053	-6.30469	Down	0.480057	-13.1332	2.12422e-39	2.00032e-37	ADAMTS14	10:70672506-70762441	protein_coding	+	294.234	324.707	5.21307	2.22801	3.99797	4.12643
ENSG00000234892	13.7686	-6.27846	Down	0.943593	-6.65378	2.85662e-11	3.50133e-10	Z82214.1	22:43232141-43239010	lncRNA	+	116.562	125.136	1.04261	0	1.99899	3.09482
ENSG00000206127	12.1187	-6.25486	Down	1.17243	-5.33494	9.55761e-08	7.30961e-07	GOLGA8O	15:32445106-32455634	protein_coding	-	20.3701	28.0478	0	1.114	0	0
ENSG00000055118	84.1959	-6.24824	Down	0.406159	-15.3837	2.10437e-53	3.7176e-51	KCNH2	7:150944961-150978315	protein_coding	-	733.322	742.187	15.6392	12.254	5.99696	5.15804
ENSG00000137868	1241	-6.18304	Down	0.354713	-17.4311	4.78854e-68	1.59937e-65	STRA6	15:74179466-74212267	protein_coding	-	7198.55	7261.14	133.454	161.531	41.9787	61.8964
ENSG00000184956	3.57279	-6.15969	Down	1.40489	-4.38448	1.16265e-05	6.11686e-05	MUC6	11:1012823-1036718	protein_coding	-	11.3167	16.1814	0	0	0	0
ENSG00000163286	22.6716	-6.15553	Down	0.970125	-6.34509	2.22291e-10	2.45565e-09	ALPG	2:232406844-232410714	protein_coding	+	57.7152	53.938	0	0	0	3.09482
ENSG00000254933	4.40333	-6.12173	Down	1.6675	-3.67121	0.000241409	0.000978824	AP000785.1	11:76190725-76195071	lncRNA	+	30.5551	42.0717	1.04261	0	0.999494	0
ENSG00000254290	17.4003	-6.04401	Down	1.19728	-5.0481	4.46219e-07	3.02806e-06	AC124067.4	8:37597480-37599858	lncRNA	-	18.1067	23.7327	0	0	0	1.03161
ENSG00000233080	4.08246	-6.04232	Down	1.55491	-3.88595	0.000101931	0.00044842	LINC01399	22:35119824-35231056	transcribed_processed_pseudogene	-	40.7401	28.0478	0	1.114	0.999494	0
ENSG00000130700	26.11	-6.0092	Down	1.09769	-5.47442	4.3895e-08	3.53009e-07	GATA5	20:62463497-62475995	protein_coding	-	20.3701	20.4965	0	0	0.999494	0
ENSG00000204335	24.923	-6.00518	Down	0.645096	-9.30896	1.29085e-20	3.76441e-19	SP5	2:170715351-170718078	protein_coding	+	216.149	218.988	1.04261	3.34201	5.99696	3.09482
ENSG00000253404	8.75852	-5.99095	Down	1.27481	-4.6995	2.60801e-06	1.55203e-05	AC034243.1	5:138744434-138753309	lncRNA	-	16.9751	7.55133	0	0	0	0
ENSG00000205403	42.781	-5.98838	Down	1.15422	-5.18823	2.12305e-07	1.52443e-06	CFI	4:109740694-109802179	protein_coding	-	16.9751	7.55133	0	0	0	0
ENSG00000231948	6.41761	-5.97499	Down	1.19417	-5.00348	5.63049e-07	3.74129e-06	HS1BP3-IT1	2:20590775-20592548	lncRNA	-	47.5301	50.7018	2.08523	0	0.999494	0
ENSG00000188833	14.164	-5.97265	Down	0.813727	-7.33987	2.13807e-13	3.3409e-12	ENTPD8	9:137434364-137441816	protein_coding	-	76.9536	87.3796	3.12784	1.114	0	1.03161
ENSG00000006116	14.245	-5.9129	Down	1.2172	-4.85778	1.18707e-06	7.5101e-06	CACNG3	16:24255553-24362801	protein_coding	+	11.3167	11.8664	0	0	0	0
ENSG00000129991	20.8562	-5.9087	Down	1.18762	-4.97525	6.51619e-07	4.2951e-06	TNNI3	19:55151767-55157773	protein_coding	-	9.05336	14.0239	0	0	0	0
ENSG00000075043	8.49752	-5.88798	Down	1.29586	-4.54369	5.52775e-06	3.10379e-05	KCNQ2	20:63400210-63472677	protein_coding	-	19.2384	18.3389	0	1.114	0	0
ENSG00000228536	7.09718	-5.88599	Down	1.31185	-4.48678	7.23076e-06	3.96625e-05	LYPLAL1-AS1	1:219409039-219459369	lncRNA	-	58.8468	64.7257	0	1.114	0.999494	2.06321
ENSG00000140807	288.92	-5.88466	Down	0.20032	-29.3762	1.10498e-189	7.87335e-186	NKD1	16:50548396-50649249	protein_coding	+	2522.49	2507.04	41.7045	38.9901	43.9777	45.3907
ENSG00000163449	6.42253	-5.88216	Down	1.33474	-4.40696	1.04832e-05	5.56325e-05	TMEM169	2:216081866-216102783	protein_coding	+	61.1102	33.4416	0	3.34201	0	0
ENSG00000057149	30.2117	-5.86973	Down	1.35987	-4.31639	1.58603e-05	8.14195e-05	SERPINB3	18:63655197-63661893	protein_coding	-	208.227	194.177	2.08523	5.57002	0.999494	5.15804
ENSG00000175147	88.9315	-5.84691	Down	0.403507	-14.4902	1.39671e-47	1.9904e-45	TMEM51-AS1	1:15111815-15153618	lncRNA	-	273.864	298.817	2.08523	8.91203	2.99848	6.18964
ENSG00000086696	8.09589	-5.77017	Down	1.2563	-4.59299	4.36946e-06	2.4967e-05	HSD17B2	16:82035004-82098534	protein_coding	+	78.0852	62.5681	1.04261	0	2.99848	1.03161
ENSG00000214140	46.5106	-5.76243	Down	1.16592	-4.94238	7.71728e-07	5.02941e-06	PRCD	17:76527586-76553578	protein_coding	+	6.79002	14.0239	0	0	0	0
ENSG00000165556	92.764	-5.76013	Down	0.318466	-18.0871	4.02797e-73	1.72204e-70	CDX2	13:27962137-27971139	protein_coding	-	784.247	826.331	16.6818	10.026	16.9914	15.4741
ENSG00000163283	1370.72	-5.75581	Down	0.324287	-17.7491	1.7507e-70	6.45225e-68	ALPP	2:232378724-232382889	protein_coding	+	1938.55	1950.4	29.1932	53.4722	38.9803	22.6954
ENSG00000178115	5.21559	-5.74636	Down	1.26231	-4.55226	5.30739e-06	2.98791e-05	GOLGA8Q	15:30552078-30562501	protein_coding	+	12.4484	21.5752	0	1.114	0	0
ENSG00000140481	49.4181	-5.73354	Down	0.507342	-11.3011	1.29556e-29	6.7546e-28	CCDC33	15:74202705-74336472	protein_coding	+	175.409	242.721	9.38352	4.45601	0.999494	1.03161
ENSG00000135625	8.26306	-5.73307	Down	1.22638	-4.67478	2.94265e-06	1.73955e-05	EGR4	2:73290929-73293705	protein_coding	-	72.4269	69.0407	2.08523	3.34201	0	0
ENSG00000224516	116.117	-5.72755	Down	0.541975	-10.5679	4.19704e-26	1.79791e-24	AC068134.1	2:232379635-232381674	lncRNA	-	147.117	184.468	7.29829	0	1.99899	3.09482
ENSG00000085741	112.594	-5.69498	Down	0.473229	-12.0343	2.34601e-33	1.61249e-31	WNT11	11:76186325-76210736	protein_coding	-	803.486	937.443	13.554	23.3941	15.9919	14.4425
ENSG00000262877	277.468	-5.66985	Down	0.409996	-13.829	1.70302e-43	1.92613e-41	AC110285.2	17:81388126-81390319	lncRNA	-	229.729	196.334	7.29829	4.45601	2.99848	2.06321
ENSG00000158525	11.6946	-5.65467	Down	0.895061	-6.31764	2.65587e-10	2.90235e-09	CPA5	7:130344816-130368730	protein_coding	+	55.4518	49.623	1.04261	0	0.999494	2.06321
ENSG00000187688	12.6599	-5.61486	Down	1.18498	-4.73835	2.15467e-06	1.30624e-05	TRPV2	17:16415571-16437003	protein_coding	+	12.4484	6.47257	0	0	0	0
ENSG00000125910	18.3832	-5.60476	Down	1.12822	-4.9678	6.77156e-07	4.45381e-06	S1PR4	19:3172346-3180332	protein_coding	+	13.58	17.2602	1.04261	0	0	0
ENSG00000232653	44.4183	-5.54833	Down	0.558744	-9.92999	3.08282e-23	1.08208e-21	GOLGA8N	15:32593456-32607310	protein_coding	+	123.352	120.821	0	2.22801	4.99747	3.09482
ENSG00000260139	48.469	-5.51954	Down	1.15771	-4.76763	1.86402e-06	1.14072e-05	CSPG4P13	15:77894684-77904674	transcribed_unprocessed_pseudogene	+	7.92169	9.70885	0	0	0	0
ENSG00000169508	279.196	-5.51366	Down	0.981295	-5.61875	1.92339e-08	1.63217e-07	GPR183	13:99294539-99307399	protein_coding	-	2459.12	2354.93	19.8096	23.3941	86.9559	80.4654
ENSG00000278905	12.3132	-5.51278	Down	0.957542	-5.75722	8.55081e-09	7.62864e-08	AC106818.1	5:93600357-93603598	TEC	+	40.7401	31.2841	0	3.34201	0	0
ENSG00000088002	42.6568	-5.49717	Down	1.17577	-4.67536	2.93433e-06	1.73538e-05	SULT2B1	19:48552075-48599425	protein_coding	+	12.4484	16.1814	0	0	0.999494	0
ENSG00000163331	31.2204	-5.48783	Down	0.526538	-10.4225	1.95761e-25	7.98587e-24	DAPL1	2:158795317-158862781	protein_coding	+	295.366	242.721	9.38352	3.34201	5.99696	5.15804
ENSG00000275266	22.9625	-5.47652	Down	1.18039	-4.63959	3.49099e-06	2.03833e-05	RF01972	11:1996540-1996610	misc_RNA	+	97.3236	176.917	0	0	4.99747	7.22125
ENSG00000272420	7.69137	-5.45691	Down	1.31569	-4.14758	3.36011e-05	0.000161879	AL513477.2	1:2363061-2363628	lncRNA	-	20.3701	7.55133	0	0	0.999494	0
ENSG00000287657	11.2542	-5.45101	Down	0.964141	-5.65375	1.56988e-08	1.3477e-07	AC068228.3	8:123157729-123165173	lncRNA	+	33.9501	34.5203	1.04261	0	0.999494	1.03161
ENSG00000272168	280.296	-5.44894	Down	0.390933	-13.9383	3.70777e-44	4.30746e-42	CASC15	6:21664185-22654455	lncRNA	+	2376.51	2294.52	41.7045	59.0422	38.9803	74.2757
ENSG00000261064	12.0497	-5.41334	Down	0.876805	-6.17394	6.66087e-10	6.88838e-09	LINC02256	15:32536047-32587613	lncRNA	+	55.4518	33.4416	1.04261	0	1.99899	1.03161
ENSG00000148053	16.1818	-5.40832	Down	0.97947	-5.52168	3.35768e-08	2.74051e-07	NTRK2	9:84668551-85027070	protein_coding	+	126.747	138.081	2.08523	1.114	1.99899	7.22125
ENSG00000064655	103.366	-5.37133	Down	0.473983	-11.3323	9.07557e-30	4.80197e-28	EYA2	20:46894624-47188844	protein_coding	+	794.432	829.567	20.8523	20.0521	17.9909	19.6005
ENSG00000224729	226.713	-5.36967	Down	0.361079	-14.8712	5.07026e-50	8.0882e-48	PCOLCE-AS1	7:100589402-100604206	lncRNA	-	1726.93	2107.9	57.3437	67.9542	37.9808	22.6954
ENSG00000112852	57.7418	-5.36188	Down	0.676863	-7.92166	2.34363e-15	4.4334e-14	PCDHB2	5:141094578-141098703	protein_coding	+	393.821	454.158	4.17045	20.0521	9.99494	7.22125
ENSG00000168539	12.873	-5.35345	Down	1.00129	-5.34656	8.96436e-08	6.88546e-07	CHRM1	11:62908679-62921807	protein_coding	-	36.2134	28.0478	1.04261	1.114	0	1.03161
ENSG00000171450	11.4553	-5.34334	Down	1.14488	-4.66717	3.05373e-06	1.79825e-05	CDK5R2	2:218959655-218962162	protein_coding	+	64.5052	64.7257	3.12784	3.34201	0	0
ENSG00000177627	24.6528	-5.33147	Down	0.548581	-9.71865	2.51089e-22	8.23202e-21	C12orf54	12:48482498-48496386	protein_coding	+	196.911	200.65	3.12784	2.22801	7.99595	6.18964
ENSG00000168918	22.6858	-5.33048	Down	1.16562	-4.5731	4.80567e-06	2.72483e-05	INPP5D	2:233059967-233207903	protein_coding	+	16.9751	8.63009	0	0	0.999494	0
ENSG00000274866	26.2452	-5.32025	Down	0.914675	-5.81655	6.00753e-09	5.47621e-08	RF01973	11:1997484-1997552	misc_RNA	+	157.302	218.988	4.17045	4.45601	2.99848	7.22125
ENSG00000140600	8.58563	-5.31184	Down	1.15681	-4.59182	4.39399e-06	2.50938e-05	SH3GL3	15:83447228-83618743	protein_coding	+	57.7152	88.4584	4.17045	2.22801	0.999494	0
ENSG00000287248	20.315	-5.28805	Down	0.686802	-7.69953	1.3657e-14	2.40471e-13	AC009271.2	18:56026388-56029186	lncRNA	+	148.249	199.571	1.04261	6.68402	5.99696	4.12643
ENSG00000125510	32.8668	-5.2753	Down	0.713726	-7.39121	1.45498e-13	2.31757e-12	OPRL1	20:64080082-64100643	protein_coding	+	55.4518	65.8044	4.17045	0	0.999494	1.03161
ENSG00000187037	96.6584	-5.2711	Down	0.305418	-17.2586	9.63753e-67	3.12139e-64	GPR141	7:37683796-37833788	protein_coding	+	772.931	843.591	28.1506	21.1661	16.9914	17.5373
ENSG00000166664	31.3552	-5.26886	Down	0.936602	-5.62551	1.8496e-08	1.57393e-07	CHRFAM7A	15:30357766-30393849	protein_coding	-	234.256	298.817	1.04261	0	11.9939	14.4425
ENSG00000169271	49.5312	-5.25616	Down	0.481502	-10.9162	9.64797e-28	4.5128e-26	HSPB3	5:54455699-54456377	protein_coding	+	271.601	225.461	8.34091	2.22801	7.99595	7.22125
ENSG00000119227	21.8728	-5.25037	Down	0.697617	-7.52615	5.22575e-14	8.65935e-13	PIGZ	3:196946356-196969060	protein_coding	-	59.9785	59.3318	3.12784	1.114	1.99899	0
ENSG00000267073	72.8668	-5.24728	Down	1.09617	-4.78693	1.6935e-06	1.04474e-05	AC005256.1	19:1748056-1748745	lncRNA	+	19.2384	20.4965	0	2.22801	0	0
ENSG00000172179	7.25292	-5.23839	Down	1.30126	-4.02561	5.68266e-05	0.000262473	PRL	6:22287244-22302826	protein_coding	-	75.8219	45.308	1.04261	4.45601	0	1.03161
ENSG00000144285	111.281	-5.22411	Down	0.537183	-9.72502	2.35858e-22	7.74454e-21	SCN1A	2:165984641-166149214	protein_coding	-	789.906	842.512	39.6193	7.79803	13.9929	25.7902
ENSG00000284948	12.0764	-5.22039	Down	1.28917	-4.04941	5.13462e-05	0.000239176	AC107959.4	8:23084355-23103558	lncRNA	+	6.79002	7.55133	0	0	0	0
ENSG00000181856	176.945	-5.20462	Down	0.366135	-14.215	7.39242e-46	9.6945e-44	SLC2A4	17:7281667-7288257	protein_coding	+	260.284	259.981	10.4261	5.57002	5.99696	6.18964
ENSG00000196407	5.61241	-5.20454	Down	1.36892	-3.80193	0.000143573	0.000610627	THEM5	1:151847101-151853712	protein_coding	-	2.26334	11.8664	0	0	0	0
ENSG00000099769	5.87766	-5.19643	Down	1.25784	-4.13125	3.60793e-05	0.000172689	IGFALS	16:1790413-1794971	protein_coding	-	13.58	9.70885	1.04261	0	0	0
ENSG00000235237	72.5227	-5.18941	Down	0.674526	-7.69341	1.4326e-14	2.51423e-13	Z82188.2	22:37166757-37182850	lncRNA	+	53.1885	79.8283	3.12784	0	2.99848	1.03161
ENSG00000187017	708.064	-5.18855	Down	0.633777	-8.18671	2.68461e-16	5.51261e-15	ESPN	1:6424776-6461367	protein_coding	+	296.498	303.132	13.554	15.5961	2.99848	1.03161
ENSG00000228792	8.41782	-5.17877	Down	1.28179	-4.04027	5.33895e-05	0.000247829	AL356310.1	1:211635865-211644114	lncRNA	-	5.65835	17.2602	0	0	0.999494	0
ENSG00000251257	34.8878	-5.17424	Down	0.654261	-7.90852	2.60462e-15	4.90108e-14	AC010457.1	5:38460925-38468339	lncRNA	-	99.587	70.1195	0	2.22801	2.99848	4.12643
ENSG00000070808	45.5246	-5.16502	Down	1.08816	-4.74655	2.0692e-06	1.25835e-05	CAMK2A	5:150219491-150290291	protein_coding	-	16.9751	20.4965	1.04261	0	0.999494	0
ENSG00000118407	9.83679	-5.16342	Down	1.2856	-4.01635	5.91064e-05	0.00027199	FILIP1	6:75291859-75493800	protein_coding	-	69.0319	40.9929	0	0	4.99747	1.03161
ENSG00000257964	29.2706	-5.158	Down	0.574105	-8.98443	2.60085e-19	6.84677e-18	AC020612.3	12:49576840-49577505	lncRNA	-	243.309	221.146	4.17045	3.34201	5.99696	12.3793
ENSG00000254872	67.2728	-5.14897	Down	0.610228	-8.43778	3.23413e-17	7.22391e-16	LINC02688	11:1049880-1055749	lncRNA	+	347.423	319.313	3.12784	12.254	15.9919	6.18964
ENSG00000102760	1289.2	-5.13527	Down	1.05478	-4.86857	1.12408e-06	7.15556e-06	RGCC	13:41457550-41470871	protein_coding	+	10919.5	11036.8	155.349	116.97	512.74	464.223
ENSG00000249196	24.3005	-5.1243	Down	1.17374	-4.36579	1.26661e-05	6.62794e-05	TMEM132D-AS1	12:129109629-129113294	lncRNA	+	12.4484	9.70885	1.04261	0	0	0
ENSG00000277218	6.8974	-5.11016	Down	1.27545	-4.00654	6.16152e-05	0.00028179	AL139123.1	10:130104569-130104998	lncRNA	-	7.92169	5.3938	0	0	0	0
ENSG00000128218	10.1152	-5.10664	Down	1.28859	-3.96297	7.40226e-05	0.000332977	VPREB3	22:23752743-23754425	protein_coding	-	6.79002	6.47257	0	0	0	0
ENSG00000143001	4.2868	-5.10661	Down	1.26021	-4.05219	5.07399e-05	0.000236816	TMEM61	1:54980628-54992288	protein_coding	+	6.79002	6.47257	0	0	0	0
ENSG00000267327	32.0619	-5.10577	Down	0.598913	-8.52507	1.52721e-17	3.49524e-16	AC009271.1	18:55893038-56026082	lncRNA	+	286.313	258.903	5.21307	15.5961	7.99595	3.09482
ENSG00000173404	11.4244	-5.09579	Down	0.934243	-5.45446	4.91215e-08	3.91653e-07	INSM1	20:20368104-20370949	protein_coding	+	73.5586	120.821	2.08523	1.114	5.99696	2.06321
ENSG00000279091	10.6973	-5.08437	Down	0.762669	-6.66654	2.619e-11	3.23605e-10	AC026523.2	15:97533738-97541476	TEC	-	91.6653	86.3009	1.04261	4.45601	2.99848	2.06321
ENSG00000171631	1706.6	-5.07789	Down	0.25338	-20.0406	2.43975e-89	2.08609e-86	P2RY6	11:73264505-73298617	protein_coding	+	2029.08	2215.77	43.7898	54.5862	62.9681	89.7498
ENSG00000184489	296.011	-5.05757	Down	0.354646	-14.2609	3.83534e-46	5.2554e-44	PTP4A3	8:141391993-141432454	protein_coding	+	700.504	736.794	15.6392	15.5961	29.9848	24.7586
ENSG00000265386	9.33065	-5.0538	Down	1.18692	-4.25792	2.06338e-05	0.000103513	RN7SL219P	16:2013181-2013476	misc_RNA	+	13.58	7.55133	0	0	0	1.03161
ENSG00000234311	84.0144	-5.0512	Down	0.637276	-7.92623	2.25898e-15	4.28084e-14	AL451069.3	10:132433733-132441484	lncRNA	-	58.8468	45.308	0	2.22801	0.999494	3.09482
ENSG00000262188	5.68951	-5.04975	Down	1.29739	-3.89225	9.93174e-05	0.000437824	LINC01978	17:79919357-79925999	lncRNA	+	11.3167	9.70885	0	1.114	0	0
ENSG00000130600	863.951	-5.04871	Down	0.619264	-8.15276	3.557e-16	7.2139e-15	H19	11:1995176-2001470	lncRNA	-	5518.02	5347.42	151.179	169.329	168.914	167.12
ENSG00000223942	18.3078	-5.04546	Down	1.14457	-4.40816	1.0425e-05	5.53791e-05	AL590302.1	6:165773056-165775221	lncRNA	-	9.05336	11.8664	0	0	0	1.03161
ENSG00000142173	127.56	-4.98877	Down	0.317213	-15.7269	9.89885e-56	1.90629e-53	COL6A2	21:46098097-46132849	protein_coding	+	1084.14	1059.34	25.0227	35.6481	26.9863	47.4539
ENSG00000174672	79.4392	-4.95517	Down	0.67892	-7.2986	2.90784e-13	4.48795e-12	BRSK2	11:1389899-1462689	protein_coding	+	54.3202	43.1504	1.04261	2.22801	0	3.09482
ENSG00000254338	12.4081	-4.9444	Down	1.28048	-3.86138	0.000112751	0.000490867	MAFA-AS1	8:143417679-143419150	lncRNA	+	21.5017	10.7876	0	1.114	0	1.03161
ENSG00000114200	33.7867	-4.93449	Down	0.779686	-6.32881	2.47057e-10	2.70825e-09	BCHE	3:165772904-165837462	protein_coding	-	65.6369	63.6469	0	6.68402	1.99899	0
ENSG00000188505	243.869	-4.91007	Down	0.230773	-21.2766	1.87019e-100	1.99886e-97	NCCRP1	19:39196964-39201884	protein_coding	+	1078.48	1117.6	25.0227	33.4201	42.9782	44.3591
ENSG00000118432	36.508	-4.85998	Down	0.594974	-8.1684	3.12505e-16	6.36808e-15	CNR1	6:88139864-88166359	protein_coding	-	303.288	311.762	6.25568	3.34201	15.9919	16.5057
ENSG00000198353	833.394	-4.85536	Down	0.204573	-23.7341	1.60301e-124	3.11509e-121	HOXC4	12:54016931-54056030	protein_coding	+	1030.95	1015.11	19.8096	17.8241	59.9696	42.2959
ENSG00000249550	110.766	-4.85318	Down	0.515037	-9.42298	4.38458e-21	1.32007e-19	LINC01234	12:113583886-113773726	lncRNA	-	75.8219	75.5133	2.08523	5.57002	0	3.09482
ENSG00000196415	18.7799	-4.84855	Down	0.831673	-5.82988	5.5468e-09	5.08223e-08	PRTN3	19:840999-848175	protein_coding	+	53.1885	52.8593	3.12784	3.34201	0.999494	0
ENSG00000271983	5.91443	-4.84738	Down	1.28005	-3.78686	0.000152561	0.000645642	AC023302.1	15:80693216-80693707	lncRNA	-	6.79002	4.31504	0	0	0	0
ENSG00000181123	7.99817	-4.84718	Down	1.26477	-3.83247	0.000126862	0.000546184	AC004832.1	22:30475364-30492804	lncRNA	+	6.79002	4.31504	0	0	0	0
ENSG00000184058	1083.96	-4.83912	Down	0.219579	-22.0381	1.24149e-107	1.56106e-104	TBX1	22:19756703-19783593	protein_coding	+	2849.55	2647.28	76.1108	94.6903	111.943	101.098
ENSG00000251209	70.0088	-4.838	Down	0.414668	-11.6672	1.87572e-31	1.12945e-29	LINC00923	15:97572185-97875650	lncRNA	-	582.81	587.925	17.7244	10.026	29.9848	23.727
ENSG00000066468	121.273	-4.80092	Down	0.745867	-6.4367	1.22095e-10	1.40016e-09	FGFR2	10:121478334-121598458	protein_coding	-	59.9785	56.0956	0	0	0.999494	7.22125
ENSG00000127252	19.1739	-4.78601	Down	0.711919	-6.72269	1.78402e-11	2.25252e-10	PLAAT1	3:193241125-193277738	protein_coding	+	164.092	157.499	3.12784	12.254	2.99848	5.15804
ENSG00000215023	5.5655	-4.78275	Down	1.06064	-4.50932	6.50351e-06	3.60246e-05	AC131097.1	2:241800916-241801907	lncRNA	-	32.8184	24.8115	2.08523	1.114	0.999494	0
ENSG00000279400	211.086	-4.78126	Down	0.939272	-5.09039	3.57332e-07	2.46521e-06	AC008957.3	5:36667717-36669958	TEC	+	396.085	398.063	27.1079	26.7361	0.999494	3.09482
ENSG00000133110	81.2795	-4.76984	Down	0.419041	-11.3827	5.09687e-30	2.76001e-28	POSTN	13:37562583-37598844	protein_coding	-	717.479	644.02	18.767	14.482	22.9884	43.3275
ENSG00000272068	452.204	-4.76407	Down	0.663961	-7.17522	7.2192e-13	1.0672e-11	AL365181.2	1:156637783-156641004	lncRNA	-	368.924	392.669	5.21307	11.14	19.9899	19.6005
ENSG00000090534	31.5203	-4.76379	Down	0.75847	-6.2808	3.36842e-10	3.62373e-09	THPO	3:184371935-184381968	protein_coding	-	91.6653	77.6708	2.08523	1.114	3.99797	5.15804
ENSG00000188322	15.4266	-4.75725	Down	0.804134	-5.91599	3.2988e-09	3.1064e-08	SBK1	16:28259228-28323849	protein_coding	+	74.6902	64.7257	0	0	6.99646	3.09482
ENSG00000246898	24.2118	-4.75539	Down	0.667252	-7.12684	1.02703e-12	1.48839e-11	LINC00920	16:66408524-66412135	lncRNA	+	54.3202	72.277	0	1.114	2.99848	5.15804
ENSG00000254363	4.5018	-4.71928	Down	1.13464	-4.15929	3.19234e-05	0.000154563	AC011379.2	5:140157319-140173051	lncRNA	+	27.1601	14.0239	1.04261	0	0.999494	1.03161
ENSG00000265752	73.239	-4.71784	Down	0.574567	-8.21113	2.19115e-16	4.53418e-15	AC010754.1	18:23957754-23982556	lncRNA	-	62.2419	75.5133	2.08523	4.45601	1.99899	2.06321
ENSG00000247809	13.2775	-4.7016	Down	1.17068	-4.01612	5.91643e-05	0.000272095	NR2F2-AS1	15:96110040-96327361	lncRNA	-	5.65835	10.7876	0	1.114	0	0
ENSG00000287043	46.808	-4.69547	Down	1.16982	-4.01384	5.97398e-05	0.000274446	AL392083.2	10:1201406-1208389	lncRNA	-	7.92169	2.15752	0	0	0	0
ENSG00000188263	37.5387	-4.69032	Down	1.17966	-3.97597	7.00916e-05	0.000316828	IL17REL	22:49994513-50012659	protein_coding	-	4.52668	5.3938	0	0	0	0
ENSG00000106333	4397.18	-4.67817	Down	0.172029	-27.1941	7.63624e-163	3.26464e-159	PCOLCE	7:100602363-100608175	protein_coding	+	33559.7	34911.9	1354.35	1480.51	1297.34	1217.3
ENSG00000197635	7.22272	-4.67496	Down	1.03523	-4.51587	6.30578e-06	3.5011e-05	DPP4	2:161992245-162074215	protein_coding	-	63.3735	57.1743	4.17045	2.22801	0.999494	2.06321
ENSG00000079215	4175.23	-4.67424	Down	0.329075	-14.2042	8.63076e-46	1.11139e-43	SLC1A3	5:36606355-36688334	protein_coding	+	5309.8	5359.28	303.4	321.947	101.948	109.35
ENSG00000114923	27.5909	-4.6543	Down	0.775977	-5.99798	1.99781e-09	1.9421e-08	SLC4A3	2:219627394-219641980	protein_coding	+	231.992	225.461	10.4261	20.0521	1.99899	4.12643
ENSG00000076716	223.853	-4.64759	Down	0.324781	-14.3099	1.89725e-46	2.63348e-44	GPC4	X:133300103-133415489	protein_coding	-	1928.37	1802.61	83.4091	110.286	48.9752	55.7068
ENSG00000224361	4.2203	-4.63363	Down	1.22488	-3.78293	0.000154992	0.000655023	AC011239.1	2:23507043-23524344	lncRNA	-	15.8434	23.7327	0	3.34201	0	0
ENSG00000269896	62.3286	-4.62798	Down	0.659603	-7.01631	2.278e-12	3.15789e-11	AL513477.1	1:2350414-2352820	transcribed_processed_pseudogene	-	97.3236	70.1195	0	2.22801	3.99797	7.22125
ENSG00000070731	10.0166	-4.61661	Down	0.756153	-6.10539	1.02552e-09	1.03452e-08	ST6GALNAC2	17:76565379-76586956	protein_coding	-	48.6618	53.938	3.12784	1.114	0	4.12643
ENSG00000089847	15.0529	-4.6047	Down	1.16036	-3.96833	7.23779e-05	0.000326359	ANKRD24	19:4183354-4224814	protein_coding	+	13.58	11.8664	1.04261	0	0.999494	0
ENSG00000128710	340.192	-4.59922	Down	0.623033	-7.38199	1.55944e-13	2.46923e-12	HOXD10	2:176108790-176119942	protein_coding	+	48.6618	39.9142	0	0	3.99797	3.09482
ENSG00000229953	373.374	-4.58921	Down	0.518124	-8.85736	8.19318e-19	2.07263e-17	AL590666.2	1:156646507-156661424	lncRNA	-	246.704	255.666	12.5114	7.79803	8.99544	12.3793
ENSG00000115255	1419.26	-4.58186	Down	0.332312	-13.7878	3.01745e-43	3.27416e-41	REEP6	19:1491166-1497927	protein_coding	+	329.316	308.526	16.6818	12.254	15.9919	8.25286
ENSG00000133466	3049.65	-4.57997	Down	0.267629	-17.1131	1.18515e-65	3.67155e-63	C1QTNF6	22:37180166-37199385	protein_coding	-	2662.82	2773.49	74.0255	100.26	151.923	127.919
ENSG00000090539	246.223	-4.56518	Down	0.467452	-9.76609	1.57416e-22	5.22502e-21	CHRD	3:184380073-184390736	protein_coding	+	491.145	492.994	19.8096	14.482	26.9863	21.6638
ENSG00000116014	4.42733	-4.53777	Down	1.21817	-3.72507	0.000195264	0.000807967	KISS1R	19:917287-921005	protein_coding	+	33.9501	38.8354	2.08523	1.114	0.999494	2.06321
ENSG00000272405	1367.81	-4.5312	Down	0.582887	-7.77373	7.62095e-15	1.37126e-13	AL365181.3	1:156641666-156644887	lncRNA	-	997.001	1005.41	23.9801	33.4201	60.9691	54.6752
ENSG00000225216	9.62595	-4.52521	Down	0.90994	-4.97309	6.58938e-07	4.34201e-06	AC007362.1	2:205756469-205764006	lncRNA	-	61.1102	47.4655	2.08523	3.34201	2.99848	1.03161
ENSG00000253258	32.3262	-4.50106	Down	0.563222	-7.99162	1.3318e-15	2.574e-14	AC068228.1	8:123181638-123182788	lncRNA	-	112.035	171.523	1.04261	4.45601	2.99848	16.5057
ENSG00000262772	19.8042	-4.50054	Down	0.533077	-8.44259	3.10395e-17	6.95493e-16	LINC01977	17:79819083-79827704	lncRNA	+	124.484	113.27	8.34091	6.68402	0.999494	5.15804
ENSG00000072952	27.0831	-4.50009	Down	0.620843	-7.24834	4.21898e-13	6.38703e-12	MRVI1	11:10573091-10693988	protein_coding	-	217.281	193.098	12.5114	2.22801	9.99494	11.3477
ENSG00000181409	285.698	-4.47367	Down	0.265832	-16.8289	1.49805e-63	4.15874e-61	AATK	17:81117295-81166221	protein_coding	-	301.024	326.865	11.4687	18.9381	10.9944	15.4741
ENSG00000184160	67.5858	-4.47259	Down	0.319519	-13.9979	1.60578e-44	1.886e-42	ADRA2C	4:3766348-3768526	protein_coding	+	586.205	529.672	26.0653	30.0781	26.9863	17.5373
ENSG00000124006	1549.4	-4.47085	Down	0.299995	-14.9031	3.14656e-50	5.13441e-48	OBSL1	2:219550728-219571859	protein_coding	-	4036.67	4041.04	118.858	134.794	230.883	243.459
ENSG00000187908	401.485	-4.45544	Down	0.329191	-13.5345	9.78016e-42	9.95527e-40	DMBT1	10:122560665-122643740	protein_coding	+	3135.86	3288.06	141.795	108.058	190.903	144.425
ENSG00000108823	85.9499	-4.45218	Down	0.434025	-10.2579	1.0908e-24	4.27052e-23	SGCA	17:50164214-50175928	protein_coding	+	129.01	112.191	3.12784	10.026	2.99848	6.18964
ENSG00000180767	79.2631	-4.44338	Down	0.713627	-6.22647	4.77068e-10	5.03099e-09	CHST13	3:126524283-126543291	protein_coding	+	527.358	618.13	27.1079	10.026	34.9823	33.0114
ENSG00000276663	9.58092	-4.43199	Down	0.948437	-4.67295	2.9691e-06	1.75373e-05	AC009090.3	16:57245832-57246396	lncRNA	-	21.5017	23.7327	3.12784	1.114	0	0
ENSG00000105048	1869.45	-4.4193	Down	0.158436	-27.8933	3.21786e-171	1.71962e-167	TNNT1	19:55132698-55149206	protein_coding	-	1841.23	1969.82	91.75	105.83	75.9615	83.5602
ENSG00000158748	13.7047	-4.40937	Down	0.701814	-6.28282	3.32478e-10	3.58218e-09	HTR6	1:19664875-19680966	protein_coding	+	113.167	106.797	2.08523	2.22801	8.99544	7.22125
ENSG00000243547	59.9934	-4.40461	Down	0.676813	-6.50787	7.62252e-11	8.93796e-10	HNRNPKP4	3:96349554-96350939	processed_pseudogene	+	165.224	177.996	6.25568	8.91203	8.99544	8.25286
ENSG00000143320	2021.77	-4.38776	Down	0.256663	-17.0954	1.60544e-65	4.90255e-63	CRABP2	1:156699606-156705816	protein_coding	-	15686.1	15501.8	966.502	975.867	500.746	537.467
ENSG00000229821	17.9831	-4.38661	Down	0.673633	-6.51188	7.42177e-11	8.7217e-10	AC103925.1	1:201222113-201223123	lncRNA	-	112.035	183.389	3.12784	7.79803	5.99696	11.3477
ENSG00000181444	141.717	-4.38451	Down	0.336711	-13.0216	9.22169e-39	8.35266e-37	ZNF467	7:149764182-149773588	protein_coding	-	289.708	244.879	12.5114	12.254	14.9924	11.3477
ENSG00000167680	138.239	-4.37782	Down	0.252763	-17.3198	3.3339e-67	1.09639e-64	SEMA6B	19:4542593-4559684	protein_coding	-	303.288	326.865	21.8949	13.368	12.9934	12.3793
ENSG00000163395	6142.27	-4.37216	Down	0.634783	-6.88764	5.67241e-12	7.54064e-11	IGFN1	1:201190825-201228952	protein_coding	+	52171.1	48586.3	1486.77	1539.55	3310.32	3393.99
ENSG00000172985	557.667	-4.37086	Down	0.310511	-14.0764	5.3077e-45	6.44644e-43	SH3RF3	2:109129348-109504632	protein_coding	+	417.586	452.001	12.5114	8.91203	30.9843	30.9482
ENSG00000186399	7.2767	-4.35557	Down	0.886141	-4.91522	8.86844e-07	5.72897e-06	GOLGA8R	15:30403740-30414162	protein_coding	-	41.8718	22.654	0	3.34201	1.99899	1.03161
ENSG00000228271	13.2066	-4.35416	Down	1.00653	-4.32593	1.51887e-05	7.82537e-05	LINC02048	3:194276682-194287368	lncRNA	+	15.8434	16.1814	0	0	0	3.09482
ENSG00000142609	17.9488	-4.34678	Down	1.04448	-4.16168	3.15918e-05	0.000153096	CFAP74	1:1921951-2003837	protein_coding	-	11.3167	20.4965	0	1.114	1.99899	0
ENSG00000100385	35.7442	-4.34513	Down	0.513379	-8.46378	2.58856e-17	5.8062e-16	IL2RB	22:37125843-37175054	protein_coding	-	92.7969	97.0885	2.08523	1.114	9.99494	5.15804
ENSG00000248846	36.1931	-4.31447	Down	0.5004	-8.62205	6.57636e-18	1.56196e-16	LINC02065	5:66205120-66209893	lncRNA	-	303.288	285.872	12.5114	26.7361	8.99544	11.3477
ENSG00000275793	14.2282	-4.30907	Down	0.836697	-5.15009	2.60361e-07	1.84104e-06	RIMBP3	22:18605815-18611919	protein_coding	-	26.0284	25.8903	1.04261	2.22801	0.999494	1.03161
ENSG00000272622	10.3316	-4.30584	Down	0.749358	-5.74604	9.13584e-09	8.10322e-08	AC010735.2	2:226800146-226813741	lncRNA	+	82.6119	50.7018	4.17045	0	3.99797	5.15804
ENSG00000179284	20.4316	-4.28114	Down	0.870469	-4.9182	8.73424e-07	5.65082e-06	DAND5	19:12965159-12974762	protein_coding	+	14.7117	25.8903	0	2.22801	1.99899	0
ENSG00000104140	5233.86	-4.27973	Down	0.126544	-33.8201	9.97515e-251	1.06614e-246	RHOV	15:40872214-40874234	protein_coding	-	2933.29	2740.05	149.094	118.084	156.921	158.868
ENSG00000172382	82.2528	-4.25774	Down	0.603533	-7.05469	1.72983e-12	2.43717e-11	PRSS27	16:2712419-2720551	protein_coding	-	130.142	88.4584	4.17045	2.22801	6.99646	9.28447
ENSG00000053918	100.76	-4.25754	Down	0.650471	-6.54533	5.93652e-11	7.05386e-10	KCNQ1	11:2444684-2849110	protein_coding	+	652.974	696.88	12.5114	5.57002	65.9666	56.7384
ENSG00000165474	7.37551	-4.254	Down	0.91184	-4.66529	3.08176e-06	1.81426e-05	GJB2	13:20187463-20192938	protein_coding	-	54.3202	65.8044	2.08523	4.45601	2.99848	3.09482
ENSG00000215146	15.5513	-4.25221	Down	1.1558	-3.67903	0.00023412	0.000952159	BX322639.1	10:42331866-42367974	transcribed_unprocessed_pseudogene	-	12.4484	7.55133	2.08523	0	0	0
ENSG00000145934	320.118	-4.2488	Down	0.349277	-12.1646	4.80046e-34	3.46671e-32	TENM2	5:167284799-168264157	protein_coding	+	2486.28	2528.62	87.5795	102.488	166.915	170.215
ENSG00000176490	528.742	-4.24618	Down	0.22206	-19.1218	1.66338e-81	9.60985e-79	DIRAS1	19:2714567-2721372	protein_coding	-	795.564	809.071	66.7272	54.5862	24.9873	23.727
ENSG00000277840	6.33337	-4.23733	Down	1.01563	-4.17211	3.01792e-05	0.000146616	AC026368.1	12:117002463-117003152	lncRNA	+	13.58	25.8903	0	2.22801	1.99899	0
ENSG00000148204	115.912	-4.23237	Down	0.381927	-11.0816	1.5404e-28	7.56956e-27	CRB2	9:123356170-123380324	protein_coding	+	453.8	540.459	13.554	16.7101	37.9808	37.1379
ENSG00000137571	12.9647	-4.21924	Down	1.12803	-3.74035	0.000183761	0.00076407	SLCO5A1	8:69667046-69834978	protein_coding	-	95.0603	98.1672	6.25568	2.22801	4.99747	7.22125
ENSG00000244479	7.13578	-4.21173	Down	1.10754	-3.80277	0.000143084	0.000608792	OR2A1-AS1	7:144300395-144356181	lncRNA	-	19.2384	9.70885	1.04261	0	1.99899	0
ENSG00000104361	63.218	-4.17915	Down	0.345115	-12.1094	9.416e-34	6.68693e-32	NIPAL2	8:98189826-98294393	protein_coding	-	314.604	269.69	11.4687	12.254	26.9863	13.4109
ENSG00000167588	140.268	-4.17075	Down	0.327193	-12.7471	3.23611e-37	2.73419e-35	GPD1	12:50103982-50111313	protein_coding	+	160.697	177.996	15.6392	8.91203	11.9939	1.03161
ENSG00000247011	18.3293	-4.16384	Down	0.840681	-4.95294	7.31003e-07	4.78003e-06	AC005920.1	17:50934989-50944713	lncRNA	-	15.8434	21.5752	1.04261	1.114	0.999494	1.03161
ENSG00000250208	613.249	-4.16186	Down	0.306067	-13.5978	4.12405e-42	4.34265e-40	FZD10-AS1	12:130144315-130162256	lncRNA	-	1456.46	1323.64	119.901	106.944	31.9838	52.612
ENSG00000180875	1104.49	-4.15676	Down	0.119636	-34.7451	1.64103e-264	3.50787e-260	GREM2	1:240489573-240612155	protein_coding	-	9000.17	8874.97	515.051	519.126	487.753	482.792
ENSG00000223855	205.032	-4.1539	Down	0.455477	-9.1199	7.51949e-20	2.07402e-18	AC147651.1	7:520391-525238	lncRNA	+	127.879	131.609	9.38352	3.34201	8.99544	7.22125
ENSG00000175344	14.674	-4.13931	Down	0.57567	-7.19042	6.45926e-13	9.61512e-12	CHRNA7	15:31923438-32173018	protein_coding	+	99.587	111.112	4.17045	3.34201	7.99595	8.25286
ENSG00000253552	34.3173	-4.13177	Down	0.480695	-8.5954	8.29721e-18	1.94475e-16	HOXA-AS2	7:27107777-27134302	lncRNA	+	220.676	212.516	13.554	18.9381	11.9939	5.15804
ENSG00000267284	6.8096	-4.12075	Down	0.955376	-4.31322	1.60893e-05	8.24958e-05	AC022031.2	18:55589904-55839184	lncRNA	+	54.3202	55.0168	1.04261	4.45601	3.99797	3.09482
ENSG00000147689	3210.03	-4.105	Down	0.178772	-22.9623	1.11076e-116	1.58291e-113	FAM83A	8:123178960-123210079	protein_coding	+	8393.6	8788.66	412.875	437.803	561.715	583.89
ENSG00000242759	31.3501	-4.10056	Down	0.576114	-7.11763	1.09798e-12	1.58476e-11	LINC00882	3:106449775-107240671	lncRNA	-	43.0035	37.7566	5.21307	1.114	0	3.09482
ENSG00000267030	38.9632	-4.09768	Down	0.808712	-5.06692	4.04294e-07	2.76108e-06	AC011498.2	19:4447304-4448217	lncRNA	+	56.5835	59.3318	1.04261	2.22801	2.99848	7.22125
ENSG00000105289	883.534	-4.08605	Down	0.426608	-9.57799	9.89555e-22	3.10613e-20	TJP3	19:3708362-3750813	protein_coding	+	73.5586	113.27	8.34091	7.79803	0	6.18964
ENSG00000011347	2002.44	-4.06554	Down	0.214113	-18.9878	2.1506e-80	1.17875e-77	SYT7	11:61515313-61581148	protein_coding	-	895.151	832.803	42.7471	64.6122	49.9747	49.5172
ENSG00000186868	49.1369	-4.05856	Down	0.509397	-7.96739	1.62059e-15	3.1041e-14	MAPT	17:45894382-46028334	protein_coding	+	302.156	307.447	8.34091	3.34201	25.9868	35.0746
ENSG00000167646	237.556	-4.05832	Down	0.327869	-12.3779	3.44421e-35	2.60153e-33	DNAAF3	19:55158661-55166722	protein_coding	-	140.327	146.711	10.4261	6.68402	10.9944	6.18964
ENSG00000166033	6923.23	-4.04106	Down	0.259701	-15.5604	1.3521e-54	2.49159e-52	HTRA1	10:122458551-122514907	protein_coding	+	48292.9	46556.1	3411.43	3374.32	2374.8	2363.41
ENSG00000259291	48.8801	-4.03747	Down	0.454533	-8.88267	6.52725e-19	1.66103e-17	ZNF710-AS1	15:90074512-90082207	lncRNA	-	125.615	105.719	9.38352	4.45601	6.99646	7.22125
ENSG00000243836	13.8651	-4.03599	Down	0.648458	-6.22397	4.84715e-10	5.10156e-09	WDR86-AS1	7:151409161-151413354	lncRNA	+	121.089	101.404	8.34091	4.45601	4.99747	9.28447
ENSG00000122367	32.0041	-4.02432	Down	0.725676	-5.54561	2.92931e-08	2.41485e-07	LDB3	10:86668449-86736068	protein_coding	+	32.8184	18.3389	0	2.22801	1.99899	2.06321
ENSG00000207751	6.97941	-4.02229	Down	0.947362	-4.24578	2.17834e-05	0.000108795	AP000553.1	22:21652270-21670237	lncRNA	+	13.58	20.4965	0	2.22801	0	2.06321
ENSG00000123999	64.5364	-4.01481	Down	0.529963	-7.57564	3.57362e-14	6.00548e-13	INHA	2:219569162-219575711	protein_coding	+	47.5301	45.308	2.08523	1.114	2.99848	5.15804
ENSG00000118257	723.073	-4.01301	Down	0.174621	-22.9812	7.19138e-117	1.09802e-113	NRP2	2:205681990-205798133	protein_coding	+	3737.91	3694.76	215.821	198.293	239.878	266.155
ENSG00000165685	355.88	-4.00562	Down	0.20302	-19.7302	1.18641e-86	8.51084e-84	TMEM52B	12:10170542-10191801	protein_coding	+	664.29	674.226	50.0454	52.3582	32.9833	31.9798
ENSG00000267727	238.417	-4.00306	Down	0.551891	-7.25335	4.06576e-13	6.16381e-12	AC008738.5	19:33301279-33301940	lncRNA	+	41.8718	42.0717	6.25568	3.34201	0	1.03161
ENSG00000105419	601.405	-4.00149	Down	0.272108	-14.7055	5.93977e-49	9.00486e-47	MEIS3	19:47403124-47419523	protein_coding	-	1456.46	1384.05	118.858	110.286	52.9732	73.2441
ENSG00000235298	85.6688	-4.00027	Down	0.654649	-6.11056	9.92824e-10	1.00343e-08	AL354733.3	9:83972233-83975777	lncRNA	+	157.302	210.358	23.9801	7.79803	8.99544	5.15804
ENSG00000135519	45.9302	-3.99342	Down	0.384206	-10.3939	2.64214e-25	1.06563e-23	KCNH3	12:49539030-49558337	protein_coding	+	228.597	180.153	20.8523	13.368	9.99494	7.22125
ENSG00000160963	28.6775	-3.98954	Down	0.733372	-5.44	5.32816e-08	4.21988e-07	COL26A1	7:101362875-101559024	protein_coding	+	24.8967	24.8115	0	0	0.999494	5.15804
ENSG00000279878	32.5316	-3.98635	Down	0.842015	-4.7343	2.19813e-06	1.32958e-05	AP003108.5	11:61525708-61526602	TEC	-	15.8434	17.2602	2.08523	0	0	2.06321
ENSG00000125740	1545.35	-3.98186	Down	0.369546	-10.775	4.51698e-27	2.04133e-25	FOSB	19:45467995-45475179	protein_coding	+	8254.4	8309.69	702.721	704.05	344.825	345.588
ENSG00000069812	368.124	-3.97834	Down	0.315407	-12.6134	1.78206e-36	1.43208e-34	HES2	1:6412418-6424670	protein_coding	-	294.234	348.44	17.7244	20.0521	16.9914	26.8218
ENSG00000261655	37.3091	-3.97723	Down	0.534438	-7.4419	9.92502e-14	1.60482e-12	AC100803.2	8:141353403-141355365	lncRNA	-	70.1635	78.7495	8.34091	7.79803	2.99848	0
ENSG00000103723	59.7251	-3.93402	Down	0.669641	-5.87482	4.23309e-09	3.93762e-08	AP3B2	15:82659280-82710156	protein_coding	-	23.7651	32.3628	2.08523	5.57002	0	0
ENSG00000260685	11.6346	-3.93081	Down	0.92432	-4.25265	2.11254e-05	0.000105706	AC027104.1	15:75950464-75951144	processed_pseudogene	-	13.58	18.3389	3.12784	1.114	0	0
ENSG00000214575	38.0719	-3.91825	Down	0.503408	-7.78345	7.05725e-15	1.2752e-13	CPEB1	15:82543201-82648861	protein_coding	-	53.1885	49.623	2.08523	3.34201	0.999494	7.22125
ENSG00000267577	76.2898	-3.91356	Down	0.625907	-6.25262	4.03633e-10	4.29898e-09	AC010327.4	19:55158939-55177540	lncRNA	+	29.4234	25.8903	1.04261	5.57002	0	1.03161
ENSG00000286389	23.9197	-3.90742	Down	0.567502	-6.8853	5.76675e-12	7.65653e-11	AL731702.1	1:227786753-227792179	lncRNA	+	126.747	92.7734	6.25568	7.79803	8.99544	6.18964
ENSG00000123405	236.639	-3.90603	Down	0.22044	-17.7193	2.97746e-70	1.07875e-67	NFE2	12:54292111-54301015	protein_coding	-	299.893	311.762	25.0227	24.5081	17.9909	14.4425
ENSG00000179869	16.1424	-3.89824	Down	0.530614	-7.34666	2.03225e-13	3.18019e-12	ABCA13	7:48171458-48647497	protein_coding	+	115.43	134.845	9.38352	10.026	4.99747	9.28447
ENSG00000173376	20.8739	-3.88733	Down	0.567811	-6.84617	7.58532e-12	9.95358e-11	NDNF	4:121035613-121073021	protein_coding	-	159.565	171.523	5.21307	10.026	15.9919	13.4109
ENSG00000103227	280.254	-3.88233	Down	0.385705	-10.0655	7.84558e-24	2.87662e-22	LMF1	16:853634-981318	protein_coding	-	84.8753	122.979	3.12784	6.68402	5.99696	12.3793
ENSG00000215262	16.5837	-3.8671	Down	0.612484	-6.3138	2.72272e-10	2.96943e-09	KCNU1	8:36784324-36936125	protein_coding	+	57.7152	49.623	2.08523	7.79803	4.99747	0
ENSG00000132692	125.343	-3.85836	Down	0.573221	-6.73101	1.68492e-11	2.13749e-10	BCAN	1:156641390-156659532	protein_coding	+	98.4553	106.797	9.38352	8.91203	6.99646	3.09482
ENSG00000263414	5.10218	-3.83814	Down	0.976444	-3.93073	8.46866e-05	0.000376981	MIR3187	19:813584-813653	miRNA	+	21.5017	46.3867	1.04261	4.45601	0.999494	3.09482
ENSG00000106004	126.387	-3.83426	Down	0.290353	-13.2055	8.15689e-40	7.78401e-38	HOXA5	7:27141052-27143681	protein_coding	-	221.807	201.728	16.6818	3.34201	12.9934	25.7902
ENSG00000198576	307.181	-3.83415	Down	0.421056	-9.10604	8.54406e-20	2.34452e-18	ARC	8:142611049-142614479	protein_coding	-	1774.46	2026.99	203.31	209.433	56.9711	63.9597
ENSG00000245848	2060.69	-3.81264	Down	0.195629	-19.4892	1.3571e-84	9.35783e-82	CEBPA	19:33299934-33302534	protein_coding	-	375.714	345.203	42.7471	28.9641	13.9929	17.5373
ENSG00000258285	7.2187	-3.81101	Down	0.845033	-4.5099	6.48581e-06	3.59452e-05	TESC-AS1	12:117099481-117142091	lncRNA	+	29.4234	36.6779	1.04261	3.34201	2.99848	2.06321
ENSG00000230438	154.671	-3.80744	Down	0.368739	-10.3256	5.39987e-25	2.14152e-23	SERPINB9P1	6:2851230-2881407	lncRNA	-	303.288	306.368	31.2784	24.5081	13.9929	17.5373
ENSG00000140057	5.22664	-3.7814	Down	0.994346	-3.8029	0.000143013	0.000608609	AK7	14:96392128-96489427	protein_coding	+	21.5017	29.1265	0	3.34201	0.999494	3.09482
ENSG00000196358	8.58595	-3.7774	Down	0.88037	-4.2907	1.78113e-05	9.05432e-05	NTNG2	9:132161676-132244526	protein_coding	+	40.7401	46.3867	6.25568	5.57002	0	1.03161
ENSG00000005379	105.652	-3.77583	Down	0.273526	-13.8043	2.40159e-43	2.6462e-41	TSPOAP1	17:58301228-58328795	protein_coding	-	765.009	889.978	75.0681	62.3842	60.9691	43.3275
ENSG00000178226	105.481	-3.77169	Down	0.299122	-12.6092	1.87817e-36	1.50366e-34	PRSS36	16:31138925-31150094	protein_coding	-	437.956	467.103	19.8096	36.7621	47.9757	27.8534
ENSG00000244509	1607.34	-3.76208	Down	0.170946	-22.0074	2.44406e-107	2.90246e-104	APOBEC3C	22:39014257-39020352	protein_coding	+	504.725	551.247	37.5341	34.5341	35.9818	47.4539
ENSG00000205309	98.9351	-3.76131	Down	0.725126	-5.18711	2.13585e-07	1.53208e-06	NT5M	17:17303335-17347663	protein_coding	+	52.0568	69.0407	5.21307	6.68402	3.99797	2.06321
ENSG00000249628	26.4212	-3.7604	Down	0.541969	-6.93841	3.96545e-12	5.3683e-11	LINC00942	12:1500525-1504424	lncRNA	+	159.565	154.263	14.5966	15.5961	5.99696	10.3161
ENSG00000266405	20.9668	-3.75175	Down	0.81424	-4.60767	4.07211e-06	2.34308e-05	AP005061.1	18:2652170-2655395	transcribed_processed_pseudogene	-	23.7651	32.3628	4.17045	1.114	2.99848	0
ENSG00000177494	13.5353	-3.74211	Down	0.647117	-5.78274	7.34949e-09	6.6065e-08	ZBED2	3:111592900-111595346	protein_coding	-	106.377	104.64	11.4687	10.026	4.99747	5.15804
ENSG00000133488	250.464	-3.72576	Down	0.317569	-11.7321	8.72563e-32	5.39073e-30	SEC14L4	22:30488913-30505711	protein_coding	-	118.825	116.506	9.38352	11.14	6.99646	8.25286
ENSG00000181418	173.985	-3.72481	Down	0.366748	-10.1563	3.10581e-24	1.17712e-22	DDN	12:48995149-48999375	protein_coding	-	1175.81	1230.87	58.3863	50.1302	122.938	132.046
ENSG00000163354	71.5664	-3.7236	Down	0.497002	-7.49211	6.77731e-14	1.10928e-12	DCST2	1:155018520-155033781	protein_coding	-	40.7401	42.0717	0	3.34201	3.99797	5.15804
ENSG00000232623	12.7937	-3.71808	Down	0.835338	-4.45098	8.54774e-06	4.63159e-05	AP000266.1	21:32306464-32308737	lncRNA	-	20.3701	28.0478	1.04261	3.34201	0	3.09482
ENSG00000254815	18.5327	-3.71769	Down	0.603893	-6.15621	7.45056e-10	7.6532e-09	AP006284.1	11:557595-560107	lncRNA	+	57.7152	72.277	1.04261	3.34201	6.99646	8.25286
ENSG00000135902	247.666	-3.714	Down	0.741578	-5.00824	5.49303e-07	3.66134e-06	CHRND	2:232525993-232536667	protein_coding	+	16.9751	17.2602	0	0	2.99848	2.06321
ENSG00000100060	147.656	-3.70185	Down	0.314475	-11.7715	5.47329e-32	3.40108e-30	MFNG	22:37469063-37486401	protein_coding	-	208.227	173.68	17.7244	18.9381	11.9939	10.3161
ENSG00000287342	12.2724	-3.69374	Down	0.923261	-4.00075	6.31419e-05	0.000287971	AC188616.1	7:329776-333172	lncRNA	-	41.8718	44.2292	1.04261	0	9.99494	2.06321
ENSG00000241935	95.3839	-3.69344	Down	0.576899	-6.40223	1.53125e-10	1.72819e-09	HOGA1	10:97584323-97612802	protein_coding	+	27.1601	33.4416	1.04261	0	6.99646	1.03161
ENSG00000135744	27.4176	-3.68359	Down	0.634722	-5.80346	6.49591e-09	5.88126e-08	AGT	1:230702523-230714122	protein_coding	-	132.405	80.9071	6.25568	5.57002	13.9929	7.22125
ENSG00000164638	132.339	-3.67892	Down	0.402565	-9.13869	6.32162e-20	1.75267e-18	SLC29A4	7:5274369-5306870	protein_coding	+	90.5336	103.561	14.5966	5.57002	4.99747	5.15804
ENSG00000160539	160.077	-3.66323	Down	0.910905	-4.02153	5.78211e-05	0.000266663	PLPP7	9:131289459-131359022	protein_coding	+	7.92169	11.8664	1.04261	2.22801	0	0
ENSG00000268896	7.35767	-3.65961	Down	0.826327	-4.42877	9.47703e-06	5.07467e-05	AC009955.3	2:219547211-219547658	lncRNA	-	23.7651	22.654	3.12784	2.22801	0	2.06321
ENSG00000280587	112.676	-3.654	Down	0.33204	-11.0047	3.62697e-28	1.73446e-26	LINC01348	1:235065479-235074220	lncRNA	-	136.932	113.27	6.25568	11.14	9.99494	12.3793
ENSG00000171236	1305.54	-3.64975	Down	0.430016	-8.48748	2.11163e-17	4.76141e-16	LRG1	19:4536402-4540036	protein_coding	-	49.7935	48.5442	7.29829	0	3.99797	4.12643
ENSG00000226363	23.5204	-3.6459	Down	0.5	-7.2918	3.05837e-13	4.71007e-12	HAGLROS	2:176177717-176179008	lncRNA	+	195.779	169.365	10.4261	11.14	14.9924	21.6638
ENSG00000159388	1400.17	-3.64153	Down	0.246039	-14.8006	1.45209e-49	2.28234e-47	BTG2	1:203305491-203309602	protein_coding	+	3038.53	3099.28	248.142	271.817	233.882	230.048
ENSG00000166816	128.832	-3.63615	Down	0.43886	-8.28545	1.17664e-16	2.49028e-15	LDHD	16:75111860-75116771	protein_coding	-	61.1102	43.1504	2.08523	6.68402	3.99797	4.12643
ENSG00000126882	431.538	-3.63559	Down	0.313213	-11.6074	3.77934e-31	2.21943e-29	FAM78A	9:131258076-131276510	protein_coding	-	153.907	131.609	6.25568	8.91203	12.9934	17.5373
ENSG00000233695	327.305	-3.63452	Down	0.307024	-11.8379	2.48636e-32	1.59127e-30	GAS6-AS1	13:113815630-113845744	lncRNA	+	633.735	702.273	51.088	47.9022	46.9762	69.1177
ENSG00000176092	40.6774	-3.63174	Down	0.385424	-9.42272	4.3954e-21	1.32146e-19	CRYBG2	1:26321698-26360080	protein_coding	-	124.484	142.396	9.38352	16.7101	5.99696	11.3477
ENSG00000203867	81.6463	-3.62981	Down	0.573101	-6.33363	2.39461e-10	2.6344e-09	RBM20	10:110644336-110839468	protein_coding	+	590.732	567.428	25.0227	17.8241	79.9595	63.9597
ENSG00000117407	251.564	-3.62786	Down	0.253589	-14.3061	2.00529e-46	2.76549e-44	ARTN	1:43933320-43937240	protein_coding	+	1441.75	1546.94	141.795	151.504	95.9514	94.9079
ENSG00000188660	141.079	-3.61775	Down	0.548034	-6.60132	4.07506e-11	4.92138e-10	LINC00319	21:43446601-43453902	lncRNA	+	153.907	170.444	5.21307	8.91203	21.9889	16.5057
ENSG00000164458	1241.47	-3.61438	Down	0.334555	-10.8035	3.31246e-27	1.50334e-25	TBXT	6:166157656-166168700	protein_coding	-	9655.41	9512.51	537.988	520.24	1030.48	1040.89
ENSG00000105383	11.4297	-3.60543	Down	0.676868	-5.32664	1.00047e-07	7.60259e-07	CD33	19:51225064-51243860	protein_coding	+	64.5052	80.9071	6.25568	3.34201	7.99595	6.18964
ENSG00000245648	18.7863	-3.59844	Down	0.692758	-5.19436	2.05423e-07	1.478e-06	AC022075.1	12:10363638-10398506	lncRNA	+	115.43	132.688	21.8949	10.026	4.99747	4.12643
ENSG00000259863	22.187	-3.59471	Down	0.884024	-4.06631	4.7764e-05	0.000223953	SH3RF3-AS1	2:109127327-109128930	lncRNA	-	12.4484	37.7566	3.12784	0	0.999494	4.12643
ENSG00000160161	59.914	-3.59382	Down	0.466831	-7.69833	1.37855e-14	2.42534e-13	CILP2	19:19538248-19546659	protein_coding	+	50.9252	69.0407	7.29829	5.57002	2.99848	4.12643
ENSG00000261888	35.3801	-3.59197	Down	0.348297	-10.313	6.15725e-25	2.42836e-23	AC144831.1	17:83104255-83106910	lncRNA	+	212.754	229.776	14.5966	23.3941	13.9929	21.6638
ENSG00000228950	15.6679	-3.59142	Down	0.595543	-6.03049	1.63462e-09	1.60725e-08	AC023137.1	2:20451042-20452947	lncRNA	+	39.6085	48.5442	2.08523	4.45601	4.99747	3.09482
ENSG00000256982	120.936	-3.58313	Down	0.499208	-7.17764	7.09267e-13	1.04995e-11	AC135782.1	16:89046172-89052966	lncRNA	-	56.5835	37.7566	6.25568	5.57002	0.999494	3.09482
ENSG00000215769	47.07	-3.58134	Down	0.670399	-5.34211	9.18717e-08	7.04394e-07	ARHGAP27P1-BPTFP1-KPNA2P3	17:64749663-64781707	lncRNA	-	21.5017	40.9929	1.04261	3.34201	2.99848	3.09482
ENSG00000160781	331.549	-3.57695	Down	0.681825	-5.24614	1.5532e-07	1.1429e-06	PAQR6	1:156243320-156248117	protein_coding	-	262.547	309.604	7.29829	25.6221	31.9838	30.9482
ENSG00000287403	39.9575	-3.57426	Down	0.621296	-5.75291	8.77188e-09	7.80632e-08	AC016245.2	17:80824170-80826900	lncRNA	-	28.2918	21.5752	3.12784	1.114	0.999494	3.09482
ENSG00000105997	36.2298	-3.57286	Down	0.60301	-5.92505	3.12204e-09	2.95819e-08	HOXA3	7:27106184-27152581	protein_coding	-	196.911	193.098	12.5114	10.026	12.9934	29.9166
ENSG00000182054	1636.56	-3.57286	Down	0.225035	-15.8769	9.15532e-57	1.88177e-54	IDH2	15:90083045-90102504	protein_coding	-	2908.39	3031.32	176.202	203.863	301.847	315.672
ENSG00000049239	871.334	-3.56954	Down	0.180389	-19.788	3.78024e-87	2.88594e-84	H6PD	1:9234775-9271337	protein_coding	+	920.048	1059.34	74.0255	85.7783	83.9575	89.7498
ENSG00000162068	64.2239	-3.56754	Down	0.298131	-11.9663	5.33416e-33	3.53012e-31	NTN3	16:2471499-2474145	protein_coding	+	351.949	352.755	28.1506	23.3941	30.9843	36.1063
ENSG00000128652	29.8873	-3.56578	Down	0.446931	-7.97838	1.48262e-15	2.84748e-14	HOXD3	2:176136612-176173102	protein_coding	+	84.8753	93.8522	3.12784	4.45601	9.99494	12.3793
ENSG00000175699	10.2453	-3.55828	Down	0.699468	-5.08713	3.63524e-07	2.50184e-06	CCDC197	14:93987225-94008863	protein_coding	+	63.3735	60.4106	7.29829	6.68402	2.99848	4.12643
ENSG00000249007	34.5243	-3.55733	Down	0.640445	-5.55447	2.78462e-08	2.30446e-07	AL691482.3	1:202011370-202015657	lncRNA	+	108.64	140.239	16.6818	15.5961	2.99848	7.22125
ENSG00000160323	110.758	-3.54008	Down	0.410605	-8.6216	6.6023e-18	1.56638e-16	ADAMTS13	9:133414358-133459402	protein_coding	+	69.0319	52.8593	2.08523	8.91203	5.99696	4.12643
ENSG00000182950	45.2697	-3.53864	Down	0.632645	-5.5934	2.2266e-08	1.87312e-07	ODF3L1	15:75724041-75727688	protein_coding	+	21.5017	26.969	2.08523	1.114	2.99848	2.06321
ENSG00000205755	10.9799	-3.53607	Down	0.936657	-3.77521	0.000159876	0.000672473	CRLF2	X:1187549-1212750	protein_coding	-	11.3167	12.9451	0	1.114	0	3.09482
ENSG00000206145	79.4406	-3.51514	Down	0.763674	-4.60294	4.16575e-06	2.39252e-05	P2RX6P	22:21035243-21045017	transcribed_unprocessed_pseudogene	-	14.7117	15.1027	1.04261	0	2.99848	1.03161
ENSG00000125531	8.54942	-3.51371	Down	0.769541	-4.56598	4.97176e-06	2.81303e-05	FNDC11	20:63547891-63556695	protein_coding	+	19.2384	22.654	3.12784	2.22801	0	2.06321
ENSG00000170345	9750.3	-3.49532	Down	0.300535	-11.6303	2.89078e-31	1.71648e-29	FOS	14:75278826-75282230	protein_coding	+	24332	25075.8	3112.2	3101.39	1325.33	1224.52
ENSG00000154319	186.466	-3.48521	Down	0.307307	-11.3411	8.20661e-30	4.36379e-28	FAM167A	8:11421476-11475908	protein_coding	-	125.615	131.609	6.25568	12.254	17.9909	9.28447
ENSG00000287051	34.3821	-3.47906	Down	0.815943	-4.26385	2.00931e-05	0.000101037	AC121757.2	12:52298856-52306287	lncRNA	-	90.5336	85.2221	18.767	6.68402	1.99899	4.12643
ENSG00000143502	14.1264	-3.47603	Down	0.57451	-6.05042	1.44471e-09	1.42907e-08	SUSD4	1:223220819-223364178	protein_coding	-	93.9286	120.821	12.5114	7.79803	9.99494	8.25286
ENSG00000182871	589.785	-3.47338	Down	0.19435	-17.8718	1.95568e-71	7.33414e-69	COL18A1	21:45405165-45513720	protein_coding	+	4312.79	4393.79	443.111	436.689	337.829	350.746
ENSG00000128833	1186.22	-3.47082	Down	0.245741	-14.1239	2.70579e-45	3.40229e-43	MYO5C	15:52192322-52295804	protein_coding	-	743.507	768.078	71.9403	66.8402	72.963	60.8648
ENSG00000099834	15.0755	-3.46868	Down	0.862401	-4.02212	5.76769e-05	0.000266113	CDHR5	11:616565-626078	protein_coding	-	70.1635	67.9619	3.12784	4.45601	6.99646	10.3161
ENSG00000185100	416.155	-3.46758	Down	0.175753	-19.7299	1.19445e-86	8.51084e-84	ADSSL1	14:104724186-104747325	protein_coding	+	1044.53	1088.47	79.2386	79.0943	109.944	116.572
ENSG00000145358	77.0283	-3.46327	Down	0.292966	-11.8214	3.02674e-32	1.92558e-30	DDIT4L	4:100185870-100190782	protein_coding	-	595.258	578.216	67.7699	57.9282	42.9782	44.3591
ENSG00000128713	180.632	-3.45101	Down	0.411691	-8.38253	5.18003e-17	1.14035e-15	HOXD11	2:176104216-176109754	protein_coding	+	76.9536	60.4106	10.4261	5.57002	3.99797	5.15804
ENSG00000259884	437.343	-3.44954	Down	0.249795	-13.8095	2.23423e-43	2.48744e-41	AC025259.3	12:52058459-52059503	lncRNA	-	1629.6	2182.33	196.011	221.687	153.922	126.888
ENSG00000104883	212.698	-3.44947	Down	0.499141	-6.91081	4.81898e-12	6.45429e-11	PEX11G	19:7476875-7497449	protein_coding	-	32.8184	35.5991	1.04261	2.22801	4.99747	4.12643
ENSG00000091262	30.1532	-3.4451	Down	0.474407	-7.26191	3.81649e-13	5.81478e-12	ABCC6	16:16148928-16223522	protein_coding	-	56.5835	74.4345	9.38352	5.57002	2.99848	6.18964
ENSG00000204882	27.3525	-3.44116	Down	0.539292	-6.38088	1.76069e-10	1.9767e-09	GPR20	8:141356500-141367267	protein_coding	-	78.0852	52.8593	12.5114	5.57002	2.99848	3.09482
ENSG00000169894	11.6761	-3.43716	Down	0.864181	-3.97737	6.96831e-05	0.000315048	MUC3A	7:100949534-100968347	protein_coding	+	19.2384	15.1027	2.08523	4.45601	0	0
ENSG00000140511	89.2374	-3.42691	Down	0.42123	-8.13547	4.10337e-16	8.26707e-15	HAPLN3	15:88877288-88895626	protein_coding	-	385.9	411.008	41.7045	32.3061	36.9813	37.1379
ENSG00000140563	2602.5	-3.41754	Down	0.176422	-19.3714	1.3453e-83	8.71426e-81	MCTP2	15:94231538-94483952	protein_coding	+	5974.09	5973.1	450.409	435.575	687.652	661.26
ENSG00000126217	207.55	-3.40302	Down	0.313736	-10.8468	2.06603e-27	9.53853e-26	MCF2L	13:112894378-113099742	protein_coding	+	132.405	170.444	15.6392	5.57002	14.9924	20.6321
ENSG00000287064	12.8591	-3.39702	Down	0.747457	-4.54476	5.49966e-06	3.09045e-05	AL606500.1	1:154671593-154678345	lncRNA	+	38.4768	45.308	5.21307	8.91203	0.999494	1.03161
ENSG00000128311	939.571	-3.39558	Down	0.359973	-9.43288	3.98998e-21	1.20296e-19	TST	22:37010859-37020183	protein_coding	-	423.245	443.371	33.3636	37.8761	49.9747	43.3275
ENSG00000106066	146.961	-3.39476	Down	0.248973	-13.6351	2.47751e-42	2.63479e-40	CPVL	7:28995235-29195451	protein_coding	-	1103.38	1118.68	137.625	83.5503	97.9504	103.161
ENSG00000257298	29.5089	-3.39461	Down	0.721868	-4.70254	2.56951e-06	1.53295e-05	AC008147.2	12:50185580-50191363	lncRNA	-	22.6334	21.5752	2.08523	4.45601	0.999494	1.03161
ENSG00000065717	3638.51	-3.39299	Down	0.290645	-11.674	1.73108e-31	1.05124e-29	TLE2	19:2997639-3047635	protein_coding	-	478.696	443.371	20.8523	31.1921	59.9696	62.928
ENSG00000128510	4427.06	-3.39115	Down	0.30728	-11.036	2.5617e-28	1.23889e-26	CPA4	7:130293134-130324180	protein_coding	+	11777.3	11711	648.505	634.982	1593.19	1600.02
ENSG00000167964	2223.59	-3.39004	Down	0.345076	-9.82402	8.87293e-23	2.9822e-21	RAB26	16:2140803-2154165	protein_coding	+	846.489	856.536	98.0056	128.11	48.9752	50.5488
ENSG00000229980	96.1256	-3.3879	Down	0.291403	-11.6261	3.035e-31	1.79712e-29	TOB1-AS1	17:50866679-50910774	lncRNA	+	158.434	165.05	20.8523	21.1661	14.9924	5.15804
ENSG00000259895	17.7014	-3.37568	Down	0.580529	-5.81484	6.06924e-09	5.52774e-08	AC106820.2	16:2464950-2468213	lncRNA	-	31.6868	49.623	6.25568	3.34201	2.99848	3.09482
ENSG00000100867	76.1411	-3.37239	Down	0.736743	-4.57744	4.70708e-06	2.6746e-05	DHRS2	14:23630115-23645639	protein_coding	+	202.569	201.728	34.4062	37.8761	2.99848	3.09482
ENSG00000197165	101.024	-3.36133	Down	0.303145	-11.0882	1.43184e-28	7.05231e-27	SULT1A2	16:28591943-28597050	protein_coding	-	90.5336	118.664	10.4261	10.026	10.9944	9.28447
ENSG00000111432	361.155	-3.3537	Down	0.298573	-11.2324	2.82572e-29	1.45548e-27	FZD10	12:130162459-130165740	protein_coding	+	1136.2	1240.57	163.69	167.101	65.9666	69.1177
ENSG00000187554	6.04764	-3.35266	Down	0.91097	-3.68032	0.000232939	0.000947898	TLR5	1:223109404-223143248	protein_coding	-	38.4768	42.0717	5.21307	4.45601	0.999494	5.15804
ENSG00000143341	140.708	-3.35035	Down	0.233308	-14.3602	9.19511e-47	1.29312e-44	HMCN1	1:185734391-186190949	protein_coding	+	973.236	979.515	80.2812	88.0063	101.948	112.445
ENSG00000187260	48.8531	-3.33752	Down	0.427168	-7.81312	5.57891e-15	1.0184e-13	WDR86	7:151375909-151410727	protein_coding	-	231.992	292.344	29.1932	15.5961	36.9813	21.6638
ENSG00000232859	108.28	-3.3369	Down	0.503482	-6.62765	3.41068e-11	4.15186e-10	LYRM9	17:27878314-27894752	protein_coding	-	37.3451	31.2841	5.21307	1.114	3.99797	3.09482
ENSG00000265763	233.307	-3.32883	Down	0.389534	-8.54567	1.27793e-17	2.95e-16	ZNF488	10:47365496-47384293	protein_coding	-	1210.89	1173.69	70.8977	67.9542	159.919	175.373
ENSG00000124302	521.73	-3.32509	Down	0.223565	-14.873	4.93512e-50	7.93181e-48	CHST8	19:33621953-33773509	protein_coding	+	3866.92	3962.29	289.846	358.709	468.763	444.623
ENSG00000164683	836.654	-3.31447	Down	0.212546	-15.5941	7.98109e-55	1.49652e-52	HEY1	8:79764010-79767857	protein_coding	-	1857.07	1713.07	197.054	182.697	168.914	169.184
ENSG00000123358	11448.2	-3.30447	Down	0.226941	-14.5609	4.97825e-48	7.19021e-46	NR4A1	12:52022832-52059507	protein_coding	+	44175.9	46051.2	5299.6	5474.21	3837.06	3654.98
ENSG00000267296	23.6549	-3.30201	Down	0.64599	-5.11154	3.19536e-07	2.22127e-06	CEBPA-DT	19:33302857-33305054	lncRNA	+	32.8184	49.623	11.4687	2.22801	1.99899	1.03161
ENSG00000144115	10.5927	-3.30127	Down	0.874633	-3.77446	0.000160352	0.000674341	THNSL2	2:88170295-88186636	protein_coding	+	69.0319	89.5372	6.25568	3.34201	5.99696	16.5057
ENSG00000107731	643.351	-3.29049	Down	0.183156	-17.9656	3.62632e-72	1.46257e-69	UNC5B	10:71212570-71302864	protein_coding	+	1067.16	1141.33	118.858	132.566	115.941	84.5918
ENSG00000162976	138.964	-3.2848	Down	0.286093	-11.4816	1.63253e-30	9.35577e-29	PQLC3	2:11155198-11178870	protein_coding	+	211.622	215.752	27.1079	17.8241	21.9889	20.6321
ENSG00000270540	12.344	-3.2814	Down	0.726448	-4.51705	6.27077e-06	3.48437e-05	AC093915.1	2:236367560-236369102	lncRNA	+	14.7117	25.8903	3.12784	2.22801	1.99899	1.03161
ENSG00000172061	62.4584	-3.26636	Down	0.65707	-4.97109	6.6576e-07	4.38425e-06	LRRC15	3:194355247-194369743	protein_coding	-	424.376	430.426	16.6818	33.4201	45.9767	81.497
ENSG00000223509	416.397	-3.26624	Down	0.25498	-12.8098	1.44579e-37	1.24117e-35	AC135983.2	15:32519848-32536926	transcribed_processed_pseudogene	-	1076.22	1009.72	115.73	80.2083	94.9519	142.362
ENSG00000174327	134.815	-3.26532	Down	0.340202	-9.59819	8.13593e-22	2.58032e-20	SLC16A13	17:7036075-7040121	protein_coding	+	141.459	140.239	16.6818	15.5961	12.9934	13.4109
ENSG00000106006	54.7941	-3.26528	Down	0.37974	-8.59872	8.06086e-18	1.89351e-16	HOXA6	7:27145396-27150603	protein_coding	-	75.8219	79.8283	5.21307	6.68402	6.99646	13.4109
ENSG00000263276	21.8409	-3.26402	Down	0.703032	-4.64277	3.43766e-06	2.00939e-05	AC020978.7	16:68224713-68227734	lncRNA	+	26.0284	19.4177	6.25568	3.34201	0	0
ENSG00000165475	97.0115	-3.26224	Down	0.388007	-8.40768	4.18201e-17	9.28293e-16	CRYL1	13:20403666-20525873	protein_coding	-	84.8753	50.7018	6.25568	5.57002	5.99696	10.3161
ENSG00000272668	216.717	-3.26145	Down	0.447516	-7.2879	3.14824e-13	4.84498e-12	AL590560.2	1:159854870-159867685	lncRNA	+	147.117	133.766	18.767	15.5961	15.9919	8.25286
ENSG00000073792	505.761	-3.26036	Down	0.195655	-16.6638	2.40271e-62	6.26347e-60	IGF2BP2	3:185643739-185825056	protein_coding	-	364.398	314.998	38.5767	18.9381	41.9787	41.2643
ENSG00000111319	701.833	-3.25399	Down	0.293971	-11.0691	1.77243e-28	8.66989e-27	SCNN1A	12:6346843-6377730	protein_coding	-	363.266	289.108	35.4488	33.4201	42.9782	24.7586
ENSG00000206878	9.57765	-3.25351	Down	0.821978	-3.95815	7.55338e-05	0.000339275	RF00432	1:228652436-228652560	snoRNA	+	16.9751	12.9451	0	2.22801	2.99848	1.03161
ENSG00000104490	6.90159	-3.24575	Down	0.821128	-3.9528	7.72415e-05	0.000346218	NCALD	8:101686542-102124907	protein_coding	-	13.58	16.1814	2.08523	2.22801	1.99899	0
ENSG00000129667	1982.01	-3.22778	Down	0.174011	-18.5493	8.26569e-77	3.92639e-74	RHBDF2	17:76470891-76501790	protein_coding	-	1303.68	1448.78	114.687	144.82	168.914	158.868
ENSG00000183625	21.1937	-3.2269	Down	0.635101	-5.08093	3.75601e-07	2.57997e-06	CCR3	3:46163604-46266706	protein_coding	+	20.3701	33.4416	7.29829	2.22801	0.999494	1.03161
ENSG00000244731	93.4729	-3.21746	Down	0.615674	-5.22592	1.73295e-07	1.26472e-06	C4A	6:31982057-32002681	protein_coding	+	37.3451	50.7018	3.12784	8.91203	3.99797	3.09482
ENSG00000255142	20.4891	-3.20409	Down	0.871534	-3.67638	0.000236569	0.000960855	AP006621.2	11:781645-782105	lncRNA	+	13.58	15.1027	2.08523	0	3.99797	0
ENSG00000084710	705.613	-3.20352	Down	0.408713	-7.83808	4.57498e-15	8.42333e-14	EFR3B	2:25042076-25159135	protein_coding	+	53.1885	43.1504	1.04261	3.34201	3.99797	12.3793
ENSG00000021300	9.1539	-3.20277	Down	0.778465	-4.11422	3.88497e-05	0.000185162	PLEKHB1	11:73646178-73662819	protein_coding	+	65.6369	69.0407	7.29829	5.57002	3.99797	12.3793
ENSG00000121769	52.9269	-3.20015	Down	0.612688	-5.22314	1.75918e-07	1.28254e-06	FABP3	1:31365625-31376850	protein_coding	-	311.209	340.888	21.8949	7.79803	48.9752	62.928
ENSG00000142156	712.19	-3.1854	Down	0.372593	-8.54929	1.23847e-17	2.87442e-16	COL6A1	21:45981737-46005050	protein_coding	+	3098.51	3052.89	401.406	377.647	290.853	282.66
ENSG00000167676	2954.16	-3.18403	Down	0.371099	-8.58001	9.48637e-18	2.21618e-16	PLIN4	19:4502180-4518465	protein_coding	-	48.6618	46.3867	4.17045	6.68402	6.99646	3.09482
ENSG00000250510	14.0116	-3.17875	Down	0.71022	-4.47573	7.61513e-06	4.16533e-05	GPR162	12:6821624-6829972	protein_coding	+	72.4269	91.6947	10.4261	5.57002	15.9919	4.12643
ENSG00000203999	330.346	-3.1785	Down	0.34914	-9.1038	8.72239e-20	2.39038e-18	LINC01270	20:50292709-50315488	lncRNA	+	494.54	486.521	50.0454	45.6742	60.9691	59.8332
ENSG00000234476	127.634	-3.17839	Down	0.303731	-10.4645	1.25745e-25	5.20915e-24	AC092811.1	1:225447233-225465400	lncRNA	-	150.512	165.05	17.7244	7.79803	21.9889	21.6638
ENSG00000088992	2333.64	-3.1749	Down	0.1384	-22.94	1.85239e-116	2.47479e-113	TESC	12:117038923-117099479	protein_coding	-	9400.78	9945.1	1073.89	1155.22	1033.48	1022.32
ENSG00000128596	20.4058	-3.17271	Down	0.439715	-7.21538	5.37853e-13	8.06817e-12	CCDC136	7:128790757-128822132	protein_coding	+	132.405	103.561	14.5966	13.368	10.9944	13.4109
ENSG00000108387	11.9238	-3.16833	Down	0.621764	-5.09571	3.47439e-07	2.40118e-06	SEPT4	17:58520250-58540818	protein_coding	-	62.2419	50.7018	4.17045	7.79803	6.99646	6.18964
ENSG00000196177	461.783	-3.16464	Down	0.284889	-11.1083	1.14267e-28	5.66721e-27	ACADSB	10:123008979-123058311	protein_coding	+	718.611	694.722	107.389	92.4623	54.9722	60.8648
ENSG00000225518	43.8616	-3.16198	Down	0.56428	-5.60356	2.09988e-08	1.77419e-07	LINC01703	1:226083590-226090465	lncRNA	+	38.4768	36.6779	5.21307	6.68402	2.99848	2.06321
ENSG00000185561	430.836	-3.16131	Down	0.287206	-11.0071	3.53162e-28	1.69645e-26	TLCD2	17:1702816-1710377	protein_coding	-	565.835	526.435	51.088	71.2962	54.9722	67.0545
ENSG00000020181	680.002	-3.15761	Down	0.303763	-10.395	2.61369e-25	1.05615e-23	ADGRA2	8:37784191-37844896	protein_coding	+	2670.74	2820.96	228.332	171.557	461.766	368.284
ENSG00000124920	141.74	-3.15753	Down	0.436769	-7.22929	4.85518e-13	7.29848e-12	MYRF	11:61752642-61788518	protein_coding	+	434.561	523.199	23.9801	31.1921	90.9539	68.0861
ENSG00000270055	215.409	-3.15409	Down	0.204486	-15.4245	1.12016e-53	2.01214e-51	AC127502.2	15:30487963-30490313	lncRNA	+	813.671	706.588	76.1108	79.0943	81.9585	104.192
ENSG00000227467	59.7002	-3.15301	Down	0.333928	-9.44219	3.6506e-21	1.10219e-19	LINC01537	11:72570660-72573229	lncRNA	+	302.156	337.652	32.321	32.3061	43.9777	35.0746
ENSG00000215302	174.716	-3.15216	Down	0.287287	-10.9722	5.2013e-28	2.47624e-26	AC127502.1	15:30470779-30507623	transcribed_unprocessed_pseudogene	+	491.145	385.118	54.2159	35.6481	40.9792	66.0229
ENSG00000184986	23.2858	-3.14713	Down	0.494112	-6.36927	1.89927e-10	2.12004e-09	TMEM121	14:105526583-105530202	protein_coding	+	113.167	102.482	12.5114	3.34201	15.9919	16.5057
ENSG00000262728	19.0334	-3.14444	Down	0.490166	-6.41506	1.40764e-10	1.59797e-09	AC123768.3	15:32585524-32615158	lncRNA	-	49.7935	70.1195	9.38352	5.57002	7.99595	4.12643
ENSG00000100314	41.9469	-3.13022	Down	0.378695	-8.26582	1.38742e-16	2.92191e-15	CABP7	22:29720003-29731833	protein_coding	+	149.38	188.783	19.8096	17.8241	20.9894	18.5689
ENSG00000167701	206.52	-3.12946	Down	0.30869	-10.1379	3.75191e-24	1.41198e-22	GPT	8:144502973-144507174	protein_coding	+	211.622	201.728	21.8949	31.1921	15.9919	25.7902
ENSG00000140323	73.8227	-3.12744	Down	0.460182	-6.7961	1.07487e-11	1.39167e-10	DISP2	15:40358219-40378621	protein_coding	+	228.597	295.58	12.5114	15.5961	41.9787	49.5172
ENSG00000178821	28.3725	-3.12688	Down	0.378596	-8.25913	1.46739e-16	3.08426e-15	TMEM52	1:1917590-1919279	protein_coding	-	83.7436	80.9071	10.4261	11.14	6.99646	9.28447
ENSG00000183287	6.59084	-3.12666	Down	0.717756	-4.35616	1.32364e-05	6.89427e-05	CCBE1	18:59430939-59697662	protein_coding	-	47.5301	34.5203	4.17045	4.45601	5.99696	4.12643
ENSG00000133101	22.9095	-3.12404	Down	0.804322	-3.88407	0.000102723	0.000451533	CCNA1	13:36431520-36442870	protein_coding	+	141.459	169.365	20.8523	22.2801	20.9894	7.22125
ENSG00000100156	22.1762	-3.12378	Down	0.828327	-3.7712	0.000162467	0.000682298	SLC16A8	22:38078134-38084093	protein_coding	-	9.05336	18.3389	2.08523	3.34201	0.999494	0
ENSG00000138100	15.5237	-3.11479	Down	0.490823	-6.34605	2.20916e-10	2.44173e-09	TRIM54	2:27282392-27307439	protein_coding	+	58.8468	72.277	5.21307	6.68402	6.99646	11.3477
ENSG00000143365	650.53	-3.09548	Down	0.244454	-12.6628	9.49892e-37	7.72049e-35	RORC	1:151806071-151831845	protein_coding	-	482.091	559.877	64.642	81.3223	44.9772	53.6436
ENSG00000167799	227.188	-3.08758	Down	0.374487	-8.24482	1.65408e-16	3.45627e-15	NUDT8	11:67627938-67629937	protein_coding	-	332.711	309.604	28.1506	36.7621	50.9742	35.0746
ENSG00000260293	120.758	-3.08684	Down	0.293504	-10.5172	7.19614e-26	3.03402e-24	AC106820.4	16:2476558-2482173	lncRNA	+	569.23	617.051	68.8125	72.4102	68.9651	69.1177
ENSG00000165119	10142.9	-3.08242	Down	0.369851	-8.33424	7.80006e-17	1.68079e-15	HNRNPK	9:83968083-83980616	protein_coding	-	21921.6	21745.7	2802.54	2625.71	2446.76	2435.62
ENSG00000110628	855.736	-3.06305	Down	0.322769	-9.48991	2.31224e-21	7.05086e-20	SLC22A18	11:2899721-2925246	protein_coding	+	576.02	611.657	96.963	61.2702	60.9691	64.9913
ENSG00000234614	52.4985	-3.05692	Down	0.621606	-4.91779	8.75286e-07	5.66115e-06	C2CD4D-AS1	1:151841877-151850385	lncRNA	+	32.8184	32.3628	9.38352	1.114	0.999494	4.12643
ENSG00000129951	73.122	-3.05559	Down	0.35548	-8.59566	8.27886e-18	1.94258e-16	PLPPR3	19:812488-821977	protein_coding	-	451.536	408.85	43.7898	52.3582	50.9742	59.8332
ENSG00000260401	189.978	-3.05474	Down	0.193882	-15.7556	6.28242e-56	1.22085e-53	AP002761.4	11:73238975-73242335	lncRNA	+	851.016	829.567	102.176	106.944	115.941	79.4338
ENSG00000080573	106.158	-3.05123	Down	0.425496	-7.171	7.44494e-13	1.0983e-11	COL5A3	19:9959561-10010504	protein_coding	-	690.319	649.414	82.3664	71.2962	86.9559	82.5286
ENSG00000103485	971.75	-3.03826	Down	0.346188	-8.77632	1.68913e-18	4.17904e-17	QPRT	16:29663279-29698699	protein_coding	+	5559.9	5810.21	334.679	375.419	1019.48	1037.8
ENSG00000163485	109.081	-3.02916	Down	0.491073	-6.16845	6.89608e-10	7.10755e-09	ADORA1	1:203090654-203167405	protein_coding	+	84.8753	66.8832	6.25568	1.114	18.9904	10.3161
ENSG00000255284	134.139	-3.00727	Down	0.38689	-7.77294	7.66852e-15	1.37866e-13	AP006621.3	11:777578-784297	lncRNA	+	131.274	133.766	25.0227	15.5961	12.9934	12.3793
ENSG00000204956	11.4497	-3.00363	Down	0.684681	-4.38691	1.14974e-05	6.0534e-05	PCDHGA1	5:141330571-141512981	protein_coding	+	15.8434	30.2053	2.08523	3.34201	2.99848	3.09482
ENSG00000152926	93.5748	-3.00101	Down	0.743045	-4.03881	5.37236e-05	0.000249218	ZNF117	7:64971776-65006684	protein_coding	-	50.9252	29.1265	8.34091	6.68402	2.99848	2.06321
ENSG00000090661	55.3396	-2.99744	Down	0.519392	-5.77106	7.87739e-09	7.05434e-08	CERS4	19:8206736-8262421	protein_coding	+	33.9501	45.308	10.4261	4.45601	4.99747	0
ENSG00000107796	1530.73	-2.99381	Down	0.567421	-5.27618	1.31903e-07	9.78674e-07	ACTA2	10:88935074-88991339	protein_coding	-	10541.5	10328.1	480.645	443.373	2178.9	2136.46
ENSG00000276445	18.0394	-2.99279	Down	0.809652	-3.69639	0.000218688	0.000894331	AC005393.1	19:39812972-39813555	lncRNA	-	11.3167	30.2053	3.12784	2.22801	1.99899	3.09482
ENSG00000233429	217.731	-2.98326	Down	0.209458	-14.2427	4.97418e-46	6.72963e-44	HOTAIRM1	7:27095647-27100265	lncRNA	+	390.426	434.741	57.3437	63.4982	34.9823	53.6436
ENSG00000087237	7.48606	-2.98081	Down	0.724891	-4.11208	3.92107e-05	0.000186716	CETP	16:56961923-56983845	protein_coding	+	28.2918	33.4416	5.21307	2.22801	2.99848	5.15804
ENSG00000237886	323.743	-2.97453	Down	0.289275	-10.2827	8.43145e-25	3.31307e-23	NALT1	9:136546212-136549893	lncRNA	+	400.611	380.803	54.2159	66.8402	32.9833	45.3907
ENSG00000276075	172.698	-2.97114	Down	0.44136	-6.73179	1.67593e-11	2.12862e-10	AC027682.6	16:67517862-67528675	lncRNA	-	36.2134	33.4416	1.04261	2.22801	2.99848	11.3477
ENSG00000142347	32.5126	-2.96958	Down	0.746597	-3.97748	6.96483e-05	0.000314957	MYO1F	19:8520797-8577577	protein_coding	-	9.05336	19.4177	2.08523	0	1.99899	3.09482
ENSG00000275322	6.65892	-2.96805	Down	0.68596	-4.32686	1.51249e-05	7.79436e-05	AC103746.1	15:96342953-96345651	lncRNA	+	37.3451	28.0478	5.21307	3.34201	3.99797	4.12643
ENSG00000006611	179.952	-2.96797	Down	0.360464	-8.23375	1.81447e-16	3.78032e-15	USH1C	11:17493895-17544416	protein_coding	-	731.059	787.495	45.875	56.8142	157.92	126.888
ENSG00000129910	42.6947	-2.96785	Down	0.479639	-6.18767	6.10607e-10	6.34532e-09	CDH15	16:89171767-89195492	protein_coding	+	63.3735	43.1504	8.34091	7.79803	6.99646	4.12643
ENSG00000186897	63.6155	-2.96458	Down	0.513085	-5.77794	7.56197e-09	6.78894e-08	C1QL4	12:49332409-49337188	protein_coding	-	74.6902	62.5681	4.17045	2.22801	15.9919	12.3793
ENSG00000198223	419.631	-2.96378	Down	0.258468	-11.4667	1.93909e-30	1.10829e-28	CSF2RA	X:1268800-1310381	protein_coding	+	314.604	300.974	38.5767	17.8241	51.9737	48.4855
ENSG00000063180	488.093	-2.95506	Down	0.237653	-12.4344	1.70047e-35	1.29819e-33	CA11	19:48637946-48646187	protein_coding	-	453.8	430.426	66.7272	60.1562	58.9701	42.2959
ENSG00000163995	119.209	-2.95322	Down	0.354319	-8.33491	7.75595e-17	1.67297e-15	ABLIM2	4:7965310-8158832	protein_coding	-	554.518	537.223	33.3636	50.1302	99.9494	98.0027
ENSG00000263271	44.2486	-2.95203	Down	0.666432	-4.42961	9.44039e-06	5.05752e-05	AC110285.4	17:81461013-81461937	lncRNA	-	21.5017	26.969	6.25568	2.22801	2.99848	1.03161
ENSG00000080031	142.039	-2.95124	Down	0.31067	-9.49958	2.10747e-21	6.45404e-20	AC010327.1	19:55181247-55209506	protein_coding	-	86.0069	115.427	13.554	6.68402	13.9929	17.5373
ENSG00000198400	21.212	-2.94451	Down	0.554509	-5.31013	1.0955e-07	8.27759e-07	NTRK1	1:156815640-156881850	protein_coding	+	35.0818	37.7566	4.17045	8.91203	2.99848	3.09482
ENSG00000101230	53.2386	-2.94236	Down	0.296935	-9.90912	3.79993e-23	1.32077e-21	ISM1	20:13221274-13300651	protein_coding	+	102.982	110.034	12.5114	16.7101	14.9924	11.3477
ENSG00000227630	51.5166	-2.93663	Down	0.411194	-7.14171	9.2178e-13	1.34682e-11	LINC01132	1:234724042-234736720	lncRNA	+	73.5586	78.7495	10.4261	11.14	6.99646	11.3477
ENSG00000099953	19.9335	-2.92823	Down	0.592483	-4.94231	7.72039e-07	5.0299e-06	MMP11	22:23768226-23784316	protein_coding	+	87.1386	111.112	11.4687	10.026	12.9934	17.5373
ENSG00000278869	44.2233	-2.91439	Down	0.47125	-6.18437	6.23522e-10	6.46696e-09	BX539320.1	22:49933198-49934074	lncRNA	-	35.0818	28.0478	5.21307	4.45601	4.99747	2.06321
ENSG00000170899	38.5477	-2.91415	Down	0.31499	-9.25157	2.21229e-20	6.35618e-19	GSTA4	6:52977948-52995304	protein_coding	-	156.17	152.105	18.767	25.6221	13.9929	23.727
ENSG00000205791	10.5379	-2.91254	Down	0.776081	-3.75288	0.000174816	0.00073	LOH12CR2	12:12355406-12357067	lncRNA	-	26.0284	17.2602	5.21307	2.22801	2.99848	1.03161
ENSG00000165795	135.28	-2.90773	Down	0.416314	-6.98445	2.85984e-12	3.92878e-11	NDRG2	14:21016763-21070872	protein_coding	-	272.732	309.604	69.8551	53.4722	21.9889	10.3161
ENSG00000159714	44.6041	-2.90706	Down	0.490481	-5.92694	3.08625e-09	2.92687e-08	ZDHHC1	16:67394152-67416833	protein_coding	-	100.719	91.6947	11.4687	14.482	11.9939	13.4109
ENSG00000239887	386.38	-2.90522	Down	0.152886	-19.0025	1.62622e-80	9.1479e-78	C1orf226	1:162378841-162386812	protein_coding	+	732.191	674.226	76.1108	81.3223	115.941	101.098
ENSG00000224577	20.6302	-2.90321	Down	0.491217	-5.91024	3.416e-09	3.21251e-08	LINC01117	2:176495255-176819180	lncRNA	+	114.299	174.759	15.6392	20.0521	21.9889	19.6005
ENSG00000089820	1726.51	-2.9012	Down	0.387954	-7.4782	7.53501e-14	1.22859e-12	ARHGAP4	X:153907367-153934999	protein_coding	-	49.7935	51.7805	2.08523	8.91203	5.99696	10.3161
ENSG00000164674	32.7565	-2.90037	Down	0.468816	-6.18659	6.14813e-10	6.37973e-09	SYTL3	6:158650014-158764876	protein_coding	+	69.0319	44.2292	3.12784	7.79803	6.99646	12.3793
ENSG00000272512	80.375	-2.89703	Down	0.487795	-5.93903	2.86716e-09	2.73365e-08	AL645608.7	1:995966-998051	lncRNA	-	388.163	377.566	19.8096	25.6221	66.9661	92.8447
ENSG00000107829	396.91	-2.89528	Down	0.229349	-12.6239	1.55961e-36	1.25804e-34	FBXW4	10:101610664-101695295	protein_coding	-	557.913	505.939	56.3011	51.2442	90.9539	86.655
ENSG00000168010	513.687	-2.88923	Down	0.224763	-12.8546	8.10788e-38	7.04528e-36	ATG16L2	11:72814406-72843674	protein_coding	+	583.942	580.373	74.0255	65.7262	110.944	62.928
ENSG00000279692	73.8312	-2.88914	Down	0.542982	-5.32088	1.03266e-07	7.83049e-07	AC110285.6	17:81395609-81397144	TEC	-	24.8967	21.5752	3.12784	1.114	0.999494	7.22125
ENSG00000146555	137.594	-2.88641	Down	0.232326	-12.4239	1.93777e-35	1.47409e-33	SDK1	7:3301252-4269000	protein_coding	+	1003.79	943.916	124.071	103.602	146.926	151.646
ENSG00000205593	146.23	-2.88438	Down	0.307082	-9.39285	5.83976e-21	1.74101e-19	DENND6B	22:50309030-50327012	protein_coding	-	366.661	332.258	33.3636	35.6481	57.9706	61.8964
ENSG00000106069	12.0109	-2.8802	Down	0.656599	-4.38655	1.15165e-05	6.06047e-05	CHN2	7:29146569-29514328	protein_coding	+	105.245	64.7257	9.38352	15.5961	12.9934	8.25286
ENSG00000170482	30.7888	-2.87736	Down	0.642555	-4.47799	7.53475e-06	4.12453e-05	SLC23A1	5:139367196-139384553	protein_coding	-	18.1067	20.4965	4.17045	5.57002	0	1.03161
ENSG00000178401	337.139	-2.87101	Down	0.20278	-14.1583	1.6603e-45	2.10004e-43	DNAJC22	12:49346888-49357546	protein_coding	+	299.893	299.896	40.6619	36.7621	42.9782	43.3275
ENSG00000247345	10.0311	-2.87092	Down	0.674999	-4.25322	2.10718e-05	0.000105462	AC092343.1	5:59039761-59063503	lncRNA	+	58.8468	36.6779	5.21307	6.68402	7.99595	6.18964
ENSG00000214279	272.922	-2.86987	Down	0.406126	-7.06644	1.58959e-12	2.25475e-11	SCART1	10:133453928-133523558	protein_coding	+	125.615	146.711	19.8096	23.3941	13.9929	17.5373
ENSG00000166922	136.091	-2.86827	Down	0.222997	-12.8624	7.32945e-38	6.39487e-36	SCG5	15:32641676-32697098	protein_coding	+	612.234	556.641	76.1108	102.488	68.9651	73.2441
ENSG00000197405	308.926	-2.86473	Down	0.251221	-11.4032	4.02849e-30	2.20802e-28	C5AR1	19:47290023-47322066	protein_coding	+	203.701	193.098	18.767	35.6481	24.9873	29.9166
ENSG00000142552	701.036	-2.86443	Down	0.352458	-8.12702	4.3997e-16	8.83911e-15	RCN3	19:49528003-49546962	protein_coding	+	413.06	427.189	74.0255	76.8663	35.9818	44.3591
ENSG00000148450	583.888	-2.86189	Down	0.3439	-8.32187	8.65845e-17	1.85826e-15	MSRB2	10:23095579-23122013	protein_coding	+	1002.66	1024.82	101.133	86.8923	196.9	172.278
ENSG00000127954	5418.63	-2.86086	Down	0.365259	-7.83241	4.78591e-15	8.78897e-14	STEAP4	7:88270892-88306891	protein_coding	-	2282.58	2139.18	150.136	132.566	473.76	460.097
ENSG00000154118	165.131	-2.86012	Down	0.386503	-7.4	1.36183e-13	2.17568e-12	JPH3	16:87601835-87698156	protein_coding	+	1068.3	1127.31	120.943	130.338	176.91	176.405
ENSG00000265702	10.0523	-2.85816	Down	0.767938	-3.72187	0.000197756	0.000816793	AC005821.1	17:62699244-62754973	lncRNA	+	31.6868	14.0239	5.21307	3.34201	0.999494	3.09482
ENSG00000182612	238.976	-2.85674	Down	0.242459	-11.7823	4.81357e-32	3.00862e-30	TSPAN10	17:81637171-81648749	protein_coding	+	126.747	183.389	20.8523	22.2801	19.9899	22.6954
ENSG00000255121	114.708	-2.84626	Down	0.360176	-7.90241	2.73559e-15	5.12948e-14	AP003392.4	11:118994824-118998004	lncRNA	-	86.0069	64.7257	11.4687	14.482	11.9939	4.12643
ENSG00000172232	14.0327	-2.84577	Down	0.673239	-4.22699	2.36843e-05	0.000117268	AZU1	19:825097-832018	protein_coding	+	47.5301	31.2841	7.29829	4.45601	5.99696	4.12643
ENSG00000120738	5481.55	-2.84548	Down	0.673932	-4.2222	2.41928e-05	0.000119626	EGR1	5:138465479-138469303	protein_coding	+	25906.2	24838.5	6009.62	5968.83	1043.47	1098.66
ENSG00000235169	42.3044	-2.84273	Down	0.630522	-4.50854	6.52752e-06	3.61482e-05	SMIM1	1:3772761-3775982	protein_coding	+	24.8967	28.0478	3.12784	7.79803	0	4.12643
ENSG00000237517	77.0012	-2.84208	Down	0.498001	-5.70698	1.15e-08	1.00459e-07	DGCR5	22:18970514-18994628	transcribed_unprocessed_pseudogene	+	43.0035	17.2602	6.25568	3.34201	0.999494	6.18964
ENSG00000253217	54.5546	-2.83961	Down	0.471955	-6.01669	1.78016e-09	1.74313e-08	AP001574.1	8:100337595-100350707	lncRNA	+	84.8753	101.404	11.4687	7.79803	11.9939	20.6321
ENSG00000132563	18.4614	-2.83178	Down	0.592761	-4.77726	1.77698e-06	1.09246e-05	REEP2	5:138439057-138446969	protein_coding	+	90.5336	153.184	8.34091	11.14	20.9894	27.8534
ENSG00000255301	280.248	-2.82548	Down	0.541318	-5.21963	1.79277e-07	1.30409e-06	AP002893.1	11:57476493-57477534	lncRNA	-	16.9751	23.7327	3.12784	4.45601	0	4.12643
ENSG00000162076	2219.67	-2.82499	Down	0.395408	-7.14449	9.03275e-13	1.32249e-11	FLYWCH2	16:2883213-2899382	protein_coding	+	1460.99	1597.64	110.517	109.172	344.825	298.135
ENSG00000230387	27.5581	-2.82188	Down	0.611755	-4.61276	3.97348e-06	2.29312e-05	AL118508.1	20:23179272-23190419	lncRNA	+	26.0284	25.8903	2.08523	5.57002	1.99899	5.15804
ENSG00000047617	12.4055	-2.81593	Down	0.690907	-4.0757	4.58754e-05	0.000215998	ANO2	12:5531869-5946232	protein_coding	-	89.4019	78.7495	19.8096	4.45601	10.9944	12.3793
ENSG00000130829	1157.55	-2.80953	Down	0.223565	-12.5669	3.20884e-36	2.53108e-34	DUSP9	X:153642492-153651326	protein_coding	+	305.551	346.282	67.7699	62.3842	28.9853	27.8534
ENSG00000124299	1969.32	-2.8076	Down	0.229776	-12.2189	2.46459e-34	1.80421e-32	PEPD	19:33386950-33521791	protein_coding	-	7067.28	7459.63	720.446	711.848	1309.34	1407.11
ENSG00000267042	12.226	-2.80296	Down	0.657181	-4.26512	1.99795e-05	0.000100513	AC100793.2	17:42679963-42682020	lncRNA	+	16.9751	30.2053	8.34091	0	1.99899	3.09482
ENSG00000056998	55.6329	-2.80236	Down	0.290729	-9.63907	5.46811e-22	1.75242e-20	GYG2	X:2828822-2882820	protein_coding	+	259.152	304.211	46.9176	49.0162	33.9828	31.9798
ENSG00000277369	14.5921	-2.7957	Down	0.754884	-3.70349	0.000212657	0.00087234	AC010654.1	16:11797468-11798275	lncRNA	+	12.4484	12.9451	3.12784	1.114	0.999494	2.06321
ENSG00000270885	427.302	-2.79563	Down	0.336221	-8.31486	9.1859e-17	1.96358e-15	RASL10B	17:35731649-35743521	protein_coding	+	2474.96	2562.06	368.042	395.471	338.828	348.683
ENSG00000119514	24.6867	-2.7936	Down	0.501804	-5.56711	2.59001e-08	2.15174e-07	GALNT12	9:98807670-98850081	protein_coding	+	91.6653	118.664	30.2358	12.254	10.9944	7.22125
ENSG00000172828	379.724	-2.79159	Down	0.24883	-11.2189	3.29367e-29	1.68434e-27	CES3	16:66961245-66975149	protein_coding	+	105.245	107.876	8.34091	8.91203	22.9884	20.6321
ENSG00000130558	4531.45	-2.7915	Down	0.495302	-5.63595	1.74091e-08	1.48617e-07	OLFM1	9:135075422-135121179	protein_coding	+	32869.4	30269	3000.64	3069.08	6071.92	6096.8
ENSG00000229848	24.2797	-2.79081	Down	0.629857	-4.43086	9.38583e-06	5.02962e-05	AC139149.1	17:81514047-81527776	lncRNA	+	22.6334	31.2841	6.25568	1.114	5.99696	2.06321
ENSG00000248677	14.4448	-2.78459	Down	0.627887	-4.43486	9.21333e-06	4.95155e-05	LINC02102	5:6686325-6707711	lncRNA	-	24.8967	29.1265	8.34091	2.22801	0.999494	4.12643
ENSG00000285955	7.3606	-2.78196	Down	0.669425	-4.15575	3.24227e-05	0.000156696	BX842242.1	10:122435924-122461383	lncRNA	-	31.6868	25.8903	4.17045	4.45601	3.99797	4.12643
ENSG00000133056	4454.76	-2.77098	Down	0.204683	-13.5379	9.33907e-42	9.55177e-40	PIK3C2B	1:204422628-204494724	protein_coding	-	6167.6	6360.37	743.383	709.62	1127.43	1089.38
ENSG00000075651	1401.56	-2.76813	Down	0.204225	-13.5544	7.46652e-42	7.67329e-40	PLD1	3:171600404-171810950	protein_coding	-	3808.07	3709.86	671.443	628.298	438.778	469.381
ENSG00000162073	2605.31	-2.76481	Down	0.288186	-9.59383	8.48744e-22	2.67987e-20	PAQR4	16:2969245-2973489	protein_coding	+	3028.35	3340.92	315.912	316.377	602.695	638.565
ENSG00000171298	2109.55	-2.76104	Down	0.127582	-21.6413	7.33631e-104	8.25374e-101	GAA	17:80101556-80119881	protein_coding	+	3152.83	3551.28	527.562	501.302	468.763	480.729
ENSG00000186765	96.7484	-2.75913	Down	0.387114	-7.12742	1.02268e-12	1.48309e-11	FSCN2	17:81528396-81537130	protein_coding	+	57.7152	62.5681	2.08523	11.14	10.9944	11.3477
ENSG00000144893	20.9111	-2.75904	Down	0.528369	-5.22181	1.77185e-07	1.2909e-06	MED12L	3:151085697-151437072	protein_coding	+	133.537	113.27	8.34091	20.0521	29.9848	14.4425
ENSG00000244021	13.8508	-2.75159	Down	0.707998	-3.88643	0.000101727	0.000447709	AC093591.1	4:127812720-127813200	processed_pseudogene	-	54.3202	36.6779	6.25568	5.57002	11.9939	3.09482
ENSG00000006534	2786.77	-2.75028	Down	0.389393	-7.06299	1.62962e-12	2.30742e-11	ALDH3B1	11:68008578-68029282	protein_coding	+	3861.26	4344.17	272.122	334.201	932.528	899.562
ENSG00000063127	167.346	-2.7483	Down	0.418286	-6.57038	5.01879e-11	6.00681e-10	SLC6A16	19:49289638-49325225	protein_coding	-	47.5301	33.4416	12.5114	4.45601	1.99899	5.15804
ENSG00000101213	422.21	-2.7417	Down	0.240228	-11.4129	3.6044e-30	1.98576e-28	PTK6	20:63528001-63537376	protein_coding	-	1204.1	1257.84	210.608	207.205	160.918	157.836
ENSG00000163794	77.6818	-2.73457	Down	0.422738	-6.4687	9.88507e-11	1.14156e-09	UCN	2:27307400-27308445	protein_coding	-	74.6902	67.9619	17.7244	8.91203	8.99544	7.22125
ENSG00000186567	82.8474	-2.73293	Down	0.569307	-4.80046	1.58302e-06	9.8254e-06	CEACAM19	19:44662278-44684359	protein_coding	+	104.114	81.9858	22.9375	21.1661	7.99595	4.12643
ENSG00000123191	237.915	-2.73192	Down	0.212643	-12.8475	8.88514e-38	7.68942e-36	ATP7B	13:51930436-52012125	protein_coding	-	221.807	297.738	38.5767	31.1921	42.9782	43.3275
ENSG00000168646	228.1	-2.72777	Down	0.186594	-14.6187	2.13341e-48	3.16693e-46	AXIN2	17:65528563-65561648	protein_coding	-	1546.99	1542.63	241.886	228.371	248.874	213.543
ENSG00000231170	12.0082	-2.72775	Down	0.690359	-3.9512	7.77587e-05	0.000348317	AC002451.1	7:95545191-95615132	lncRNA	+	14.7117	33.4416	5.21307	1.114	3.99797	4.12643
ENSG00000197959	229.445	-2.72731	Down	0.21865	-12.4734	1.04288e-35	8.04784e-34	DNM3	1:171841498-172418466	protein_coding	+	1470.04	1435.83	192.883	200.521	220.888	263.06
ENSG00000102931	687.167	-2.72492	Down	0.258545	-10.5395	5.68287e-26	2.41026e-24	ARL2BP	16:57245259-57253635	protein_coding	+	1550.39	1483.3	296.102	297.439	158.919	166.089
ENSG00000260578	142.595	-2.7223	Down	0.420327	-6.47663	9.37959e-11	1.08671e-09	AC110597.1	18:67481791-67484966	lncRNA	-	63.3735	64.7257	18.767	11.14	3.99797	5.15804
ENSG00000005961	67.3564	-2.717	Down	0.375492	-7.23584	4.62646e-13	6.97428e-12	ITGA2B	17:44372180-44389505	protein_coding	-	73.5586	47.4655	14.5966	14.482	2.99848	5.15804
ENSG00000214514	28.002	-2.71484	Down	0.364362	-7.45095	9.26699e-14	1.50411e-12	KRT42P	17:41626327-41640199	transcribed_unprocessed_pseudogene	-	179.936	186.626	29.1932	24.5081	28.9853	28.885
ENSG00000247728	20.8987	-2.71121	Down	0.529606	-5.1193	3.06679e-07	2.14164e-06	AC091057.2	15:30616998-30625773	lncRNA	-	44.1351	34.5203	6.25568	5.57002	7.99595	4.12643
ENSG00000177042	314.323	-2.70726	Down	0.434831	-6.226	4.78496e-10	5.04356e-09	TMEM80	11:695428-705028	protein_coding	+	370.056	386.196	67.7699	84.6643	26.9863	52.612
ENSG00000204311	45.4036	-2.70721	Down	0.493086	-5.49035	4.01134e-08	3.24306e-07	PJVK	2:178451346-178461409	protein_coding	+	107.509	71.1982	17.7244	17.8241	6.99646	12.3793
ENSG00000181035	209.865	-2.70213	Down	0.341471	-7.91322	2.50816e-15	4.72789e-14	SLC25A42	19:19063999-19112888	protein_coding	+	290.839	307.447	20.8523	23.3941	76.961	61.8964
ENSG00000009950	759.071	-2.7015	Down	0.456473	-5.9182	3.25483e-09	3.06634e-08	MLXIPL	7:73593194-73624543	protein_coding	-	285.181	272.926	39.6193	45.6742	41.9787	44.3591
ENSG00000125966	338.078	-2.70134	Down	0.261243	-10.3404	4.62762e-25	1.84552e-23	MMP24	20:35226690-35276998	protein_coding	+	150.512	158.578	23.9801	22.2801	25.9868	22.6954
ENSG00000105427	120.091	-2.69782	Down	0.306576	-8.79986	1.36987e-18	3.41685e-17	CNFN	19:42387019-42390297	protein_coding	-	147.117	124.057	16.6818	22.2801	26.9863	17.5373
ENSG00000187624	84.3474	-2.69589	Down	0.582819	-4.62559	3.73528e-06	2.1703e-05	C17orf97	17:410325-431062	protein_coding	+	212.754	209.28	19.8096	20.0521	50.9742	39.2011
ENSG00000104899	868.905	-2.69308	Down	0.212192	-12.6917	6.57184e-37	5.40047e-35	AMH	19:2249309-2252073	protein_coding	+	2073.22	2102.5	256.483	260.677	393.801	379.631
ENSG00000006047	37.5488	-2.69292	Down	0.352808	-7.63282	2.29666e-14	3.94641e-13	YBX2	17:7288263-7294639	protein_coding	-	213.886	217.91	35.4488	44.5601	22.9884	30.9482
ENSG00000054690	1062.16	-2.69163	Down	0.198238	-13.5777	5.42887e-42	5.68861e-40	PLEKHH1	14:67533301-67589612	protein_coding	+	905.336	869.481	156.392	189.381	104.947	100.066
ENSG00000100271	43.1049	-2.69096	Down	0.495805	-5.42746	5.71603e-08	4.51537e-07	TTLL1	22:43039516-43089419	protein_coding	-	43.0035	28.0478	2.08523	7.79803	6.99646	5.15804
ENSG00000170145	2227.96	-2.68873	Down	0.142876	-18.8186	5.31758e-79	2.84171e-76	SIK2	11:111602449-111730855	protein_coding	+	4720.2	4691.53	727.744	689.568	744.623	757.2
ENSG00000160255	91.0606	-2.68772	Down	0.378035	-7.10972	1.16281e-12	1.6727e-11	ITGB2	21:44885953-44931989	protein_coding	-	72.4269	85.2221	17.7244	5.57002	12.9934	12.3793
ENSG00000141314	29.0459	-2.68441	Down	0.487737	-5.50381	3.71678e-08	3.01518e-07	RHBDL3	17:32265832-32324659	protein_coding	+	208.227	170.444	28.1506	13.368	44.9772	30.9482
ENSG00000227533	78.1498	-2.68349	Down	0.272945	-9.8316	8.22987e-23	2.79241e-21	SLC2A1-AS1	1:42959049-42996814	lncRNA	+	97.3236	111.112	10.4261	23.3941	13.9929	17.5373
ENSG00000246263	55.1452	-2.68264	Down	0.43315	-6.19332	5.89097e-10	6.13074e-09	UBR5-AS1	8:102239394-102253750	lncRNA	+	40.7401	39.9142	7.29829	7.79803	4.99747	5.15804
ENSG00000180139	102.433	-2.67525	Down	0.494212	-5.41317	6.1917e-08	4.87132e-07	ACTA2-AS1	10:88932390-88940820	lncRNA	+	496.803	638.626	38.5767	43.4461	136.931	136.172
ENSG00000130584	450.197	-2.66923	Down	0.187578	-14.23	5.97018e-46	7.87768e-44	ZBTB46	20:63743666-63832038	protein_coding	-	685.792	670.989	78.196	82.4363	135.931	128.951
ENSG00000258701	20.8448	-2.66816	Down	0.48267	-5.52791	3.2406e-08	2.65203e-07	LINC00638	14:104821201-104823718	lncRNA	+	35.0818	34.5203	5.21307	3.34201	6.99646	6.18964
ENSG00000177854	321.95	-2.6642	Down	0.289442	-9.20463	3.42838e-20	9.79746e-19	TMEM187	X:153972754-153983194	protein_coding	+	287.444	300.974	45.875	41.2181	52.9732	45.3907
ENSG00000287125	34.8385	-2.66152	Down	0.690376	-3.85518	0.000115645	0.000501832	AC018695.9	16:85699820-85711186	lncRNA	+	26.0284	52.8593	3.12784	4.45601	7.99595	9.28447
ENSG00000185522	144.7	-2.66061	Down	0.417186	-6.37751	1.79985e-10	2.01749e-09	LMNTD2	11:554850-560738	protein_coding	-	176.541	211.437	44.8324	47.9022	12.9934	17.5373
ENSG00000086159	28.7797	-2.65764	Down	0.662588	-4.01101	6.04604e-05	0.000277161	AQP6	12:49967194-49977139	protein_coding	+	16.9751	16.1814	1.04261	6.68402	2.99848	0
ENSG00000225177	84.8076	-2.65024	Down	0.355164	-7.46201	8.52108e-14	1.3862e-12	AL590617.2	6:138692548-138697288	lncRNA	+	442.483	385.118	42.7471	44.5601	78.96	96.9711
ENSG00000230454	42.734	-2.64982	Down	0.389675	-6.80008	1.04564e-11	1.35629e-10	U73166.1	3:50260303-50263358	lncRNA	+	54.3202	57.1743	9.38352	7.79803	6.99646	11.3477
ENSG00000161860	105.755	-2.64335	Down	0.473659	-5.58071	2.39532e-08	2.00244e-07	SYCE2	19:12898786-12919276	protein_coding	-	44.1351	31.2841	4.17045	8.91203	3.99797	7.22125
ENSG00000157240	661.695	-2.64308	Down	0.348798	-7.57769	3.51767e-14	5.92543e-13	FZD1	7:91264364-91271326	protein_coding	+	3684.72	3765.95	302.358	335.315	880.554	866.55
ENSG00000112667	2586.32	-2.64293	Down	0.243786	-10.8412	2.19666e-27	1.0098e-25	DNPH1	6:43225629-43229484	protein_coding	-	2445.54	2575	289.846	296.325	536.728	483.824
ENSG00000105639	314.864	-2.63952	Down	0.39695	-6.6495	2.94095e-11	3.60056e-10	JAK3	19:17824780-17848071	protein_coding	-	35.0818	33.4416	8.34091	10.026	2.99848	1.03161
ENSG00000171346	103.576	-2.63465	Down	0.437413	-6.02326	1.70937e-09	1.67613e-08	KRT15	17:41513745-41522529	protein_coding	-	256.889	220.067	43.7898	51.2442	31.9838	26.8218
ENSG00000125246	95.2763	-2.63383	Down	0.388119	-6.78614	1.15171e-11	1.48575e-10	CLYBL	13:99606669-99897134	protein_coding	+	166.356	172.602	30.2358	17.8241	30.9843	29.9166
ENSG00000257556	24.1204	-2.62794	Down	0.428325	-6.13539	8.49502e-10	8.64713e-09	LINC02298	14:105093609-105100131	lncRNA	+	170.882	156.42	22.9375	30.0781	19.9899	33.0114
ENSG00000226944	29.4855	-2.61909	Down	0.521425	-5.02294	5.08856e-07	3.41946e-06	AL031847.1	1:6204840-6205780	lncRNA	-	45.2668	25.8903	3.12784	11.14	4.99747	4.12643
ENSG00000221890	583.716	-2.61859	Down	0.279366	-9.37331	7.02953e-21	2.0928e-19	NPTXR	22:38818452-38844028	protein_coding	-	97.3236	63.6469	12.5114	15.5961	12.9934	11.3477
ENSG00000137713	2182.68	-2.61826	Down	0.236548	-11.0686	1.78138e-28	8.69379e-27	PPP2R1B	11:111726908-111766427	protein_coding	-	4278.84	4317.2	892.477	958.043	497.748	452.876
ENSG00000204529	213.766	-2.61636	Down	0.356572	-7.33755	2.17541e-13	3.39428e-12	GUCY2EP	11:76694041-76719801	transcribed_unprocessed_pseudogene	-	188.989	192.019	43.7898	42.3321	17.9909	20.6321
ENSG00000102385	93.2829	-2.61367	Down	0.345595	-7.56281	3.94466e-14	6.60824e-13	DRP2	X:101219769-101264497	protein_coding	+	287.444	258.903	60.4716	66.8402	22.9884	28.885
ENSG00000117266	1507.83	-2.60619	Down	0.199235	-13.081	4.22852e-39	3.91293e-37	CDK18	1:205504595-205532793	protein_coding	+	1342.16	1296.67	235.631	255.107	186.905	189.816
ENSG00000128683	98.0378	-2.60471	Down	0.347168	-7.50272	6.25052e-14	1.02699e-12	GAD1	2:170813213-170861151	protein_coding	+	646.184	653.729	80.2812	71.2962	129.934	145.457
ENSG00000198929	181.72	-2.60281	Down	0.214882	-12.1128	9.04087e-34	6.44192e-32	NOS1AP	1:162069691-162370475	protein_coding	+	310.078	313.919	33.3636	43.4461	56.9711	71.1809
ENSG00000124140	120.825	-2.59976	Down	0.464259	-5.5998	2.14594e-08	1.8081e-07	SLC12A5	20:46021690-46060152	protein_coding	+	92.7969	81.9858	21.8949	15.5961	10.9944	9.28447
ENSG00000107099	29.8293	-2.5972	Down	0.699142	-3.71483	0.000203338	0.000837646	DOCK8	9:214854-465259	protein_coding	+	110.904	74.4345	13.554	12.254	23.9878	11.3477
ENSG00000132906	1146.09	-2.59659	Down	0.14294	-18.1656	9.67293e-74	4.21977e-71	CASP9	1:15490832-15526534	protein_coding	-	1852.54	1849	263.781	264.019	366.814	328.051
ENSG00000232545	19.1607	-2.59362	Down	0.659172	-3.93467	8.33105e-05	0.000371474	AC253536.3	22:24101689-24103354	lncRNA	+	26.0284	11.8664	1.04261	2.22801	2.99848	6.18964
ENSG00000144712	33.9027	-2.59344	Down	0.329624	-7.86789	3.60673e-15	6.71581e-14	CAND2	3:12796472-12871916	protein_coding	+	220.676	214.673	35.4488	34.5341	31.9838	42.2959
ENSG00000160298	1027.67	-2.59189	Down	0.304714	-8.50599	1.8005e-17	4.08572e-16	C21orf58	21:46300181-46323875	protein_coding	-	1677.14	1696.89	339.892	326.403	208.894	244.491
ENSG00000231789	21.4829	-2.58925	Down	0.611268	-4.23587	2.2767e-05	0.000113152	PIK3CD-AS2	1:9672426-9687555	lncRNA	-	71.2952	80.9071	18.767	16.7101	5.99696	9.28447
ENSG00000185499	1181.94	-2.58898	Down	0.194391	-13.3184	1.80921e-40	1.76592e-38	MUC1	1:155185824-155192916	protein_coding	-	4045.72	3866.28	529.647	523.582	821.584	754.105
ENSG00000133083	162.773	-2.58875	Down	0.222366	-11.6418	2.5258e-31	1.50814e-29	DCLK1	13:35768652-36131306	protein_coding	-	1115.83	1080.92	155.349	157.075	204.896	212.511
ENSG00000102003	36.5839	-2.5887	Down	0.476663	-5.43088	5.60782e-08	4.43481e-07	SYP	X:49187804-49200259	protein_coding	-	59.9785	62.5681	7.29829	12.254	14.9924	6.18964
ENSG00000142235	450.089	-2.58483	Down	0.253395	-10.2008	1.96681e-24	7.5076e-23	LMTK3	19:48485271-48513935	protein_coding	-	162.96	158.578	39.6193	40.1041	14.9924	13.4109
ENSG00000267506	9.53634	-2.58295	Down	0.679772	-3.79973	0.000144853	0.000615461	AC021683.2	17:77546940-77563243	lncRNA	+	75.8219	52.8593	10.4261	11.14	7.99595	13.4109
ENSG00000241399	35.2634	-2.58236	Down	0.335552	-7.69586	1.40544e-14	2.47061e-13	CD302	2:159768628-159798255	protein_coding	-	229.729	244.879	44.8324	32.3061	41.9787	39.2011
ENSG00000163364	291.479	-2.57899	Down	0.225639	-11.4297	2.97173e-30	1.65426e-28	LINC01116	2:176629572-176637931	lncRNA	-	1900.07	2030.23	248.142	313.035	352.821	401.295
ENSG00000261474	42.0762	-2.57738	Down	0.524203	-4.91675	8.79941e-07	5.68782e-06	AC026471.4	16:31449535-31453493	lncRNA	-	55.4518	60.4106	13.554	12.254	7.99595	5.15804
ENSG00000105088	246.654	-2.57005	Down	0.399533	-6.43264	1.25404e-10	1.43503e-09	OLFM2	19:9853718-9936552	protein_coding	-	216.149	228.697	45.875	56.8142	27.9858	19.6005
ENSG00000267280	32.947	-2.56702	Down	0.512607	-5.00778	5.50614e-07	3.66664e-06	TBX2-AS1	17:61393456-61411555	lncRNA	-	36.2134	37.7566	6.25568	3.34201	9.99494	5.15804
ENSG00000131242	131.6	-2.56547	Down	0.352223	-7.28365	3.24906e-13	4.98937e-12	RAB11FIP4	17:31391675-31538211	protein_coding	+	44.1351	48.5442	7.29829	5.57002	8.99544	9.28447
ENSG00000271996	52.6166	-2.56397	Down	0.49389	-5.19138	2.08738e-07	1.50033e-06	AC019080.4	2:177306373-177310572	lncRNA	+	29.4234	32.3628	2.08523	5.57002	4.99747	8.25286
ENSG00000175879	139.843	-2.56367	Down	0.264657	-9.68676	3.43252e-22	1.1151e-20	HOXD8	2:176129694-176132695	protein_coding	+	647.315	592.24	124.071	91.3483	114.942	88.7182
ENSG00000225377	81.6809	-2.56263	Down	0.445301	-5.75483	8.67289e-09	7.72465e-08	NRSN2-AS1	20:316860-348490	lncRNA	-	117.694	107.876	20.8523	21.1661	21.9889	12.3793
ENSG00000165389	2493.28	-2.56204	Down	0.352986	-7.25819	3.92314e-13	5.96875e-12	SPTSSA	14:34432788-34462240	protein_coding	-	6315.85	6029.19	603.673	573.712	1482.25	1520.59
ENSG00000138030	190.134	-2.56003	Down	0.34761	-7.36466	1.77598e-13	2.79554e-12	KHK	2:27086747-27100762	protein_coding	+	185.594	183.389	21.8949	28.9641	36.9813	37.1379
ENSG00000250303	68.087	-2.55963	Down	0.340265	-7.52245	5.37574e-14	8.90099e-13	AP002884.1	11:112270749-112362534	lncRNA	+	354.213	334.416	52.1307	62.3842	45.9767	73.2441
ENSG00000115594	387.765	-2.55826	Down	0.242491	-10.5499	5.08381e-26	2.16477e-24	IL1R1	2:102064544-102179874	protein_coding	+	2046.06	2049.65	416.003	360.937	314.841	299.166
ENSG00000115257	254.747	-2.55794	Down	0.278993	-9.16848	4.79754e-20	1.3476e-18	PCSK4	19:1481428-1490752	protein_coding	-	164.092	179.074	40.6619	40.1041	22.9884	13.4109
ENSG00000129038	146.259	-2.55231	Down	0.497541	-5.12986	2.8996e-07	2.03219e-06	LOXL1	15:73925989-73952137	protein_coding	+	992.475	891.056	110.517	121.426	208.894	201.163
ENSG00000167525	150.606	-2.55208	Down	0.427306	-5.97248	2.33676e-09	2.25307e-08	PROCA1	17:28703197-28711854	protein_coding	-	157.302	157.499	13.554	27.8501	37.9808	27.8534
ENSG00000233806	17.52	-2.55007	Down	0.61089	-4.17435	2.98841e-05	0.000145348	LINC01237	2:241881363-242078722	lncRNA	+	32.8184	34.5203	6.25568	4.45601	2.99848	9.28447
ENSG00000184441	185.403	-2.54412	Down	0.269173	-9.45163	3.33579e-21	1.01e-19	AP001062.1	21:44331234-44335851	lncRNA	+	161.829	203.886	34.4062	30.0781	27.9858	33.0114
ENSG00000013619	1570.73	-2.5402	Down	0.172143	-14.7563	2.80177e-49	4.30867e-47	MAMLD1	X:150361422-150514178	protein_coding	+	3428.96	3261.09	485.858	416.637	691.65	704.588
ENSG00000132854	318.839	-2.54002	Down	0.19058	-13.3278	1.59451e-40	1.5707e-38	KANK4	1:62236165-62319434	protein_coding	-	2039.27	2187.73	428.514	369.849	304.846	350.746
ENSG00000147100	53.4319	-2.53889	Down	0.522788	-4.85645	1.19511e-06	7.55371e-06	SLC16A2	X:74421493-74533917	protein_coding	+	57.7152	79.8283	5.21307	0	19.9899	21.6638
ENSG00000198915	41.0574	-2.5377	Down	0.506843	-5.00688	5.53181e-07	3.6803e-06	RASGEF1A	10:43194535-43266919	protein_coding	-	64.5052	62.5681	8.34091	8.91203	12.9934	13.4109
ENSG00000188760	256.864	-2.53628	Down	0.180402	-14.0591	6.7747e-45	8.09028e-43	TMEM198	2:219543663-219550595	protein_coding	+	666.554	651.572	114.687	139.25	84.957	116.572
ENSG00000286214	39.4638	-2.53432	Down	0.462328	-5.48164	4.21394e-08	3.39786e-07	AUXG01000058.1	7:130538954-130546900	lncRNA	+	112.035	119.742	27.1079	27.8501	13.9929	11.3477
ENSG00000235663	40.884	-2.52983	Down	0.463224	-5.46136	4.72506e-08	3.78288e-07	SAPCD1-AS1	6:31764310-31765588	lncRNA	-	59.9785	96.0097	16.6818	26.7361	3.99797	7.22125
ENSG00000121691	2225.46	-2.52762	Down	0.149007	-16.9631	1.5407e-64	4.57418e-62	CAT	11:34438934-34472060	protein_coding	+	4113.62	4075.56	726.701	816.565	627.682	670.545
ENSG00000172638	65.926	-2.5224	Down	0.300203	-8.4023	4.37812e-17	9.6981e-16	EFEMP2	11:65866441-65873592	protein_coding	-	176.541	158.578	23.9801	22.2801	36.9813	33.0114
ENSG00000275532	35.3077	-2.52023	Down	0.406278	-6.2032	5.53264e-10	5.77469e-09	AC006449.2	17:38703480-38706261	lncRNA	-	55.4518	79.8283	12.5114	16.7101	10.9944	7.22125
ENSG00000267424	46.4437	-2.52015	Down	0.623296	-4.04327	5.27115e-05	0.000244842	AC020934.1	19:12825711-12832983	lncRNA	+	24.8967	5.3938	3.12784	4.45601	1.99899	1.03161
ENSG00000185101	20.4407	-2.51313	Down	0.609759	-4.12151	3.76392e-05	0.000179553	ANO9	11:417933-442011	protein_coding	-	122.22	142.396	32.321	32.3061	19.9899	8.25286
ENSG00000071246	31.864	-2.5105	Down	0.361958	-6.93589	4.0366e-12	5.44737e-11	VASH1	14:76761468-76783015	protein_coding	+	156.17	170.444	23.9801	25.6221	35.9818	28.885
ENSG00000234753	52.3901	-2.50833	Down	0.394015	-6.36608	1.9392e-10	2.16235e-09	FOXP4-AS1	6:41494853-41548621	lncRNA	-	110.904	91.6947	20.8523	18.9381	14.9924	16.5057
ENSG00000183186	30.2808	-2.50823	Down	0.632532	-3.96538	7.32785e-05	0.000329977	C2CD4C	19:405445-409147	protein_coding	-	100.719	96.0097	38.5767	13.368	8.99544	8.25286
ENSG00000228204	23.1529	-2.50374	Down	0.583582	-4.2903	1.78431e-05	9.06834e-05	AC004830.1	7:50866747-51022990	lncRNA	+	31.6868	65.8044	8.34091	7.79803	10.9944	7.22125
ENSG00000229299	24.6024	-2.50265	Down	0.65793	-3.80382	0.00014248	0.000606616	AL121845.1	20:63744689-63745958	lncRNA	+	81.4802	75.5133	11.4687	15.5961	16.9914	11.3477
ENSG00000175938	186.171	-2.50022	Down	0.341847	-7.31387	2.59557e-13	4.03512e-12	ORAI3	16:30949068-30956461	protein_coding	+	143.722	159.657	29.1932	16.7101	25.9868	35.0746
ENSG00000111186	60.5433	-2.4963	Down	0.290137	-8.60387	7.70696e-18	1.81837e-16	WNT5B	12:1529891-1647212	protein_coding	+	394.953	402.378	86.5369	74.6382	68.9651	52.612
ENSG00000105290	623.493	-2.49481	Down	0.218609	-11.4122	3.63506e-30	1.99751e-28	APLP1	19:35867899-35879791	protein_coding	+	961.92	935.286	154.307	158.189	179.909	180.531
ENSG00000099957	259.529	-2.49388	Down	0.463034	-5.38596	7.20609e-08	5.60952e-07	P2RX6	22:21009808-21028830	protein_coding	+	33.9501	36.6779	10.4261	4.45601	3.99797	6.18964
ENSG00000087510	657.207	-2.49358	Down	0.150555	-16.5626	1.29819e-61	3.30358e-59	TFAP2C	20:56629306-56639283	protein_coding	+	668.817	600.87	89.6647	108.058	137.93	114.508
ENSG00000233077	40.4506	-2.49244	Down	0.627197	-3.97394	7.06935e-05	0.000319413	LINC01271	20:50310711-50321342	lncRNA	-	41.8718	48.5442	2.08523	5.57002	13.9929	10.3161
ENSG00000182685	333.913	-2.48783	Down	0.678256	-3.66798	0.000244478	0.000989954	BRICD5	16:2209253-2211950	protein_coding	-	445.878	387.275	88.6221	69.0682	60.9691	78.4022
ENSG00000173269	989.804	-2.48457	Down	0.206006	-12.0607	1.70342e-33	1.18607e-31	MMRN2	10:86935540-86969481	protein_coding	-	525.095	504.86	121.986	122.54	68.9651	55.7068
ENSG00000168542	21330.9	-2.48084	Down	0.119763	-20.7145	2.56285e-95	2.60874e-92	COL3A1	2:188974320-189012746	protein_coding	+	141614	140748	23728.8	24178.3	26610.5	26646.4
ENSG00000213199	204.751	-2.47483	Down	0.239979	-10.3127	6.17671e-25	2.43155e-23	ASIC3	7:151048292-151052756	protein_coding	+	126.747	117.585	21.8949	25.6221	20.9894	19.6005
ENSG00000185519	266.662	-2.47322	Down	0.49871	-4.95923	7.07718e-07	4.64339e-06	FAM131C	1:16057769-16073651	protein_coding	-	139.195	172.602	10.4261	10.026	43.9777	47.4539
ENSG00000082014	735.306	-2.47224	Down	0.321315	-7.69413	1.42462e-14	2.50227e-13	SMARCD3	7:151238764-151277896	protein_coding	-	1034.35	1112.2	254.398	290.755	117.94	111.414
ENSG00000197558	19.3852	-2.47109	Down	0.558666	-4.42319	9.72536e-06	5.19983e-05	SSPO	7:149776042-149833979	protein_coding	+	24.8967	38.8354	9.38352	5.57002	4.99747	3.09482
ENSG00000175274	337.681	-2.46934	Down	0.217631	-11.3465	7.72176e-30	4.12651e-28	TP53I11	11:44885903-44951306	protein_coding	-	351.949	292.344	56.3011	51.2442	68.9651	55.7068
ENSG00000280832	189.386	-2.46365	Down	0.241579	-10.1981	2.0213e-24	7.70185e-23	GSEC	11:126340889-126355587	lncRNA	-	187.857	179.074	21.8949	42.3321	29.9848	39.2011
ENSG00000142459	1088.57	-2.46273	Down	0.358383	-6.87179	6.33992e-12	8.37591e-11	EVI5L	19:7830233-7864976	protein_coding	+	424.376	496.23	40.6619	34.5341	123.937	134.109
ENSG00000095321	682.088	-2.45819	Down	0.34766	-7.07067	1.54185e-12	2.19139e-11	CRAT	9:129094794-129111189	protein_coding	-	753.692	847.906	124.071	118.084	157.92	182.594
ENSG00000149418	549.563	-2.45787	Down	0.580733	-4.23236	2.31255e-05	0.000114774	ST14	11:130159782-130210362	protein_coding	+	15.8434	12.9451	1.04261	3.34201	0	6.18964
ENSG00000101955	71.8245	-2.45619	Down	0.327744	-7.49423	6.66874e-14	1.09318e-12	SRPX	X:38149336-38220924	protein_coding	-	451.536	488.679	64.642	71.2962	90.9539	115.54
ENSG00000145882	426.379	-2.45414	Down	0.242461	-10.1218	4.42291e-24	1.64999e-22	PCYOX1L	5:149358037-149369653	protein_coding	+	156.17	139.16	33.3636	25.6221	18.9904	29.9166
ENSG00000242498	851.256	-2.44952	Down	0.571741	-4.28432	1.83299e-05	9.28044e-05	ARPIN	15:89895006-89912952	protein_coding	-	2034.74	1881.36	157.435	144.82	591.7	539.531
ENSG00000270133	103.003	-2.44634	Down	0.287392	-8.51221	1.70642e-17	3.87636e-16	AC025766.1	5:94611906-94618122	lncRNA	-	135.8	125.136	20.8523	14.482	32.9833	26.8218
ENSG00000260892	137.997	-2.44023	Down	0.325121	-7.50562	6.11377e-14	1.00529e-12	AC105020.4	15:75676227-75677162	lncRNA	+	56.5835	118.664	9.38352	12.254	12.9934	29.9166
ENSG00000102934	998.093	-2.43277	Down	0.25056	-9.70933	2.75136e-22	8.99283e-21	PLLP	16:57248547-57284672	protein_coding	-	84.8753	110.034	31.2784	23.3941	5.99696	12.3793
ENSG00000132561	454.905	-2.43246	Down	0.304219	-7.99573	1.28806e-15	2.49851e-14	MATN2	8:97868840-98036724	protein_coding	+	625.814	543.695	105.304	134.794	110.944	82.5286
ENSG00000158856	741.334	-2.43159	Down	0.315439	-7.70859	1.27213e-14	2.24366e-13	DMTN	8:22048995-22082527	protein_coding	+	317.999	354.912	83.4091	93.5763	28.9853	44.3591
ENSG00000127585	1567.49	-2.42768	Down	0.147226	-16.4895	4.36584e-61	1.07269e-58	FBXL16	16:692498-705808	protein_coding	-	1397.61	1531.84	255.44	237.283	278.859	316.703
ENSG00000166825	394.213	-2.42606	Down	0.201679	-12.0293	2.4919e-33	1.70727e-31	ANPEP	15:89784895-89815401	protein_coding	-	2456.86	2538.32	455.622	494.618	446.774	462.16
ENSG00000138131	41.9321	-2.4248	Down	0.628476	-3.85823	0.000114212	0.000496216	LOXL4	10:98247690-98268194	protein_coding	-	286.313	252.43	71.9403	62.3842	16.9914	49.5172
ENSG00000060656	1959.2	-2.41522	Down	0.249863	-9.6662	4.19654e-22	1.35506e-20	PTPRU	1:29236516-29326813	protein_coding	+	1496.07	1609.51	393.065	346.455	240.878	184.658
ENSG00000186326	22.4423	-2.41304	Down	0.646929	-3.72999	0.00019149	0.000793428	RGS9BP	19:32675407-32678300	protein_coding	+	37.3451	40.9929	3.12784	10.026	3.99797	12.3793
ENSG00000189223	277.976	-2.41088	Down	0.36984	-6.51871	7.09128e-11	8.35169e-10	PAX8-AS1	2:113211421-113276581	lncRNA	+	215.017	209.28	34.4062	36.7621	45.9767	42.2959
ENSG00000168528	1619.74	-2.41063	Down	0.196827	-12.2474	1.73412e-34	1.27822e-32	SERINC2	1:31409565-31434680	protein_coding	+	1649.98	1719.54	263.781	257.335	363.816	381.695
ENSG00000112294	531.856	-2.41	Down	0.139829	-17.2353	1.44246e-66	4.6021e-64	ALDH5A1	6:24494852-24537207	protein_coding	+	1066.03	1122.99	162.648	208.319	239.878	212.511
ENSG00000173546	7219.74	-2.40968	Down	0.251368	-9.58628	9.13155e-22	2.87476e-20	CSPG4	15:75674322-75712848	protein_coding	-	3037.4	3236.28	385.767	372.077	824.582	777.832
ENSG00000117016	71.8746	-2.40924	Down	0.425696	-5.65952	1.51793e-08	1.30573e-07	RIMS3	1:40620680-40665682	protein_coding	-	31.6868	48.5442	8.34091	4.45601	6.99646	10.3161
ENSG00000072071	2736.04	-2.40863	Down	0.0943177	-25.5374	7.57634e-144	2.3136e-140	ADGRL1	19:14147743-14206187	protein_coding	-	1606.97	1697.97	321.125	306.351	301.847	315.672
ENSG00000273129	43.5269	-2.40791	Down	0.313568	-7.67907	1.6025e-14	2.79861e-13	PACERR	1:186680622-186681446	lncRNA	+	174.277	139.16	34.4062	28.9641	31.9838	22.6954
ENSG00000184060	122.569	-2.40269	Down	0.228709	-10.5055	8.15214e-26	3.42358e-24	ADAP2	17:30906344-30959322	protein_coding	+	794.432	755.133	119.901	158.189	137.93	170.215
ENSG00000165548	53.6922	-2.40045	Down	0.417502	-5.74956	8.94759e-09	7.95275e-08	TMEM63C	14:77116568-77259495	protein_coding	+	293.103	285.872	29.1932	56.8142	57.9706	75.3073
ENSG00000253878	28.2238	-2.39974	Down	0.646602	-3.71131	0.000206191	0.000848582	AC087752.3	8:94950037-94951396	lncRNA	+	21.5017	17.2602	3.12784	4.45601	0.999494	6.18964
ENSG00000203883	307.644	-2.39576	Down	0.187582	-12.7718	2.35627e-37	2.00668e-35	SOX18	20:64047582-64049639	protein_coding	-	514.91	485.442	86.5369	91.3483	100.949	101.098
ENSG00000256013	50.1253	-2.39333	Down	0.39702	-6.02822	1.65771e-09	1.62846e-08	AC027277.1	16:10529440-10532082	lncRNA	+	64.5052	103.561	14.5966	21.1661	10.9944	17.5373
ENSG00000167874	11.6584	-2.38941	Down	0.586145	-4.07649	4.57206e-05	0.000215317	TMEM88	17:7855065-7856099	protein_coding	+	45.2668	34.5203	7.29829	11.14	7.99595	4.12643
ENSG00000254578	38.6837	-2.38634	Down	0.328213	-7.27069	3.57648e-13	5.45687e-12	AC084125.1	8:144463817-144465101	lncRNA	+	62.2419	69.0407	12.5114	14.482	8.99544	14.4425
ENSG00000205436	136.875	-2.37659	Down	0.386652	-6.14657	7.91755e-10	8.10563e-09	EXOC3L4	14:103100144-103110559	protein_coding	+	30.5551	34.5203	11.4687	3.34201	1.99899	8.25286
ENSG00000162804	629.717	-2.37437	Down	0.21118	-11.2433	2.49742e-29	1.28949e-27	SNED1	2:240998618-241095568	protein_coding	+	679.002	603.027	109.474	106.944	122.938	154.741
ENSG00000184117	3043.67	-2.37292	Down	0.182184	-13.0249	8.83698e-39	8.03827e-37	NIPSNAP1	22:29554808-29581337	protein_coding	-	2236.18	2209.3	363.872	350.911	478.757	521.993
ENSG00000135124	132.828	-2.37145	Down	0.304651	-7.78416	7.01782e-15	1.27022e-13	P2RX4	12:121209857-121234106	protein_coding	+	98.4553	96.0097	15.6392	14.482	16.9914	27.8534
ENSG00000226833	27.3773	-2.3677	Down	0.575641	-4.11316	3.90276e-05	0.000185927	AC092164.1	2:28707511-28751722	lncRNA	-	56.5835	32.3628	8.34091	5.57002	4.99747	15.4741
ENSG00000176595	18.2419	-2.36668	Down	0.503613	-4.6994	2.60921e-06	1.55231e-05	KBTBD11	8:1973677-2006936	protein_coding	+	124.484	111.112	17.7244	16.7101	32.9833	23.727
ENSG00000255837	21.4187	-2.3644	Down	0.625095	-3.78246	0.000155286	0.000656138	TAS2R20	12:10996495-10997875	protein_coding	-	22.6334	20.4965	3.12784	5.57002	4.99747	3.09482
ENSG00000135835	68.2896	-2.3635	Down	0.301909	-7.82853	4.93624e-15	9.04949e-14	KIAA1614	1:180912897-180951614	protein_coding	+	91.6653	147.79	20.8523	28.9641	25.9868	17.5373
ENSG00000128709	476.632	-2.362	Down	0.133888	-17.6415	1.18192e-69	4.07494e-67	HOXD9	2:176122719-176124937	protein_coding	+	1071.69	1076.6	235.631	211.661	195.901	192.911
ENSG00000072310	8009.73	-2.35574	Down	0.219413	-10.7365	6.85702e-27	3.06003e-25	SREBF1	17:17810399-17837011	protein_coding	-	12903.3	13265.5	2520	2307.1	2687.64	2710.03
ENSG00000143028	424.488	-2.3513	Down	0.287485	-8.17886	2.86538e-16	5.87251e-15	SYPL2	1:109466546-109482134	protein_coding	+	89.4019	93.8522	16.6818	7.79803	23.9878	22.6954
ENSG00000135776	811.529	-2.35068	Down	0.228873	-10.2707	9.55169e-25	3.74637e-23	ABCB10	1:229516582-229558707	protein_coding	-	1688.45	1526.45	413.917	374.305	237.879	235.206
ENSG00000166192	48.1171	-2.34511	Down	0.538465	-4.35518	1.32956e-05	6.92341e-05	SENP8	15:72114258-72143692	protein_coding	+	84.8753	99.246	10.4261	7.79803	20.9894	33.0114
ENSG00000166946	581.283	-2.34435	Down	0.180057	-13.02	9.41574e-39	8.49244e-37	CCNDBP1	15:43185118-43197177	protein_coding	+	1059.24	1207.13	198.096	203.863	252.872	237.27
ENSG00000175745	3154.44	-2.34389	Down	0.260459	-8.99907	2.27645e-19	6.05242e-18	NR2F1	5:93583222-93594611	protein_coding	+	12812.8	11926.8	1752.63	1603.05	3214.37	3175.29
ENSG00000074181	1361.52	-2.34035	Down	0.634651	-3.68761	0.000226368	0.000923797	NOTCH3	19:15159038-15200995	protein_coding	-	8606.35	8915.96	1383.55	1509.47	2039.97	1986.88
ENSG00000204282	67.8721	-2.33782	Down	0.586281	-3.98755	6.67601e-05	0.000302729	TNRC6C-AS1	17:78107398-78111799	lncRNA	-	21.5017	12.9451	2.08523	4.45601	4.99747	2.06321
ENSG00000257800	41.3248	-2.33711	Down	0.463162	-5.04599	4.51169e-07	3.05874e-06	FNBP1P1	2:74120680-74123218	processed_pseudogene	+	80.3486	67.9619	13.554	18.9381	15.9919	10.3161
ENSG00000144596	74.041	-2.33284	Down	0.44464	-5.24658	1.54947e-07	1.14094e-06	GRIP2	3:14489107-14556075	protein_coding	-	26.0284	29.1265	1.04261	3.34201	6.99646	10.3161
ENSG00000197283	887.655	-2.33231	Down	0.203742	-11.4473	2.42476e-30	1.36399e-28	SYNGAP1	6:33419661-33457541	protein_coding	+	3021.56	3072.31	523.392	515.784	674.658	705.619
ENSG00000256364	29.9126	-2.31849	Down	0.53695	-4.31789	1.57528e-05	8.09061e-05	AC069234.2	12:120697124-120699541	lncRNA	-	59.9785	57.1743	13.554	7.79803	6.99646	18.5689
ENSG00000168427	138.997	-2.31614	Down	0.304277	-7.61196	2.69961e-14	4.59815e-13	KLHL30	2:238138668-238152947	protein_coding	+	367.793	396.984	86.5369	86.8923	68.9651	64.9913
ENSG00000189120	126.148	-2.31538	Down	0.268682	-8.61753	6.84128e-18	1.62128e-16	SP6	17:47844908-47855874	protein_coding	-	287.444	333.337	45.875	46.7882	82.958	73.2441
ENSG00000279970	24.4942	-2.31372	Down	0.621306	-3.72395	0.000196127	0.000811104	AC023024.2	15:101299656-101301648	TEC	-	33.9501	12.9451	8.34091	3.34201	2.99848	4.12643
ENSG00000270605	233.673	-2.3128	Down	0.194467	-11.893	1.28697e-32	8.4129e-31	AL353622.1	1:28239509-28241453	lncRNA	-	307.814	300.974	46.9176	74.6382	57.9706	66.0229
ENSG00000102763	1203.6	-2.30949	Down	0.23373	-9.88103	5.03131e-23	1.73187e-21	VWA8	13:41566835-41961120	protein_coding	-	2118.49	2155.36	539.031	479.022	348.823	357.968
ENSG00000086300	202.715	-2.3077	Down	0.30702	-7.51644	5.62892e-14	9.28424e-13	SNX10	7:26291895-26374329	protein_coding	+	59.9785	61.4894	8.34091	11.14	16.9914	12.3793
ENSG00000179698	35.4643	-2.3073	Down	0.43283	-5.33073	9.78208e-08	7.45726e-07	WDR97	8:144107726-144118315	protein_coding	+	58.8468	47.4655	13.554	13.368	11.9939	4.12643
ENSG00000285644	60.9285	-2.30606	Down	0.389809	-5.91588	3.30114e-09	3.10723e-08	AC108448.3	11:3057538-3064707	lncRNA	+	65.6369	65.8044	5.21307	12.254	18.9904	16.5057
ENSG00000057294	896.248	-2.30364	Down	0.351464	-6.55441	5.58604e-11	6.65222e-10	PKP2	12:32790745-32896840	protein_coding	-	1634.13	1532.92	463.963	491.276	144.927	183.626
ENSG00000272711	131.248	-2.30228	Down	0.444849	-5.17541	2.27407e-07	1.62089e-06	AC019069.1	2:74832655-74833987	lncRNA	-	304.419	319.313	66.7272	75.7522	57.9706	52.612
ENSG00000160226	449.883	-2.3011	Down	0.214371	-10.7342	7.03307e-27	3.13206e-25	CFAP410	21:44328944-44339402	protein_coding	-	535.28	538.302	94.8778	93.5763	122.938	123.793
ENSG00000073670	138.412	-2.30054	Down	0.522733	-4.40098	1.07763e-05	5.70606e-05	ADAM11	17:44758988-44781846	protein_coding	+	338.369	272.926	72.9829	49.0162	56.9711	69.1177
ENSG00000077274	35.423	-2.29483	Down	0.458312	-5.00715	5.52422e-07	3.67738e-06	CAPN6	X:111245099-111270483	protein_coding	-	229.729	223.303	22.9375	47.9022	55.9716	57.77
ENSG00000166246	49.8321	-2.28961	Down	0.360904	-6.34412	2.23706e-10	2.47001e-09	C16orf71	16:4734344-4749396	protein_coding	+	47.5301	59.3318	9.38352	6.68402	16.9914	10.3161
ENSG00000073756	2518.73	-2.28905	Down	0.167795	-13.6419	2.25452e-42	2.40963e-40	PTGS2	1:186671791-186680423	protein_coding	-	13211.1	12786.6	2674.3	2551.07	2718.62	2694.56
ENSG00000272572	25.5799	-2.28535	Down	0.511717	-4.46606	7.9675e-06	4.34251e-05	AL138762.1	10:100911103-100912739	lncRNA	-	22.6334	25.8903	7.29829	6.68402	1.99899	4.12643
ENSG00000286724	44.5633	-2.28467	Down	0.482731	-4.73281	2.21435e-06	1.33863e-05	AL732509.1	X:18984291-19060329	lncRNA	+	37.3451	21.5752	4.17045	11.14	6.99646	2.06321
ENSG00000287584	14.8103	-2.28169	Down	0.595969	-3.82854	0.000128903	0.000553857	AC004837.4	7:39621253-39623201	lncRNA	-	18.1067	22.654	5.21307	5.57002	1.99899	4.12643
ENSG00000114841	255.485	-2.27963	Down	0.416604	-5.47195	4.45119e-08	3.57836e-07	DNAH1	3:52316319-52400491	protein_coding	+	43.0035	48.5442	8.34091	12.254	6.99646	10.3161
ENSG00000136295	2184.21	-2.27928	Down	0.138568	-16.4489	8.54313e-61	2.02909e-58	TTYH3	7:2631986-2664802	protein_coding	+	7211	7028.13	1241.75	1271.08	1649.16	1703.18
ENSG00000215246	158.084	-2.27742	Down	0.394094	-5.77887	7.5202e-09	6.75428e-08	AC116351.1	5:987180-997308	lncRNA	-	31.6868	29.1265	1.04261	6.68402	9.99494	7.22125
ENSG00000141510	2733.73	-2.27232	Down	0.219514	-10.3516	4.11701e-25	1.65113e-23	TP53	17:7661779-7687550	protein_coding	-	5519.16	5329.08	873.71	973.639	1311.34	1331.81
ENSG00000139737	95.3416	-2.26949	Down	0.329568	-6.88625	5.72832e-12	7.61022e-11	SLAIN1	13:77697687-77764242	protein_coding	+	603.18	609.5	147.008	165.987	107.945	82.5286
ENSG00000241362	22.2136	-2.26685	Down	0.573129	-3.95522	7.64643e-05	0.000343022	RPL36AP43	15:89687937-89688243	processed_pseudogene	-	18.1067	17.2602	5.21307	6.68402	1.99899	1.03161
ENSG00000172508	15.1477	-2.26636	Down	0.563993	-4.01843	5.8588e-05	0.000269928	CARNS1	11:67414968-67425607	protein_coding	+	29.4234	46.3867	10.4261	11.14	4.99747	5.15804
ENSG00000235823	948.493	-2.26492	Down	0.346503	-6.5365	6.2977e-11	7.46643e-10	OLMALINC	10:100373099-100454043	lncRNA	+	819.329	902.923	190.798	181.583	166.915	177.436
ENSG00000183723	1927.21	-2.26319	Down	0.225444	-10.0388	1.02923e-23	3.74802e-22	CMTM4	16:66614750-66696707	protein_coding	-	3103.04	3146.75	862.241	821.021	437.778	483.824
ENSG00000274712	81.2329	-2.2616	Down	0.387771	-5.83231	5.46649e-09	5.01079e-08	AC005332.4	17:68205489-68207493	lncRNA	+	106.377	101.404	11.4687	22.2801	24.9873	27.8534
ENSG00000187486	21.9029	-2.26091	Down	0.537007	-4.2102	2.55147e-05	0.00012564	KCNJ11	11:17385859-17389331	protein_coding	-	131.274	128.373	14.5966	24.5081	30.9843	38.1695
ENSG00000287331	33.6415	-2.25968	Down	0.503778	-4.48546	7.27575e-06	3.98786e-05	AC106045.1	4:6763508-6767660	lncRNA	+	40.7401	36.6779	6.25568	6.68402	9.99494	9.28447
ENSG00000169918	138.025	-2.25929	Down	0.316632	-7.13537	9.65245e-13	1.40744e-11	OTUD7A	15:31475398-31870789	protein_coding	-	80.3486	62.5681	8.34091	17.8241	12.9934	20.6321
ENSG00000178531	1549.4	-2.2533	Down	0.283143	-7.95816	1.74622e-15	3.33576e-14	CTXN1	19:7924491-7926135	protein_coding	-	1407.8	1427.2	324.253	288.527	295.85	280.597
ENSG00000167703	2508.09	-2.24831	Down	0.147995	-15.1918	4.00657e-52	6.79719e-50	SLC43A2	17:1569267-1628886	protein_coding	-	4403.33	4626.81	890.392	875.607	1055.47	978.995
ENSG00000120278	459.535	-2.2444	Down	0.321309	-6.98519	2.84467e-12	3.91297e-11	PLEKHG1	6:150599883-150843665	protein_coding	+	740.112	648.335	84.4517	102.488	181.908	216.638
ENSG00000007255	424.7	-2.24205	Down	0.248751	-9.01323	2.00068e-19	5.34581e-18	TRAPPC6A	19:45162928-45178237	protein_coding	-	237.651	221.146	53.1733	37.8761	51.9737	50.5488
ENSG00000177335	37.7358	-2.24019	Down	0.406067	-5.51679	3.45242e-08	2.8146e-07	C8orf31	8:143039209-143060684	lncRNA	+	225.202	231.934	55.2585	57.9282	27.9858	52.612
ENSG00000197766	3506.69	-2.2349	Down	0.186742	-11.9679	5.23447e-33	3.47491e-31	CFD	19:859643-863630	protein_coding	+	2649.24	2633.26	612.014	582.624	483.755	566.352
ENSG00000168243	21.1473	-2.23444	Down	0.454733	-4.91373	8.93582e-07	5.76901e-06	GNG4	1:235547685-235650754	protein_coding	-	136.932	119.742	25.0227	34.5341	27.9858	21.6638
ENSG00000251661	16.5667	-2.23251	Down	0.583286	-3.82748	0.000129462	0.000555924	AC136475.1	11:318640-325631	lncRNA	+	39.6085	15.1027	4.17045	12.254	2.99848	4.12643
ENSG00000140459	647.489	-2.22828	Down	0.35067	-6.35435	2.09311e-10	2.31586e-09	CYP11A1	15:74337759-74367646	protein_coding	-	75.8219	53.938	11.4687	11.14	13.9929	18.5689
ENSG00000183248	17.8312	-2.21988	Down	0.587024	-3.78159	0.000155829	0.000658042	PRR36	19:7868719-7874390	protein_coding	-	16.9751	29.1265	3.12784	4.45601	5.99696	6.18964
ENSG00000163975	822.336	-2.21292	Down	0.155357	-14.2441	4.87596e-46	6.63876e-44	MELTF	3:196988621-197029817	protein_coding	-	770.667	829.567	191.841	165.987	141.928	190.847
ENSG00000143416	4690.71	-2.21198	Down	0.204559	-10.8134	2.97469e-27	1.35292e-25	SELENBP1	1:151364304-151372707	protein_coding	-	3770.72	3774.58	823.664	884.519	810.589	738.631
ENSG00000049769	299.066	-2.20839	Down	0.211634	-10.4349	1.71719e-25	7.03192e-24	PPP1R3F	X:49269843-49301461	protein_coding	+	267.074	241.642	72.9829	62.3842	41.9787	43.3275
ENSG00000188266	193.119	-2.20695	Down	0.2978	-7.41086	1.25481e-13	2.01071e-12	HYKK	15:78507564-78537372	protein_coding	+	150.512	154.263	49.0028	33.4201	21.9889	27.8534
ENSG00000145506	532.356	-2.20677	Down	0.235961	-9.35226	8.57985e-21	2.54373e-19	NKD2	5:1008829-1038943	protein_coding	+	583.942	642.941	136.582	142.592	134.932	117.603
ENSG00000266714	113.987	-2.20595	Down	0.302794	-7.28534	3.2087e-13	4.93093e-12	MYO15B	17:75588058-75626849	protein_coding	+	470.775	416.402	86.5369	128.11	92.9529	77.3706
ENSG00000196421	70.4282	-2.20315	Down	0.295813	-7.44778	9.49218e-14	1.53599e-12	C20orf204	20:64034344-64039962	protein_coding	+	141.459	142.396	45.875	26.7361	29.9848	20.6321
ENSG00000267121	1043.04	-2.20226	Down	0.241663	-9.11291	8.01983e-20	2.2035e-18	AC008105.3	17:45190931-45222222	lncRNA	-	2928.76	2706.61	406.619	422.207	815.587	803.622
ENSG00000141012	1199.99	-2.20166	Down	0.18794	-11.7147	1.07194e-31	6.60339e-30	GALNS	16:88813734-88856970	protein_coding	-	1657.9	1824.18	445.196	378.761	351.822	338.367
ENSG00000162755	18.4888	-2.20009	Down	0.549254	-4.0056	6.18611e-05	0.000282794	KLHDC9	1:161098361-161100346	protein_coding	+	133.537	97.0885	20.8523	22.2801	16.9914	40.2327
ENSG00000167711	87.1162	-2.19487	Down	0.372253	-5.89617	3.7203e-09	3.48336e-08	SERPINF2	17:1742836-1755268	protein_coding	+	162.96	143.475	26.0653	21.1661	46.9762	39.2011
ENSG00000143643	980.629	-2.19197	Down	0.226393	-9.68215	3.59085e-22	1.16476e-20	TTC13	1:230906243-230978875	protein_coding	-	1189.39	1161.83	274.207	303.009	202.897	249.649
ENSG00000224728	23.8811	-2.19048	Down	0.536104	-4.08593	4.39003e-05	0.000207659	IMPDH1P8	3:15878047-15879571	processed_pseudogene	+	19.2384	23.7327	5.21307	5.57002	2.99848	5.15804
ENSG00000086619	44.2188	-2.18851	Down	0.290305	-7.53866	4.7482e-14	7.91095e-13	ERO1B	1:236215555-236281985	protein_coding	-	271.601	281.557	67.7699	61.2702	55.9716	57.77
ENSG00000245552	43.8631	-2.18219	Down	0.332178	-6.56934	5.0539e-11	6.03869e-10	AP000787.1	11:95150539-95234391	lncRNA	+	71.2952	77.6708	11.4687	13.368	22.9884	17.5373
ENSG00000250846	59.7708	-2.18164	Down	0.393688	-5.54155	2.99813e-08	2.46968e-07	EPHA5-AS1	4:65669961-65698029	lncRNA	+	87.1386	83.0646	14.5966	15.5961	22.9884	21.6638
ENSG00000139832	1177.28	-2.18104	Down	0.202959	-10.7462	6.17489e-27	2.76718e-25	RAB20	13:110523066-110561722	protein_coding	-	1171.28	1092.78	169.946	206.091	340.827	280.597
ENSG00000129646	149.815	-2.17962	Down	0.260228	-8.37581	5.48466e-17	1.20123e-15	QRICH2	17:76274049-76307998	protein_coding	-	144.854	185.547	36.4915	50.1302	27.9858	31.9798
ENSG00000163295	94.6024	-2.17817	Down	0.354798	-6.1392	8.29405e-10	8.45463e-09	ALPI	2:232456125-232460753	protein_coding	+	79.2169	72.277	19.8096	17.8241	17.9909	11.3477
ENSG00000243279	80.9376	-2.1777	Down	0.358461	-6.07514	1.23879e-09	1.23394e-08	PRAF2	X:49071161-49074002	protein_coding	-	345.159	340.888	74.0255	93.5763	72.963	62.928
ENSG00000159674	61.7911	-2.175	Down	0.375676	-5.78957	7.05651e-09	6.35651e-08	SPON2	4:1166932-1208962	protein_coding	-	48.6618	69.0407	9.38352	14.482	20.9894	7.22125
ENSG00000169884	1262.19	-2.17284	Down	0.131955	-16.4665	6.38244e-61	1.55035e-58	WNT10B	12:48965340-48971735	protein_coding	-	2553.05	2655.91	637.037	632.754	521.736	519.93
ENSG00000141540	82.4946	-2.17186	Down	0.363521	-5.97453	2.30759e-09	2.22595e-08	TTYH2	17:74213571-74262020	protein_coding	+	210.491	174.759	60.4716	61.2702	23.9878	25.7902
ENSG00000116885	38.4651	-2.16493	Down	0.510959	-4.23699	2.26535e-05	0.000112647	OSCP1	1:36415827-36450451	protein_coding	-	54.3202	59.3318	5.21307	23.3941	7.99595	14.4425
ENSG00000154736	676.43	-2.16278	Down	0.250631	-8.62932	6.17174e-18	1.4724e-16	ADAMTS5	21:26917922-26967088	protein_coding	-	282.918	269.69	55.2585	50.1302	76.961	63.9597
ENSG00000232485	21.1495	-2.16227	Down	0.580641	-3.72394	0.000196136	0.000811104	AC098820.1	2:216479030-216498761	lncRNA	-	23.7651	18.3389	2.08523	3.34201	2.99848	10.3161
ENSG00000198520	31.0978	-2.16002	Down	0.513056	-4.21011	2.55248e-05	0.00012566	ARMH1	1:44674692-44725591	protein_coding	+	29.4234	33.4416	4.17045	5.57002	8.99544	9.28447
ENSG00000167608	21.3591	-2.15379	Down	0.442172	-4.87093	1.11072e-06	7.07896e-06	TMC4	19:54160108-54173250	protein_coding	-	43.0035	31.2841	12.5114	3.34201	7.99595	9.28447
ENSG00000179314	21.4691	-2.15063	Down	0.448188	-4.79851	1.59851e-06	9.91577e-06	WSCD1	17:6057807-6124427	protein_coding	+	115.43	151.027	38.5767	24.5081	26.9863	29.9166
ENSG00000196814	20.2541	-2.14992	Down	0.57375	-3.74713	0.000178866	0.000745021	MVB12B	9:126326829-126507041	protein_coding	+	136.932	114.349	41.7045	31.1921	26.9863	13.4109
ENSG00000204396	219.871	-2.14766	Down	0.318942	-6.73368	1.65419e-11	2.10351e-10	VWA7	6:31765590-31777294	protein_coding	-	418.718	411.008	113.645	131.452	61.9686	68.0861
ENSG00000198794	59.8499	-2.14569	Down	0.436331	-4.91756	8.76279e-07	5.66586e-06	SCAMP5	15:74957219-75021495	protein_coding	+	138.064	146.711	14.5966	26.7361	49.9747	37.1379
ENSG00000140545	463.94	-2.14562	Down	0.161651	-13.2731	3.31518e-40	3.19213e-38	MFGE8	15:88898683-88913381	protein_coding	-	1002.66	985.987	248.142	219.459	224.886	206.321
ENSG00000272195	48.634	-2.14529	Down	0.363529	-5.90128	3.60698e-09	3.38318e-08	AL356512.1	1:244969350-244971088	lncRNA	-	39.6085	50.7018	10.4261	14.482	5.99696	10.3161
ENSG00000162894	133.809	-2.14376	Down	0.397725	-5.39005	7.04397e-08	5.49332e-07	FCMR	1:206903317-206923247	protein_coding	-	682.397	668.832	87.5795	96.9183	207.895	218.701
ENSG00000172992	345.561	-2.1428	Down	0.207166	-10.3434	4.48187e-25	1.79409e-23	DCAKD	17:45023340-45061109	protein_coding	-	471.906	428.268	81.3238	101.374	95.9514	128.951
ENSG00000204947	51.0314	-2.14148	Down	0.388474	-5.51255	3.53679e-08	2.8779e-07	ZNF425	7:149102784-149126324	protein_coding	-	43.0035	42.0717	6.25568	5.57002	11.9939	14.4425
ENSG00000168807	1723.92	-2.13938	Down	0.17856	-11.9813	4.45302e-33	2.97462e-31	SNTB2	16:69187129-69309052	protein_coding	+	2537.2	2503.8	599.503	584.852	567.712	536.436
ENSG00000270175	48.9522	-2.13862	Down	0.35446	-6.03346	1.60483e-09	1.58086e-08	AC023509.3	12:53500162-53500936	lncRNA	-	114.299	77.6708	20.8523	28.9641	16.9914	20.6321
ENSG00000128591	753.233	-2.13808	Down	0.18405	-11.6168	3.3842e-31	1.99836e-29	FLNC	7:128830377-128859274	protein_coding	+	4646.64	4673.19	884.136	949.131	1217.38	1183.25
ENSG00000139329	338.289	-2.13776	Down	0.432384	-4.94411	7.64923e-07	4.98962e-06	LUM	12:91102629-91111494	protein_coding	-	1903.47	1920.19	462.92	462.312	428.783	383.758
ENSG00000137274	365.483	-2.13312	Down	0.351269	-6.0726	1.25859e-09	1.25249e-08	BPHL	6:3118374-3153578	protein_coding	+	342.896	405.614	52.1307	72.4102	100.949	115.54
ENSG00000106460	1429.25	-2.12815	Down	0.263179	-8.08631	6.14995e-16	1.22746e-14	TMEM106B	7:12211270-12243367	protein_coding	+	2542.86	2438	652.676	579.282	518.737	528.183
ENSG00000106571	685.332	-2.12517	Down	0.317512	-6.69319	2.18359e-11	2.72325e-10	GLI3	7:41960949-42237870	protein_coding	-	3525.15	3495.19	470.219	447.829	1152.42	1147.15
ENSG00000287315	124.374	-2.125	Down	0.34889	-6.09074	1.12386e-09	1.12682e-08	AL670729.3	1:228357012-228368554	lncRNA	-	96.192	117.585	12.5114	23.3941	28.9853	33.0114
ENSG00000171119	124.673	-2.12394	Down	0.566215	-3.75111	0.000176053	0.000734592	NRTN	19:5823802-5828324	protein_coding	+	28.2918	21.5752	2.08523	3.34201	9.99494	7.22125
ENSG00000287431	151.56	-2.12307	Down	0.248418	-8.54638	1.27009e-17	2.93507e-16	AC027601.6	17:81339183-81345966	lncRNA	-	105.245	96.0097	27.1079	36.7621	12.9934	16.5057
ENSG00000100302	27.3631	-2.12255	Down	0.415764	-5.10519	3.30466e-07	2.29203e-06	RASD2	22:35540831-35553999	protein_coding	+	32.8184	37.7566	12.5114	6.68402	2.99848	10.3161
ENSG00000285533	87.072	-2.12187	Down	0.309629	-6.85294	7.23477e-12	9.50525e-11	RELA-DT	11:65663006-65671716	lncRNA	+	75.8219	72.277	20.8523	18.9381	13.9929	14.4425
ENSG00000162892	22.3811	-2.11863	Down	0.392568	-5.39684	6.78245e-08	5.30874e-07	IL24	1:206897443-206904139	protein_coding	+	143.722	117.585	31.2784	30.0781	25.9868	33.0114
ENSG00000204044	61.7308	-2.11806	Down	0.472024	-4.48718	7.21705e-06	3.95999e-05	SLC12A5-AS1	20:46013500-46022073	lncRNA	-	22.6334	20.4965	7.29829	3.34201	2.99848	6.18964
ENSG00000143126	4555	-2.10922	Down	0.297763	-7.08354	1.40514e-12	2.0051e-11	CELSR2	1:109249539-109275751	protein_coding	+	1591.13	1662.37	428.514	406.611	333.831	339.399
ENSG00000139428	815.39	-2.10859	Down	0.292262	-7.21472	5.40437e-13	8.10125e-12	MMAB	12:109553715-109573580	protein_coding	-	710.689	667.753	113.645	91.3483	221.888	211.48
ENSG00000047936	30.734	-2.10711	Down	0.490648	-4.29454	1.75053e-05	8.90514e-05	ROS1	6:117288300-117425855	protein_coding	-	167.487	152.105	55.2585	43.4461	21.9889	27.8534
ENSG00000152475	90.6972	-2.10222	Down	0.398243	-5.27872	1.30088e-07	9.66551e-07	ZNF837	19:58367618-58381030	protein_coding	-	35.0818	32.3628	5.21307	11.14	7.99595	7.22125
ENSG00000065361	279.628	-2.09976	Down	0.350778	-5.98599	2.15076e-09	2.08502e-08	ERBB3	12:56076799-56103505	protein_coding	+	57.7152	72.277	21.8949	13.368	7.99595	17.5373
ENSG00000280441	284.085	-2.09846	Down	0.210472	-9.97022	2.05769e-23	7.31866e-22	FP236383.1	21:8380643-8454792	lncRNA	+	761.614	667.753	144.923	177.127	160.918	184.658
ENSG00000141959	7346.84	-2.09838	Down	0.160051	-13.1107	2.86024e-39	2.66989e-37	PFKL	21:44300051-44327376	protein_coding	+	5768.12	6024.88	1423.17	1316.75	1416.28	1351.41
ENSG00000232070	31.8856	-2.09763	Down	0.423336	-4.955	7.23299e-07	4.7369e-06	TMEM253	14:21098937-21103724	protein_coding	+	48.6618	56.0956	10.4261	6.68402	9.99494	21.6638
ENSG00000197696	66.4434	-2.09569	Down	0.236886	-8.84683	9.00428e-19	2.26976e-17	NMB	15:84655129-84658563	protein_coding	-	347.423	408.85	79.2386	82.4363	89.9544	102.129
ENSG00000237940	41.0165	-2.09506	Down	0.458574	-4.56864	4.90887e-06	2.77966e-05	LINC01238	2:241970683-241977276	lncRNA	+	48.6618	56.0956	10.4261	12.254	15.9919	10.3161
ENSG00000164651	45.8134	-2.09437	Down	0.369498	-5.66817	1.44332e-08	1.24455e-07	SP8	7:20782283-20786886	protein_coding	-	191.252	198.492	30.2358	31.1921	64.9671	55.7068
ENSG00000107242	300.324	-2.0938	Down	0.248064	-8.44057	3.15799e-17	7.06122e-16	PIP5K1B	9:68705240-69009176	protein_coding	+	167.487	132.688	20.8523	24.5081	44.9772	49.5172
ENSG00000260793	76.368	-2.09327	Down	0.417114	-5.01847	5.20858e-07	3.49243e-06	AC003102.1	17:44221401-44223710	lncRNA	+	114.299	89.5372	22.9375	30.0781	19.9899	22.6954
ENSG00000158104	15966.7	-2.08914	Down	0.245066	-8.5248	1.53074e-17	3.49959e-16	HPD	12:121839527-121863596	protein_coding	-	1474.57	1354.92	259.611	310.807	421.786	337.336
ENSG00000106018	330.626	-2.08767	Down	0.229555	-9.09442	9.50957e-20	2.59944e-18	VIPR2	7:159028175-159144867	protein_coding	-	383.636	405.614	68.8125	73.5242	117.94	110.382
ENSG00000165424	910.518	-2.08552	Down	0.416429	-5.0081	5.49691e-07	3.66205e-06	ZCCHC24	10:79382325-79445627	protein_coding	-	2875.57	2936.39	311.741	307.465	1027.48	1091.44
ENSG00000261455	118.113	-2.08142	Down	0.292488	-7.11625	1.109e-12	1.59852e-11	LINC01003	7:152463786-152465549	lncRNA	+	97.3236	106.797	29.1932	31.1921	18.9904	17.5373
ENSG00000114315	1019.59	-2.07991	Down	0.339799	-6.121	9.29871e-10	9.42928e-09	HES1	3:194136148-194138732	protein_coding	+	3542.13	3685.05	1085.36	1060.53	629.681	643.723
ENSG00000285410	364.354	-2.07771	Down	0.282545	-7.35356	1.93001e-13	3.02684e-12	GABPB1-IT1	15:50348936-50354861	lncRNA	-	703.899	679.619	187.67	209.433	127.935	131.014
ENSG00000105750	15.4249	-2.07764	Down	0.479548	-4.3325	1.47426e-05	7.60836e-05	ZNF85	19:20923222-20950697	protein_coding	+	101.85	72.277	25.0227	16.7101	17.9909	22.6954
ENSG00000113231	374.089	-2.07288	Down	0.122494	-16.9223	3.08165e-64	8.90179e-62	PDE8B	5:77210449-77429807	protein_coding	+	1093.19	1112.2	290.889	270.703	243.876	243.459
ENSG00000149292	178.444	-2.07147	Down	0.252977	-8.18839	2.64743e-16	5.44148e-15	TTC12	11:113314529-113383544	protein_coding	+	243.309	203.886	72.9829	53.4722	33.9828	52.612
ENSG00000188613	180.64	-2.07086	Down	0.399847	-5.17914	2.22913e-07	1.59417e-06	NANOS1	10:119029714-119033730	protein_coding	+	594.127	615.972	184.543	256.221	66.9661	69.1177
ENSG00000187244	341.002	-2.06657	Down	0.376174	-5.49366	3.93698e-08	3.18656e-07	BCAM	19:44809059-44821421	protein_coding	+	1651.11	1869.49	292.974	262.905	607.692	516.835
ENSG00000130005	3846.4	-2.06251	Down	0.328307	-6.28224	3.33738e-10	3.59394e-09	GAMT	19:1397026-1401570	protein_coding	-	1098.85	1180.16	218.949	207.205	344.825	319.798
ENSG00000268592	185.401	-2.06026	Down	0.24099	-8.54916	1.23987e-17	2.87456e-16	AL355312.3	6:149863494-149919507	lncRNA	+	581.678	710.903	168.903	150.39	146.926	153.709
ENSG00000171303	363.91	-2.05957	Down	0.173654	-11.8602	1.90479e-32	1.23011e-30	KCNK3	2:26692690-26733420	protein_coding	+	1290.1	1258.91	268.994	255.107	333.831	364.157
ENSG00000250132	74.0337	-2.05932	Down	0.388564	-5.29983	1.15912e-07	8.71834e-07	AC004803.1	12:974133-991190	lncRNA	-	125.615	118.664	52.1307	24.5081	19.9899	20.6321
ENSG00000171551	35345.5	-2.05713	Down	0.180415	-11.4022	4.07641e-30	2.22857e-28	ECEL1	2:232479827-232487834	protein_coding	-	20538.7	20523.4	5792.76	5535.48	4208.87	4197.61
ENSG00000099624	5980.34	-2.05553	Down	0.307299	-6.68904	2.24642e-11	2.79671e-10	ATP5F1D	19:1241746-1244825	protein_coding	+	4693.04	4805.88	1254.26	1203.12	1153.42	959.395
ENSG00000144152	21.6728	-2.04971	Down	0.388839	-5.27136	1.35419e-07	1.00372e-06	FBLN7	2:112138385-112188218	protein_coding	+	133.537	121.9	33.3636	28.9641	25.9868	35.0746
ENSG00000151090	692.783	-2.04968	Down	0.175209	-11.6985	1.29745e-31	7.9468e-30	THRB	3:24117153-24495756	protein_coding	-	607.707	586.846	113.645	139.25	167.915	155.773
ENSG00000260081	34.0617	-2.04805	Down	0.537908	-3.80745	0.00014041	0.000598723	AF274858.1	X:153599315-153613937	transcribed_processed_pseudogene	+	38.4768	30.2053	5.21307	3.34201	11.9939	12.3793
ENSG00000167992	115.929	-2.04552	Down	0.555171	-3.68448	0.000229171	0.000934104	VWCE	11:61258286-61295316	protein_coding	-	19.2384	19.4177	5.21307	2.22801	8.99544	2.06321
ENSG00000274259	35.6748	-2.04506	Down	0.369951	-5.52792	3.24052e-08	2.65203e-07	SYNGAP1-AS1	6:33437363-33454453	lncRNA	-	75.8219	88.4584	19.8096	22.2801	13.9929	23.727
ENSG00000165182	27.2599	-2.04392	Down	0.495011	-4.12904	3.64282e-05	0.000174243	CXorf58	X:23907801-23939509	protein_coding	+	31.6868	37.7566	3.12784	15.5961	4.99747	10.3161
ENSG00000225138	2379.87	-2.03946	Down	0.323566	-6.30309	2.91777e-10	3.1644e-09	SLC9A3-AS1	5:473236-480884	lncRNA	+	2754.49	2967.67	404.534	397.699	1022.48	958.363
ENSG00000122592	113.032	-2.03474	Down	0.402763	-5.05194	4.37334e-07	2.97059e-06	HOXA7	7:27153716-27157936	protein_coding	-	589.6	772.393	203.31	242.853	114.942	104.192
ENSG00000263280	22.5853	-2.03298	Down	0.540338	-3.76242	0.000168279	0.000704493	AC003965.1	16:2866325-2868251	lncRNA	-	59.9785	44.2292	10.4261	10.026	20.9894	9.28447
ENSG00000122691	500.013	-2.0302	Down	0.204378	-9.93354	2.97499e-23	1.04767e-21	TWIST1	7:19020991-19117636	protein_coding	-	3169.81	2867.35	628.696	634.982	873.557	818.065
ENSG00000186862	179.183	-2.02958	Down	0.283717	-7.15355	8.45617e-13	1.24233e-11	PDZD7	10:101007679-101032295	protein_coding	-	80.3486	87.3796	7.29829	12.254	32.9833	28.885
ENSG00000151876	416.618	-2.02543	Down	0.265511	-7.62844	2.37619e-14	4.07324e-13	FBXO4	5:41925254-41941743	protein_coding	+	901.941	910.474	273.165	232.827	198.899	185.689
ENSG00000167733	69.8715	-2.02503	Down	0.270571	-7.48428	7.19397e-14	1.17657e-12	HSD11B1L	19:5680604-5688523	protein_coding	+	134.669	121.9	27.1079	23.3941	39.9797	35.0746
ENSG00000262898	22.5531	-2.0248	Down	0.468721	-4.31984	1.5614e-05	8.0309e-05	AC139099.2	17:83135734-83221442	lncRNA	+	53.1885	42.0717	14.5966	6.68402	15.9919	9.28447
ENSG00000196220	325.504	-2.02451	Down	0.306794	-6.59891	4.14185e-11	4.99922e-10	SRGAP3	3:8980591-9363053	protein_coding	-	61.1102	86.3009	23.9801	31.1921	10.9944	7.22125
ENSG00000197763	212.78	-2.02321	Down	0.161415	-12.5342	4.85495e-36	3.78757e-34	TXNRD3	3:126571779-126655124	protein_coding	-	393.821	378.645	82.3664	110.286	88.9549	99.0343
ENSG00000178752	111.827	-2.0231	Down	0.281243	-7.19345	6.31738e-13	9.41703e-12	ERFE	2:238158970-238168900	protein_coding	+	169.751	206.043	40.6619	49.0162	52.9732	42.2959
ENSG00000170166	53.0669	-2.02261	Down	0.445126	-4.54391	5.52192e-06	3.10133e-05	HOXD4	2:176151550-176153226	protein_coding	+	102.982	77.6708	11.4687	10.026	35.9818	30.9482
ENSG00000119242	325.125	-2.02168	Down	0.202536	-9.98184	1.83042e-23	6.55395e-22	CCDC92	12:123918660-123972831	protein_coding	-	516.042	502.703	120.943	94.6903	141.928	143.393
ENSG00000141527	1955.85	-2.02097	Down	0.200949	-10.0571	8.54534e-24	3.12248e-22	CARD14	17:80169992-80209331	protein_coding	+	241.046	291.265	60.4716	65.7262	60.9691	75.3073
ENSG00000172889	1664.45	-2.02085	Down	0.274487	-7.3623	1.80772e-13	2.84341e-12	EGFL7	9:136658856-136672678	protein_coding	+	521.7	517.805	196.011	167.101	83.9575	66.0229
ENSG00000257704	191.819	-2.01778	Down	0.305927	-6.59563	4.23466e-11	5.10547e-10	INAFM1	19:47274453-47275707	protein_coding	+	355.344	440.134	107.389	145.934	60.9691	79.4338
ENSG00000170801	390.608	-2.01775	Down	0.314772	-6.41019	1.45342e-10	1.64296e-09	HTRA3	4:8269754-8307098	protein_coding	+	2325.58	2335.52	424.344	356.481	772.609	747.915
ENSG00000272692	21.7166	-2.01707	Down	0.483132	-4.17498	2.98009e-05	0.000145042	AC010997.4	10:75409142-75411842	lncRNA	+	57.7152	57.1743	9.38352	18.9381	6.99646	21.6638
ENSG00000135722	414.543	-2.01172	Down	0.223697	-8.99305	2.40463e-19	6.36154e-18	FBXL8	16:67159932-67164570	protein_coding	+	400.611	406.693	76.1108	121.426	93.9524	109.35
ENSG00000188158	1965.74	-2.00817	Down	0.201738	-9.95436	2.41372e-23	8.55648e-22	NHS	X:17375420-17735994	protein_coding	+	2254.29	2085.24	437.898	383.217	667.662	667.45
ENSG00000166387	254.813	-2.00033	Down	0.381766	-5.23968	1.60859e-07	1.18041e-06	PPFIBP2	11:7513298-7657127	protein_coding	+	35.0818	21.5752	10.4261	4.45601	5.99696	7.22125
ENSG00000228109	167.625	-1.99828	Down	0.299266	-6.67725	2.43471e-11	3.02453e-10	MELTF-AS1	3:196999460-197004744	lncRNA	+	219.544	253.509	80.2812	62.3842	47.9757	46.4223
ENSG00000196366	53.8664	-1.99824	Down	0.509332	-3.92326	8.73592e-05	0.000388231	C9orf163	9:136483495-136486067	lncRNA	+	57.7152	84.1433	26.0653	17.8241	21.9889	5.15804
ENSG00000205978	251.234	-1.99789	Down	0.464746	-4.29888	1.71663e-05	8.74513e-05	NYNRIN	14:24399003-24419283	protein_coding	+	1286.71	1330.11	123.028	132.566	549.722	504.456
ENSG00000115604	84.7071	-1.99117	Down	0.334548	-5.95181	2.65186e-09	2.53857e-08	IL18R1	2:102311529-102398775	protein_coding	+	56.5835	49.623	12.5114	15.5961	8.99544	16.5057
ENSG00000106078	2715.07	-1.99075	Down	0.222307	-8.95495	3.39898e-19	8.88224e-18	COBL	7:51016212-51316818	protein_coding	-	5743.23	5715.28	1132.28	1057.19	1730.12	1845.55
ENSG00000089692	32.8471	-1.99021	Down	0.407712	-4.88141	1.0533e-06	6.72906e-06	LAG3	12:6772512-6778455	protein_coding	+	141.459	117.585	41.7045	40.1041	20.9894	27.8534
ENSG00000280128	193.064	-1.98902	Down	0.267879	-7.42508	1.12714e-13	1.81566e-12	AL662795.2	6:30282349-30286054	TEC	-	262.547	284.793	79.2386	76.8663	52.9732	67.0545
ENSG00000184194	48.8558	-1.98803	Down	0.373931	-5.31656	1.05749e-07	8.00742e-07	GPR173	X:53049091-53080615	protein_coding	+	285.181	277.242	44.8324	59.0422	100.949	78.4022
ENSG00000179085	1679.78	-1.98609	Down	0.303746	-6.53865	6.20748e-11	7.36354e-10	DPM3	1:155139891-155140595	protein_coding	-	845.358	918.025	245.014	246.195	225.886	173.31
ENSG00000178585	278.032	-1.98608	Down	0.192106	-10.3385	4.72097e-25	1.87924e-23	CTNNBIP1	1:9848276-9910336	protein_coding	-	270.469	313.919	65.6846	56.8142	72.963	99.0343
ENSG00000248027	15.7331	-1.98596	Down	0.51557	-3.85198	0.000117169	0.000507517	AP001351.1	11:100684162-100687955	lncRNA	-	20.3701	31.2841	3.12784	7.79803	8.99544	6.18964
ENSG00000267546	40.4695	-1.98412	Down	0.517638	-3.83302	0.000126582	0.000545384	AC015802.4	17:76545668-76557683	lncRNA	-	15.8434	17.2602	8.34091	4.45601	1.99899	2.06321
ENSG00000255508	27.556	-1.98386	Down	0.533984	-3.71521	0.000203032	0.000836549	AP002990.1	11:62559603-62591531	protein_coding	-	28.2918	37.7566	4.17045	8.91203	9.99494	10.3161
ENSG00000254369	22.2848	-1.98344	Down	0.414097	-4.7898	1.66946e-06	1.0308e-05	HOXA-AS3	7:27129977-27155928	lncRNA	+	104.114	83.0646	22.9375	32.3061	16.9914	22.6954
ENSG00000257913	59.1619	-1.98304	Down	0.252453	-7.85508	3.99509e-15	7.4131e-14	DDN-AS1	12:48998367-49019235	lncRNA	+	217.281	259.981	46.9176	60.1562	52.9732	81.497
ENSG00000274561	38.4125	-1.98231	Down	0.502973	-3.94119	8.10785e-05	0.000362201	AC005332.3	17:68131462-68131907	lncRNA	+	35.0818	38.8354	5.21307	6.68402	14.9924	10.3161
ENSG00000270049	70.759	-1.98002	Down	0.345944	-5.72353	1.04332e-08	9.20047e-08	AC009061.2	16:67481314-67505977	lncRNA	+	76.9536	69.0407	23.9801	11.14	18.9904	19.6005
ENSG00000234678	294.331	-1.97928	Down	0.167545	-11.8135	3.32625e-32	2.0974e-30	ELF3-AS1	1:201995696-202010463	lncRNA	-	478.696	496.23	105.304	103.602	169.914	114.508
ENSG00000275074	149.11	-1.97737	Down	0.427668	-4.62362	3.77096e-06	2.18924e-05	NUDT18	8:22106874-22109419	protein_coding	-	113.167	121.9	38.5767	28.9641	20.9894	30.9482
ENSG00000230798	44.5537	-1.97697	Down	0.435687	-4.53758	5.69028e-06	3.18501e-05	FOXD3-AS1	1:63320884-63324441	lncRNA	-	30.5551	26.969	5.21307	4.45601	7.99595	11.3477
ENSG00000259673	193.331	-1.97497	Down	0.29972	-6.58937	4.41694e-11	5.31298e-10	IQCH-AS1	15:67290636-67521844	lncRNA	-	239.914	267.533	65.6846	62.3842	59.9696	70.1493
ENSG00000287966	35.53	-1.97474	Down	0.387196	-5.10009	3.39485e-07	2.35077e-06	AL590062.1	6:27018935-27020280	lncRNA	-	48.6618	37.7566	17.7244	10.026	8.99544	7.22125
ENSG00000163435	2014.32	-1.97405	Down	0.164661	-11.9885	4.08183e-33	2.73521e-31	ELF3	1:202007945-202017183	protein_coding	+	3889.55	4125.18	1121.85	1214.26	840.574	904.72
ENSG00000213889	80.2642	-1.97368	Down	0.362735	-5.44112	5.2946e-08	4.19888e-07	PPM1N	19:45488777-45502510	protein_coding	+	73.5586	86.3009	21.8949	20.0521	25.9868	13.4109
ENSG00000259891	113.212	-1.97286	Down	0.321796	-6.13078	8.74507e-10	8.89318e-09	AC107375.1	8:140505813-140508043	lncRNA	-	101.85	88.4584	25.0227	40.1041	13.9929	18.5689
ENSG00000115041	488.318	-1.97141	Down	0.227251	-8.67504	4.13409e-18	9.97407e-17	KCNIP3	2:95297327-95386077	protein_coding	+	964.183	1050.71	173.074	208.319	331.832	313.609
ENSG00000100031	74.4748	-1.96934	Down	0.448532	-4.39064	1.1302e-05	5.95787e-05	GGT1	22:24594811-24629005	protein_coding	+	234.256	231.934	71.9403	63.4982	43.9777	58.8016
ENSG00000155016	32.6282	-1.96832	Down	0.356011	-5.52882	3.22398e-08	2.64247e-07	CYP2U1	4:107931549-107953461	protein_coding	+	172.014	211.437	47.9602	57.9282	46.9762	43.3275
ENSG00000278291	31.8962	-1.96821	Down	0.482237	-4.08141	4.47631e-05	0.000211226	AL161772.1	13:20699307-20703718	lncRNA	-	91.6653	75.5133	16.6818	30.0781	6.99646	31.9798
ENSG00000175591	264.601	-1.96811	Down	0.174169	-11.3	1.31207e-29	6.82404e-28	P2RY2	11:73218298-73236352	protein_coding	+	933.628	954.703	231.46	218.345	247.874	267.186
ENSG00000008277	150.037	-1.96701	Down	0.17856	-11.016	3.20063e-28	1.5444e-26	ADAM22	7:87934143-88202889	protein_coding	+	863.464	919.104	231.46	245.081	210.893	224.89
ENSG00000213888	84.9955	-1.96638	Down	0.279471	-7.03608	1.97726e-12	2.75887e-11	LINC01521	22:31346777-31348719	lncRNA	+	190.121	163.972	57.3437	49.0162	40.9792	34.043
ENSG00000103260	7932.6	-1.96574	Down	0.198514	-9.90229	4.06837e-23	1.40949e-21	METRN	16:715118-719655	protein_coding	+	2195.44	2209.3	526.52	585.966	582.705	560.163
ENSG00000171408	497.827	-1.96218	Down	0.170256	-11.5249	9.88294e-31	5.69428e-29	PDE7B	6:135851701-136195574	protein_coding	+	1545.86	1528.6	368.042	277.387	463.765	467.318
ENSG00000213465	936.556	-1.96053	Down	0.260665	-7.52125	5.42567e-14	8.96977e-13	ARL2	11:65014160-65022184	protein_coding	+	1421.38	1559.89	321.125	282.957	453.77	473.508
ENSG00000237330	36.8473	-1.96047	Down	0.495172	-3.95917	7.52093e-05	0.00033796	RNF223	1:1070967-1074306	protein_coding	-	41.8718	25.8903	10.4261	14.482	2.99848	7.22125
ENSG00000219626	23.5718	-1.95851	Down	0.446918	-4.38226	1.17456e-05	6.178e-05	FAM228B	2:24076526-24169640	protein_coding	+	49.7935	55.0168	12.5114	5.57002	18.9904	16.5057
ENSG00000188659	29.9453	-1.95727	Down	0.461948	-4.23698	2.26548e-05	0.000112647	SAXO2	15:82262810-82284930	protein_coding	+	40.7401	30.2053	5.21307	10.026	15.9919	5.15804
ENSG00000232093	101.7	-1.95681	Down	0.434043	-4.50834	6.53377e-06	3.61735e-05	DCST1-AS1	1:155045191-155046118	lncRNA	-	96.192	94.931	15.6392	27.8501	19.9899	35.0746
ENSG00000120055	45.7444	-1.95512	Down	0.424964	-4.60068	4.21108e-06	2.4133e-05	C10orf95	10:102449837-102451543	protein_coding	-	30.5551	56.0956	18.767	4.45601	10.9944	10.3161
ENSG00000115896	31.0619	-1.95482	Down	0.389938	-5.01316	5.35433e-07	3.58117e-06	PLCL1	2:197804593-198572581	protein_coding	+	205.964	162.893	43.7898	44.5601	38.9803	62.928
ENSG00000262246	157.444	-1.95426	Down	0.220851	-8.84878	8.84847e-19	2.23576e-17	CORO7	16:4354542-4425705	protein_coding	-	212.754	248.115	53.1733	54.5862	67.9656	61.8964
ENSG00000072195	1003.54	-1.95378	Down	0.24892	-7.84902	4.1931e-15	7.75342e-14	SPEG	2:219434843-219493629	protein_coding	+	3379.17	3462.82	594.289	641.666	1149.42	1146.12
ENSG00000153029	527.78	-1.95294	Down	0.335371	-5.8232	5.77302e-09	5.27368e-08	MR1	1:181033425-181061938	protein_coding	+	531.885	525.357	66.7272	102.488	196.9	179.5
ENSG00000164849	21.9973	-1.94967	Down	0.504893	-3.86155	0.000112672	0.000490624	GPR146	7:1044546-1059261	protein_coding	+	72.4269	79.8283	21.8949	25.6221	14.9924	16.5057
ENSG00000272438	49.0516	-1.94903	Down	0.428819	-4.54512	5.49041e-06	3.08607e-05	AL645608.6	1:904834-915976	lncRNA	+	43.0035	30.2053	13.554	15.5961	3.99797	5.15804
ENSG00000101489	20.2674	-1.94717	Down	0.487436	-3.99471	6.47728e-05	0.000294592	CELF4	18:37243040-37565827	protein_coding	-	124.484	111.112	34.4062	42.3321	22.9884	22.6954
ENSG00000046653	165.181	-1.9471	Down	0.272669	-7.1409	9.27209e-13	1.35383e-11	GPM6B	X:13770939-13938638	protein_coding	-	602.048	674.226	176.202	193.837	148.925	143.393
ENSG00000185168	119.132	-1.94388	Down	0.379903	-5.11678	3.10792e-07	2.16683e-06	LINC00482	17:81303771-81309248	lncRNA	-	79.2169	89.5372	20.8523	40.1041	10.9944	16.5057
ENSG00000186523	49.6	-1.94219	Down	0.476746	-4.07383	4.62454e-05	0.000217549	FAM86B1	8:12182096-12194133	protein_coding	-	67.9002	83.0646	10.4261	26.7361	23.9878	17.5373
ENSG00000115073	1118.6	-1.94054	Down	0.178365	-10.8796	1.4423e-27	6.7023e-26	ACTR1B	2:97655963-97664107	protein_coding	-	1815.2	1915.88	437.898	394.357	587.702	523.025
ENSG00000146592	410.193	-1.9401	Down	0.254705	-7.61707	2.59497e-14	4.42698e-13	CREB5	7:28299321-28825894	protein_coding	+	2025.69	1955.79	543.201	513.556	474.759	543.657
ENSG00000099365	240.072	-1.93844	Down	0.313298	-6.18719	6.12447e-10	6.35826e-09	STX1B	16:30989256-31010638	protein_coding	-	76.9536	71.1982	23.9801	15.5961	17.9909	19.6005
ENSG00000171798	81.6342	-1.93542	Down	0.473761	-4.08523	4.40332e-05	0.000208242	KNDC1	10:133160219-133226412	protein_coding	+	33.9501	25.8903	10.4261	4.45601	9.99494	6.18964
ENSG00000254632	43.4432	-1.93087	Down	0.363109	-5.31761	1.05142e-07	7.96426e-07	AP003119.1	11:76759916-76768622	lncRNA	-	126.747	124.057	23.9801	35.6481	42.9782	28.885
ENSG00000146674	2208.45	-1.92984	Down	0.395178	-4.88347	1.04237e-06	6.66516e-06	IGFBP3	7:45912245-45921874	protein_coding	-	6375.83	6066.95	2371.94	2527.67	820.584	811.875
ENSG00000196668	104.604	-1.92781	Down	0.217587	-8.85998	8.00295e-19	2.02691e-17	LINC00173	12:116533422-116536518	lncRNA	+	149.38	155.342	49.0028	44.5601	31.9838	35.0746
ENSG00000233608	586.314	-1.92619	Down	0.308445	-6.24484	4.24228e-10	4.50263e-09	TWIST2	2:238848032-238910534	protein_coding	+	2151.3	2454.18	397.236	338.657	860.564	826.317
ENSG00000103942	56.8731	-1.92586	Down	0.316436	-6.08609	1.15705e-09	1.15737e-08	HOMER2	15:82836946-82986153	protein_coding	-	295.366	290.187	75.0681	63.4982	90.9539	78.4022
ENSG00000286078	36.4145	-1.92323	Down	0.437364	-4.39733	1.09592e-05	5.7886e-05	AL391056.2	9:129503461-129506433	lncRNA	-	86.0069	91.6947	20.8523	20.0521	30.9843	21.6638
ENSG00000087258	466.688	-1.92195	Down	0.196851	-9.76345	1.61569e-22	5.35456e-21	GNAO1	16:56191489-56357444	protein_coding	+	767.272	795.047	187.67	177.127	217.89	241.396
ENSG00000279140	36.9445	-1.9218	Down	0.497783	-3.86072	0.000113052	0.000491879	AL590326.1	14:104815449-104815753	TEC	-	28.2918	40.9929	16.6818	7.79803	6.99646	5.15804
ENSG00000258057	42.3011	-1.91626	Down	0.436538	-4.38968	1.13516e-05	5.98254e-05	BCDIN3D-AS1	12:49827913-49841143	lncRNA	+	35.0818	57.1743	19.8096	4.45601	8.99544	15.4741
ENSG00000187957	2603.99	-1.91323	Down	0.175012	-10.932	8.10234e-28	3.81469e-26	DNER	2:229357629-229714555	protein_coding	-	10695.4	10409	2743.12	2793.92	2809.58	2859.62
ENSG00000115365	7162.05	-1.9131	Down	0.332891	-5.74693	9.08783e-09	8.06585e-08	LANCL1	2:210431249-210477652	protein_coding	-	14675.5	13989.4	5600.92	5682.53	1896.04	2043.61
ENSG00000178107	21.1141	-1.91249	Down	0.509409	-3.75434	0.000173799	0.000726176	AL161668.1	14:21108043-21116703	lncRNA	+	38.4768	32.3628	6.25568	11.14	12.9934	7.22125
ENSG00000130193	1866.23	-1.90861	Down	0.336077	-5.67907	1.35428e-08	1.17345e-07	THEM6	8:142727223-142736927	protein_coding	+	1517.57	1545.86	316.954	294.097	509.742	510.646
ENSG00000092758	1785.09	-1.90853	Down	0.276626	-6.89929	5.22626e-12	6.96054e-11	COL9A3	20:62816244-62841159	protein_coding	+	1080.74	1077.68	377.426	406.611	208.894	157.836
ENSG00000169750	282.033	-1.90745	Down	0.274692	-6.94395	3.81295e-12	5.17495e-11	RAC3	17:82031678-82034204	protein_coding	+	471.906	441.213	80.2812	74.6382	165.916	165.057
ENSG00000107485	71.0716	-1.90695	Down	0.402285	-4.7403	2.13404e-06	1.29557e-05	GATA3	10:8045378-8075198	protein_coding	+	337.238	380.803	82.3664	52.3582	121.938	125.856
ENSG00000131724	1561.66	-1.9069	Down	0.3085	-6.18119	6.36211e-10	6.59537e-09	IL13RA1	X:118727133-118794535	protein_coding	+	2525.89	2433.68	907.073	886.747	388.803	463.192
ENSG00000235609	93.1061	-1.90439	Down	0.384335	-4.95502	7.23238e-07	4.7369e-06	AF127577.4	21:14818843-15014430	lncRNA	-	361.003	290.187	119.901	126.996	50.9742	50.5488
ENSG00000240875	98.2128	-1.90378	Down	0.321595	-5.91981	3.22307e-09	3.04178e-08	LINC00886	3:156747343-156817062	lncRNA	-	62.2419	57.1743	14.5966	17.8241	15.9919	15.4741
ENSG00000281832	295.855	-1.90376	Down	0.276044	-6.89657	5.32746e-12	7.0909e-11	LINC00602	6:165987551-165989615	lncRNA	+	722.006	634.311	135.54	115.856	251.872	220.764
ENSG00000172086	255.576	-1.90273	Down	0.296699	-6.413	1.42685e-10	1.61634e-09	KRCC1	2:88027205-88055783	protein_coding	-	392.69	350.597	70.8977	84.6643	121.938	119.666
ENSG00000070540	245.439	-1.89948	Down	0.264609	-7.17846	7.0503e-13	1.0444e-11	WIPI1	17:68420948-68457513	protein_coding	-	382.504	366.779	89.6647	83.5503	88.9549	139.267
ENSG00000255966	24.8024	-1.89689	Down	0.501787	-3.78026	0.000156665	0.000660916	AC006064.3	12:6532290-6533498	lncRNA	-	22.6334	18.3389	6.25568	6.68402	4.99747	4.12643
ENSG00000108691	444.887	-1.89344	Down	0.386127	-4.90368	9.40593e-07	6.06154e-06	CCL2	17:34255218-34257203	protein_coding	+	2489.67	2463.89	438.94	471.224	890.549	865.519
ENSG00000154767	1175.02	-1.89016	Down	0.287688	-6.57018	5.02544e-11	6.0114e-10	XPC	3:14145147-14178783	protein_coding	-	1458.72	1409.94	360.744	324.175	412.791	449.781
ENSG00000244055	112.718	-1.88989	Down	0.340978	-5.54254	2.9812e-08	2.45667e-07	AC007566.1	7:92457564-92495601	lncRNA	+	231.992	186.626	45.875	44.5601	63.9676	71.1809
ENSG00000139515	198.059	-1.88562	Down	0.296244	-6.36511	1.95153e-10	2.17383e-09	PDX1	13:27920000-27926313	protein_coding	+	1150.91	1161.83	390.98	394.357	234.881	232.112
ENSG00000198001	326.674	-1.884	Down	0.22127	-8.51449	1.67324e-17	3.80502e-16	IRAK4	12:43758944-43789543	protein_coding	+	488.881	518.884	149.094	155.961	125.936	115.54
ENSG00000105792	48.0268	-1.88299	Down	0.323018	-5.82937	5.56362e-09	5.09327e-08	CFAP69	7:90245174-90311063	protein_coding	+	198.042	161.814	60.4716	52.3582	32.9833	49.5172
ENSG00000006071	25.7306	-1.88202	Down	0.448798	-4.19347	2.74715e-05	0.000134511	ABCC8	11:17392498-17476879	protein_coding	-	125.615	174.759	35.4488	28.9641	52.9732	45.3907
ENSG00000272374	54.3047	-1.88095	Down	0.412705	-4.55762	5.17377e-06	2.92037e-05	Z97832.2	6:35220370-35224630	lncRNA	-	75.8219	55.0168	20.8523	12.254	10.9944	26.8218
ENSG00000171703	1437.19	-1.87618	Down	0.257177	-7.29528	2.98046e-13	4.5967e-12	TCEA2	20:64049836-64072347	protein_coding	+	1957.79	1894.3	409.747	416.637	652.669	618.964
ENSG00000185269	165.298	-1.87591	Down	0.256917	-7.30161	2.84341e-13	4.39802e-12	NOTUM	17:81952507-81961840	protein_coding	-	637.13	663.438	139.71	134.794	215.891	217.669
ENSG00000064199	99.004	-1.87408	Down	0.494779	-3.7877	0.000152046	0.000643592	SPA17	11:124673798-124697518	protein_coding	+	135.8	131.609	39.6193	35.6481	51.9737	18.5689
ENSG00000106479	146.056	-1.87111	Down	0.47553	-3.93479	8.32689e-05	0.000371366	ZNF862	7:149838375-149867479	protein_coding	+	54.3202	49.623	15.6392	21.1661	10.9944	9.28447
ENSG00000108375	26.2438	-1.86866	Down	0.38861	-4.80858	1.52006e-06	9.45384e-06	RNF43	17:58352500-58417595	protein_coding	-	69.0319	64.7257	20.8523	20.0521	18.9904	13.4109
ENSG00000273132	49.4884	-1.86745	Down	0.372587	-5.0121	5.38387e-07	3.59867e-06	AL355312.4	6:149852462-149853192	lncRNA	+	162.96	200.65	53.1733	62.3842	50.9742	33.0114
ENSG00000140479	855.991	-1.8667	Down	0.152617	-12.2313	2.11478e-34	1.55345e-32	PCSK6	15:101297142-101525202	protein_coding	-	657.5	697.958	191.841	223.915	170.913	157.836
ENSG00000124098	349.123	-1.86545	Down	0.226501	-8.23592	1.78177e-16	3.71581e-15	FAM210B	20:56358974-56368663	protein_coding	+	944.945	926.656	355.531	261.791	200.898	209.416
ENSG00000021355	1611.23	-1.86524	Down	0.13352	-13.9698	2.38398e-44	2.7847e-42	SERPINB1	6:2832332-2841959	protein_coding	-	1540.2	1641.87	362.829	435.575	480.756	467.318
ENSG00000003249	415.17	-1.86052	Down	0.468338	-3.97261	7.10899e-05	0.000321069	DBNDD1	16:90004865-90020128	protein_coding	-	701.635	777.787	71.9403	84.6643	369.813	287.818
ENSG00000108641	778.833	-1.8594	Down	0.337464	-5.50992	3.59e-08	2.91675e-07	B9D1	17:19334308-19378193	protein_coding	-	895.151	880.269	187.67	173.785	295.85	320.83
ENSG00000100321	60.5963	-1.8553	Down	0.398152	-4.65977	3.16565e-06	1.86211e-05	SYNGR1	22:39349925-39385575	protein_coding	+	298.761	402.378	70.8977	73.5242	148.925	93.8763
ENSG00000166750	904.155	-1.85307	Down	0.368179	-5.03308	4.82666e-07	3.25943e-06	SLFN5	17:35243071-35273655	protein_coding	+	660.895	678.541	151.179	161.531	208.894	219.732
ENSG00000278071	41.5339	-1.85293	Down	0.44905	-4.12634	3.68588e-05	0.000176105	AL161669.3	14:103208100-103208876	lncRNA	+	47.5301	56.0956	21.8949	11.14	14.9924	9.28447
ENSG00000275180	122.367	-1.85274	Down	0.242693	-7.63406	2.27467e-14	3.91491e-13	AC048341.2	12:62603909-62604399	lncRNA	+	330.448	345.203	87.5795	114.742	98.9499	73.2441
ENSG00000180537	1816.31	-1.85202	Down	0.234239	-7.90654	2.64639e-15	4.9753e-14	RNF182	6:13924446-13980310	protein_coding	+	9246.88	9119.84	1915.28	1948.39	3229.36	3081.41
ENSG00000157570	644.749	-1.84853	Down	0.207906	-8.89118	6.04637e-19	1.54787e-17	TSPAN18	11:44726465-44932421	protein_coding	+	3716.4	3733.59	1191.71	1200.9	867.56	877.898
ENSG00000185261	528.931	-1.84832	Down	0.205615	-8.98924	2.48947e-19	6.56164e-18	KIAA0825	5:94152966-94618597	protein_coding	-	1130.54	1086.31	262.739	237.283	352.821	377.568
ENSG00000173531	72.6457	-1.84782	Down	0.290701	-6.35644	2.06487e-10	2.28816e-09	MST1	3:49683947-49689501	protein_coding	-	121.089	81.9858	26.0653	24.5081	30.9843	30.9482
ENSG00000139178	1695.99	-1.84715	Down	0.136948	-13.4879	1.84211e-41	1.84868e-39	C1RL	12:7089587-7109238	protein_coding	-	1680.53	1635.4	486.9	455.627	443.775	457.002
ENSG00000167968	114.776	-1.8466	Down	0.255194	-7.23606	4.61899e-13	6.97285e-12	DNASE1L2	16:2235816-2238711	protein_coding	+	190.121	177.996	60.4716	45.6742	51.9737	46.4223
ENSG00000146021	127.419	-1.84644	Down	0.310881	-5.93938	2.86102e-09	2.72901e-08	KLHL3	5:137617500-137736089	protein_coding	-	56.5835	56.0956	15.6392	12.254	13.9929	20.6321
ENSG00000118898	2076.9	-1.84638	Down	0.222978	-8.28051	1.22645e-16	2.59058e-15	PPL	16:4882507-4960741	protein_coding	-	5058.57	5003.29	1396.06	1473.83	1350.32	1376.16
ENSG00000160172	182.596	-1.84505	Down	0.229072	-8.05446	7.98289e-16	1.57856e-14	FAM86C2P	11:67791648-67805336	transcribed_unprocessed_pseudogene	-	256.889	267.533	83.4091	89.1203	47.9757	72.2125
ENSG00000213853	7646.32	-1.84434	Down	0.14703	-12.544	4.28895e-36	3.35826e-34	EMP2	16:10528422-10580632	protein_coding	-	8041.65	7671.07	2394.88	2370.6	2005.98	1980.69
ENSG00000176055	311.755	-1.84302	Down	0.375192	-4.9122	9.00586e-07	5.81072e-06	MBLAC2	5:90458209-90474771	protein_coding	-	561.308	570.664	193.926	217.231	108.945	111.414
ENSG00000153234	2231.17	-1.83876	Down	0.22333	-8.23336	1.8203e-16	3.78877e-15	NR4A2	2:156324437-156342348	protein_coding	-	5798.68	5771.37	1315.78	1247.68	1856.06	2048.77
ENSG00000099840	38.3015	-1.83863	Down	0.445548	-4.12667	3.68057e-05	0.000175891	IZUMO4	19:2096429-2099593	protein_coding	+	86.0069	98.1672	15.6392	22.2801	34.9823	29.9166
ENSG00000182240	6981.31	-1.83754	Down	0.0945793	-19.4286	4.42225e-84	2.95406e-81	BACE2	21:41167801-41282530	protein_coding	+	6080.46	5795.1	1605.62	1613.08	1697.14	1728.97
ENSG00000170915	59.6378	-1.83592	Down	0.406571	-4.51563	6.31299e-06	3.50419e-05	PAQR8	6:52361421-52407777	protein_coding	+	118.825	131.609	21.8949	23.3941	36.9813	57.77
ENSG00000167107	873.551	-1.83501	Down	0.257611	-7.1232	1.05453e-12	1.52722e-11	ACSF2	17:50426158-50474845	protein_coding	+	194.647	212.516	46.9176	28.9641	70.9641	80.4654
ENSG00000173295	80.7884	-1.83395	Down	0.322232	-5.69141	1.25997e-08	1.09529e-07	FAM86B3P	8:8228595-8244865	transcribed_unprocessed_pseudogene	+	63.3735	61.4894	17.7244	17.8241	17.9909	16.5057
ENSG00000174516	317.447	-1.83026	Down	0.215409	-8.49668	1.95098e-17	4.41315e-16	PELI3	11:66466327-66477337	protein_coding	+	284.049	313.919	111.56	105.83	53.9727	66.0229
ENSG00000255031	106.358	-1.82947	Down	0.388105	-4.71386	2.43068e-06	1.45705e-05	AP002807.1	11:68050740-68053762	lncRNA	+	269.337	302.053	109.474	94.6903	62.9681	54.6752
ENSG00000103269	279.3	-1.82943	Down	0.242079	-7.55718	4.11911e-14	6.88968e-13	RHBDL1	16:675666-678268	protein_coding	+	418.718	333.337	118.858	115.856	99.9494	88.7182
ENSG00000167930	4298.62	-1.8256	Down	0.198988	-9.17441	4.54037e-20	1.2821e-18	FAM234A	16:234521-272183	protein_coding	+	3434.62	3385.15	1141.66	1046.05	836.576	824.254
ENSG00000223573	1062.64	-1.82335	Down	0.318817	-5.71912	1.07075e-08	9.40749e-08	TINCR	19:5558167-5578349	protein_coding	-	24.8967	43.1504	11.4687	5.57002	10.9944	10.3161
ENSG00000187650	71.5421	-1.8224	Down	0.357567	-5.09666	3.45692e-07	2.39066e-06	VMAC	19:5904858-5910853	protein_coding	+	72.4269	74.4345	21.8949	30.0781	13.9929	17.5373
ENSG00000205517	1029.7	-1.82061	Down	0.169875	-10.7174	8.4371e-27	3.74173e-25	RGL3	19:11384341-11419342	protein_coding	-	638.262	624.603	211.65	178.241	186.905	138.235
ENSG00000180066	165.303	-1.82028	Down	0.47041	-3.86956	0.000109034	0.000476726	C10orf91	10:132444327-132449408	lncRNA	+	110.904	108.955	43.7898	57.9282	9.99494	13.4109
ENSG00000224536	126.016	-1.81924	Down	0.453951	-4.00757	6.13477e-05	0.000280747	AC096677.1	1:201507241-201534784	lncRNA	+	151.644	137.003	21.8949	17.8241	79.9595	43.3275
ENSG00000198911	5964.13	-1.81763	Down	0.215702	-8.42659	3.55891e-17	7.93277e-16	SREBF2	22:41833079-41907307	protein_coding	+	9347.6	9876.06	3087.18	2849.62	2530.72	2439.75
ENSG00000149922	39.1366	-1.81725	Down	0.336717	-5.39697	6.77767e-08	5.30694e-07	TBX6	16:30085793-30091887	protein_coding	-	54.3202	69.0407	17.7244	18.9381	17.9909	15.4741
ENSG00000269139	183.217	-1.81619	Down	0.307346	-5.90925	3.4366e-09	3.23047e-08	AC010336.5	19:7926001-7926810	lncRNA	+	187.857	233.012	72.9829	69.0682	53.9727	43.3275
ENSG00000032742	272.09	-1.81576	Down	0.265884	-6.82916	8.54141e-12	1.11763e-10	IFT88	13:20567069-20691437	protein_coding	+	522.832	533.987	131.369	163.759	160.918	144.425
ENSG00000255468	74.1023	-1.8143	Down	0.314305	-5.77242	7.81413e-09	7.00356e-08	AP001107.9	11:66347950-66364804	lncRNA	+	46.3985	63.6469	15.6392	14.482	16.9914	15.4741
ENSG00000095637	284.299	-1.81416	Down	0.367725	-4.93347	8.07803e-07	5.2549e-06	SORBS1	10:95311771-95561414	protein_coding	-	98.4553	73.3557	35.4488	30.0781	17.9909	14.4425
ENSG00000171100	240.53	-1.81199	Down	0.222316	-8.15049	3.62453e-16	7.33694e-15	MTM1	X:150568619-150673322	protein_coding	+	487.75	521.041	115.73	115.856	162.917	179.5
ENSG00000172830	961.811	-1.80752	Down	0.194632	-9.28688	1.58874e-20	4.60175e-19	SSH3	11:67303478-67312607	protein_coding	+	1473.43	1649.43	532.775	554.774	368.813	329.083
ENSG00000261485	23.9309	-1.80737	Down	0.488889	-3.69688	0.000218264	0.000893112	PAN3-AS1	13:28136843-28138193	lncRNA	-	40.7401	37.7566	15.6392	7.79803	10.9944	10.3161
ENSG00000131650	911.106	-1.80701	Down	0.222119	-8.13531	4.1089e-16	8.27043e-15	KREMEN2	16:2964216-2968383	protein_coding	+	204.832	241.642	57.3437	90.2343	53.9727	54.6752
ENSG00000180881	67.9221	-1.80384	Down	0.430574	-4.18937	2.79727e-05	0.000136829	CAPS2	12:75275979-75390928	protein_coding	-	55.4518	62.5681	12.5114	12.254	21.9889	20.6321
ENSG00000167702	1784.08	-1.80303	Down	0.237587	-7.58891	3.22597e-14	5.45989e-13	KIFC2	8:144466043-144474202	protein_coding	+	2387.82	2582.55	629.738	613.816	782.604	822.191
ENSG00000236423	31.6086	-1.79967	Down	0.429773	-4.18749	2.82062e-05	0.000137877	LINC01134	1:3900352-3917225	lncRNA	+	54.3202	38.8354	19.8096	13.368	5.99696	14.4425
ENSG00000002746	256.888	-1.79839	Down	0.188381	-9.5466	1.34029e-21	4.18247e-20	HECW1	7:43112629-43566001	protein_coding	+	427.771	414.244	139.71	141.478	118.94	84.5918
ENSG00000131389	5011.08	-1.79805	Down	0.205397	-8.75405	2.05833e-18	5.03996e-17	SLC6A6	3:14402576-14489349	protein_coding	+	15669.1	15014.2	3636.63	3529.16	5172.38	5307.62
ENSG00000130529	300.059	-1.79743	Down	0.238989	-7.52099	5.43649e-14	8.98071e-13	TRPM4	19:49157741-49211836	protein_coding	+	162.96	171.523	44.8324	28.9641	55.9716	61.8964
ENSG00000267395	256.11	-1.79562	Down	0.223285	-8.04185	8.84915e-16	1.7434e-14	DM1-AS	19:45767796-45772504	lncRNA	+	268.206	283.714	70.8977	66.8402	86.9559	92.8447
ENSG00000088970	662.203	-1.7954	Down	0.198926	-9.02546	1.78948e-19	4.81157e-18	KIZ	20:21125983-21246622	protein_coding	+	969.841	1033.45	319.04	284.071	277.859	273.376
ENSG00000103707	384.448	-1.79494	Down	0.148546	-12.0834	1.2923e-33	9.05709e-32	MTFMT	15:65001512-65029639	protein_coding	-	697.109	742.187	223.119	242.853	168.914	196.005
ENSG00000165879	95.7059	-1.79394	Down	0.337846	-5.30993	1.09665e-07	8.28338e-07	FRAT1	10:97319267-97321915	protein_coding	+	117.694	112.191	41.7045	46.7882	24.9873	19.6005
ENSG00000160318	102.081	-1.78654	Down	0.358803	-4.97916	6.38612e-07	4.21586e-06	CLDND2	19:51367098-51369003	protein_coding	-	86.0069	74.4345	25.0227	43.4461	14.9924	10.3161
ENSG00000178026	50.4218	-1.78445	Down	0.440895	-4.04734	5.18029e-05	0.00024104	LRRC75B	22:24585620-24593208	protein_coding	-	227.466	220.067	61.5142	35.6481	85.9565	76.3389
ENSG00000102547	104.867	-1.78307	Down	0.194837	-9.15159	5.61026e-20	1.5656e-18	CAB39L	13:49308650-49444064	protein_coding	-	308.946	285.872	91.75	77.9803	88.9549	86.655
ENSG00000186153	159.625	-1.78233	Down	0.26703	-6.67463	2.4786e-11	3.07323e-10	WWOX	16:78099430-79212667	protein_coding	+	116.562	110.034	28.1506	37.8761	40.9792	24.7586
ENSG00000105519	122.442	-1.78151	Down	0.386071	-4.61447	3.94103e-06	2.27623e-05	CAPS	19:5911375-5915877	protein_coding	+	119.957	117.585	45.875	31.1921	21.9889	39.2011
ENSG00000162430	1071.1	-1.78076	Down	0.265373	-6.71039	1.94103e-11	2.43781e-10	SELENON	1:25800176-25818221	protein_coding	+	2020.03	2018.36	451.451	425.549	780.605	692.209
ENSG00000185885	1622.22	-1.7802	Down	0.131275	-13.5608	6.83509e-42	7.0583e-40	IFITM1	11:313506-315272	protein_coding	+	484.355	490.836	160.562	144.82	137.93	124.824
ENSG00000184068	74.4267	-1.77899	Down	0.308968	-5.75783	8.52022e-09	7.6077e-08	SREBF2-AS1	22:41831215-41834665	lncRNA	-	122.22	199.571	45.875	40.1041	52.9732	48.4855
ENSG00000171084	75.8564	-1.77709	Down	0.481727	-3.68899	0.000225143	0.000919146	FAM86JP	3:125916620-125930024	transcribed_unprocessed_pseudogene	+	117.694	110.034	25.0227	21.1661	37.9808	48.4855
ENSG00000066230	220.515	-1.77401	Down	0.366717	-4.83755	1.31452e-06	8.25235e-06	SLC9A3	5:470458-524332	protein_coding	-	215.017	339.81	43.7898	57.9282	109.944	112.445
ENSG00000244560	266.272	-1.77332	Down	0.248544	-7.13481	9.69236e-13	1.4123e-11	AC004890.2	7:149285281-149297312	transcribed_unprocessed_pseudogene	+	124.484	120.821	58.3863	36.7621	24.9873	23.727
ENSG00000187609	342.863	-1.77227	Down	0.265421	-6.67723	2.43507e-11	3.02453e-10	EXD3	9:137306896-137423211	protein_coding	-	255.757	217.91	41.7045	51.2442	97.9504	85.6234
ENSG00000116675	615.766	-1.76883	Down	0.230492	-7.67417	1.6649e-14	2.89576e-13	DNAJC6	1:65248219-65415871	protein_coding	+	470.775	527.514	94.8778	114.742	193.902	181.563
ENSG00000239521	523.77	-1.76671	Down	0.192652	-9.17048	4.70906e-20	1.32623e-18	CASTOR3	7:100200653-100272232	protein_coding	-	331.579	354.912	124.071	112.514	81.9585	85.6234
ENSG00000112812	159.334	-1.76591	Down	0.410161	-4.30542	1.66671e-05	8.51722e-05	PRSS16	6:27247701-27256624	protein_coding	+	44.1351	31.2841	17.7244	21.1661	3.99797	2.06321
ENSG00000154556	784.67	-1.76415	Down	0.161126	-10.9489	6.72581e-28	3.18077e-26	SORBS2	4:185585444-185956652	protein_coding	-	2193.18	2069.06	553.628	524.696	694.648	735.536
ENSG00000136720	945.505	-1.76087	Down	0.202611	-8.69085	3.59743e-18	8.70879e-17	HS6ST1	2:128236716-128318868	protein_coding	-	1549.26	1679.63	410.79	364.279	582.705	546.752
ENSG00000237310	73.6389	-1.76048	Down	0.296053	-5.94651	2.73923e-09	2.61634e-08	AC008267.5	7:66493607-66495758	lncRNA	+	138.064	149.948	36.4915	54.5862	33.9828	45.3907
ENSG00000123989	4338.53	-1.76042	Down	0.132428	-13.2934	2.52883e-40	2.44599e-38	CHPF	2:219538948-219543809	protein_coding	-	5649.3	5820.99	1655.67	1640.93	1771.1	1703.18
ENSG00000277142	169.907	-1.7603	Down	0.283291	-6.21375	5.1734e-10	5.42889e-09	LINC00235	16:525155-527407	lncRNA	-	151.644	135.924	40.6619	66.8402	23.9878	39.2011
ENSG00000107902	546.768	-1.75757	Down	0.244619	-7.18492	6.72453e-13	9.97526e-12	LHPP	10:124461823-124617888	protein_coding	+	215.017	223.303	47.9602	51.2442	75.9615	83.5602
ENSG00000139899	122.473	-1.75656	Down	0.215682	-8.14421	3.81767e-16	7.72058e-15	CBLN3	14:24426532-24430954	protein_coding	-	299.893	299.896	82.3664	71.2962	112.943	87.6866
ENSG00000169031	616.858	-1.75438	Down	0.209661	-8.36768	5.87619e-17	1.28173e-15	COL4A3	2:227164565-227314792	protein_coding	+	2851.81	2664.54	946.693	1038.25	649.671	636.502
ENSG00000105767	265.443	-1.75301	Down	0.197624	-8.87043	7.28647e-19	1.85203e-17	CADM4	19:43622368-43639850	protein_coding	-	381.373	398.063	127.199	120.312	107.945	107.287
ENSG00000134463	336.138	-1.75086	Down	0.269061	-6.50728	7.6524e-11	8.96316e-10	ECHDC3	10:11742366-11764070	protein_coding	+	382.504	398.063	138.668	135.908	99.9494	89.7498
ENSG00000102996	6019.89	-1.75029	Down	0.21795	-8.03071	9.69075e-16	1.90395e-14	MMP15	16:58025754-58046901	protein_coding	+	622.419	536.144	148.051	176.013	179.909	184.658
ENSG00000183072	28.4973	-1.75026	Down	0.397203	-4.40646	1.05072e-05	5.57325e-05	NKX2-5	5:173232109-173235311	protein_coding	-	193.516	126.215	47.9602	46.7882	54.9722	40.2327
ENSG00000273344	232.974	-1.74753	Down	0.287844	-6.07111	1.2703e-09	1.26297e-08	PAXIP1-AS1	7:155003448-155005703	lncRNA	+	207.096	252.43	65.6846	81.3223	57.9706	69.1177
ENSG00000281332	102.524	-1.74562	Down	0.34842	-5.01011	5.43989e-07	3.63157e-06	LINC00997	7:32760279-32762924	lncRNA	+	184.462	207.122	58.3863	45.6742	51.9737	77.3706
ENSG00000113657	2284.31	-1.74562	Down	0.258322	-6.75752	1.40372e-11	1.79981e-10	DPYSL3	5:147390808-147510068	protein_coding	-	12809.4	12947.3	2909.93	2904.21	4809.56	4737.14
ENSG00000099864	1880.81	-1.74515	Down	0.342938	-5.08883	3.60276e-07	2.48107e-06	PALM	19:708935-748329	protein_coding	+	1541.33	1587.94	237.716	267.361	659.666	701.493
ENSG00000162913	154.417	-1.74386	Down	0.213116	-8.18268	2.77606e-16	5.69492e-15	OBSCN-AS1	1:228203503-228213664	lncRNA	-	181.067	197.413	76.1108	59.0422	51.9737	39.2011
ENSG00000260285	75.3988	-1.74307	Down	0.307683	-5.66516	1.46891e-08	1.26509e-07	AL133367.1	14:103525010-103529072	lncRNA	-	74.6902	69.0407	21.8949	23.3941	15.9919	24.7586
ENSG00000198959	3332.18	-1.7415	Down	0.17903	-9.7274	2.30406e-22	7.57718e-21	TGM2	20:38127385-38166578	protein_coding	-	18002.6	18636.7	5161.98	5278.15	5756.08	5718.2
ENSG00000183688	60.0967	-1.74149	Down	0.372061	-4.68065	2.85961e-06	1.69468e-05	RFLNB	17:439978-445939	protein_coding	-	353.081	323.628	124.071	128.11	90.9539	61.8964
ENSG00000279672	84.5418	-1.741	Down	0.342865	-5.07779	3.81851e-07	2.61953e-06	AP006621.5	11:779617-780755	TEC	+	54.3202	61.4894	14.5966	27.8501	14.9924	12.3793
ENSG00000104870	34.5496	-1.73905	Down	0.461947	-3.76461	0.000166806	0.000699148	FCGRT	19:49506816-49526333	protein_coding	+	145.985	169.365	41.7045	32.3061	57.9706	56.7384
ENSG00000122971	749.924	-1.73513	Down	0.174841	-9.92404	3.2723e-23	1.1467e-21	ACADS	12:120725774-120740008	protein_coding	+	324.789	360.306	102.176	95.8043	95.9514	117.603
ENSG00000173557	19.1603	-1.73284	Down	0.42669	-4.06112	4.88377e-05	0.000228436	C2orf70	2:26562585-26579532	protein_coding	+	106.377	108.955	32.321	30.0781	28.9853	38.1695
ENSG00000135736	513.477	-1.7321	Down	0.1884	-9.19376	3.7936e-20	1.07835e-18	CCDC102A	16:57512181-57536571	protein_coding	-	738.981	777.787	265.866	183.811	194.901	268.218
ENSG00000178184	64.0168	-1.73039	Down	0.315085	-5.49182	3.97807e-08	3.21737e-07	PARD6G	18:80157232-80247514	protein_coding	-	157.302	194.177	64.642	44.5601	49.9747	52.612
ENSG00000167549	544.101	-1.72976	Down	0.244416	-7.07709	1.47208e-12	2.09641e-11	CORO6	17:29614756-29622907	protein_coding	-	341.764	365.7	138.668	144.82	72.963	71.1809
ENSG00000204054	1287.85	-1.72928	Down	0.117169	-14.7588	2.69849e-49	4.17993e-47	LINC00963	9:129476946-129513687	lncRNA	+	2325.58	2294.52	625.568	662.832	783.603	713.872
ENSG00000128016	1401.62	-1.7289	Down	0.191492	-9.02856	1.73943e-19	4.68877e-18	ZFP36	19:39406813-39409412	protein_coding	+	3703.96	3932.08	967.545	1008.17	1272.36	1358.63
ENSG00000152292	246.83	-1.72713	Down	0.2815	-6.13547	8.49056e-10	8.6467e-09	SH2D6	2:85418931-85437029	protein_coding	+	56.5835	73.3557	23.9801	26.7361	14.9924	13.4109
ENSG00000172037	3136.88	-1.72636	Down	0.271445	-6.35987	2.01922e-10	2.24339e-09	LAMB2	3:49121114-49133118	protein_coding	-	4552.71	4640.83	903.946	955.815	1863.06	1833.17
ENSG00000183087	380.436	-1.726	Down	0.279663	-6.17171	6.75565e-10	6.97627e-09	GAS6	13:113820549-113864076	protein_coding	-	1445.14	1583.62	430.599	374.305	532.73	493.108
ENSG00000122970	1118.07	-1.7256	Down	0.239469	-7.20591	5.76573e-13	8.63083e-12	IFT81	12:110124335-110218793	protein_coding	+	3663.22	3367.89	788.216	741.926	1364.31	1356.56
ENSG00000167619	21.6885	-1.72309	Down	0.442415	-3.89474	9.83048e-05	0.000433603	TMEM145	19:42313309-42325064	protein_coding	+	114.299	118.664	38.5767	32.3061	28.9853	41.2643
ENSG00000131069	680.058	-1.72097	Down	0.154941	-11.1072	1.15716e-28	5.72579e-27	ACSS2	20:34872146-34927962	protein_coding	+	673.344	628.918	230.418	170.443	203.897	184.658
ENSG00000171444	573.855	-1.72042	Down	0.121367	-14.1753	1.30222e-45	1.65692e-43	MCC	5:113022099-113488823	protein_coding	-	1359.14	1261.07	386.809	435.575	385.805	382.726
ENSG00000184925	55.2927	-1.71897	Down	0.353434	-4.86363	1.15251e-06	7.31041e-06	LCN12	9:136949551-136955497	protein_coding	+	74.6902	85.2221	27.1079	21.1661	19.9899	28.885
ENSG00000285967	935.362	-1.71793	Down	0.273902	-6.27207	3.56273e-10	3.82506e-09	NIPBL-DT	5:36864425-36876700	lncRNA	-	1361.4	1394.84	493.156	553.66	309.843	319.798
ENSG00000119711	423.514	-1.71627	Down	0.190749	-8.99755	2.30819e-19	6.11398e-18	ALDH6A1	14:74056850-74084493	protein_coding	-	522.832	540.459	180.372	168.215	132.933	166.089
ENSG00000181577	986.453	-1.7149	Down	0.31021	-5.5282	3.23525e-08	2.64968e-07	C6orf223	6:44000580-44007612	protein_coding	+	492.276	599.791	131.369	130.338	194.901	208.385
ENSG00000115561	610.21	-1.7148	Down	0.198468	-8.64017	5.61286e-18	1.34206e-16	CHMP3	2:86503430-86563479	protein_coding	-	1532.28	1432.59	528.605	522.468	387.804	368.284
ENSG00000256811	472.753	-1.71458	Down	0.374965	-4.57264	4.81628e-06	2.73012e-05	AC079360.1	12:121856259-121857059	lncRNA	+	44.1351	31.2841	3.12784	7.79803	11.9939	22.6954
ENSG00000183246	23.8701	-1.714	Down	0.44382	-3.86193	0.000112496	0.000489959	RIMBP3C	22:21545357-21551461	protein_coding	-	30.5551	36.6779	7.29829	16.7101	4.99747	12.3793
ENSG00000150054	721.451	-1.71383	Down	0.178007	-9.62787	6.09802e-22	1.94845e-20	MPP7	10:28050993-28334486	protein_coding	-	741.244	749.739	202.267	199.407	249.873	256.87
ENSG00000196741	76.6189	-1.71077	Down	0.302706	-5.65159	1.58971e-08	1.36363e-07	LINC01560	X:47483571-47484823	lncRNA	+	123.352	118.664	32.321	30.0781	48.9752	36.1063
ENSG00000137825	200.945	-1.7098	Down	0.196189	-8.7151	2.90492e-18	7.08046e-17	ITPKA	15:41493393-41503551	protein_coding	+	226.334	254.588	75.0681	83.5503	73.9625	61.8964
ENSG00000007264	2817.87	-1.70884	Down	0.239258	-7.14224	9.18247e-13	1.34258e-11	MATK	19:3777970-3802129	protein_coding	-	110.904	122.979	32.321	36.7621	40.9792	33.0114
ENSG00000059804	7404.12	-1.70831	Down	0.25351	-6.73865	1.5987e-11	2.03658e-10	SLC2A3	12:7919230-7936187	protein_coding	-	4187.18	4124.1	1118.72	1215.38	1342.32	1410.21
ENSG00000167123	2722.96	-1.70796	Down	0.185202	-9.22219	2.91104e-20	8.35253e-19	CERCAM	9:128411751-128437351	protein_coding	+	3531.94	3727.12	1055.12	1098.41	1186.4	1103.82
ENSG00000229891	368.059	-1.70714	Down	0.26562	-6.427	1.30146e-10	1.48532e-09	LINC01315	22:42364390-42369284	lncRNA	-	98.4553	90.6159	50.0454	17.8241	29.9848	17.5373
ENSG00000166682	19.9255	-1.70319	Down	0.443438	-3.84086	0.000122602	0.000529548	TMPRSS5	11:113687547-113706373	protein_coding	-	30.5551	38.8354	8.34091	5.57002	12.9934	15.4741
ENSG00000283078	15.8656	-1.70242	Down	0.444136	-3.83312	0.000126529	0.000545301	AL137077.2	20:62066830-62068437	lncRNA	+	45.2668	43.1504	14.5966	13.368	14.9924	11.3477
ENSG00000286874	26.8449	-1.70222	Down	0.438822	-3.87906	0.000104859	0.000460072	AC072054.1	7:4642248-4642570	lncRNA	+	35.0818	36.6779	17.7244	14.482	5.99696	6.18964
ENSG00000162878	2952.89	-1.70108	Down	0.318295	-5.34436	9.07354e-08	6.96431e-07	PKDCC	2:42048021-42058517	protein_coding	+	2371.98	2245.98	478.559	419.979	970.508	970.743
ENSG00000257038	65.7176	-1.70011	Down	0.334733	-5.079	3.79432e-07	2.60377e-06	AP002761.3	11:73307235-73309361	lncRNA	-	144.854	110.034	40.6619	38.9901	37.9808	39.2011
ENSG00000081052	1796.41	-1.69978	Down	0.145865	-11.6531	2.21132e-31	1.32407e-29	COL4A4	2:227002711-227164453	protein_coding	-	7516.55	7016.26	2400.1	2612.34	1940.02	1996.16
ENSG00000212694	353.913	-1.69925	Down	0.24138	-7.03976	1.92566e-12	2.69039e-11	LINC01089	12:121795267-121803906	lncRNA	-	548.86	503.781	182.457	172.671	147.925	145.457
ENSG00000130720	748.577	-1.69874	Down	0.233976	-7.26031	3.86205e-13	5.88e-12	FIBCD1	9:130902438-130939286	protein_coding	-	200.306	215.752	58.3863	52.3582	73.9625	71.1809
ENSG00000120256	705.151	-1.69871	Down	0.187627	-9.05363	1.38295e-19	3.75628e-18	LRP11	6:149818798-149864026	protein_coding	-	1859.33	1856.55	612.014	531.38	622.685	523.025
ENSG00000137871	540.414	-1.69482	Down	0.26375	-6.42587	1.31118e-10	1.49561e-09	ZNF280D	15:56630181-56734086	protein_coding	-	884.966	759.448	285.676	291.869	216.89	221.796
ENSG00000221995	81.6734	-1.69363	Down	0.275556	-6.14622	7.93535e-10	8.11997e-09	TIAF1	17:29073521-29078857	protein_coding	-	84.8753	98.1672	28.1506	36.7621	22.9884	25.7902
ENSG00000163013	2500.41	-1.69186	Down	0.177338	-9.54029	1.42439e-21	4.41272e-20	FBXO41	2:73254682-73284431	protein_coding	-	1849.15	1923.43	630.781	676.2	520.736	508.582
ENSG00000164056	244.452	-1.69052	Down	0.303465	-5.57074	2.53661e-08	2.10819e-07	SPRY1	4:123396795-123403760	protein_coding	+	75.8219	87.3796	33.3636	17.8241	25.9868	23.727
ENSG00000248508	190.899	-1.68873	Down	0.335359	-5.03558	4.76401e-07	3.22061e-06	SRP14-AS1	15:40039242-40076539	lncRNA	+	107.509	84.1433	30.2358	41.2181	18.9904	28.885
ENSG00000154079	183.678	-1.68781	Down	0.374829	-4.5029	6.70339e-06	3.70358e-05	SDHAF4	6:70566917-70589569	protein_coding	+	62.2419	74.4345	39.6193	20.0521	12.9934	12.3793
ENSG00000069974	579.36	-1.68748	Down	0.119799	-14.0859	4.64039e-45	5.70074e-43	RAB27A	15:55202966-55319113	protein_coding	-	1153.17	1192.03	368.042	395.471	383.806	309.482
ENSG00000132819	696.195	-1.68588	Down	0.192216	-8.77074	1.775e-18	4.37628e-17	RBM38	20:57391396-57409333	protein_coding	+	1079.61	1060.42	416.003	402.155	238.879	274.408
ENSG00000010704	692.609	-1.68441	Down	0.284186	-5.92714	3.08253e-09	2.92464e-08	HFE	6:26087281-26098343	protein_coding	+	561.308	546.932	242.929	223.915	106.946	116.572
ENSG00000127863	394.398	-1.6809	Down	0.204554	-8.21735	2.08048e-16	4.3177e-15	TNFRSF19	13:23570370-23676104	protein_coding	+	2231.65	2132.71	615.142	543.634	773.608	789.18
ENSG00000168993	383.565	-1.68021	Down	0.418621	-4.01368	5.97796e-05	0.00027457	CPLX1	4:784957-826129	protein_coding	-	99.587	70.1195	32.321	44.5601	10.9944	18.5689
ENSG00000230844	243.702	-1.67701	Down	0.285205	-5.88001	4.10241e-09	3.82438e-08	ZNF674-AS1	X:46545438-46548841	lncRNA	+	393.821	376.488	159.52	129.224	118.94	74.2757
ENSG00000196123	884.34	-1.67687	Down	0.172012	-9.74855	1.87126e-22	6.16334e-21	KIAA0895L	16:67175599-67184040	protein_coding	-	1303.68	1308.54	312.784	372.077	433.78	514.772
ENSG00000275993	4426.5	-1.67359	Down	0.236455	-7.07786	1.46395e-12	2.08623e-11	SIK1B	21:6111134-6123739	protein_coding	+	9113.34	9515.75	2170.72	2078.73	3746.1	3682.84
ENSG00000184451	45.9576	-1.67311	Down	0.303724	-5.50866	3.61578e-08	2.93598e-07	CCR10	17:42678889-42683917	protein_coding	-	105.245	92.7734	26.0653	25.6221	30.9843	41.2643
ENSG00000259172	61.656	-1.67243	Down	0.362086	-4.61888	3.85818e-06	2.23745e-05	AC023024.1	15:101295419-101305737	lncRNA	+	36.2134	63.6469	14.5966	15.5961	9.99494	22.6954
ENSG00000189423	500.421	-1.67088	Down	0.428533	-3.89906	9.65678e-05	0.000426847	USP32P3	17:20408311-20434286	transcribed_unprocessed_pseudogene	+	354.213	327.943	110.517	74.6382	141.928	101.098
ENSG00000110917	4838.97	-1.67011	Down	0.285283	-5.85422	4.79266e-09	4.42348e-08	MLEC	12:120687149-120701859	protein_coding	+	7702.15	7524.36	2161.34	2170.08	2596.68	2640.91
ENSG00000005020	728.339	-1.66778	Down	0.193956	-8.59877	8.05761e-18	1.89351e-16	SKAP2	7:26667068-26995239	protein_coding	-	1188.25	1005.41	401.406	418.865	280.858	280.597
ENSG00000205464	205.733	-1.66743	Down	0.274766	-6.06855	1.29069e-09	1.28146e-08	ATP6AP1L	5:82279462-82386977	protein_coding	+	96.192	116.506	44.8324	33.4201	24.9873	30.9482
ENSG00000101977	58.2118	-1.66741	Down	0.412804	-4.03923	5.36276e-05	0.000248881	MCF2	X:139581770-139708227	protein_coding	-	76.9536	76.592	30.2358	30.0781	15.9919	20.6321
ENSG00000084731	168.398	-1.66538	Down	0.359562	-4.63169	3.627e-06	2.11083e-05	KIF3C	2:25926598-25982749	protein_coding	-	467.38	477.891	116.773	122.54	175.911	180.531
ENSG00000250222	41.8969	-1.66462	Down	0.430484	-3.86686	0.000110244	0.000481229	AC008443.5	5:181191875-181194429	lncRNA	+	80.3486	40.9929	13.554	21.1661	14.9924	26.8218
ENSG00000120129	6247.71	-1.66448	Down	0.290645	-5.72685	1.02315e-08	9.03008e-08	DUSP1	5:172768096-172771195	protein_coding	-	15875.1	15744.5	2970.4	3115.87	7050.43	6811.7
ENSG00000120875	1842.43	-1.66301	Down	0.194748	-8.53927	1.3507e-17	3.10458e-16	DUSP4	8:29333064-29350684	protein_coding	-	6398.46	6221.21	1718.23	1609.74	2377.8	2263.35
ENSG00000115457	135.65	-1.66285	Down	0.353097	-4.70932	2.48547e-06	1.4878e-05	IGFBP2	2:216632828-216664436	protein_coding	+	749.166	734.636	291.932	280.729	169.914	194.974
ENSG00000237149	252.116	-1.66182	Down	0.127997	-12.9832	1.5231e-38	1.35658e-36	ZNF503-AS2	10:75401519-75408982	lncRNA	+	784.247	857.615	241.886	252.879	287.854	254.807
ENSG00000286489	22.9766	-1.66178	Down	0.448939	-3.70157	0.000214266	0.000878097	AC010789.2	10:101694401-101705119	lncRNA	+	28.2918	28.0478	4.17045	13.368	10.9944	7.22125
ENSG00000142634	5241.81	-1.65994	Down	0.214613	-7.73458	1.03748e-14	1.84503e-13	EFHD2	1:15409888-15430339	protein_coding	+	6015.96	6612.8	1573.3	1449.32	2540.71	2428.4
ENSG00000160221	385.653	-1.65953	Down	0.213207	-7.78364	7.04688e-15	1.2744e-13	GATD3A	21:44133610-44210114	protein_coding	+	442.483	470.34	167.861	134.794	134.932	140.299
ENSG00000141447	1450.75	-1.65951	Down	0.143508	-11.5639	6.27609e-31	3.64559e-29	OSBPL1A	18:24162045-24397880	protein_coding	-	2057.38	1954.71	600.545	503.53	727.631	706.651
ENSG00000171246	17558.8	-1.65868	Down	0.0837297	-19.8099	2.44592e-87	1.93645e-84	NPTX1	17:80466834-80477843	protein_coding	-	5802.07	5621.42	1721.35	1692.17	1929.02	1891.97
ENSG00000227268	41.2387	-1.6585	Down	0.373763	-4.43731	9.10912e-06	4.901e-05	KLLN	10:87859158-87863437	protein_coding	-	92.7969	90.6159	34.4062	28.9641	22.9884	29.9166
ENSG00000260329	98.1835	-1.65436	Down	0.421576	-3.92422	8.70108e-05	0.000386763	AC007541.1	12:106954029-106955497	lncRNA	-	95.0603	75.5133	35.4488	33.4201	14.9924	24.7586
ENSG00000198814	525.51	-1.65384	Down	0.178748	-9.25234	2.19624e-20	6.31855e-19	GK	X:30653359-30731456	protein_coding	+	605.444	589.003	188.713	189.381	177.91	203.227
ENSG00000107874	2102.57	-1.65384	Down	0.226262	-7.30939	2.6836e-13	4.16591e-12	CUEDC2	10:102423245-102432584	protein_coding	-	1711.09	1651.58	478.559	506.872	601.695	549.847
ENSG00000226281	44.3864	-1.65151	Down	0.433794	-3.80713	0.000140588	0.000599288	AL031123.1	6:6692741-6739030	lncRNA	-	66.7685	69.0407	18.767	34.5341	14.9924	18.5689
ENSG00000186715	30.6372	-1.65088	Down	0.395199	-4.17734	2.94942e-05	0.000143615	MST1L	1:16754910-16770237	transcribed_unprocessed_pseudogene	-	75.8219	56.0956	20.8523	25.6221	13.9929	23.727
ENSG00000231584	209.288	-1.65	Down	0.322314	-5.11923	3.06786e-07	2.14169e-06	FAHD2CP	2:96010551-96023380	transcribed_unprocessed_pseudogene	+	55.4518	47.4655	10.4261	7.79803	24.9873	21.6638
ENSG00000068024	1502.2	-1.64947	Down	0.298506	-5.52577	3.28051e-08	2.68367e-07	HDAC4	2:239048168-239401654	protein_coding	-	2882.36	2841.46	571.352	559.23	1237.37	1280.22
ENSG00000215271	358.145	-1.64835	Down	0.317777	-5.18714	2.13545e-07	1.53208e-06	HOMEZ	14:23272422-23299447	protein_coding	-	340.633	385.118	144.923	124.768	108.945	84.5918
ENSG00000114450	2477.85	-1.64803	Down	0.213652	-7.71364	1.22282e-14	2.15847e-13	GNB4	3:179396088-179451476	protein_coding	-	4451.99	4198.54	1586.86	1601.94	1263.36	1068.75
ENSG00000115825	2727.21	-1.64748	Down	0.100956	-16.3189	7.2483e-60	1.61395e-57	PRKD3	2:37250502-37324808	protein_coding	-	5958.24	5427.25	1724.48	1607.51	1965	1969.34
ENSG00000145284	157.504	-1.64475	Down	0.337446	-4.87413	1.0929e-06	6.97161e-06	SCD5	4:82629539-82798796	protein_coding	-	810.276	919.104	188.713	202.749	341.827	372.41
ENSG00000110881	407.394	-1.64215	Down	0.244523	-6.71574	1.87116e-11	2.35698e-10	ASIC1	12:50057548-50083611	protein_coding	+	1586.6	1718.47	522.349	481.25	551.721	562.226
ENSG00000154102	266.291	-1.64151	Down	0.343097	-4.78439	1.71506e-06	1.05682e-05	C16orf74	16:85690084-85751129	protein_coding	-	139.195	170.444	35.4488	24.5081	75.9615	61.8964
ENSG00000271270	305.452	-1.64082	Down	0.244214	-6.71881	1.83217e-11	2.30923e-10	TMCC1-AS1	3:129893811-129918575	lncRNA	+	252.362	284.793	77.1534	63.4982	92.9529	110.382
ENSG00000247271	102.825	-1.64076	Down	0.357846	-4.58511	4.53753e-06	2.58582e-05	ZBED5-AS1	11:10858179-10908972	lncRNA	+	112.035	107.876	36.4915	35.6481	39.9797	28.885
ENSG00000103811	42.7193	-1.64051	Down	0.44673	-3.67226	0.000240419	0.000975367	CTSH	15:78921058-78949574	protein_coding	-	224.071	238.406	104.261	91.3483	57.9706	43.3275
ENSG00000162994	378.254	-1.64045	Down	0.300707	-5.4553	4.88906e-08	3.89957e-07	CLHC1	2:55172547-55232563	protein_coding	-	241.046	250.273	68.8125	98.0323	56.9711	91.8131
ENSG00000167077	82.362	-1.64003	Down	0.282732	-5.80066	6.60561e-09	5.96794e-08	MEI1	22:41699503-41799456	protein_coding	+	442.483	442.292	115.73	138.136	155.921	157.836
ENSG00000141232	7712.51	-1.64003	Down	0.125079	-13.1119	2.81511e-39	2.63929e-37	TOB1	17:50862223-50867978	protein_coding	-	13589.1	13716.4	4295.57	4079.48	4492.72	4653.58
ENSG00000099337	32.6548	-1.63985	Down	0.389321	-4.21207	2.53038e-05	0.000124745	KCNK6	19:38319845-38332076	protein_coding	+	165.224	126.215	52.1307	57.9282	37.9808	39.2011
ENSG00000121454	443.34	-1.63973	Down	0.261741	-6.26473	3.73464e-10	4.0036e-09	LHX4	1:180230264-180278984	protein_coding	+	159.565	183.389	47.9602	47.9022	54.9722	69.1177
ENSG00000255152	81.5573	-1.63941	Down	0.326745	-5.01742	5.23707e-07	3.50933e-06	MSH5-SAPCD1	6:31740020-31764851	protein_coding	+	69.0319	62.5681	22.9375	15.5961	23.9878	21.6638
ENSG00000267278	198.063	-1.63632	Down	0.252264	-6.48655	8.78262e-11	1.02031e-09	MAP3K14-AS1	17:45247916-45269824	lncRNA	+	271.601	264.296	60.4716	70.1822	92.9529	120.698
ENSG00000204991	2774.86	-1.63566	Down	0.195165	-8.38089	5.25307e-17	1.15406e-15	SPIRE2	16:89818179-89871319	protein_coding	+	857.806	963.333	355.531	376.533	226.885	214.574
ENSG00000124523	299.413	-1.63563	Down	0.248401	-6.58462	4.56047e-11	5.47358e-10	SIRT5	6:13574529-13615158	protein_coding	+	297.629	252.43	91.75	94.6903	75.9615	91.8131
ENSG00000245498	30.2258	-1.6343	Down	0.386639	-4.22695	2.36883e-05	0.000117268	AP000866.1	11:124800424-124834487	lncRNA	+	61.1102	46.3867	13.554	23.3941	16.9914	15.4741
ENSG00000182534	2466.08	-1.63411	Down	0.0909482	-17.9675	3.50283e-72	1.43993e-69	MXRA7	17:76672551-76711016	protein_coding	-	2804.28	2675.33	886.221	847.757	942.523	853.139
ENSG00000112245	300.298	-1.63408	Down	0.221096	-7.39081	1.45935e-13	2.32278e-12	PTP4A1	6:63521746-63583377	protein_coding	+	268.206	241.642	79.2386	84.6643	75.9615	88.7182
ENSG00000185201	4001.38	-1.62969	Down	0.223465	-7.29281	3.03557e-13	4.67832e-12	IFITM2	11:307631-315272	protein_coding	+	3622.48	3616.01	801.77	887.861	1503.24	1484.48
ENSG00000260456	42.7511	-1.62968	Down	0.3877	-4.20346	2.62865e-05	0.000129143	C16orf95	16:87083562-87317420	protein_coding	-	45.2668	55.0168	17.7244	14.482	9.99494	22.6954
ENSG00000008382	369.146	-1.62964	Down	0.199435	-8.17126	3.0519e-16	6.23088e-15	MPND	19:4343527-4360086	protein_coding	+	459.458	449.843	183.5	158.189	131.933	114.508
ENSG00000078804	268.807	-1.62827	Down	0.356318	-4.5697	4.88432e-06	2.76649e-05	TP53INP2	20:34704339-34713439	protein_coding	+	400.611	426.111	99.0482	100.26	162.917	172.278
ENSG00000169992	2865.59	-1.62758	Down	0.11919	-13.6553	1.8778e-42	2.01708e-40	NLGN2	17:7404874-7419860	protein_coding	+	2702.43	2795.07	833.048	827.705	905.541	991.375
ENSG00000185361	276.935	-1.62742	Down	0.375466	-4.33439	1.46166e-05	7.55426e-05	TNFAIP8L1	19:4639516-4655568	protein_coding	+	338.369	331.18	78.196	91.3483	143.927	119.666
ENSG00000143162	1825.39	-1.62684	Down	0.187048	-8.69745	3.3942e-18	8.22612e-17	CREG1	1:167529117-167553805	protein_coding	-	3538.73	3439.09	933.139	954.701	1334.32	1295.7
ENSG00000112293	60.4578	-1.62299	Down	0.420575	-3.85899	0.000113858	0.000494881	GPLD1	6:24424565-24495205	protein_coding	-	114.299	108.955	45.875	25.6221	28.9853	44.3591
ENSG00000178467	661.25	-1.62259	Down	0.352627	-4.60143	4.19604e-06	2.40726e-05	P4HTM	3:48989889-49007153	protein_coding	+	1282.18	1348.45	271.079	316.377	565.713	555.005
ENSG00000154252	47.844	-1.62196	Down	0.379823	-4.27032	1.95196e-05	9.83621e-05	GAL3ST2	2:241776825-241804208	protein_coding	+	49.7935	32.3628	9.38352	13.368	13.9929	16.5057
ENSG00000281005	114.544	-1.6216	Down	0.245928	-6.59379	4.28745e-11	5.16621e-10	LINC00921	16:3263743-3267567	lncRNA	+	84.8753	91.6947	32.321	22.2801	31.9838	27.8534
ENSG00000130270	656.538	-1.62111	Down	0.174128	-9.30991	1.27945e-20	3.73718e-19	ATP8B3	19:1782075-1812276	protein_coding	-	1025.29	1137.01	478.559	355.367	288.854	283.692
ENSG00000256771	56.5493	-1.62086	Down	0.282416	-5.73926	9.50922e-09	8.41345e-08	ZNF253	19:19865886-19894674	protein_coding	+	254.626	245.957	79.2386	105.83	77.9605	62.928
ENSG00000242861	59.7725	-1.61587	Down	0.361073	-4.47519	7.63439e-06	4.17479e-05	AL591895.1	1:225840883-225846522	lncRNA	-	26.0284	37.7566	8.34091	6.68402	13.9929	12.3793
ENSG00000070182	67.3404	-1.61529	Down	0.339269	-4.7611	1.92545e-06	1.17595e-05	SPTB	14:64746283-64879907	protein_coding	-	91.6653	102.482	14.5966	22.2801	41.9787	47.4539
ENSG00000101751	333.138	-1.61402	Down	0.331805	-4.86437	1.14822e-06	7.28966e-06	POLI	18:54269404-54321266	protein_coding	+	623.55	574.98	154.307	155.961	224.886	247.586
ENSG00000133302	4846.19	-1.61381	Down	0.279512	-5.77367	7.75634e-09	6.95468e-08	SLF1	5:94618669-94739436	protein_coding	+	7556.16	7082.07	1913.2	1806.91	2830.57	3014.36
ENSG00000155158	49.0922	-1.61249	Down	0.384046	-4.1987	2.68453e-05	0.000131676	TTC39B	9:15163622-15307360	protein_coding	-	210.491	147.79	38.5767	50.1302	66.9661	78.4022
ENSG00000180902	839.024	-1.61235	Down	0.184022	-8.76174	1.9226e-18	4.71843e-17	D2HGDH	2:241734602-241768816	protein_coding	+	1037.74	1106.81	363.872	411.067	305.845	322.893
ENSG00000229043	349.218	-1.61121	Down	0.204184	-7.89095	2.99885e-15	5.60344e-14	AC091729.3	7:1160374-1165607	lncRNA	+	414.191	374.33	114.687	129.224	134.932	137.204
ENSG00000197461	559.275	-1.61083	Down	0.141687	-11.3689	5.97121e-30	3.19901e-28	PDGFA	7:497258-520296	protein_coding	-	909.863	814.464	283.591	292.983	304.846	247.586
ENSG00000104524	1401.64	-1.61054	Down	0.173208	-9.2983	1.42711e-20	4.15611e-19	PYCR3	8:143603210-143609773	protein_coding	-	1281.05	1130.54	387.852	411.067	395.799	384.79
ENSG00000269371	131.498	-1.60918	Down	0.336239	-4.7858	1.70304e-06	1.05032e-05	AC008878.4	19:7519916-7520460	lncRNA	-	155.039	154.263	40.6619	52.3582	51.9737	57.77
ENSG00000075826	365.79	-1.60819	Down	0.203442	-7.90491	2.68123e-15	5.03196e-14	SEC31B	10:100486646-100519864	protein_coding	-	411.928	403.457	142.838	124.768	128.935	138.235
ENSG00000237976	23.5739	-1.60766	Down	0.402439	-3.99481	6.47471e-05	0.000294538	AL391069.2	1:151346967-151348027	lncRNA	+	57.7152	51.7805	15.6392	13.368	22.9884	19.6005
ENSG00000091986	1846.04	-1.60752	Down	0.281432	-5.71191	1.11714e-08	9.79493e-08	CCDC80	3:112596794-112649530	protein_coding	-	8342.67	8110.12	3337.4	3356.49	1981	2124.08
ENSG00000100577	542.608	-1.60368	Down	0.240677	-6.66322	2.67886e-11	3.30239e-10	GSTZ1	14:77320996-77331597	protein_coding	+	398.348	393.748	112.602	157.075	118.94	133.077
ENSG00000243701	250.373	-1.60287	Down	0.174145	-9.20419	3.44248e-20	9.82462e-19	DUBR	3:107220744-107348464	lncRNA	+	513.778	498.388	153.264	130.338	189.904	191.879
ENSG00000250451	44.6886	-1.60282	Down	0.363283	-4.41203	1.02404e-05	5.44526e-05	HOXC-AS1	12:53999022-54000010	lncRNA	-	31.6868	50.7018	10.4261	13.368	10.9944	19.6005
ENSG00000110237	1949.8	-1.5989	Down	0.173393	-9.22123	2.93723e-20	8.41638e-19	ARHGEF17	11:73308289-73369388	protein_coding	+	3929.16	4172.65	1350.18	1352.4	1325.33	1321.49
ENSG00000260260	1016.09	-1.59791	Down	0.169992	-9.39991	5.46102e-21	1.63265e-19	SNHG19	16:2154797-2155358	lncRNA	-	1272	1302.06	516.094	520.24	340.827	324.956
ENSG00000270673	38.9484	-1.59636	Down	0.430788	-3.70568	0.000210828	0.000865336	YTHDF3-AS1	8:63167725-63168442	lncRNA	-	30.5551	24.8115	13.554	7.79803	7.99595	7.22125
ENSG00000174938	2490.08	-1.59489	Down	0.10286	-15.5055	3.18525e-54	5.77016e-52	SEZ6L2	16:29871159-29899547	protein_coding	-	2949.13	3112.23	976.929	1053.85	1019.48	963.521
ENSG00000072832	189.251	-1.59345	Down	0.208156	-7.6551	1.93157e-14	3.34868e-13	CRMP1	4:5748084-5893058	protein_coding	-	953.998	929.892	333.636	349.797	280.858	284.724
ENSG00000276791	57.2923	-1.59119	Down	0.345919	-4.5999	4.22696e-06	2.4211e-05	AC092117.1	16:2777319-2780568	lncRNA	+	36.2134	58.2531	14.5966	20.0521	14.9924	13.4109
ENSG00000180264	67.6069	-1.59079	Down	0.377827	-4.21037	2.54949e-05	0.000125571	ADGRD2	9:124451425-124478589	protein_coding	+	37.3451	65.8044	19.8096	31.1921	6.99646	11.3477
ENSG00000198648	387.984	-1.58919	Down	0.337782	-4.70479	2.54132e-06	1.51741e-05	STK39	2:167954020-168247595	protein_coding	-	2229.39	1965.5	985.269	856.669	485.754	461.128
ENSG00000226237	137.695	-1.58895	Down	0.273881	-5.80162	6.56756e-09	5.93859e-08	GAS1RR	9:86948666-87002033	lncRNA	+	114.299	116.506	37.5341	36.7621	45.9767	33.0114
ENSG00000275494	54.1668	-1.58728	Down	0.407351	-3.89658	9.75589e-05	0.000430694	AC133552.5	16:25106569-25107102	lncRNA	-	55.4518	51.7805	19.8096	22.2801	12.9934	16.5057
ENSG00000126890	11482.4	-1.58722	Down	0.273276	-5.80814	6.31718e-09	5.73645e-08	CTAG2	X:154651972-154653579	protein_coding	-	155.039	171.523	64.642	50.1302	48.9752	53.6436
ENSG00000180425	134.371	-1.58538	Down	0.263855	-6.00852	1.87227e-09	1.83082e-08	C11orf71	11:114391443-114400511	protein_coding	-	162.96	125.136	60.4716	56.8142	40.9792	34.043
ENSG00000236499	47.3227	-1.58441	Down	0.357414	-4.43298	9.29396e-06	4.98914e-05	LINC00896	22:20206397-20208524	lncRNA	+	55.4518	92.7734	22.9375	17.8241	25.9868	31.9798
ENSG00000186907	3820.04	-1.58291	Down	0.213527	-7.41318	1.23309e-13	1.97887e-12	RTN4RL2	11:57460528-57477534	protein_coding	+	150.512	163.972	72.9829	45.6742	49.9747	41.2643
ENSG00000133243	2799.49	-1.58287	Down	0.141287	-11.2032	3.93156e-29	2.00575e-27	BTBD2	19:1985438-2034881	protein_coding	-	2903.87	3158.61	914.372	910.141	1052.47	1169.84
ENSG00000149596	1166.85	-1.58256	Down	0.387498	-4.08405	4.42582e-05	0.000209121	JPH2	20:44111695-44187578	protein_coding	-	2575.68	2591.18	353.446	408.839	1446.27	1241.02
ENSG00000155111	565.6	-1.57805	Down	0.162498	-9.7112	2.70147e-22	8.84327e-21	CDK19	6:110609978-110815958	protein_coding	-	1061.51	1024.82	401.406	412.181	280.858	304.324
ENSG00000181218	456.002	-1.57754	Down	0.208111	-7.5803	3.44759e-14	5.82114e-13	HIST3H2A	1:228456979-228457873	protein_coding	-	432.298	404.535	161.605	140.364	129.934	128.951
ENSG00000205559	166.408	-1.57686	Down	0.245262	-6.42931	1.28188e-10	1.46454e-09	CHKB-DT	22:50583026-50595634	lncRNA	+	73.5586	84.1433	35.4488	32.3061	17.9909	20.6321
ENSG00000105464	1004.18	-1.57446	Down	0.244746	-6.43301	1.25103e-10	1.43235e-09	GRIN2D	19:48394875-48444931	protein_coding	+	74.6902	113.27	26.0653	31.1921	30.9843	38.1695
ENSG00000198816	921.782	-1.57337	Down	0.347559	-4.52692	5.98508e-06	3.34039e-05	ZNF358	19:7515292-7521025	protein_coding	+	987.948	1026.98	327.381	326.403	358.818	341.462
ENSG00000177054	434.62	-1.57119	Down	0.300643	-5.22611	1.7311e-07	1.2638e-06	ZDHHC13	11:19117099-19176422	protein_coding	+	735.586	728.164	357.616	333.087	153.922	141.33
ENSG00000166402	651.279	-1.57055	Down	0.140333	-11.1916	4.48468e-29	2.27706e-27	TUB	11:8019244-8106112	protein_coding	+	3413.12	3592.27	1077.02	1125.14	1269.36	1245.15
ENSG00000175130	2604.86	-1.57019	Down	0.139833	-11.229	2.93707e-29	1.5092e-27	MARCKSL1	1:32333839-32336233	protein_coding	-	4008.38	4084.19	1495.11	1540.67	1220.38	1195.63
ENSG00000147119	48.4949	-1.56893	Down	0.392081	-4.00154	6.29308e-05	0.000287333	CHST7	X:46573784-46598408	protein_coding	+	255.757	230.855	72.9829	56.8142	101.948	95.9395
ENSG00000180953	78.6074	-1.56802	Down	0.385839	-4.06392	4.8256e-05	0.000225968	ST20	15:79898840-79923702	protein_coding	-	109.772	114.349	57.3437	28.9641	39.9797	24.7586
ENSG00000126005	1103.05	-1.56787	Down	0.187307	-8.37057	5.7342e-17	1.25331e-15	MMP24OS	20:35201745-35278131	protein_coding	-	1756.35	1793.98	655.804	591.536	589.701	558.1
ENSG00000259605	475.054	-1.56372	Down	0.171026	-9.14316	6.06528e-20	1.68817e-18	AC074212.1	19:45764785-45769806	lncRNA	+	374.583	512.411	141.795	110.286	179.909	167.12
ENSG00000149809	104.63	-1.56298	Down	0.223982	-6.97815	2.99091e-12	4.10358e-11	TM7SF2	11:65111845-65116384	protein_coding	+	119.957	119.742	42.7471	47.9022	39.9797	31.9798
ENSG00000141642	81.2705	-1.56246	Down	0.347153	-4.50077	6.77078e-06	3.73695e-05	ELAC1	18:50967991-50988121	protein_coding	+	97.3236	107.876	54.2159	45.6742	19.9899	19.6005
ENSG00000169683	1984.77	-1.56107	Down	0.174391	-8.95157	3.50464e-19	9.14715e-18	LRRC45	17:82023305-82031151	protein_coding	+	2170.54	2301	764.235	776.461	750.62	739.662
ENSG00000259488	233.585	-1.56083	Down	0.247289	-6.31175	2.75891e-10	3.00395e-09	AC023355.1	15:48312353-48331856	lncRNA	-	422.113	450.922	144.923	137.022	151.923	157.836
ENSG00000157326	443.459	-1.5603	Down	0.191631	-8.1422	3.88154e-16	7.84233e-15	DHRS4	14:23953734-23969279	protein_coding	+	501.33	508.096	186.628	209.433	141.928	147.52
ENSG00000159267	587.22	-1.55965	Down	0.246876	-6.31757	2.65713e-10	2.90235e-09	HLCS	21:36750888-36990236	protein_coding	-	1029.82	963.333	280.463	306.351	362.816	402.327
ENSG00000066933	736.529	-1.55786	Down	0.190104	-8.1948	2.51019e-16	5.17932e-15	MYO9A	15:71822291-72118577	protein_coding	-	1412.32	1388.37	560.926	533.608	386.804	421.927
ENSG00000152104	4685.99	-1.55484	Down	0.143364	-10.8454	2.09819e-27	9.66616e-26	PTPN14	1:214348700-214552449	protein_coding	-	11867.8	11598.8	3983.82	3925.75	4022.96	4041.84
ENSG00000174684	997.291	-1.55412	Down	0.247668	-6.275	3.49626e-10	3.75747e-09	B4GAT1	11:66345374-66347629	protein_coding	-	1786.91	1843.6	467.091	602.676	750.62	651.976
ENSG00000223396	222.678	-1.55379	Down	0.300122	-5.1772	2.25245e-07	1.60824e-06	RPS10P7	1:201518703-201584367	transcribed_processed_pseudogene	+	213.886	233.012	78.196	53.4722	95.9514	76.3389
ENSG00000196275	38.8752	-1.5534	Down	0.387468	-4.0091	6.09507e-05	0.000279169	GTF2IRD2	7:74796144-74851551	protein_coding	-	55.4518	53.938	11.4687	28.9641	20.9894	13.4109
ENSG00000078098	147.662	-1.55334	Down	0.219939	-7.06262	1.6339e-12	2.31146e-11	FAP	2:162170684-162245151	protein_coding	-	621.287	631.075	219.991	191.609	224.886	216.638
ENSG00000152402	371.165	-1.55032	Down	0.261126	-5.93706	2.9018e-09	2.76298e-08	GUCY1A2	11:106674012-107018524	protein_coding	-	203.701	195.256	66.7272	109.172	39.9797	57.77
ENSG00000184508	419.134	-1.54891	Down	0.359939	-4.30326	1.68302e-05	8.59442e-05	HDDC3	15:90929964-90935196	protein_coding	-	415.323	414.244	72.9829	91.3483	197.9	204.258
ENSG00000127980	572.139	-1.5469	Down	0.216379	-7.149	8.74148e-13	1.28248e-11	PEX1	7:92487020-92528520	protein_coding	-	801.222	756.211	282.548	267.361	243.876	272.344
ENSG00000131016	3041.21	-1.54443	Down	0.117467	-13.1477	1.75327e-39	1.65831e-37	AKAP12	6:151239967-151358559	protein_coding	+	16655.9	15816.8	5820.91	5873.03	5227.35	5344.76
ENSG00000187630	205.125	-1.54409	Down	0.334304	-4.61882	3.85929e-06	2.23749e-05	DHRS4L2	14:23969874-24006408	protein_coding	+	287.444	300.974	132.412	116.97	70.9641	83.5602
ENSG00000111885	1009.38	-1.54404	Down	0.197742	-7.80836	5.79353e-15	1.05668e-13	MAN1A1	6:119177205-119349761	protein_coding	-	2261.08	2340.91	944.608	1041.59	556.718	614.838
ENSG00000099617	175.124	-1.54346	Down	0.293536	-5.25815	1.45511e-07	1.07479e-06	EFNA2	19:1285873-1301431	protein_coding	+	50.9252	53.938	18.767	13.368	24.9873	14.4425
ENSG00000247095	136.6	-1.54229	Down	0.291947	-5.28278	1.27238e-07	9.49002e-07	MIR210HG	11:565660-568457	lncRNA	-	113.167	77.6708	22.9375	18.9381	44.9772	43.3275
ENSG00000138380	76.4809	-1.54067	Down	0.402308	-3.82959	0.000128358	0.000551847	CARF	2:202912214-202988263	protein_coding	+	115.43	126.215	27.1079	28.9641	51.9737	57.77
ENSG00000223768	739.218	-1.53881	Down	0.153685	-10.0128	1.33929e-23	4.84022e-22	LINC00205	21:45288050-45297806	lncRNA	+	1434.96	1412.1	385.767	434.461	558.717	579.763
ENSG00000167216	111.438	-1.53854	Down	0.249534	-6.16565	7.01932e-10	7.2276e-09	KATNAL2	18:46917492-47102243	protein_coding	+	115.43	167.208	40.6619	41.2181	66.9661	45.3907
ENSG00000100196	481.498	-1.53809	Down	0.202077	-7.61139	2.71167e-14	4.61503e-13	KDELR3	22:38468078-38483447	protein_coding	+	987.948	939.601	286.719	268.475	392.801	378.6
ENSG00000187535	1285.83	-1.53739	Down	0.192646	-7.9804	1.4586e-15	2.8045e-14	IFT140	16:1510427-1612072	protein_coding	-	1133.93	1044.24	388.895	441.145	360.817	310.514
ENSG00000156381	1561.33	-1.53726	Down	0.140132	-10.9701	5.32236e-28	2.52824e-26	ANKRD9	14:102501767-102509799	protein_coding	-	1419.11	1540.47	470.219	500.188	545.724	523.025
ENSG00000111077	2675.07	-1.5365	Down	0.158986	-9.66436	4.27291e-22	1.37764e-20	TNS2	12:53046969-53064372	protein_coding	+	2497.6	2554.51	836.176	808.767	882.553	955.268
ENSG00000232931	331.346	-1.53648	Down	0.333281	-4.61016	4.0235e-06	2.31823e-05	LINC00342	2:95807052-95835003	lncRNA	-	284.049	235.17	74.0255	69.0682	97.9504	116.572
ENSG00000103253	2780.68	-1.5357	Down	0.220674	-6.95913	3.42391e-12	4.67664e-11	HAGHL	16:726936-735525	protein_coding	+	2250.89	2174.78	662.059	794.285	847.571	748.947
ENSG00000237412	36172.9	-1.53515	Down	0.269206	-5.70252	1.18051e-08	1.03041e-07	PRSS56	2:232520463-232525716	protein_coding	+	295.366	316.077	75.0681	51.2442	143.927	150.615
ENSG00000167535	974.995	-1.53452	Down	0.275146	-5.57713	2.44526e-08	2.0402e-07	CACNB3	12:48813794-48828941	protein_coding	+	984.553	1055.03	189.756	241.739	485.754	490.013
ENSG00000160190	761.584	-1.53265	Down	0.193794	-7.90864	2.60223e-15	4.90091e-14	SLC37A1	21:42496008-42581440	protein_coding	+	478.696	461.71	139.71	108.058	204.896	196.005
ENSG00000159753	47.3735	-1.53175	Down	0.307516	-4.98103	6.32469e-07	4.18047e-06	CARMIL2	16:67644988-67657569	protein_coding	+	109.772	131.609	41.7045	36.7621	40.9792	47.4539
ENSG00000067606	556.84	-1.53171	Down	0.128203	-11.9475	6.6873e-33	4.3849e-31	PRKCZ	1:2050411-2185395	protein_coding	+	1044.53	1011.88	360.744	367.621	350.822	343.525
ENSG00000080546	647.255	-1.52859	Down	0.298308	-5.12421	2.98792e-07	2.08998e-06	SESN1	6:108986437-109094819	protein_coding	-	680.134	719.533	279.42	317.491	174.911	199.1
ENSG00000142046	55.1486	-1.5285	Down	0.395471	-3.86502	0.00011108	0.000484577	TMEM91	19:41350911-41384083	protein_coding	+	55.4518	97.0885	18.767	18.9381	41.9787	25.7902
ENSG00000186787	284.835	-1.528	Down	0.163697	-9.3343	1.01656e-20	3.00138e-19	SPIN2B	X:57118551-57121546	protein_coding	-	452.668	414.244	162.648	124.768	142.928	170.215
ENSG00000148700	1413.75	-1.52542	Down	0.253396	-6.0199	1.74522e-09	1.7097e-08	ADD3	10:109996368-110135565	protein_coding	+	2459.12	2403.48	1091.62	1155.22	583.704	548.815
ENSG00000214756	60.3853	-1.525	Down	0.33976	-4.48847	7.17376e-06	3.93903e-05	CSKMT	11:62665309-62668496	protein_coding	+	131.274	137.003	30.2358	42.3321	58.9701	54.6752
ENSG00000124587	1201.04	-1.52433	Down	0.146226	-10.4245	1.91761e-25	7.83763e-24	PEX6	6:42963865-42979181	protein_coding	-	1960.05	2034.54	586.991	609.36	820.584	759.263
ENSG00000176209	156.8	-1.52277	Down	0.32093	-4.74486	2.08653e-06	1.26817e-05	SMIM19	8:42541155-42555193	protein_coding	+	387.031	304.211	109.474	114.742	132.933	123.793
ENSG00000254860	194.89	-1.52202	Down	0.255744	-5.95133	2.65977e-09	2.54452e-08	TMEM9B-AS1	11:8964510-8977527	lncRNA	+	141.459	149.948	64.642	67.9542	30.9843	40.2327
ENSG00000090006	3743.25	-1.52178	Down	0.144738	-10.514	7.44316e-26	3.13199e-24	LTBP4	19:40592883-40629818	protein_coding	+	3765.07	4055.06	1263.65	1269.96	1429.28	1483.45
ENSG00000266208	414.019	-1.52072	Down	0.269351	-5.64585	1.64364e-08	1.40707e-07	AC080112.1	17:40360655-40364693	lncRNA	+	396.085	409.929	125.114	122.54	151.923	161.962
ENSG00000111816	127.482	-1.51931	Down	0.300449	-5.0568	4.26354e-07	2.90154e-06	FRK	6:115931149-116060891	protein_coding	-	184.462	213.595	86.5369	89.1203	46.9762	55.7068
ENSG00000174586	50.0707	-1.51869	Down	0.408724	-3.71569	0.000202648	0.000835451	ZNF497	19:58354357-58362848	protein_coding	-	50.9252	63.6469	12.5114	13.368	26.9863	26.8218
ENSG00000266074	2240.29	-1.51865	Down	0.18215	-8.33736	7.59684e-17	1.6403e-15	BAHCC1	17:81395475-81466332	protein_coding	+	333.843	377.566	161.605	147.048	82.958	106.256
ENSG00000146205	78.7679	-1.5186	Down	0.257353	-5.90086	3.61622e-09	3.39036e-08	ANO7	2:241188509-241225377	protein_coding	+	129.01	120.821	54.2159	33.4201	35.9818	50.5488
ENSG00000112992	1911.5	-1.518	Down	0.273252	-5.55529	2.77152e-08	2.29539e-07	NNT	5:43602692-43707405	protein_coding	+	7832.29	7594.48	2342.75	2320.47	3038.46	3071.1
ENSG00000137880	1808.2	-1.51769	Down	0.219079	-6.92757	4.28124e-12	5.77023e-11	GCHFR	15:40764068-40767708	protein_coding	+	878.176	933.128	357.616	307.465	295.85	304.324
ENSG00000175426	705.704	-1.51616	Down	0.241007	-6.29092	3.15587e-10	3.40879e-09	PCSK1	5:96390333-96434143	protein_coding	-	1389.69	1379.74	543.201	490.162	430.782	472.476
ENSG00000133131	1141.05	-1.51422	Down	0.359923	-4.20708	2.58693e-05	0.000127239	MORC4	X:106813871-107000212	protein_coding	-	3808.07	3544.81	640.164	619.386	1997.99	1889.9
ENSG00000123607	554.407	-1.513	Down	0.165021	-9.16856	4.79387e-20	1.3476e-18	TTC21B	2:165857475-165953816	protein_coding	-	872.518	848.985	310.699	329.745	287.854	278.534
ENSG00000158467	472.586	-1.51272	Down	0.333941	-4.5299	5.90126e-06	3.29792e-05	AHCYL2	7:129225023-129430211	protein_coding	+	1044.53	1009.72	192.883	218.345	500.746	527.151
ENSG00000105613	194.355	-1.51159	Down	0.239923	-6.3003	2.97074e-10	3.21858e-09	MAST1	19:12833951-12874952	protein_coding	+	242.177	262.139	86.5369	46.7882	106.946	112.445
ENSG00000179981	863.991	-1.5106	Down	0.198193	-7.62188	2.50013e-14	4.27542e-13	TSHZ1	18:75210755-75289950	protein_coding	+	3383.69	3555.6	1207.35	1144.08	1216.38	1302.92
ENSG00000138166	659.894	-1.51022	Down	0.270405	-5.58502	2.33676e-08	1.95884e-07	DUSP5	10:110497907-110511533	protein_coding	+	1872.91	1937.45	455.622	455.627	925.531	837.665
ENSG00000125378	62.9605	-1.50964	Down	0.373129	-4.04588	5.21273e-05	0.000242392	BMP4	14:53949736-53958761	protein_coding	-	172.014	193.098	52.1307	31.1921	86.9559	85.6234
ENSG00000261801	71.3056	-1.50926	Down	0.390491	-3.86503	0.000111075	0.000484577	LOXL1-AS1	15:73908071-73928248	lncRNA	-	355.344	361.385	90.7073	89.1203	178.909	144.425
ENSG00000272631	127.232	-1.50916	Down	0.317318	-4.75598	1.97489e-06	1.20443e-05	AC067750.1	10:86749754-86756298	lncRNA	-	105.245	83.0646	41.7045	38.9901	21.9889	29.9166
ENSG00000224046	34.1741	-1.50901	Down	0.354905	-4.25188	2.11981e-05	0.00010602	AC005076.1	7:87151422-87152420	lncRNA	-	71.2952	71.1982	17.7244	24.5081	32.9833	24.7586
ENSG00000182700	150.186	-1.50891	Down	0.356063	-4.23775	2.25766e-05	0.000112337	IGIP	5:140125935-140129392	protein_coding	+	107.509	107.876	49.0028	32.3061	37.9808	31.9798
ENSG00000272398	5127.51	-1.50783	Down	0.180844	-8.33774	7.57233e-17	1.63666e-15	CD24	6:106969831-106975627	protein_coding	-	10879.9	10754.2	3868.09	3758.65	3804.07	3783.94
ENSG00000186301	64.5075	-1.50774	Down	0.285747	-5.2765	1.31677e-07	9.77418e-07	MST1P2	1:16645622-16650289	unprocessed_pseudogene	+	144.854	140.239	45.875	45.6742	47.9757	60.8648
ENSG00000162004	737.264	-1.50767	Down	0.181564	-8.30383	1.00808e-16	2.15057e-15	CCDC78	16:722582-726954	protein_coding	-	843.094	888.899	285.676	268.475	349.823	313.609
ENSG00000184719	74.5469	-1.50738	Down	0.219866	-6.85588	7.0877e-12	9.32923e-11	RNLS	10:88273864-88584530	protein_coding	-	347.423	374.33	130.327	135.908	114.942	126.888
ENSG00000176125	133.152	-1.50718	Down	0.35016	-4.30424	1.67556e-05	8.56043e-05	UFSP1	7:100888721-100889715	protein_coding	-	130.142	198.492	66.7272	72.4102	40.9792	51.5804
ENSG00000063854	1190.45	-1.50614	Down	0.156855	-9.6021	7.83356e-22	2.48812e-20	HAGH	16:1795620-1827157	protein_coding	-	1251.63	1294.51	383.682	396.585	491.751	519.93
ENSG00000188818	1531	-1.50605	Down	0.23603	-6.38077	1.76199e-10	1.97713e-09	ZDHHC11	5:795606-850986	protein_coding	-	185.594	165.05	56.3011	46.7882	71.9635	71.1809
ENSG00000251867	67.0665	-1.50456	Down	0.289811	-5.1915	2.08608e-07	1.4999e-06	AC009812.1	8:80484561-80486699	lncRNA	-	81.4802	74.4345	22.9375	31.1921	26.9863	28.885
ENSG00000165948	353.786	-1.5043	Down	0.14812	-10.156	3.11683e-24	1.17921e-22	IFI27L1	14:94081301-94103846	protein_coding	+	460.59	490.836	135.54	173.785	181.908	179.5
ENSG00000215692	52.4525	-1.5039	Down	0.333308	-4.51204	6.42083e-06	3.56035e-05	AC114730.1	2:241734715-241735498	lncRNA	-	76.9536	78.7495	26.0653	30.0781	29.9848	23.727
ENSG00000099910	391.654	-1.5019	Down	0.164253	-9.14383	6.028e-20	1.67998e-18	KLHL22	22:20441519-20495844	protein_coding	-	290.839	288.029	105.304	121.426	81.9585	101.098
ENSG00000116985	313.442	-1.49967	Down	0.152739	-9.81856	9.36677e-23	3.14323e-21	BMP8B	1:39757182-39788865	protein_coding	-	302.156	282.635	86.5369	95.8043	108.945	121.73
ENSG00000013288	794.563	-1.49954	Down	0.267452	-5.60675	2.06159e-08	1.74391e-07	MAN2B2	4:6575175-6623362	protein_coding	+	1079.61	1168.3	525.477	528.038	291.852	245.523
ENSG00000153790	44.0175	-1.49947	Down	0.305351	-4.91066	9.07713e-07	5.85317e-06	C7orf31	7:25134692-25180356	protein_coding	-	70.1635	85.2221	31.2784	31.1921	22.9884	24.7586
ENSG00000103202	5904.29	-1.49868	Down	0.177738	-8.43197	3.39891e-17	7.58403e-16	NME4	16:396725-410367	protein_coding	+	3584	3607.38	1305.35	1355.74	1268.36	1160.56
ENSG00000172890	1372.39	-1.49803	Down	0.170121	-8.80567	1.30068e-18	3.25186e-17	NADSYN1	11:71453109-71524107	protein_coding	+	1785.78	1733.57	763.193	746.382	461.766	521.993
ENSG00000285693	54.7144	-1.49725	Down	0.372802	-4.01621	5.91404e-05	0.000272044	AP002381.2	11:72793624-72814054	lncRNA	-	78.0852	65.8044	17.7244	36.7621	22.9884	24.7586
ENSG00000185551	2183.59	-1.49707	Down	0.124782	-11.9975	3.65973e-33	2.47564e-31	NR2F2	15:96325938-96340263	protein_coding	+	6853.39	6552.39	2082.1	2034.17	2742.61	2637.82
ENSG00000185432	1700.95	-1.49552	Down	0.274761	-5.44299	5.23938e-08	4.16037e-07	METTL7A	12:50923472-50932510	protein_coding	+	427.771	349.519	131.369	147.048	142.928	129.983
ENSG00000185436	35.2247	-1.49412	Down	0.337774	-4.42342	9.715e-06	5.19559e-05	IFNLR1	1:24154168-24187959	protein_coding	-	199.174	171.523	75.0681	72.4102	53.9727	61.8964
ENSG00000189227	285.262	-1.49268	Down	0.13976	-10.6803	1.25844e-26	5.54647e-25	C15orf61	15:67521131-67530146	protein_coding	+	504.725	569.586	189.756	183.811	193.902	196.005
ENSG00000235703	151.375	-1.49022	Down	0.320021	-4.65663	3.21429e-06	1.88812e-05	LINC00894	X:149938613-150224580	lncRNA	+	210.491	213.595	102.176	90.2343	44.9772	64.9913
ENSG00000165102	975.175	-1.48726	Down	0.321522	-4.62568	3.73368e-06	2.16996e-05	HGSNAT	8:43140464-43202855	protein_coding	+	1552.65	1582.54	297.145	304.123	822.583	811.875
ENSG00000255467	52.0189	-1.48594	Down	0.374636	-3.96636	7.29798e-05	0.00032884	AP002433.1	11:108105074-108121684	lncRNA	-	44.1351	66.8832	27.1079	17.8241	21.9889	12.3793
ENSG00000269609	699.582	-1.4859	Down	0.231001	-6.43243	1.25582e-10	1.4363e-09	RPARP-AS1	10:102449816-102461106	lncRNA	+	573.757	569.586	261.696	257.335	156.921	141.33
ENSG00000149218	1025.41	-1.48556	Down	0.130141	-11.415	3.51868e-30	1.94858e-28	ENDOD1	11:95089846-95132645	protein_coding	+	1850.28	1719.54	579.693	563.686	673.659	731.41
ENSG00000186487	112.281	-1.48465	Down	0.389536	-3.81134	0.000138217	0.000590197	MYT1L	2:1789113-2331664	protein_coding	-	81.4802	71.1982	30.2358	47.9022	8.99544	22.6954
ENSG00000059915	103.441	-1.48427	Down	0.324916	-4.56817	4.91995e-06	2.78519e-05	PSD	10:102402617-102421539	protein_coding	-	92.7969	46.3867	14.5966	26.7361	26.9863	30.9482
ENSG00000116151	385.903	-1.4835	Down	0.259481	-5.71718	1.08307e-08	9.50788e-08	MORN1	1:2321253-2391707	protein_coding	-	487.75	470.34	145.966	113.628	232.882	191.879
ENSG00000261821	164.744	-1.48261	Down	0.276206	-5.36778	7.97116e-08	6.1491e-07	AC090826.1	15:74365435-74371211	lncRNA	+	96.192	101.404	36.4915	44.5601	36.9813	23.727
ENSG00000278834	127.202	-1.48248	Down	0.313517	-4.72856	2.26123e-06	1.36427e-05	AC073508.3	17:40648300-40649718	lncRNA	+	260.284	294.502	100.091	112.514	94.9519	89.7498
ENSG00000130830	241.208	-1.48191	Down	0.204379	-7.25082	4.14242e-13	6.27557e-12	MPP1	X:154778684-154821007	protein_coding	-	135.8	122.979	59.4289	51.2442	45.9767	28.885
ENSG00000215012	1876.8	-1.48149	Down	0.249548	-5.93671	2.90791e-09	2.76757e-08	RTL10	22:19846138-19854896	protein_coding	-	2345.95	2385.14	598.46	649.464	1114.44	1025.42
ENSG00000179627	195.479	-1.47945	Down	0.230574	-6.41639	1.39548e-10	1.58501e-09	ZBTB42	14:104800596-104804712	protein_coding	+	202.569	175.838	79.2386	77.9803	64.9671	49.5172
ENSG00000261211	84.163	-1.47906	Down	0.353413	-4.18507	2.85082e-05	0.000139226	AL031123.2	6:6680309-6683633	lncRNA	-	32.8184	39.9142	14.5966	11.14	11.9939	14.4425
ENSG00000059588	1999.89	-1.47884	Down	0.221462	-6.67759	2.42897e-11	3.02046e-10	TARBP1	1:234391313-234479179	protein_coding	-	2445.54	2390.53	882.051	857.783	824.582	905.751
ENSG00000197121	783.696	-1.47666	Down	0.177656	-8.31192	9.41651e-17	2.01086e-15	PGAP1	2:196833004-196927796	protein_coding	-	1894.42	1792.9	652.676	700.708	574.709	722.125
ENSG00000231312	194.166	-1.47628	Down	0.227733	-6.48248	9.02284e-11	1.04708e-09	MAP4K3-DT	2:39436530-39665343	lncRNA	+	167.487	157.499	58.3863	46.7882	63.9676	63.9597
ENSG00000020633	659.408	-1.47355	Down	0.323047	-4.5614	5.08146e-06	2.87054e-05	RUNX3	1:24899511-24965121	protein_coding	-	2941.21	2974.14	828.877	756.408	1399.29	1275.07
ENSG00000228649	401.173	-1.47062	Down	0.305617	-4.81197	1.49447e-06	9.30552e-06	SNHG26	7:22854126-22872945	lncRNA	+	915.521	833.882	430.599	389.901	227.885	214.574
ENSG00000128011	686.307	-1.47041	Down	0.232828	-6.31541	2.69445e-10	2.9416e-09	LRFN1	19:39306568-39315336	protein_coding	-	556.782	552.326	256.483	246.195	143.927	154.741
ENSG00000237836	510.432	-1.46915	Down	0.35998	-4.08121	4.48012e-05	0.000211359	PHKA2-AS1	X:18890296-18894974	lncRNA	+	29.4234	53.938	13.554	10.026	22.9884	13.4109
ENSG00000214776	100.14	-1.46597	Down	0.29007	-5.05384	4.33009e-07	2.94482e-06	AC092821.1	12:9480608-9576275	transcribed_unprocessed_pseudogene	+	98.4553	100.325	34.4062	26.7361	32.9833	49.5172
ENSG00000213742	148.239	-1.4657	Down	0.231049	-6.34368	2.24341e-10	2.47574e-09	ZNF337-AS1	20:25624045-25689032	lncRNA	+	125.615	144.554	55.2585	49.0162	35.9818	55.7068
ENSG00000185513	235.012	-1.46535	Down	0.184173	-7.95634	1.77208e-15	3.38214e-14	L3MBTL1	20:43489442-43550950	protein_coding	+	211.622	225.461	98.0056	92.4623	57.9706	69.1177
ENSG00000248367	121.206	-1.46325	Down	0.358345	-4.08337	4.43873e-05	0.000209638	AC008610.1	5:180293245-180295253	lncRNA	+	48.6618	58.2531	15.6392	24.5081	13.9929	23.727
ENSG00000139173	210.789	-1.46178	Down	0.382804	-3.81862	0.000134201	0.000575115	TMEM117	12:43835967-44389762	protein_coding	+	212.754	185.547	94.8778	128.11	32.9833	34.043
ENSG00000167740	391.435	-1.46127	Down	0.241641	-6.04725	1.47336e-09	1.45471e-08	CYB5D2	17:4143168-4187310	protein_coding	+	415.323	406.693	115.73	109.172	194.901	176.405
ENSG00000108813	606.684	-1.46007	Down	0.306052	-4.77067	1.83614e-06	1.12559e-05	DLX4	17:49968970-49974959	protein_coding	+	358.739	426.111	177.244	184.925	109.944	99.0343
ENSG00000164976	907.062	-1.46	Down	0.303227	-4.81488	1.47286e-06	9.18167e-06	MYORG	9:34366666-34376898	protein_coding	-	2765.8	2676.41	742.341	712.962	1288.35	1212.14
ENSG00000242715	82.5804	-1.45996	Down	0.291504	-5.00837	5.48938e-07	3.66118e-06	CCDC169	13:36222008-36297840	protein_coding	-	124.484	134.845	60.4716	50.1302	38.9803	39.2011
ENSG00000158555	1455.11	-1.45994	Down	0.297332	-4.91013	9.10183e-07	5.86733e-06	GDPD5	11:75434640-75525941	protein_coding	-	966.446	977.357	227.29	282.957	456.769	445.654
ENSG00000126803	352.883	-1.4593	Down	0.21989	-6.63651	3.21192e-11	3.91883e-10	HSPA2	14:64535905-64546173	protein_coding	+	265.942	241.642	66.7272	67.9542	116.941	116.572
ENSG00000261326	138.471	-1.45894	Down	0.315962	-4.61745	3.88477e-06	2.24982e-05	LINC01355	1:23281307-23287488	lncRNA	-	308.946	340.888	155.349	98.0323	109.944	109.35
ENSG00000273015	324.697	-1.45686	Down	0.285375	-5.10508	3.30658e-07	2.29262e-06	AC008124.1	12:45718046-45727775	lncRNA	-	417.586	431.504	181.415	159.303	143.927	134.109
ENSG00000226137	361.575	-1.45674	Down	0.276926	-5.26039	1.43753e-07	1.06254e-06	BAIAP2-DT	17:81029130-81034881	lncRNA	-	404.006	458.473	165.775	225.029	121.938	116.572
ENSG00000133710	82.8246	-1.45673	Down	0.336369	-4.33074	1.48612e-05	7.66402e-05	SPINK5	5:148025683-148137289	protein_coding	+	179.936	163.972	46.9176	34.5341	86.9559	81.497
ENSG00000132938	198.258	-1.45191	Down	0.22577	-6.43093	1.26829e-10	1.44979e-09	MTUS2	13:28820348-29505947	protein_coding	+	245.572	300.974	101.133	86.8923	98.9499	112.445
ENSG00000103196	123.036	-1.45127	Down	0.3075	-4.71958	2.3633e-06	1.42064e-05	CRISPLD2	16:84819985-84920768	protein_coding	+	477.565	488.679	99.0482	133.68	261.867	211.48
ENSG00000239911	247.329	-1.45011	Down	0.199297	-7.27613	3.43541e-13	5.26796e-12	PRKAG2-AS1	7:151877042-151879223	lncRNA	+	167.487	167.208	69.8551	65.7262	48.9752	60.8648
ENSG00000163932	1096.14	-1.44905	Down	0.232766	-6.22537	4.80416e-10	5.0588e-09	PRKCD	3:53156009-53192717	protein_coding	+	1123.75	1031.3	487.943	540.292	302.847	248.617
ENSG00000257354	169.397	-1.44834	Down	0.21116	-6.85898	6.93562e-12	9.13467e-11	AC048341.1	12:62602752-62622213	lncRNA	+	373.451	374.33	147.008	169.329	116.941	115.54
ENSG00000026103	996.314	-1.44801	Down	0.302778	-4.78241	1.73207e-06	1.06638e-05	FAS	10:88990531-89017059	protein_coding	+	2482.88	2295.6	536.946	536.95	1228.38	1199.76
ENSG00000136169	377.601	-1.44788	Down	0.162543	-8.90767	5.21169e-19	1.3471e-17	SETDB2	13:49444374-49495003	protein_coding	+	862.333	795.047	232.503	272.931	355.82	352.81
ENSG00000255050	350.651	-1.44663	Down	0.297499	-4.86263	1.15837e-06	7.34536e-06	AC067930.4	8:143573490-143577397	lncRNA	+	311.209	439.056	124.071	122.54	143.927	159.899
ENSG00000101400	981.017	-1.44637	Down	0.27979	-5.16949	2.34731e-07	1.67086e-06	SNTA1	20:33407955-33443892	protein_coding	-	942.681	962.255	364.915	388.787	327.834	316.703
ENSG00000128294	541.68	-1.44552	Down	0.128475	-11.2514	2.28027e-29	1.18022e-27	TPST2	22:26521996-26596717	protein_coding	-	1240.31	1322.56	466.048	422.207	457.768	535.404
ENSG00000166450	1020.27	-1.44538	Down	0.239001	-6.04759	1.4703e-09	1.45236e-08	PRTG	15:55611544-55743152	protein_coding	-	761.614	687.171	379.511	306.351	187.905	190.847
ENSG00000274828	105.706	-1.44403	Down	0.261761	-5.51658	3.45656e-08	2.81691e-07	AC068473.5	18:79677287-79679358	lncRNA	-	135.8	135.924	54.2159	46.7882	39.9797	58.8016
ENSG00000070269	380.762	-1.44161	Down	0.203948	-7.06852	1.56595e-12	2.2227e-11	TMEM260	14:56488354-56650606	protein_coding	+	690.319	709.825	321.125	277.387	237.879	194.974
ENSG00000054179	313.427	-1.44109	Down	0.37051	-3.88947	0.000100463	0.000442602	ENTPD2	9:137048107-137054061	protein_coding	-	52.0568	59.3318	35.4488	26.7361	7.99595	12.3793
ENSG00000240303	60.0982	-1.44101	Down	0.347999	-4.14084	3.46029e-05	0.000166256	ACAD11	3:132558138-132660082	protein_coding	-	50.9252	49.623	13.554	14.482	18.9904	26.8218
ENSG00000125430	130.501	-1.44013	Down	0.339871	-4.23728	2.26242e-05	0.000112547	HS3ST3B1	17:14301081-14349404	protein_coding	+	639.394	710.903	176.202	174.899	321.837	321.861
ENSG00000254087	753.918	-1.43967	Down	0.145996	-9.861	6.14352e-23	2.09783e-21	LYN	8:55879835-56014169	protein_coding	+	1243.71	1249.21	510.88	472.338	452.771	402.327
ENSG00000247134	123.67	-1.43949	Down	0.356759	-4.0349	5.46261e-05	0.000252856	AC090204.1	8:32927913-33045445	lncRNA	+	230.861	216.831	77.1534	104.716	100.949	47.4539
ENSG00000143382	1767.07	-1.43404	Down	0.286208	-5.01049	5.42908e-07	3.62549e-06	ADAMTSL4	1:150549369-150560937	protein_coding	+	255.757	255.666	79.2386	84.6643	100.949	113.477
ENSG00000171105	635.879	-1.43278	Down	0.167327	-8.56272	1.10234e-17	2.56405e-16	INSR	19:7112255-7294414	protein_coding	-	337.238	374.33	158.477	131.452	117.94	119.666
ENSG00000231305	144.784	-1.43109	Down	0.362934	-3.94311	8.04322e-05	0.000359465	AC112484.1	3:128860620-128871540	lncRNA	-	98.4553	119.742	36.4915	72.4102	28.9853	24.7586
ENSG00000110013	599.904	-1.43071	Down	0.204779	-6.98661	2.81609e-12	3.87616e-11	SIAE	11:124633113-124695707	protein_coding	-	443.615	468.182	164.733	155.961	170.913	184.658
ENSG00000165801	993.466	-1.4303	Down	0.255753	-5.59252	2.238e-08	1.88196e-07	ARHGEF40	14:21070273-21090248	protein_coding	+	1652.24	1837.13	822.622	884.519	471.761	411.611
ENSG00000106351	982.946	-1.42605	Down	0.125282	-11.3827	5.10012e-30	2.76001e-28	AGFG2	7:100539203-100568220	protein_coding	+	1059.24	1129.46	447.281	446.715	360.817	375.505
ENSG00000073417	1368.54	-1.42588	Down	0.0980842	-14.5373	7.03265e-48	1.00893e-45	PDE8A	15:84980440-85139145	protein_coding	+	2658.29	2471.44	938.352	881.177	1020.48	976.932
ENSG00000198270	226.985	-1.42497	Down	0.261402	-5.45127	5.00113e-08	3.98301e-07	TMEM116	12:111931282-112013185	protein_coding	-	250.099	263.218	91.75	113.628	101.948	75.3073
ENSG00000130363	198.711	-1.42427	Down	0.201901	-7.05433	1.73431e-12	2.44059e-11	RSPH3	6:158972871-159000187	protein_coding	-	347.423	323.628	144.923	142.592	110.944	102.129
ENSG00000099984	43.5099	-1.42421	Down	0.380478	-3.7432	0.000181692	0.000756054	GSTT2	22:23980058-23983915	polymorphic_pseudogene	+	33.9501	34.5203	14.5966	5.57002	13.9929	16.5057
ENSG00000196535	2857.95	-1.42416	Down	0.100062	-14.2327	5.73952e-46	7.62037e-44	MYO18A	17:29071124-29180412	protein_coding	-	1717.88	1762.7	627.653	629.412	695.648	640.628
ENSG00000136378	107.262	-1.42416	Down	0.311137	-4.57726	4.71115e-06	2.6762e-05	ADAMTS7	15:78759206-78811464	protein_coding	-	293.103	279.399	121.986	100.26	90.9539	113.477
ENSG00000114993	596.306	-1.42378	Down	0.117978	-12.0682	1.55463e-33	1.08601e-31	RTKN	2:74425836-74442422	protein_coding	-	605.444	642.941	221.034	221.687	234.881	252.744
ENSG00000215440	634.833	-1.42349	Down	0.22961	-6.19959	5.66107e-10	5.90298e-09	NPEPL1	20:58689131-58719238	protein_coding	+	700.504	705.51	258.568	238.397	281.857	269.25
ENSG00000137821	130.43	-1.41893	Down	0.320038	-4.43363	9.26617e-06	4.97548e-05	LRRC49	15:70853239-71053657	protein_coding	+	605.444	611.657	155.349	164.873	303.846	285.755
ENSG00000117013	77.5537	-1.41791	Down	0.319511	-4.43774	9.09069e-06	4.89231e-05	KCNQ4	1:40783787-40840452	protein_coding	+	47.5301	43.1504	25.0227	11.14	16.9914	14.4425
ENSG00000164733	4638.61	-1.41781	Down	0.147438	-9.61632	6.82317e-22	2.1769e-20	CTSB	8:11842524-11869448	protein_coding	-	5794.15	5689.38	2384.46	2275.91	1933.02	2003.38
ENSG00000237380	116.717	-1.41761	Down	0.245262	-5.77996	7.47168e-09	6.71352e-08	HOXD-AS2	2:176121611-176137098	lncRNA	-	112.035	142.396	51.088	33.4201	54.9722	50.5488
ENSG00000064961	6483.38	-1.41733	Down	0.192372	-7.36762	1.737e-13	2.7362e-12	HMG20B	19:3572777-3579088	protein_coding	+	6904.32	7168.37	2066.46	2181.22	3130.41	3158.78
ENSG00000107821	1349.62	-1.4163	Down	0.213262	-6.64112	3.113e-11	3.80466e-10	KAZALD1	10:101061841-101068131	protein_coding	+	817.066	854.379	285.676	201.635	400.797	363.126
ENSG00000277117	165.126	-1.41586	Down	0.326024	-4.34279	1.40685e-05	7.30103e-05	FP565260.3	21:5022493-5040666	protein_coding	+	56.5835	35.5991	13.554	17.8241	21.9889	15.4741
ENSG00000174306	1027.8	-1.41529	Down	0.23138	-6.11674	9.55114e-10	9.67149e-09	ZHX3	20:41178448-41317672	protein_coding	-	961.92	827.41	284.633	326.403	384.805	345.588
ENSG00000138606	30.0484	-1.41439	Down	0.370738	-3.81507	0.000136147	0.000582521	SHF	15:45167214-45201175	protein_coding	-	112.035	119.742	29.1932	40.1041	56.9711	47.4539
ENSG00000166965	1826.23	-1.4137	Down	0.154811	-9.13176	6.73955e-20	1.8613e-18	RCCD1	15:90954870-90963125	protein_coding	+	3044.19	3000.03	999.866	955.815	1303.34	1277.13
ENSG00000117791	717.568	-1.41367	Down	0.201061	-7.03103	2.05009e-12	2.85304e-11	MARC2	1:220748225-220784815	protein_coding	+	736.717	623.524	289.846	260.677	249.873	220.764
ENSG00000167632	1920.19	-1.41269	Down	0.181861	-7.768	7.97372e-15	1.43232e-13	TRAPPC9	8:139727725-140458579	protein_coding	-	849.884	953.625	280.463	278.501	433.78	361.063
ENSG00000143816	389.149	-1.41229	Down	0.242614	-5.82113	5.84511e-09	5.33497e-08	WNT9A	1:227918656-227947932	protein_coding	-	465.116	519.963	130.327	118.084	230.883	259.965
ENSG00000139410	221.763	-1.41107	Down	0.258456	-5.45959	4.77224e-08	3.81494e-07	SDSL	12:113422380-113438276	protein_coding	+	267.074	308.526	99.0482	110.286	101.948	121.73
ENSG00000174501	174.466	-1.40989	Down	0.301559	-4.67533	2.93479e-06	1.73538e-05	ANKRD36C	2:95836919-95991831	protein_coding	-	164.092	160.735	47.9602	54.5862	46.9762	94.9079
ENSG00000167969	3903.64	-1.40742	Down	0.257816	-5.459	4.78818e-08	3.82625e-07	ECI1	16:2239402-2252300	protein_coding	-	2566.63	2678.56	719.403	696.252	1269.36	1268.88
ENSG00000261526	163.775	-1.40584	Down	0.340844	-4.12459	3.7139e-05	0.000177364	AC012615.1	19:1874871-1876169	lncRNA	-	144.854	152.105	85.4943	67.9542	32.9833	38.1695
ENSG00000161513	1169.83	-1.40418	Down	0.236663	-5.93326	2.96973e-09	2.82263e-08	FDXR	17:74862497-74873031	protein_coding	-	878.176	870.56	307.571	261.791	369.813	381.695
ENSG00000173349	362.515	-1.40367	Down	0.304764	-4.60575	4.10986e-06	2.36353e-05	SFT2D3	2:127701508-127705242	protein_coding	+	483.223	467.103	209.565	191.609	172.912	144.425
ENSG00000138796	1658.16	-1.40352	Down	0.226425	-6.19864	5.69532e-10	5.93001e-09	HADH	4:107989714-108035175	protein_coding	+	1888.76	1948.24	728.787	749.724	711.639	710.777
ENSG00000125354	1496.14	-1.40171	Down	0.118636	-11.8152	3.25591e-32	2.06523e-30	SEPT6	X:119615724-119693370	protein_coding	-	1330.84	1283.73	509.838	549.204	448.773	472.476
ENSG00000259330	388.04	-1.40051	Down	0.229702	-6.09705	1.08041e-09	1.08579e-08	INAFM2	15:40323664-40326715	protein_coding	+	1201.83	1114.36	539.031	538.064	332.831	345.588
ENSG00000218418	74.2531	-1.40027	Down	0.282065	-4.96435	6.89331e-07	4.52971e-06	AL591135.1	6:80064286-80070199	processed_pseudogene	-	152.775	142.396	54.2159	51.2442	47.9757	70.1493
ENSG00000250903	91.2119	-1.39917	Down	0.319568	-4.37833	1.19595e-05	6.28277e-05	GMDS-DT	6:2245718-2525976	lncRNA	+	56.5835	43.1504	16.6818	25.6221	10.9944	22.6954
ENSG00000244879	3728.92	-1.39845	Down	0.198287	-7.05266	1.75533e-12	2.4653e-11	GABPB1-AS1	15:50354959-50372202	lncRNA	+	3318.06	3057.21	1209.43	1156.34	1218.38	1252.37
ENSG00000105516	522.774	-1.39477	Down	0.255297	-5.46333	4.67277e-08	3.74663e-07	DBP	19:48630030-48637438	protein_coding	-	258.021	276.163	98.0056	94.6903	95.9514	117.603
ENSG00000073350	2394.97	-1.39471	Down	0.288036	-4.84214	1.28447e-06	8.07313e-06	LLGL2	17:75525080-75575208	protein_coding	+	743.507	771.314	385.767	419.979	164.916	182.594
ENSG00000162542	442.547	-1.39401	Down	0.22701	-6.14072	8.215e-10	8.38204e-09	TMCO4	1:19682213-19799945	protein_coding	-	562.44	620.287	194.969	182.697	261.867	259.965
ENSG00000128791	792.302	-1.3933	Down	0.328518	-4.24117	2.22361e-05	0.0001109	TWSG1	18:9334767-9402420	protein_coding	+	2305.21	2130.55	1263.65	1198.67	458.768	457.002
ENSG00000181513	512.425	-1.39309	Down	0.179451	-7.76306	8.29045e-15	1.48547e-13	ACBD4	17:45132600-45144181	protein_coding	+	579.415	480.049	173.074	163.759	204.896	264.091
ENSG00000250988	73.6867	-1.39309	Down	0.366658	-3.79942	0.000145037	0.000616118	SNHG21	15:82750564-82757206	lncRNA	+	127.879	122.979	56.3011	70.1822	28.9853	36.1063
ENSG00000198598	164.644	-1.39198	Down	0.149717	-9.29741	1.43903e-20	4.18514e-19	MMP17	12:131828393-131851783	protein_coding	+	701.635	699.037	266.909	285.185	258.869	256.87
ENSG00000286909	109.963	-1.391	Down	0.303355	-4.5854	4.53119e-06	2.58359e-05	AC024560.4	3:197649303-197651482	lncRNA	-	73.5586	72.277	32.321	36.7621	23.9878	18.5689
ENSG00000074621	266.953	-1.38997	Down	0.196604	-7.06989	1.55052e-12	2.20226e-11	SLC24A1	15:65611366-65660995	protein_coding	+	320.263	300.974	103.219	109.172	115.941	145.457
ENSG00000140795	1115.6	-1.38821	Down	0.206262	-6.73034	1.69266e-11	2.14604e-10	MYLK3	16:46702282-46790407	protein_coding	-	399.48	357.07	116.773	124.768	177.91	157.836
ENSG00000131089	609.917	-1.38727	Down	0.153706	-9.02552	1.78845e-19	4.81157e-18	ARHGEF9	X:63634967-63809274	protein_coding	-	609.97	555.562	215.821	219.459	239.878	215.606
ENSG00000172000	337.693	-1.38556	Down	0.163051	-8.49768	1.93419e-17	4.37979e-16	ZNF556	19:2867335-2883445	protein_coding	+	473.038	446.607	200.182	173.785	160.918	169.184
ENSG00000006757	675.059	-1.38402	Down	0.232472	-5.95348	2.62503e-09	2.51401e-08	PNPLA4	X:7898247-7927739	protein_coding	-	536.412	443.371	166.818	170.443	210.893	202.195
ENSG00000133315	2590.1	-1.38376	Down	0.265731	-5.20738	1.9153e-07	1.38832e-06	MACROD1	11:63998558-64166113	protein_coding	-	2589.26	2749.76	857.028	834.389	1233.38	1166.75
ENSG00000067840	48.9254	-1.38278	Down	0.330691	-4.18148	2.89613e-05	0.000141245	PDZD4	X:153802166-153830565	protein_coding	-	265.942	216.831	71.9403	85.7783	101.948	110.382
ENSG00000186318	694.718	-1.38272	Down	0.195098	-7.08731	1.36747e-12	1.95264e-11	BACE1	11:117285207-117316259	protein_coding	-	1454.2	1386.21	385.767	465.654	654.668	671.576
ENSG00000111450	704.439	-1.38103	Down	0.20613	-6.69982	2.08678e-11	2.60403e-10	STX2	12:130789600-130839266	protein_coding	-	1257.29	1158.59	413.917	494.618	459.767	486.919
ENSG00000116711	4022.29	-1.38003	Down	0.123393	-11.184	4.88479e-29	2.46849e-27	PLA2G4A	1:186828949-186988981	protein_coding	+	9212.93	8672.16	3081.96	3086.9	3823.06	3749.89
ENSG00000116586	975.209	-1.37907	Down	0.200652	-6.87292	6.28996e-12	8.31504e-11	LAMTOR2	1:156054752-156058510	protein_coding	+	1506.25	1648.35	626.611	668.402	561.715	569.447
ENSG00000267751	288.833	-1.37836	Down	0.258675	-5.32853	9.90136e-08	7.53604e-07	AC009005.1	19:567210-572228	lncRNA	-	126.747	116.506	40.6619	28.9641	61.9686	54.6752
ENSG00000172594	123.386	-1.37647	Down	0.253229	-5.43566	5.4594e-08	4.32062e-07	SMPDL3A	6:122789049-122809720	protein_coding	+	174.277	230.855	66.7272	59.0422	89.9544	95.9395
ENSG00000232593	696.231	-1.3748	Down	0.203781	-6.74645	1.51506e-11	1.9358e-10	KANTR	X:53094145-53170914	protein_coding	+	828.383	748.66	349.275	386.559	234.881	246.554
ENSG00000129493	1147.35	-1.37434	Down	0.257775	-5.33152	9.73919e-08	7.42721e-07	HEATR5A	14:31291788-31420550	protein_coding	-	1123.75	1139.17	570.309	486.82	320.837	368.284
ENSG00000044446	1584.32	-1.37268	Down	0.122751	-11.1826	4.96216e-29	2.50168e-27	PHKA2	X:18892300-18984598	protein_coding	-	1518.7	1477.9	622.44	595.992	513.74	582.858
ENSG00000138604	1262.62	-1.37219	Down	0.140688	-9.75343	1.78331e-22	5.89183e-21	GLCE	15:69160584-69272217	protein_coding	+	2892.55	2585.79	927.926	893.431	1158.41	1251.34
ENSG00000167720	216.792	-1.37179	Down	0.262814	-5.21961	1.793e-07	1.30409e-06	SRR	17:2303383-2325260	protein_coding	+	334.974	358.149	109.474	152.619	149.924	123.793
ENSG00000171045	59.3485	-1.37147	Down	0.3152	-4.3511	1.35454e-05	7.04322e-05	TSNARE1	8:142212080-142403182	protein_coding	-	126.747	153.184	75.0681	50.1302	48.9752	42.2959
ENSG00000189136	120.456	-1.36819	Down	0.309655	-4.41844	9.94154e-06	5.30083e-05	UBE2Q2P1	15:84526781-84571216	transcribed_unprocessed_pseudogene	-	139.195	118.664	54.2159	28.9641	46.9762	69.1177
ENSG00000177380	609.172	-1.36735	Down	0.192825	-7.09114	1.33015e-12	1.90063e-11	PPFIA3	19:49119544-49151026	protein_coding	+	375.714	333.337	163.69	178.241	115.941	92.8447
ENSG00000144354	2186.61	-1.36711	Down	0.133637	-10.23	1.45511e-24	5.61453e-23	CDCA7	2:173354820-173368997	protein_coding	+	2706.95	2468.2	1195.88	1112.89	880.554	824.254
ENSG00000204366	402.985	-1.36628	Down	0.199834	-6.83708	8.08227e-12	1.05992e-10	ZBTB12	6:31899607-31901992	protein_coding	-	1024.16	990.302	319.04	380.989	450.772	411.611
ENSG00000053108	827.492	-1.36569	Down	0.138414	-9.86673	5.80265e-23	1.9846e-21	FSTL4	5:133196455-133612541	protein_coding	-	4110.23	4275.13	1770.36	1710	1496.24	1531.94
ENSG00000232320	103.967	-1.36463	Down	0.227362	-6.00199	1.94915e-09	1.89818e-08	AC009299.2	2:161340816-161341326	processed_pseudogene	-	108.64	107.876	45.875	37.8761	43.9777	40.2327
ENSG00000165895	577.131	-1.3643	Down	0.271524	-5.0246	5.04492e-07	3.39333e-06	ARHGAP42	11:100687288-100993941	protein_coding	+	1105.64	1154.27	274.207	298.553	550.721	631.344
ENSG00000132639	831.442	-1.36301	Down	0.127314	-10.7059	9.54788e-27	4.22558e-25	SNAP25	20:10218830-10307418	protein_coding	+	655.237	678.541	296.102	271.817	241.877	227.985
ENSG00000142102	1063.54	-1.35854	Down	0.280433	-4.84443	1.26973e-06	7.98524e-06	PGGHG	11:289135-296107	protein_coding	+	905.336	1060.42	455.622	471.224	309.843	297.103
ENSG00000228315	193.173	-1.35849	Down	0.336431	-4.03795	5.3921e-05	0.000249917	GUSBP11	22:23638487-23717356	lncRNA	-	194.647	169.365	59.4289	52.3582	80.959	90.7814
ENSG00000149577	1280.6	-1.35822	Down	0.212464	-6.39273	1.6295e-10	1.83521e-09	SIDT2	11:117178733-117197445	protein_coding	+	796.696	785.338	279.42	264.019	352.821	337.336
ENSG00000173409	582.615	-1.35709	Down	0.180038	-7.53775	4.78131e-14	7.95992e-13	ARV1	1:230978981-231000733	protein_coding	+	780.852	805.834	298.187	267.361	317.839	354.873
ENSG00000167925	562.659	-1.35568	Down	0.159858	-8.48054	2.24143e-17	5.04346e-16	GHDC	17:42188799-42194532	protein_coding	-	882.703	1051.79	353.446	401.041	364.815	393.042
ENSG00000176974	2158.91	-1.35531	Down	0.188598	-7.18625	6.65946e-13	9.8856e-12	SHMT1	17:18327860-18363563	protein_coding	-	2249.76	2501.65	721.488	751.952	1085.45	1154.37
ENSG00000167705	576.766	-1.35529	Down	0.255326	-5.30809	1.10781e-07	8.36179e-07	RILP	17:1646145-1649866	protein_coding	-	199.174	220.067	65.6846	49.0162	108.945	103.161
ENSG00000225968	71.2668	-1.35465	Down	0.30962	-4.37519	1.21325e-05	6.36272e-05	ELFN1	7:1688119-1747954	protein_coding	+	129.01	143.475	30.2358	44.5601	74.962	62.928
ENSG00000126822	2903.59	-1.35417	Down	0.168021	-8.05954	7.65824e-16	1.51858e-14	PLEKHG3	14:64704102-64750249	protein_coding	+	5528.21	5473.63	1750.55	1667.66	2656.65	2530.53
ENSG00000287110	145.394	-1.35355	Down	0.250326	-5.40715	6.40342e-08	5.03049e-07	AC112484.5	3:128872349-128876218	lncRNA	-	101.85	108.955	46.9176	61.2702	30.9843	26.8218
ENSG00000214827	98.4877	-1.35071	Down	0.353438	-3.82164	0.000132566	0.000568669	MTCP1	X:155061622-155147937	protein_coding	-	100.719	118.664	49.0028	16.7101	45.9767	59.8332
ENSG00000079150	251.814	-1.35025	Down	0.255498	-5.28478	1.25857e-07	9.39686e-07	FKBP7	2:178463664-178478600	protein_coding	-	537.543	597.634	271.079	265.133	157.92	197.037
ENSG00000100065	2745.87	-1.34601	Down	0.211772	-6.35593	2.07168e-10	2.29333e-09	CARD10	22:37490362-37519542	protein_coding	-	4416.91	4559.92	1286.58	1375.79	2200.89	2198.36
ENSG00000139438	167.325	-1.34507	Down	0.234024	-5.74757	9.05373e-09	8.0404e-08	FAM222A	12:109714228-109770507	protein_coding	+	175.409	217.91	65.6846	65.7262	77.9605	100.066
ENSG00000173818	778.109	-1.34281	Down	0.206861	-6.49136	8.50624e-11	9.91437e-10	ENDOV	17:80415165-80438086	protein_coding	+	480.96	470.34	177.244	153.733	202.897	215.606
ENSG00000149476	2973.59	-1.3416	Down	0.177268	-7.56822	3.78369e-14	6.34853e-13	TKFC	11:61333210-61353295	protein_coding	+	2868.78	2970.91	1042.61	1092.84	1322.33	1150.24
ENSG00000161395	309.49	-1.34053	Down	0.1856	-7.22268	5.09735e-13	7.65713e-12	PGAP3	17:39671122-39696797	protein_coding	-	388.163	447.686	191.841	187.153	152.923	128.951
ENSG00000130304	383.514	-1.33883	Down	0.210402	-6.36318	1.97622e-10	2.19791e-09	SLC27A1	19:17468769-17506168	protein_coding	+	181.067	201.728	76.1108	111.4	66.9661	49.5172
ENSG00000213563	1545.94	-1.33825	Down	0.18476	-7.24316	4.38365e-13	6.62693e-12	C8orf82	8:144525733-144529132	protein_coding	-	1304.82	1393.76	608.886	559.23	471.761	495.172
ENSG00000159445	875.97	-1.33733	Down	0.248714	-5.37698	7.57458e-08	5.86433e-07	THEM4	1:151870866-151909637	protein_coding	-	888.361	898.608	471.261	465.654	264.866	213.543
ENSG00000133103	475.62	-1.33549	Down	0.240393	-5.55544	2.7692e-08	2.29435e-07	COG6	13:39655627-39791665	protein_coding	+	870.254	863.009	434.77	451.171	267.864	220.764
ENSG00000227946	95.3713	-1.33436	Down	0.262211	-5.08889	3.6017e-07	2.48107e-06	AC007383.2	2:206084605-206086564	lncRNA	+	227.466	230.855	102.176	81.3223	82.958	96.9711
ENSG00000149485	6732.56	-1.33435	Down	0.29505	-4.52244	6.11301e-06	3.40468e-05	FADS1	11:61799625-61829318	protein_coding	-	12328.4	12313	3086.13	3121.44	6544.68	6791.07
ENSG00000112234	615.39	-1.33334	Down	0.152938	-8.7182	2.82669e-18	6.89764e-17	FBXL4	6:98868535-98948006	protein_coding	-	1081.88	952.546	459.792	476.794	337.829	341.462
ENSG00000173581	191.542	-1.33304	Down	0.26073	-5.11273	3.1754e-07	2.20883e-06	CCDC106	19:55641062-55653161	protein_coding	+	866.859	887.82	291.932	296.325	395.799	408.517
ENSG00000111684	2914.55	-1.33281	Down	0.162053	-8.22457	1.95893e-16	4.06939e-15	LPCAT3	12:6976185-7018477	protein_coding	-	2104.91	2229.8	743.383	773.119	945.521	978.995
ENSG00000111554	555.678	-1.33189	Down	0.178814	-7.44847	9.4426e-14	1.53029e-12	MDM1	12:68272443-68332381	protein_coding	-	812.539	840.355	288.804	294.097	374.81	354.873
ENSG00000232434	737.741	-1.33162	Down	0.22594	-5.8937	3.77639e-09	3.53279e-08	AJM1	9:136844415-136848801	protein_coding	+	822.724	814.464	228.332	245.081	407.793	418.833
ENSG00000152763	50.9167	-1.33159	Down	0.344627	-3.86386	0.000111607	0.000486385	WDR78	1:66812885-66924856	protein_coding	-	59.9785	56.0956	27.1079	24.5081	13.9929	26.8218
ENSG00000141337	418.798	-1.33141	Down	0.199661	-6.66837	2.58661e-11	3.19788e-10	ARSG	17:68259182-68422731	protein_coding	+	315.736	298.817	155.349	98.0323	114.942	119.666
ENSG00000165929	491.768	-1.32981	Down	0.199856	-6.65382	2.85572e-11	3.50133e-10	TC2N	14:91779746-91867536	protein_coding	-	836.304	754.054	301.315	281.843	362.816	318.767
ENSG00000213904	96.8781	-1.32956	Down	0.361667	-3.67621	0.000236725	0.000961289	LIPE-AS1	19:42397128-42652355	lncRNA	+	37.3451	32.3628	13.554	15.5961	14.9924	11.3477
ENSG00000250802	70.2308	-1.32904	Down	0.230971	-5.75413	8.70908e-09	7.75365e-08	ZBED3-AS1	5:77086688-77166909	lncRNA	+	110.904	103.561	43.7898	50.1302	38.9803	38.1695
ENSG00000099889	329.941	-1.32822	Down	0.21912	-6.06164	1.34741e-09	1.33653e-08	ARVCF	22:19969896-20016823	protein_coding	-	160.697	176.917	47.9602	60.1562	81.9585	78.4022
ENSG00000154153	333.818	-1.3274	Down	0.317114	-4.1859	2.84044e-05	0.000138751	RETREG1	5:16473038-16617058	protein_coding	-	1348.95	1176.93	352.403	356.481	654.668	648.881
ENSG00000235374	122.695	-1.32145	Down	0.245432	-5.38418	7.27747e-08	5.66096e-07	SSR4P1	21:45070952-45074165	transcribed_processed_pseudogene	-	153.907	155.342	59.4289	70.1822	40.9792	77.3706
ENSG00000255302	5530.96	-1.32038	Down	0.182855	-7.22091	5.16414e-13	7.75201e-12	EID1	15:48877886-48880183	protein_coding	+	12542.3	12288.2	5474.76	5285.95	4566.69	4558.67
ENSG00000106992	208.784	-1.31973	Down	0.343392	-3.84322	0.000121433	0.000524818	AK1	9:127866486-127877675	protein_coding	-	319.131	361.385	103.219	83.5503	194.901	162.994
ENSG00000122378	514.779	-1.31889	Down	0.146524	-9.00117	2.23327e-19	5.94501e-18	PRXL2A	10:80407829-80437115	protein_coding	+	1410.06	1309.62	533.818	524.696	541.726	579.763
ENSG00000078487	61.6629	-1.31887	Down	0.284364	-4.63796	3.51866e-06	2.05337e-05	ZCWPW1	7:100400826-100428992	protein_coding	-	71.2952	65.8044	32.321	28.9641	23.9878	24.7586
ENSG00000239779	321.268	-1.31865	Down	0.246696	-5.34525	9.02916e-08	6.93273e-07	WBP1	2:74458400-74460891	protein_coding	+	316.868	346.282	126.156	115.856	141.928	147.52
ENSG00000253716	320.932	-1.31831	Down	0.208182	-6.33249	2.41239e-10	2.64991e-09	MINCR	8:143280161-143281690	lncRNA	-	321.394	305.289	113.645	177.127	115.941	96.9711
ENSG00000100968	555.018	-1.31801	Down	0.256767	-5.13311	2.84999e-07	2.00268e-06	NFATC4	14:24365673-24379604	protein_coding	+	2600.58	2627.86	801.77	874.493	1278.35	1238.96
ENSG00000272831	150.623	-1.318	Down	0.243972	-5.40225	6.58107e-08	5.16435e-07	AC027644.3	7:66739829-66740385	lncRNA	-	215.017	214.673	100.091	112.514	71.9635	60.8648
ENSG00000094631	1204.35	-1.31658	Down	0.131703	-9.99659	1.5773e-23	5.6666e-22	HDAC6	X:48801377-48824982	protein_coding	+	1569.63	1539.39	663.102	677.314	562.715	594.206
ENSG00000167771	162.803	-1.31575	Down	0.249283	-5.27812	1.30513e-07	9.69366e-07	RCOR2	11:63911230-63917164	protein_coding	-	542.07	460.631	270.037	190.495	176.91	168.152
ENSG00000107863	6208.96	-1.31538	Down	0.144541	-9.10038	9.00138e-20	2.46368e-18	ARHGAP21	10:24583609-24723887	protein_coding	-	10268.8	9763.86	3642.89	3523.59	4438.75	4492.65
ENSG00000260565	537.881	-1.31448	Down	0.205752	-6.38865	1.67354e-10	1.88381e-09	ERVK13-1	16:2660348-2682379	lncRNA	-	632.604	634.311	274.207	324.175	208.894	212.511
ENSG00000143951	110.081	-1.31393	Down	0.231548	-5.67455	1.39054e-08	1.20195e-07	WDPCP	2:63119559-63827843	protein_coding	-	156.17	187.704	81.3238	45.6742	83.9575	64.9913
ENSG00000157823	414.829	-1.31393	Down	0.25023	-5.25089	1.51368e-07	1.11497e-06	AP3S2	15:89830599-89894638	protein_coding	-	423.245	490.836	149.094	141.478	203.897	240.365
ENSG00000159958	268.21	-1.31358	Down	0.298623	-4.3988	1.08849e-05	5.75361e-05	TNFRSF13C	22:41922023-41926818	protein_coding	-	50.9252	73.3557	18.767	21.1661	27.9858	31.9798
ENSG00000162144	2772.47	-1.31251	Down	0.281718	-4.65895	3.17821e-06	1.86898e-05	CYB561A3	11:61348745-61362299	protein_coding	-	2033.61	2138.1	721.488	731.9	958.514	947.016
ENSG00000197122	252.117	-1.31119	Down	0.341442	-3.84014	0.000122964	0.000531004	SRC	20:37344685-37406050	protein_coding	+	1111.3	1173.69	472.304	451.171	447.773	470.413
ENSG00000173227	3478.01	-1.31099	Down	0.179409	-7.30729	2.7258e-13	4.22529e-12	SYT12	11:67006778-67050863	protein_coding	+	4150.97	4060.46	1694.25	1780.18	1583.2	1561.85
ENSG00000075275	3816.61	-1.31086	Down	0.225185	-5.82126	5.84047e-09	5.33302e-08	CELSR1	22:46360834-46537170	protein_coding	-	5130.99	5172.66	2712.88	2717.05	1396.29	1481.39
ENSG00000068615	117.651	-1.3094	Down	0.240676	-5.4405	5.31318e-08	4.20958e-07	REEP1	2:86213993-86338083	protein_coding	-	157.302	226.54	57.3437	94.6903	83.9575	74.2757
ENSG00000135541	702.156	-1.30856	Down	0.148039	-8.83929	9.63322e-19	2.42544e-17	AHI1	6:135283532-135497765	protein_coding	-	1252.76	1128.38	532.775	462.312	449.772	477.634
ENSG00000285589	122.934	-1.30829	Down	0.24028	-5.44486	5.18462e-08	4.11995e-07	AC010422.8	19:12668071-12681834	protein_coding	-	245.572	245.957	85.4943	92.4623	89.9544	128.951
ENSG00000156509	471.103	-1.30768	Down	0.291311	-4.48896	7.15722e-06	3.93196e-05	FBXO43	8:100133351-100145817	protein_coding	-	342.896	347.361	126.156	118.084	140.929	172.278
ENSG00000254635	427.964	-1.30754	Down	0.33941	-3.85238	0.000116975	0.000506782	WAC-AS1	10:28522652-28533066	lncRNA	-	556.782	524.278	161.605	142.592	277.859	290.913
ENSG00000275183	327.043	-1.30723	Down	0.15962	-8.18965	2.61982e-16	5.38992e-15	LENG9	19:54461796-54463711	protein_coding	-	545.465	494.072	196.011	236.169	193.902	214.574
ENSG00000134569	364.736	-1.30524	Down	0.20683	-6.31069	2.77791e-10	3.02192e-09	LRP4	11:46856717-46918642	protein_coding	-	898.546	843.591	369.085	357.595	341.827	341.462
ENSG00000119686	187.13	-1.3049	Down	0.332299	-3.92688	8.60559e-05	0.000382757	FLVCR2	14:75578620-75663214	protein_coding	+	315.736	281.557	167.861	178.241	66.9661	71.1809
ENSG00000171016	114.573	-1.30473	Down	0.312511	-4.17498	2.98007e-05	0.000145042	PYGO1	15:55538890-55588947	protein_coding	-	585.073	554.483	166.818	180.469	281.857	292.976
ENSG00000164647	134.259	-1.30469	Down	0.335929	-3.88382	0.000102828	0.000451902	STEAP1	7:90154456-90164829	protein_coding	+	672.212	662.359	327.381	366.507	182.907	204.258
ENSG00000242265	6289.37	-1.30332	Down	0.195124	-6.67943	2.39868e-11	2.98453e-10	PEG10	7:94656325-94669695	protein_coding	+	16273.4	15242.9	5792.76	5412.94	7006.45	7327.51
ENSG00000235109	211.942	-1.3009	Down	0.180986	-7.18784	6.58262e-13	9.77833e-12	ZSCAN31	6:28324693-28356271	protein_coding	-	549.992	516.726	222.077	230.599	196.9	216.638
ENSG00000107957	6519.18	-1.29886	Down	0.154278	-8.41897	3.79803e-17	8.45695e-16	SH3PXD2A	10:103594027-103855543	protein_coding	-	6269.45	6294.57	2905.76	2925.37	2151.91	2231.37
ENSG00000144504	398.049	-1.29858	Down	0.164668	-7.886	3.12016e-15	5.81995e-14	ANKMY1	2:240479422-240569209	protein_coding	-	608.839	624.603	219.991	243.967	248.874	289.882
ENSG00000169126	109.125	-1.29835	Down	0.341107	-3.80628	0.00014107	0.000601179	ARMC4	10:27812164-27999048	protein_coding	-	342.896	319.313	102.176	84.6643	182.907	168.152
ENSG00000268006	84.3633	-1.29832	Down	0.350091	-3.70853	0.000208465	0.000856129	PTOV1-AS1	19:49838639-49851676	lncRNA	-	74.6902	80.9071	20.8523	36.7621	35.9818	33.0114
ENSG00000116661	526.249	-1.29809	Down	0.285308	-4.5498	5.36979e-06	3.01986e-05	FBXO2	1:11637018-11655785	protein_coding	-	209.359	179.074	95.9204	93.5763	68.9651	57.77
ENSG00000245849	437.156	-1.29647	Down	0.187753	-6.90518	5.01381e-12	6.69845e-11	RAD51-AS1	15:40686183-40695107	lncRNA	-	478.696	467.103	241.886	218.345	155.921	154.741
ENSG00000160360	902.937	-1.29559	Down	0.145678	-8.89352	5.92053e-19	1.51747e-17	GPSM1	9:136327476-136359605	protein_coding	+	1365.93	1531.84	539.031	495.732	694.648	630.312
ENSG00000167323	1369.46	-1.29515	Down	0.239834	-5.40019	6.65698e-08	5.21817e-07	STIM1	11:3854527-4093210	protein_coding	+	1412.32	1434.75	420.173	445.601	731.629	722.125
ENSG00000119638	2217.44	-1.29232	Down	0.251582	-5.13677	2.79502e-07	1.96534e-06	NEK9	14:75079353-75127344	protein_coding	-	3104.17	3152.14	1042.61	1020.43	1545.22	1499.96
ENSG00000023171	3117.1	-1.29217	Down	0.175761	-7.35184	1.95493e-13	3.06144e-12	GRAMD1B	11:123358428-123627774	protein_coding	+	3018.16	2959.04	1454.45	1507.25	954.516	966.616
ENSG00000104774	2103.44	-1.29145	Down	0.0841785	-15.3418	4.01853e-53	6.98374e-51	MAN2B1	19:12646511-12666742	protein_coding	-	1945.34	1992.47	861.198	804.311	771.609	780.927
ENSG00000142303	1365.77	-1.29141	Down	0.202629	-6.37328	1.85026e-10	2.06857e-09	ADAMTS10	19:8580240-8610735	protein_coding	-	2171.67	2064.75	991.525	962.499	775.607	732.441
ENSG00000179029	676.477	-1.29033	Down	0.268223	-4.81064	1.50445e-06	9.3649e-06	TMEM107	17:8173237-8176399	protein_coding	-	573.757	519.963	139.71	149.276	290.853	313.609
ENSG00000154429	701.826	-1.28944	Down	0.301425	-4.27781	1.8874e-05	9.54011e-05	CCSAP	1:229321011-229343294	protein_coding	-	1006.05	877.033	550.5	549.204	211.893	230.048
ENSG00000172081	657.128	-1.28502	Down	0.20675	-6.21533	5.12184e-10	5.38536e-09	MOB3A	19:2071036-2096673	protein_coding	-	812.539	852.221	245.014	250.651	455.769	413.675
ENSG00000065154	976.68	-1.28407	Down	0.10147	-12.6546	1.05536e-36	8.54522e-35	OAT	10:124397303-124418976	protein_coding	-	2047.19	2035.62	783.002	796.513	850.569	922.257
ENSG00000107872	1262.6	-1.28398	Down	0.17748	-7.23452	4.67187e-13	7.03777e-12	FBXL15	10:102419189-102423136	protein_coding	+	748.034	782.102	302.358	336.429	310.843	307.419
ENSG00000267169	70.1678	-1.28398	Down	0.276207	-4.64861	3.34175e-06	1.95707e-05	AC022098.1	19:14137146-14171267	lncRNA	+	82.6119	91.6947	29.1932	33.4201	27.9858	52.612
ENSG00000153291	277.507	-1.28368	Down	0.238447	-5.38349	7.30548e-08	5.68068e-07	SLC25A27	6:46652915-46678190	protein_coding	+	315.736	354.912	104.261	121.426	163.917	160.931
ENSG00000178773	1180.6	-1.28358	Down	0.190513	-6.73747	1.6117e-11	2.05192e-10	CPNE7	16:89575758-89597246	protein_coding	+	2321.06	2245.98	789.258	818.793	1072.46	1070.81
ENSG00000066926	1018.5	-1.28307	Down	0.178453	-7.18997	6.48062e-13	9.64021e-12	FECH	18:57544389-57586702	protein_coding	-	1552.65	1594.41	755.895	836.617	515.739	479.697
ENSG00000176022	935.21	-1.28268	Down	0.281552	-4.55574	5.22012e-06	2.94343e-05	B3GALT6	1:1232237-1235041	protein_coding	+	2042.66	2085.24	897.69	954.701	735.627	805.685
ENSG00000213462	115.84	-1.28057	Down	0.33369	-3.8376	0.000124242	0.000536306	ERV3-1	7:64990356-65006743	protein_coding	-	96.192	102.482	47.9602	45.6742	30.9843	39.2011
ENSG00000136144	542.783	-1.27991	Down	0.125111	-10.2303	1.45122e-24	5.60964e-23	RCBTB1	13:49531946-49585558	protein_coding	-	966.446	855.457	378.469	399.927	376.809	345.588
ENSG00000228223	913.61	-1.27872	Down	0.314638	-4.0641	4.8218e-05	0.000225884	HCG11	6:26521709-26527404	lncRNA	+	1399.88	1209.29	637.037	652.806	419.787	441.528
ENSG00000198832	2040.21	-1.27761	Down	0.314726	-4.05945	4.91892e-05	0.00022993	SELENOM	22:31104772-31120069	protein_coding	-	680.134	752.975	312.784	269.589	307.844	291.945
ENSG00000267165	74.051	-1.27712	Down	0.252652	-5.05487	4.30688e-07	2.93011e-06	CHMP1B-AS1	18:11851414-11852751	lncRNA	-	88.2703	128.373	41.7045	50.1302	40.9792	46.4223
ENSG00000075399	341.563	-1.27669	Down	0.184023	-6.93765	3.98685e-12	5.39044e-11	VPS9D1	16:89707134-89720898	protein_coding	-	379.109	446.607	176.202	170.443	161.918	173.31
ENSG00000267469	1277.93	-1.2744	Down	0.179599	-7.09578	1.28621e-12	1.83906e-11	AC005944.1	19:3052910-3053724	lncRNA	+	1277.66	1356	545.287	468.996	576.708	585.953
ENSG00000213420	133.875	-1.26947	Down	0.316078	-4.01631	5.91161e-05	0.00027199	GPC2	7:100169606-100177381	protein_coding	-	108.64	104.64	63.5994	44.5601	38.9803	29.9166
ENSG00000111490	416.047	-1.26866	Down	0.195809	-6.47909	9.22753e-11	1.07004e-09	TBC1D30	12:64780516-64881032	protein_coding	+	641.657	620.287	262.739	297.439	225.886	262.028
ENSG00000088543	92.6412	-1.26812	Down	0.332481	-3.81411	0.000136674	0.000584657	C3orf18	3:50558025-50571027	protein_coding	-	311.209	366.779	94.8778	95.8043	177.91	193.942
ENSG00000175970	1150.08	-1.26791	Down	0.238665	-5.31254	1.08109e-07	8.1774e-07	UNC119B	12:120710458-120723640	protein_coding	+	1582.07	1584.7	578.65	516.898	808.59	725.22
ENSG00000056736	389.311	-1.26791	Down	0.190442	-6.65772	2.78108e-11	3.41657e-10	IL17RB	3:53846568-53865794	protein_coding	+	286.313	292.344	142.838	110.286	115.941	111.414
ENSG00000273329	188.919	-1.26764	Down	0.213691	-5.93212	2.99042e-09	2.83977e-08	AC078846.1	7:129604548-129611630	lncRNA	-	203.701	156.42	78.196	76.8663	81.9585	61.8964
ENSG00000196118	412.819	-1.2675	Down	0.21277	-5.95713	2.56709e-09	2.45962e-08	CCDC189	16:30757423-30762221	protein_coding	-	571.493	633.233	193.926	198.293	315.84	291.945
ENSG00000087095	803.162	-1.26725	Down	0.222995	-5.68286	1.32461e-08	1.14867e-07	NLK	17:28041737-28196381	protein_coding	+	1490.41	1363.55	666.23	726.33	463.765	515.804
ENSG00000124786	348.427	-1.2671	Down	0.263528	-4.80821	1.52288e-06	9.46862e-06	SLC35B3	6:8411463-8435611	protein_coding	-	425.508	426.111	161.605	162.645	211.893	171.247
ENSG00000163517	241.873	-1.26661	Down	0.211117	-5.9996	1.97806e-09	1.92458e-08	HDAC11	3:13479724-13506424	protein_coding	+	93.9286	106.797	43.7898	28.9641	38.9803	54.6752
ENSG00000090487	2728.48	-1.26659	Down	0.118043	-10.7299	7.371e-27	3.27573e-25	SPG21	15:64963022-64990310	protein_coding	-	4739.43	4262.18	1997.65	1786.86	1844.07	1853.8
ENSG00000108984	2273.05	-1.26599	Down	0.226977	-5.5776	2.43863e-08	2.03546e-07	MAP2K6	17:69414697-69553865	protein_coding	+	929.101	906.159	531.733	476.794	261.867	256.87
ENSG00000140848	696.634	-1.26583	Down	0.194495	-6.50827	7.60216e-11	8.91898e-10	CPNE2	16:57092583-57148369	protein_coding	+	1371.58	1417.49	556.755	581.51	636.677	544.689
ENSG00000109819	485.483	-1.26582	Down	0.244027	-5.1872	2.13481e-07	1.53208e-06	PPARGC1A	4:23755041-23904089	protein_coding	-	619.024	580.373	284.633	364.279	189.904	159.899
ENSG00000021762	2993.39	-1.26393	Down	0.23765	-5.31845	1.04654e-07	7.93008e-07	OSBPL5	11:3087107-3166739	protein_coding	-	1631.87	1765.93	825.75	955.815	508.742	540.562
ENSG00000156218	46.3743	-1.2636	Down	0.310155	-4.07409	4.61938e-05	0.000217354	ADAMTSL3	15:83654088-84039842	protein_coding	+	229.729	225.461	91.75	120.312	84.957	82.5286
ENSG00000168303	874.401	-1.26301	Down	0.127965	-9.86996	5.61868e-23	1.92476e-21	MPLKIP	7:40126023-40134652	protein_coding	-	1436.09	1283.73	566.139	546.976	594.699	558.1
ENSG00000145337	685.167	-1.26237	Down	0.200325	-6.30161	2.94571e-10	3.19307e-09	PYURF	4:88520998-88523776	protein_coding	-	1407.8	1362.47	712.105	717.418	442.776	438.433
ENSG00000215910	61.7432	-1.26099	Down	0.337564	-3.73555	0.000187306	0.000777899	C1orf167	1:11761787-11789585	protein_coding	+	38.4768	46.3867	15.6392	13.368	22.9884	18.5689
ENSG00000119777	2610.63	-1.26071	Down	0.131355	-9.59771	8.17416e-22	2.5886e-20	TMEM214	2:27032910-27041694	protein_coding	+	4506.31	4598.76	1673.39	1718.91	2067.95	2138.52
ENSG00000185115	499.951	-1.26031	Down	0.24181	-5.21196	1.86854e-07	1.35672e-06	NSMCE3	15:29264992-29269829	protein_coding	-	1288.97	1237.34	667.272	704.05	375.81	363.126
ENSG00000186951	558.567	-1.25964	Down	0.225054	-5.59709	2.17981e-08	1.8352e-07	PPARA	22:46150521-46243756	protein_coding	+	812.539	804.756	268.994	255.107	395.799	430.18
ENSG00000267984	335.746	-1.25957	Down	0.266209	-4.73149	2.22879e-06	1.3466e-05	AC008750.4	19:51345169-51353293	lncRNA	+	216.149	266.454	71.9403	73.5242	119.939	137.204
ENSG00000232442	371.373	-1.25938	Down	0.132453	-9.50811	1.94163e-21	5.97184e-20	MHENCR	20:63627227-63628824	lncRNA	+	359.871	404.535	151.179	147.048	177.91	161.962
ENSG00000184083	555.851	-1.25901	Down	0.123872	-10.1638	2.877e-24	1.09234e-22	FAM120C	X:54068324-54183281	protein_coding	-	763.877	818.779	355.531	370.963	276.86	320.83
ENSG00000168806	726.839	-1.2586	Down	0.230485	-5.46067	4.74332e-08	3.79465e-07	LCMT2	15:43323649-43330605	protein_coding	-	1506.25	1406.7	654.761	643.894	590.701	545.72
ENSG00000249082	45.9225	-1.25856	Down	0.307073	-4.09858	4.15691e-05	0.000197462	C5orf66-AS1	5:135038831-135040047	lncRNA	-	241.046	200.65	79.2386	83.5503	100.949	105.224
ENSG00000231064	163.769	-1.25825	Down	0.279194	-4.50673	6.58346e-06	3.64297e-05	AC234582.1	1:155195004-155205495	lncRNA	+	164.092	212.516	65.6846	73.5242	89.9544	85.6234
ENSG00000077942	12959.1	-1.25777	Down	0.235682	-5.3367	9.46514e-08	7.24407e-07	FBLN1	22:45502238-45601135	protein_coding	+	27084.3	27608.7	10475.1	10624.3	12217.8	12426.7
ENSG00000130052	634.746	-1.25609	Down	0.181937	-6.90395	5.05764e-12	6.74858e-11	STARD8	X:68647666-68725842	protein_coding	+	323.658	350.597	168.903	172.671	118.94	105.224
ENSG00000125746	3007.63	-1.25584	Down	0.200777	-6.25488	3.97812e-10	4.24544e-09	EML2	19:45606994-45645629	protein_coding	-	1536.81	1573.91	476.474	518.012	788.601	821.159
ENSG00000162437	868.178	-1.2541	Down	0.276336	-4.53832	5.67038e-06	3.1747e-05	RAVER2	1:64745095-64833232	protein_coding	+	881.571	896.45	365.957	320.833	411.791	392.011
ENSG00000140543	39.8739	-1.25399	Down	0.320594	-3.91146	9.17382e-05	0.00040634	DET1	15:88494440-88546675	protein_coding	-	83.7436	60.4106	29.1932	22.2801	38.9803	29.9166
ENSG00000175595	466.041	-1.25365	Down	0.303782	-4.1268	3.67839e-05	0.000175826	ERCC4	16:13920157-13952345	protein_coding	+	743.507	713.061	320.082	277.387	321.837	302.261
ENSG00000129691	545.162	-1.2531	Down	0.195097	-6.42297	1.33641e-10	1.52115e-09	ASH2L	8:38105242-38144076	protein_coding	+	1126.01	1078.76	439.983	436.689	473.76	499.298
ENSG00000076513	878.01	-1.25265	Down	0.183634	-6.82145	9.01283e-12	1.1769e-10	ANKRD13A	12:109999186-110039763	protein_coding	+	1682.79	1567.44	632.866	658.376	687.652	748.947
ENSG00000051523	13728.7	-1.25077	Down	0.209816	-5.96126	2.50307e-09	2.40583e-08	CYBA	16:88643289-88651054	protein_coding	-	6112.15	6556.71	2890.12	3059.05	2342.81	2356.19
ENSG00000157429	40.6113	-1.25029	Down	0.308338	-4.05493	5.01499e-05	0.000234164	ZNF19	16:71464555-71565089	protein_coding	-	74.6902	66.8832	26.0653	27.8501	34.9823	29.9166
ENSG00000141741	1291.04	-1.2494	Down	0.177602	-7.03486	1.99464e-12	2.78131e-11	MIEN1	17:39728496-39730532	protein_coding	-	1309.34	1220.08	544.244	590.422	507.743	485.887
ENSG00000165591	511.561	-1.24603	Down	0.238113	-5.23293	1.66845e-07	1.22307e-06	FAAH2	X:57286706-57489196	protein_coding	+	181.067	196.334	96.963	95.8043	51.9737	74.2757
ENSG00000169093	1403.96	-1.24393	Down	0.26862	-4.63081	3.64229e-06	2.11915e-05	ASMTL	X:1403139-1453762	protein_coding	-	794.432	898.608	495.241	480.136	212.892	242.428
ENSG00000260018	59.7522	-1.24389	Down	0.314319	-3.95743	7.57618e-05	0.000340156	AC040169.1	16:84117051-84117571	lncRNA	+	53.1885	58.2531	23.9801	26.7361	25.9868	17.5373
ENSG00000106789	379.373	-1.24115	Down	0.160865	-7.71545	1.20557e-14	2.12977e-13	CORO2A	9:98120975-98192637	protein_coding	-	841.963	840.355	300.273	300.781	416.789	404.39
ENSG00000186205	2523.1	-1.23956	Down	0.215903	-5.74127	9.39709e-09	8.31769e-08	MARC1	1:220786913-220819659	protein_coding	+	2235.05	2167.23	640.164	728.558	1230.38	1128.58
ENSG00000160216	1939.64	-1.2395	Down	0.155016	-7.99597	1.28556e-15	2.49593e-14	AGPAT3	21:43865223-43987592	protein_coding	+	2755.62	2771.34	971.715	973.639	1345.32	1389.58
ENSG00000102854	8551.58	-1.23908	Down	0.148518	-8.34296	7.24534e-17	1.57075e-15	MSLN	16:760734-768865	protein_coding	+	6175.52	6357.14	2148.83	2443.01	2906.53	3119.58
ENSG00000142197	432.274	-1.23763	Down	0.18237	-6.78637	1.14987e-11	1.48428e-10	DOP1B	21:36156782-36294274	protein_coding	+	149.38	145.633	71.9403	70.1822	54.9722	53.6436
ENSG00000138744	112.501	-1.23717	Down	0.194081	-6.37449	1.83569e-10	2.05335e-09	NAAA	4:75913660-75941013	protein_coding	-	470.775	478.97	197.054	174.899	224.886	208.385
ENSG00000222019	71.8604	-1.23698	Down	0.326703	-3.78626	0.000152935	0.000647097	URAHP	16:90039761-90047773	transcribed_unprocessed_pseudogene	-	75.8219	108.955	35.4488	41.2181	36.9813	43.3275
ENSG00000247240	117.207	-1.2346	Down	0.240555	-5.13231	2.86203e-07	2.00916e-06	UBL7-AS1	15:74461265-74513636	lncRNA	+	219.544	173.68	78.196	76.8663	85.9565	92.8447
ENSG00000261971	518.575	-1.23423	Down	0.230582	-5.3527	8.66533e-08	6.66535e-07	MMP25-AS1	16:3037400-3059370	lncRNA	-	392.69	339.81	145.966	140.364	170.913	165.057
ENSG00000103089	445.094	-1.23385	Down	0.254854	-4.84138	1.2894e-06	8.10178e-06	FA2H	16:74712955-74774831	protein_coding	-	81.4802	53.938	26.0653	27.8501	33.9828	26.8218
ENSG00000176809	85.6642	-1.23348	Down	0.292588	-4.21576	2.48937e-05	0.000122837	LRRC37A3	17:64854312-64919480	protein_coding	-	72.4269	73.3557	37.5341	42.3321	17.9909	26.8218
ENSG00000152256	1327.12	-1.2333	Down	0.156221	-7.89457	2.9131e-15	5.45275e-14	PDK1	2:172555373-172608669	protein_coding	+	1838.96	1646.19	814.281	775.347	662.664	712.841
ENSG00000159423	773.427	-1.23267	Down	0.245278	-5.02562	5.01816e-07	3.37746e-06	ALDH4A1	1:18871430-18902724	protein_coding	-	497.935	525.357	168.903	155.961	272.862	272.344
ENSG00000138134	1020.53	-1.23212	Down	0.188836	-6.52485	6.80716e-11	8.03921e-10	STAMBPL1	10:88879734-88975153	protein_coding	+	2451.2	2349.54	755.895	775.347	1238.37	1316.33
ENSG00000171055	710.376	-1.23105	Down	0.132475	-9.29272	1.50391e-20	4.36787e-19	FEZ2	2:36531805-36646087	protein_coding	-	703.899	777.787	305.486	281.843	283.856	390.979
ENSG00000125744	778.637	-1.23055	Down	0.25104	-4.90182	9.49532e-07	6.11361e-06	RTN2	19:45485294-45497055	protein_coding	-	440.22	445.528	165.775	176.013	180.908	232.112
ENSG00000152818	1456.11	-1.22888	Down	0.318943	-3.85297	0.000116694	0.000505767	UTRN	6:144285701-144853034	protein_coding	+	1561.7	1428.28	720.446	683.998	581.705	565.321
ENSG00000174485	695.546	-1.22879	Down	0.201991	-6.08338	1.17673e-09	1.17541e-08	DENND4A	15:65658046-65792293	protein_coding	-	1298.03	1242.73	655.804	600.448	465.764	446.686
ENSG00000102471	2909	-1.2279	Down	0.11905	-10.3141	6.08621e-25	2.40478e-23	NDFIP2	13:79481124-79556075	protein_coding	+	7933.01	7770.31	2775.44	3024.52	3851.05	3756.08
ENSG00000204248	107.995	-1.22707	Down	0.314883	-3.89692	9.74257e-05	0.000430266	COL11A2	6:33162681-33192499	protein_coding	-	133.537	140.239	45.875	42.3321	69.9646	75.3073
ENSG00000260274	84.7462	-1.2266	Down	0.305786	-4.01131	6.03818e-05	0.00027686	AC068338.2	15:75368155-75369584	lncRNA	+	153.907	177.996	70.8977	81.3223	76.961	54.6752
ENSG00000173599	5066.22	-1.22587	Down	0.309639	-3.95901	7.52613e-05	0.000338122	PC	11:66848417-66958439	protein_coding	-	2995.53	3147.82	1338.72	1376.91	1258.36	1279.19
ENSG00000134461	332.97	-1.22571	Down	0.175922	-6.96738	3.22901e-12	4.42173e-11	ANKRD16	10:5861616-5889906	protein_coding	-	376.846	340.888	189.756	160.417	131.933	132.046
ENSG00000138764	362.272	-1.22488	Down	0.287019	-4.26759	1.97596e-05	9.95009e-05	CCNG2	4:77157207-77433388	protein_coding	+	510.383	553.404	305.486	291.869	160.918	152.678
ENSG00000143554	537.909	-1.22458	Down	0.284115	-4.31016	1.63136e-05	8.35458e-05	SLC27A3	1:153774354-153780157	protein_coding	+	742.376	766.999	263.781	220.573	450.772	355.905
ENSG00000143995	825.668	-1.22439	Down	0.195681	-6.25705	3.92326e-10	4.19109e-09	MEIS1	2:66433452-66573869	protein_coding	+	3014.77	2859.8	1033.23	1062.76	1453.26	1478.29
ENSG00000147251	425.237	-1.22407	Down	0.265264	-4.61453	3.93982e-06	2.27615e-05	DOCK11	X:118495898-118686163	protein_coding	+	1055.85	1029.14	291.932	298.553	540.726	653.007
ENSG00000102871	714.856	-1.22389	Down	0.160997	-7.60192	2.91767e-14	4.94986e-13	TRADD	16:67154185-67159909	protein_coding	-	616.76	608.421	229.375	276.273	299.848	243.459
ENSG00000250337	3291.69	-1.22307	Down	0.157481	-7.76645	8.07191e-15	1.44874e-13	PURPL	5:27217714-27496994	lncRNA	+	406.27	439.056	208.523	191.609	168.914	155.773
ENSG00000141756	7368.95	-1.22219	Down	0.165406	-7.38905	1.47877e-13	2.35019e-12	FKBP10	17:41812680-41823217	protein_coding	+	10277.8	10651.7	4482.19	4701.1	4375.78	4383.3
ENSG00000144134	274.783	-1.22201	Down	0.215409	-5.67297	1.40347e-08	1.21214e-07	RABL2A	2:113627229-113643396	protein_coding	+	207.096	266.454	118.858	101.374	78.96	107.287
ENSG00000185344	907.204	-1.22149	Down	0.254725	-4.79535	1.62389e-06	1.00615e-05	ATP6V0A2	12:123712353-123761755	protein_coding	+	1337.63	1363.55	662.059	622.728	526.733	505.488
ENSG00000152270	1264.72	-1.21992	Down	0.138546	-8.80511	1.3072e-18	3.26433e-17	PDE3B	11:14643804-14872044	protein_coding	+	2078.88	1983.84	994.653	951.359	737.626	805.685
ENSG00000173267	9162.01	-1.21872	Down	0.267849	-4.55001	5.36433e-06	3.01757e-05	SNCG	10:86958599-86963258	protein_coding	+	3839.76	3992.49	2069.59	2376.17	1197.39	1088.35
ENSG00000165516	746.552	-1.2183	Down	0.209064	-5.82739	5.63016e-09	5.14757e-08	KLHDC2	14:49768130-49786385	protein_coding	+	1107.91	1034.53	547.372	535.836	357.819	401.295
ENSG00000203279	83.5774	-1.2168	Down	0.305078	-3.98848	6.64981e-05	0.000301733	AL590705.1	9:97200475-97238745	lncRNA	-	55.4518	55.0168	25.0227	22.2801	25.9868	21.6638
ENSG00000276131	61.4529	-1.21557	Down	0.297974	-4.07945	4.51426e-05	0.000212689	AC009118.2	16:58392153-58392807	lncRNA	-	65.6369	76.592	35.4488	33.4201	22.9884	30.9482
ENSG00000144362	64.0669	-1.21472	Down	0.322658	-3.76472	0.000166739	0.000699001	PHOSPHO2	2:169694454-169701708	protein_coding	+	76.9536	88.4584	37.5341	46.7882	39.9797	18.5689
ENSG00000240990	421.904	-1.21343	Down	0.165692	-7.32342	2.41735e-13	3.76628e-12	HOXA11-AS	7:27184507-27189298	lncRNA	+	448.141	420.717	176.202	192.723	203.897	176.405
ENSG00000072736	701.476	-1.21337	Down	0.23348	-5.1969	2.02643e-07	1.46094e-06	NFATC3	16:68084751-68229259	protein_coding	+	966.446	914.789	370.128	327.517	482.755	441.528
ENSG00000272462	114.035	-1.21267	Down	0.208023	-5.82953	5.5585e-09	5.09077e-08	U91328.1	6:25992641-26001775	lncRNA	+	136.932	132.688	59.4289	72.4102	52.9732	48.4855
ENSG00000162836	139.969	-1.21234	Down	0.252673	-4.79808	1.60196e-06	9.93427e-06	ACP6	1:147629652-147670524	protein_coding	-	414.191	414.244	197.054	167.101	155.921	194.974
ENSG00000011478	2309.09	-1.21118	Down	0.150923	-8.02515	1.01398e-15	1.98852e-14	QPCTL	19:45692666-45703989	protein_coding	+	1113.56	1115.44	480.645	438.917	494.749	510.646
ENSG00000047634	2576.35	-1.20989	Down	0.253805	-4.76703	1.86962e-06	1.14382e-05	SCML1	X:17737449-17754988	protein_coding	+	2118.49	2123	1215.69	1246.57	608.692	597.301
ENSG00000007541	2516.79	-1.2098	Down	0.266523	-4.5392	5.64668e-06	3.16309e-05	PIGQ	16:566995-584136	protein_coding	+	1678.27	1813.4	788.216	810.995	686.652	733.473
ENSG00000278828	77.438	-1.20939	Down	0.306614	-3.94433	8.00237e-05	0.000357759	HIST1H3H	6:27810064-27811300	protein_coding	+	91.6653	127.294	77.1534	26.7361	43.9777	41.2643
ENSG00000075234	1622.1	-1.20874	Down	0.211241	-5.72208	1.05227e-08	9.26411e-08	TTC38	22:46267961-46294008	protein_coding	+	1820.86	1801.53	906.031	982.551	621.685	625.154
ENSG00000278535	626.536	-1.20816	Down	0.170126	-7.10156	1.2336e-12	1.76976e-11	DHRS11	17:36591879-36600804	protein_coding	+	619.024	672.068	245.014	243.967	333.831	294.008
ENSG00000120075	177.538	-1.20792	Down	0.18004	-6.70914	1.95771e-11	2.45587e-10	HOXB5	17:48591257-48593961	protein_coding	-	151.644	160.735	63.5994	60.1562	64.9671	81.497
ENSG00000108379	330.436	-1.20765	Down	0.204732	-5.89872	3.66329e-09	3.43299e-08	WNT3	17:46762506-46833154	protein_coding	-	328.184	374.33	143.881	150.39	141.928	172.278
ENSG00000256673	93.8294	-1.20643	Down	0.26155	-4.6126	3.97667e-06	2.29434e-05	AC141557.1	12:9398355-9414851	unprocessed_pseudogene	-	143.722	145.633	53.1733	55.7002	47.9757	93.8763
ENSG00000172006	159.418	-1.20624	Down	0.324386	-3.71853	0.000200382	0.000826747	ZNF554	19:2819874-2835773	protein_coding	+	153.907	98.1672	51.088	24.5081	76.961	64.9913
ENSG00000160285	2097.52	-1.20438	Down	0.197977	-6.08341	1.17652e-09	1.17541e-08	LSS	21:46188141-46228824	protein_coding	-	3925.76	4345.25	1276.16	1395.85	2168.9	2336.59
ENSG00000236104	494.612	-1.20418	Down	0.187742	-6.41405	1.41705e-10	1.60694e-09	ZBTB22	6:33314406-33317942	protein_coding	-	589.6	555.562	254.398	274.045	234.881	231.08
ENSG00000169231	471.387	-1.20331	Down	0.323249	-3.72254	0.000197231	0.000815317	THBS3	1:155195588-155209051	protein_coding	-	891.756	822.016	240.844	227.257	532.73	486.919
ENSG00000132478	1647.15	-1.20311	Down	0.090308	-13.3223	1.71725e-40	1.68385e-38	UNK	17:75784806-75825799	protein_coding	+	1464.38	1579.31	743.383	679.542	609.691	612.775
ENSG00000196787	150.816	-1.20217	Down	0.245256	-4.90168	9.50225e-07	6.11623e-06	HIST1H2AG	6:27133042-27135291	protein_coding	+	220.676	237.327	108.432	95.8043	97.9504	95.9395
ENSG00000175643	566.416	-1.2018	Down	0.242373	-4.95847	7.10522e-07	4.65893e-06	RMI2	16:11249619-11381662	protein_coding	+	698.24	683.934	248.142	268.475	362.816	321.861
ENSG00000147813	5604.86	-1.19933	Down	0.253091	-4.73874	2.15055e-06	1.30412e-05	NAPRT	8:143574785-143578649	protein_coding	-	4862.79	5059.39	1945.52	1986.27	2296.84	2412.93
ENSG00000186654	470.697	-1.19883	Down	0.310182	-3.86492	0.000111125	0.000484577	PRR5	22:44668547-44737681	protein_coding	+	331.579	345.203	238.758	172.671	86.9559	91.8131
ENSG00000226328	285.679	-1.19709	Down	0.280216	-4.27203	1.93702e-05	9.76551e-05	NUP50-DT	22:45133020-45163781	lncRNA	-	304.419	303.132	87.5795	92.4623	176.91	172.278
ENSG00000126870	837.908	-1.19674	Down	0.155808	-7.68087	1.58007e-14	2.76396e-13	WDR60	7:158856558-158956747	protein_coding	+	845.358	968.727	323.21	318.605	446.774	493.108
ENSG00000260001	181.856	-1.19647	Down	0.314929	-3.79916	0.000145186	0.000616631	TGFBR3L	19:7916145-7919097	protein_coding	+	306.683	308.526	98.0056	88.0063	175.911	174.342
ENSG00000273314	64.9425	-1.19601	Down	0.293688	-4.07237	4.65371e-05	0.000218777	AC005229.4	7:148696467-148698664	lncRNA	-	125.615	97.0885	51.088	41.2181	38.9803	62.928
ENSG00000104964	15001	-1.19296	Down	0.174582	-6.83324	8.30167e-12	1.08802e-10	TLE5	19:3052910-3063107	protein_coding	-	14016.9	13859.9	5323.58	5284.83	6855.53	6922.09
ENSG00000143390	3605.63	-1.1913	Down	0.119248	-9.99014	1.6834e-23	6.03766e-22	RFX5	1:151340640-151347357	protein_coding	-	4497.26	4264.34	1868.36	1862.61	1949.01	1993.07
ENSG00000282851	241.063	-1.19102	Down	0.174616	-6.82078	9.05469e-12	1.18092e-10	BISPR	19:17405686-17419324	lncRNA	+	358.739	337.652	184.543	168.215	127.935	129.983
ENSG00000197296	316.572	-1.18973	Down	0.181684	-6.54835	5.81758e-11	6.92023e-10	FITM2	20:44302840-44311202	protein_coding	-	432.298	473.576	201.224	198.293	201.898	192.911
ENSG00000089060	1101.21	-1.18971	Down	0.179307	-6.63506	3.24368e-11	3.95533e-10	SLC8B1	12:113298759-113359493	protein_coding	-	1054.72	1120.83	359.702	405.497	600.696	540.562
ENSG00000183508	719.955	-1.18938	Down	0.31468	-3.77966	0.000157045	0.000662261	TENT5C	1:117606048-117628389	protein_coding	+	29.4234	30.2053	19.8096	14.482	8.99544	9.28447
ENSG00000237187	345.07	-1.18938	Down	0.20588	-5.77707	7.6011e-09	6.82121e-08	NR2F1-AS1	5:93360779-93585649	lncRNA	-	814.802	819.858	304.443	256.221	448.773	422.959
ENSG00000115687	953.374	-1.18909	Down	0.148758	-7.99344	1.31225e-15	2.54081e-14	PASK	2:241106099-241150264	protein_coding	-	1197.31	1278.33	561.968	499.074	576.708	533.341
ENSG00000060642	200.839	-1.1887	Down	0.251105	-4.73386	2.20286e-06	1.33206e-05	PIGV	1:26787472-26798398	protein_coding	+	231.992	264.296	128.241	105.83	81.9585	119.666
ENSG00000137216	1397.48	-1.18807	Down	0.100897	-11.775	5.2513e-32	3.27265e-30	TMEM63B	6:44126914-44155519	protein_coding	+	1390.82	1404.55	648.505	593.764	604.694	606.585
ENSG00000099194	32591	-1.18796	Down	0.211352	-5.62075	1.90131e-08	1.616e-07	SCD	10:100347233-100364826	protein_coding	+	31758.1	30196.7	15292	15190.6	11904	12000.7
ENSG00000078142	780.198	-1.18709	Down	0.120031	-9.88989	4.60552e-23	1.58787e-21	PIK3C3	18:41955234-42087830	protein_coding	+	1257.29	1103.57	517.136	495.732	525.734	534.373
ENSG00000268061	109.636	-1.18576	Down	0.302457	-3.92041	8.83972e-05	0.000392192	NAPA-AS1	19:47484282-47501597	lncRNA	+	106.377	166.129	58.3863	77.9803	39.9797	63.9597
ENSG00000228526	230.817	-1.18433	Down	0.245859	-4.81709	1.45664e-06	9.08319e-06	MIR34AHG	1:9148011-9198906	lncRNA	-	669.949	622.445	223.119	231.713	353.821	328.051
ENSG00000174165	1292.82	-1.18135	Down	0.213296	-5.53855	3.04989e-08	2.50844e-07	ZDHHC24	11:66520637-66546235	protein_coding	-	857.806	841.433	409.747	368.735	352.821	367.252
ENSG00000133138	63.6109	-1.18113	Down	0.278881	-4.23524	2.28306e-05	0.000113442	TBC1D8B	X:106802673-106876150	protein_coding	+	304.419	294.502	154.307	103.602	136.931	133.077
ENSG00000156398	371.691	-1.18103	Down	0.234861	-5.02864	4.93974e-07	3.33097e-06	SFXN2	10:102714538-102743492	protein_coding	+	394.953	429.347	232.503	226.143	123.937	145.457
ENSG00000142794	79.6443	-1.17969	Down	0.275462	-4.28258	1.84741e-05	9.34458e-05	NBPF3	1:21440128-21485005	protein_coding	+	177.672	174.759	45.875	77.9803	81.9585	105.224
ENSG00000167700	4936.87	-1.17856	Down	0.27612	-4.2683	1.96971e-05	9.92093e-05	MFSD3	8:144509070-144511213	protein_coding	+	2092.46	1983.84	1012.38	973.639	788.601	827.349
ENSG00000278730	452.1	-1.1782	Down	0.27417	-4.29735	1.72851e-05	8.79938e-05	AC005332.6	17:68126666-68129586	lncRNA	+	656.369	582.531	164.733	203.863	340.827	384.79
ENSG00000228801	111.94	-1.178	Down	0.3149	-3.74087	0.000183388	0.000762665	AC064807.1	8:51899268-51949874	lncRNA	+	82.6119	70.1195	36.4915	35.6481	33.9828	28.885
ENSG00000154734	1948.3	-1.17641	Down	0.319807	-3.67851	0.0002346	0.00095393	ADAMTS1	21:26835755-26845409	protein_coding	-	5733.04	5640.84	1407.53	1401.42	3574.19	3680.77
ENSG00000179364	1220.63	-1.17612	Down	0.211767	-5.55386	2.79436e-08	2.31141e-07	PACS2	14:105300563-105398147	protein_coding	+	1657.9	1644.03	707.934	685.112	793.598	735.536
ENSG00000077782	908.589	-1.17542	Down	0.210824	-5.57537	2.47005e-08	2.05767e-07	FGFR1	8:38400215-38468834	protein_coding	-	2807.67	3062.6	1025.93	1089.5	1586.2	1495.83
ENSG00000087338	773.247	-1.17526	Down	0.143295	-8.2017	2.37003e-16	4.89485e-15	GMCL1	2:69829660-69881384	protein_coding	+	1322.92	1225.47	560.926	550.318	607.692	537.467
ENSG00000074319	972.945	-1.17496	Down	0.167967	-6.99519	2.64898e-12	3.65084e-11	TSG101	11:18468336-18526951	protein_coding	-	1442.88	1430.44	727.744	725.216	558.717	534.373
ENSG00000130590	393.679	-1.17456	Down	0.172193	-6.82117	9.03019e-12	1.17845e-10	SAMD10	20:63974116-63980008	protein_coding	-	417.586	452.001	186.628	176.013	187.905	219.732
ENSG00000101439	2101.65	-1.17453	Down	0.148324	-7.9187	2.40016e-15	4.53632e-14	CST3	20:23626706-23638473	protein_coding	-	3147.17	3243.83	1365.82	1550.69	1423.28	1323.55
ENSG00000185761	786.874	-1.17444	Down	0.227862	-5.15418	2.54737e-07	1.80367e-06	ADAMTSL5	19:1505022-1513604	protein_coding	-	656.369	692.564	225.204	199.407	384.805	384.79
ENSG00000269973	43.0132	-1.17418	Down	0.309885	-3.78909	0.000151202	0.000640271	AC010969.2	2:9936360-9939590	lncRNA	+	83.7436	75.5133	27.1079	40.1041	43.9777	29.9166
ENSG00000162591	937.405	-1.17257	Down	0.246374	-4.75932	1.94243e-06	1.18531e-05	MEGF6	1:3487951-3611508	protein_coding	-	2042.66	2188.81	823.664	805.425	1065.46	1059.46
ENSG00000157216	2139.82	-1.17233	Down	0.168419	-6.96079	3.38362e-12	4.62753e-11	SSBP3	1:54225432-54413479	protein_coding	-	3916.71	3802.63	1317.86	1404.76	1961.01	2165.34
ENSG00000178802	1074.65	-1.17188	Down	0.137217	-8.54036	1.33804e-17	3.08212e-16	MPI	15:74890005-74902219	protein_coding	+	1394.22	1418.57	557.798	518.012	703.644	715.935
ENSG00000174804	776.578	-1.17121	Down	0.279884	-4.18463	2.85635e-05	0.000139445	FZD4	11:86945679-86955395	protein_coding	-	434.561	391.59	164.733	164.873	211.893	191.879
ENSG00000260267	405.661	-1.1709	Down	0.270018	-4.3364	1.44838e-05	7.49832e-05	AC026471.1	16:31456711-31459736	lncRNA	-	490.013	492.994	215.821	242.853	189.904	224.89
ENSG00000089123	187.521	-1.16953	Down	0.193686	-6.03827	1.55775e-09	1.53661e-08	TASP1	20:13389392-13638932	protein_coding	-	348.554	325.786	170.989	165.987	126.936	136.172
ENSG00000160345	266.777	-1.16888	Down	0.216893	-5.38919	7.07761e-08	5.51352e-07	C9orf116	9:135495181-135501734	protein_coding	-	358.739	341.967	151.179	159.303	151.923	160.931
ENSG00000166888	4073.24	-1.16776	Down	0.0919904	-12.6943	6.356e-37	5.26612e-35	STAT6	12:57095408-57132139	protein_coding	-	4642.11	4446.65	2080.01	2303.76	1828.07	1881.65
ENSG00000140398	211.836	-1.16732	Down	0.1917	-6.08932	1.13393e-09	1.13531e-08	NEIL1	15:75346955-75357114	protein_coding	+	427.771	524.278	235.631	213.889	213.892	184.658
ENSG00000186806	114.855	-1.16665	Down	0.2814	-4.14588	3.38513e-05	0.000162974	VSIG10L	19:51331536-51342124	protein_coding	-	132.405	138.081	37.5341	57.9282	67.9656	77.3706
ENSG00000166436	720.103	-1.16628	Down	0.205771	-5.66787	1.44582e-08	1.2462e-07	TRIM66	11:8612037-8682694	protein_coding	-	572.625	562.034	200.182	266.247	254.871	289.882
ENSG00000285184	128.595	-1.16627	Down	0.234058	-4.98281	6.26689e-07	4.14484e-06	AC244033.2	1:150045660-150067701	lncRNA	-	101.85	91.6947	36.4915	43.4461	46.9762	45.3907
ENSG00000104518	625.437	-1.16625	Down	0.227601	-5.12411	2.98946e-07	2.09037e-06	GSDMD	8:143553207-143563062	protein_coding	+	418.718	482.206	252.312	206.091	185.906	158.868
ENSG00000231419	465.887	-1.16418	Down	0.216588	-5.37507	7.65514e-08	5.92242e-07	LINC00689	7:159006522-159030195	lncRNA	+	192.384	196.334	79.2386	89.1203	94.9519	83.5602
ENSG00000037965	83.5857	-1.16342	Down	0.23517	-4.94714	7.53126e-07	4.92168e-06	HOXC8	12:54008985-54012769	protein_coding	+	78.0852	111.112	40.6619	38.9901	43.9777	45.3907
ENSG00000269293	211.763	-1.16276	Down	0.167873	-6.92645	4.31535e-12	5.80888e-11	ZSCAN16-AS1	6:28015122-28137293	lncRNA	-	225.202	168.287	91.75	83.5503	88.9549	86.655
ENSG00000136854	2532.12	-1.16056	Down	0.240871	-4.81819	1.44863e-06	9.04117e-06	STXBP1	9:127579370-127696027	protein_coding	+	2285.97	2343.07	754.852	746.382	1300.34	1339.03
ENSG00000148730	2058.37	-1.16053	Down	0.202627	-5.72742	1.0197e-08	9.0071e-08	EIF4EBP2	10:70404145-70428618	protein_coding	+	2669.61	2569.61	1455.49	1381.36	871.558	980.027
ENSG00000228748	57.2115	-1.16024	Down	0.310119	-3.74129	0.00018308	0.000761679	AL450306.1	10:77782866-77793176	lncRNA	+	101.85	132.688	46.9176	66.8402	42.9782	53.6436
ENSG00000276101	230.253	-1.16	Down	0.280996	-4.12816	3.6567e-05	0.000174867	AC027601.4	17:81251194-81251803	lncRNA	+	131.274	197.413	80.2812	112.514	50.9742	51.5804
ENSG00000177822	152.131	-1.15993	Down	0.227803	-5.0918	3.54674e-07	2.44802e-06	TENM3-AS1	4:181874438-182145249	lncRNA	-	192.384	167.208	49.0028	67.9542	99.9494	104.192
ENSG00000275437	59.6591	-1.15945	Down	0.314546	-3.6861	0.000227714	0.000928581	AL121832.3	20:62402236-62405935	lncRNA	-	89.4019	105.719	39.6193	64.6122	31.9838	39.2011
ENSG00000115042	898.945	-1.15744	Down	0.185737	-6.23159	4.61736e-10	4.88617e-09	FAHD2A	2:95402708-95416616	protein_coding	+	800.091	711.982	295.06	262.905	340.827	455.97
ENSG00000154978	1637.65	-1.15602	Down	0.243818	-4.74131	2.12343e-06	1.28987e-05	VOPP1	7:55436056-55572988	protein_coding	-	3509.31	3398.1	1354.35	1314.52	1836.07	1693.9
ENSG00000047230	1540.91	-1.15378	Down	0.120916	-9.54198	1.40131e-21	4.34751e-20	CTPS2	X:16587999-16712936	protein_coding	-	1568.49	1567.44	713.147	710.734	694.648	700.461
ENSG00000174669	2154.96	-1.1534	Down	0.216231	-5.33411	9.60132e-08	7.33778e-07	SLC29A2	11:66362521-66372214	protein_coding	-	866.859	934.207	448.324	433.347	369.813	368.284
ENSG00000172296	148.704	-1.15234	Down	0.162199	-7.10452	1.2074e-12	1.7345e-11	SPTLC3	20:13008972-13169103	protein_coding	+	245.572	254.588	119.901	121.426	99.9494	109.35
ENSG00000133250	671.174	-1.15223	Down	0.238554	-4.83006	1.36495e-06	8.56138e-06	ZNF414	19:8509678-8514167	protein_coding	-	561.308	623.524	255.44	331.973	231.883	247.586
ENSG00000275895	363.987	-1.15218	Down	0.166413	-6.92359	4.40338e-12	5.91991e-11	U2AF1L5	21:6484623-6499261	protein_coding	-	454.931	475.734	252.312	219.459	191.903	174.342
ENSG00000256628	167.383	-1.15117	Down	0.177918	-6.47025	9.78404e-11	1.13112e-09	ZBTB11-AS1	3:101676475-101679217	lncRNA	+	238.782	254.588	118.858	108.058	100.949	116.572
ENSG00000103381	754.331	-1.15054	Down	0.182433	-6.30664	2.85165e-10	3.0974e-09	CPPED1	16:12659799-12803887	protein_coding	-	1629.6	1582.54	705.849	606.018	811.589	769.579
ENSG00000104953	585.944	-1.15048	Down	0.300154	-3.83298	0.0001266	0.000545384	TLE6	19:2977538-2995179	protein_coding	+	43.0035	34.5203	13.554	6.68402	30.9843	17.5373
ENSG00000196739	1132.32	-1.14874	Down	0.140726	-8.16294	3.26963e-16	6.65001e-15	COL27A1	9:114155537-114312511	protein_coding	+	2463.65	2284.82	991.525	1054.96	1128.43	1107.95
ENSG00000158106	1265.81	-1.14601	Down	0.270235	-4.24078	2.22742e-05	0.000111064	RHPN1	8:143368876-143384221	protein_coding	+	616.76	652.65	299.23	297.439	261.867	288.85
ENSG00000258839	405.531	-1.14379	Down	0.167803	-6.81627	9.34349e-12	1.2171e-10	MC1R	16:89912119-89920977	protein_coding	+	285.181	326.865	99.0482	137.022	163.917	153.709
ENSG00000133627	673.234	-1.14151	Down	0.105672	-10.8024	3.35339e-27	1.51869e-25	ACTR3B	7:152759749-152855378	protein_coding	+	800.091	762.684	397.236	384.331	325.835	310.514
ENSG00000277476	116.918	-1.14109	Down	0.28799	-3.96227	7.42416e-05	0.000333752	AC005332.5	17:68133201-68135935	lncRNA	+	106.377	108.955	34.4062	47.9022	50.9742	61.8964
ENSG00000130881	1205.85	-1.14108	Down	0.249273	-4.57762	4.70285e-06	2.67291e-05	LRP3	19:33177603-33208864	protein_coding	+	1321.79	1288.04	527.562	526.924	652.669	659.197
ENSG00000150961	826.228	-1.14059	Down	0.281622	-4.05006	5.12036e-05	0.000238615	SEC24D	4:118722823-118838683	protein_coding	-	1614.89	1462.8	628.696	669.516	712.639	780.927
ENSG00000140264	16176.1	-1.13975	Down	0.150431	-7.57661	3.54713e-14	5.96566e-13	SERF2	15:43777087-43802589	protein_coding	+	20017	19153.4	8592.17	8318.27	9255.31	9387.63
ENSG00000101190	902.388	-1.13957	Down	0.148873	-7.65464	1.93856e-14	3.35807e-13	TCFL5	20:62841115-62861763	protein_coding	-	1334.24	1308.54	526.52	600.448	646.672	625.154
ENSG00000233483	176.267	-1.13932	Down	0.213322	-5.34083	9.25235e-08	7.08629e-07	AC008105.2	17:45245186-45251129	transcribed_unitary_pseudogene	-	177.672	207.122	62.5568	100.26	89.9544	96.9711
ENSG00000198901	117.721	-1.13903	Down	0.234424	-4.85884	1.18075e-06	7.4784e-06	PRC1	15:90966040-90995629	protein_coding	-	173.146	167.208	90.7073	65.7262	71.9635	80.4654
ENSG00000102302	1437.9	-1.13821	Down	0.152115	-7.48257	7.28813e-14	1.19106e-12	FGD1	X:54445454-54496234	protein_coding	-	674.475	695.801	270.037	249.537	352.821	371.379
ENSG00000143878	14851.4	-1.13754	Down	0.163635	-6.95169	3.60947e-12	4.92066e-11	RHOB	2:20447074-20449445	protein_coding	+	24300.4	25067.2	10453.2	10754.6	12169.8	11500.4
ENSG00000150433	216.9	-1.13653	Down	0.263591	-4.31171	1.61995e-05	8.30407e-05	TMEM218	11:125096545-125111763	protein_coding	-	294.234	266.454	112.602	102.488	146.926	147.52
ENSG00000116574	628.853	-1.13561	Down	0.202755	-5.60091	2.13233e-08	1.79805e-07	RHOU	1:228735479-228746664	protein_coding	+	606.575	572.822	319.04	334.201	210.893	210.448
ENSG00000106327	344.453	-1.13503	Down	0.214804	-5.28402	1.26379e-07	9.42924e-07	TFR2	7:100620416-100642779	protein_coding	-	602.048	619.209	230.418	219.459	348.823	312.577
ENSG00000134013	2347.4	-1.13492	Down	0.204974	-5.53693	3.07814e-08	2.52973e-07	LOXL2	8:23297189-23425328	protein_coding	-	2050.59	2042.09	1073.89	1128.49	735.627	790.211
ENSG00000275202	198.069	-1.13484	Down	0.260138	-4.36243	1.28625e-05	6.7159e-05	AL161421.1	13:48974967-48976867	lncRNA	-	341.764	405.614	138.668	143.706	199.899	198.069
ENSG00000228393	62.2847	-1.13477	Down	0.284131	-3.99384	6.50125e-05	0.000295516	LINC01004	7:104950315-105013044	lncRNA	-	91.6653	102.482	50.0454	51.2442	49.9747	25.7902
ENSG00000169083	40.1415	-1.13424	Down	0.308708	-3.67416	0.000238632	0.000968665	AR	X:67544021-67730619	protein_coding	+	196.911	181.232	76.1108	80.2083	85.9565	102.129
ENSG00000242028	116.697	-1.13421	Down	0.299909	-3.78186	0.000155664	0.000657472	HYPK	15:43796142-43803043	protein_coding	+	102.982	116.506	34.4062	44.5601	61.9686	58.8016
ENSG00000143013	3306.11	-1.13411	Down	0.127603	-8.88784	6.23087e-19	1.59129e-17	LMO4	1:87328880-87348923	protein_coding	+	3822.78	3980.63	1542.02	1660.98	1954.01	1952.83
ENSG00000170191	347.863	-1.13306	Down	0.278143	-4.07366	4.62804e-05	0.000217666	NANP	20:25612935-25624014	protein_coding	-	361.003	348.44	211.65	201.635	126.936	107.287
ENSG00000183891	216.449	-1.13237	Down	0.264812	-4.27615	1.90151e-05	9.60232e-05	TTC32	2:19896631-19901983	protein_coding	-	317.999	264.296	125.114	94.6903	153.922	156.804
ENSG00000183048	1213.38	-1.13201	Down	0.223346	-5.06843	4.0112e-07	2.74028e-06	SLC25A10	17:81712236-81721016	protein_coding	+	645.052	705.51	295.06	317.491	320.837	299.166
ENSG00000185305	232.213	-1.13191	Down	0.19457	-5.81751	5.9729e-09	5.44696e-08	ARL15	5:53883942-54310582	protein_coding	-	499.067	490.836	203.31	272.931	237.879	189.816
ENSG00000133597	1339.28	-1.13128	Down	0.21877	-5.1711	2.32724e-07	1.65768e-06	ADCK2	7:140672945-140696261	protein_coding	+	643.92	570.664	281.506	247.309	326.834	252.744
ENSG00000143315	740.36	-1.13046	Down	0.291126	-3.88306	0.000103151	0.00045304	PIGM	1:160024953-160031991	protein_coding	-	1240.31	1190.95	814.281	670.63	380.807	355.905
ENSG00000188620	303.247	-1.13035	Down	0.232676	-4.85803	1.18559e-06	7.50465e-06	HMX3	10:123135962-123139423	protein_coding	+	1419.11	1433.67	543.201	523.582	779.605	759.263
ENSG00000185088	2291.27	-1.13016	Down	0.152277	-7.42177	1.15568e-13	1.85743e-12	RPS27L	15:63125872-63158021	protein_coding	-	3475.36	3172.64	1487.81	1513.93	1495.24	1577.33
ENSG00000137161	1771.51	-1.129	Down	0.131231	-8.60317	7.75407e-18	1.82627e-16	CNPY3	6:42929192-42939287	protein_coding	+	1905.73	1954.71	1058.25	896.773	818.585	757.2
ENSG00000122068	1825.91	-1.12783	Down	0.307715	-3.66517	0.000247179	0.000999942	FYTTD1	3:197737179-197787596	protein_coding	+	3135.86	2826.35	2009.12	1859.27	791.599	797.432
ENSG00000179941	411.126	-1.12689	Down	0.270107	-4.172	3.01944e-05	0.000146656	BBS10	12:76344474-76348415	protein_coding	-	580.547	587.925	245.014	220.573	301.847	302.261
ENSG00000174080	749.086	-1.12532	Down	0.147157	-7.64708	2.05592e-14	3.54701e-13	CTSF	11:66563464-66568841	protein_coding	-	1124.88	1176.93	526.52	479.022	567.712	536.436
ENSG00000115109	290.216	-1.12447	Down	0.189818	-5.92396	3.14277e-09	2.97387e-08	EPB41L5	2:120013077-120179119	protein_coding	+	288.576	306.368	145.966	172.671	121.938	106.256
ENSG00000100300	6155.94	-1.12283	Down	0.177322	-6.33218	2.41724e-10	2.65388e-09	TSPO	22:43151547-43163242	protein_coding	+	5417.3	5705.57	2467.87	2499.82	2714.62	2532.6
ENSG00000225855	417.838	-1.12264	Down	0.247662	-4.53293	5.81722e-06	3.25265e-05	RUSC1-AS1	1:155316863-155324176	lncRNA	-	434.561	488.679	170.989	153.733	235.881	286.787
ENSG00000138439	367.093	-1.12229	Down	0.189487	-5.92278	3.1655e-09	2.99273e-08	FAM117B	2:202634969-202769757	protein_coding	+	838.568	788.574	308.613	296.325	463.765	425.022
ENSG00000158769	734.059	-1.12168	Down	0.301816	-3.71644	0.000202052	0.000833151	F11R	1:160995211-161021343	protein_coding	-	272.732	235.17	105.304	64.6122	161.918	134.109
ENSG00000285796	209.914	-1.12117	Down	0.245343	-4.56981	4.88177e-06	2.76578e-05	AL162458.1	20:45926518-45935055	lncRNA	-	208.227	214.673	126.156	88.0063	85.9565	88.7182
ENSG00000138768	1821.75	-1.11792	Down	0.213087	-5.24633	1.55157e-07	1.14209e-06	USO1	4:75724593-75814286	protein_coding	+	2434.22	2263.24	1025.93	1000.38	1170.41	1131.67
ENSG00000113448	7063.41	-1.11698	Down	0.169271	-6.59875	4.14642e-11	5.00192e-10	PDE4D	5:58969038-60522120	protein_coding	-	15171.2	14651.7	5246.43	5461.96	8317.79	8472.59
ENSG00000267062	740.896	-1.1153	Down	0.227773	-4.89656	9.75265e-07	6.26241e-06	AC018761.2	19:12796823-12801849	lncRNA	+	548.86	704.431	353.446	336.429	236.88	231.08
ENSG00000185880	353.484	-1.11472	Down	0.237358	-4.69635	2.64848e-06	1.57429e-05	TRIM69	15:44728988-44767829	protein_coding	+	519.437	543.695	180.372	213.889	283.856	303.293
ENSG00000150760	1614.33	-1.11414	Down	0.185621	-6.00222	1.94633e-09	1.8963e-08	DOCK1	10:126905409-127452517	protein_coding	+	2593.79	2552.35	973.801	970.297	1397.29	1412.27
ENSG00000130707	29900.8	-1.11323	Down	0.182793	-6.0901	1.12837e-09	1.13027e-08	ASS1	9:130444929-130501274	protein_coding	+	1583.21	1635.4	670.4	659.49	843.573	801.559
ENSG00000112039	826.44	-1.1116	Down	0.160239	-6.93711	4.00189e-12	5.40735e-11	FANCE	6:35452356-35467103	protein_coding	+	748.034	745.424	264.824	358.709	372.811	385.821
ENSG00000169100	31151	-1.11086	Down	0.177703	-6.25125	4.0718e-10	4.33245e-09	SLC25A6	X:1386152-1392113	protein_coding	-	24345.6	24963.6	12636.5	12494.7	10228.8	10302.7
ENSG00000157833	93.8019	-1.10922	Down	0.276434	-4.01262	6.00486e-05	0.000275569	GAREM2	2:26173088-26189663	protein_coding	+	139.195	183.389	72.9829	73.5242	60.9691	91.8131
ENSG00000188021	1647.9	-1.10879	Down	0.0994334	-11.1511	7.07252e-29	3.55723e-27	UBQLN2	X:56563639-56567868	protein_coding	+	3143.78	3088.49	1415.87	1330.12	1531.22	1500.99
ENSG00000189067	5381.36	-1.10848	Down	0.177923	-6.2301	4.6614e-10	4.92546e-09	LITAF	16:11547722-11636381	protein_coding	-	9681.44	10231	3900.42	4212.05	5210.36	5146.69
ENSG00000128973	1292.95	-1.10842	Down	0.235774	-4.70119	2.58646e-06	1.54012e-05	CLN6	15:68206992-68257211	protein_coding	-	2384.43	2197.44	1250.09	1347.94	825.582	827.349
ENSG00000185495	226.958	-1.10836	Down	0.210817	-5.25744	1.46074e-07	1.07858e-06	AC138393.1	1:223992743-224010612	transcribed_unprocessed_pseudogene	+	172.014	146.711	86.5369	67.9542	80.959	59.8332
ENSG00000102780	1049.7	-1.10798	Down	0.24668	-4.49156	7.07035e-06	3.88924e-05	DGKH	13:42040036-42256578	protein_coding	+	1896.68	1851.15	662.059	694.024	1032.48	1088.35
ENSG00000186111	1833.8	-1.10789	Down	0.154781	-7.15783	8.19662e-13	1.20586e-11	PIP5K1C	19:3630183-3700479	protein_coding	-	2735.25	2924.52	1286.58	1177.5	1384.3	1402.99
ENSG00000156787	596.282	-1.1074	Down	0.150913	-7.338	2.16806e-13	3.38529e-12	TBC1D31	8:123041968-123152153	protein_coding	+	935.891	976.279	368.042	409.953	487.753	508.582
ENSG00000254402	360.57	-1.1061	Down	0.236365	-4.67961	2.87426e-06	1.70241e-05	LRRC24	8:144522388-144527033	protein_coding	-	509.252	710.903	260.653	274.045	334.83	264.091
ENSG00000148985	676.932	-1.1056	Down	0.165684	-6.67294	2.50735e-11	3.10708e-10	PGAP2	11:3797724-3826371	protein_coding	+	702.767	681.777	246.057	276.273	386.804	376.537
ENSG00000080947	103.99	-1.10275	Down	0.24778	-4.45053	8.56587e-06	4.64025e-05	CROCCP3	1:16467436-16499257	transcribed_unprocessed_pseudogene	-	205.964	234.091	92.7926	114.742	79.9595	122.761
ENSG00000116096	1700.18	-1.10218	Down	0.227051	-4.85434	1.20788e-06	7.62994e-06	SPR	2:72887382-72892158	protein_coding	+	1436.09	1434.75	694.38	759.75	662.664	558.1
ENSG00000267858	175.873	-1.10184	Down	0.246806	-4.46438	8.03003e-06	4.37324e-05	MZF1-AS1	19:58559129-58574797	lncRNA	+	199.174	218.988	104.261	108.058	87.9554	89.7498
ENSG00000006740	105.442	-1.10115	Down	0.243387	-4.52429	6.05974e-06	3.37853e-05	ARHGAP44	17:12789498-12991643	protein_coding	+	496.803	476.812	185.585	245.081	242.877	234.175
ENSG00000112367	300.875	-1.10111	Down	0.226338	-4.86488	1.14527e-06	7.27528e-06	FIG4	6:109691312-109825428	protein_coding	+	351.949	384.039	211.65	219.459	118.94	137.204
ENSG00000266173	253.348	-1.10081	Down	0.188141	-5.85101	4.88602e-09	4.50771e-08	STRADA	17:63682336-63741986	protein_coding	-	221.807	200.65	94.8778	90.2343	91.9534	116.572
ENSG00000221886	161.098	-1.09818	Down	0.250642	-4.38146	1.17889e-05	6.19771e-05	ZBED8	5:160393148-160400054	protein_coding	-	160.697	207.122	99.0482	96.9183	75.9615	72.2125
ENSG00000166228	1363.14	-1.09779	Down	0.12843	-8.54774	1.25524e-17	2.90705e-16	PCBD1	10:70882280-70888565	protein_coding	-	1251.63	1351.69	627.653	727.444	527.733	551.91
ENSG00000184903	286.008	-1.09777	Down	0.145692	-7.53482	4.88997e-14	8.13448e-13	IMMP2L	7:110663051-111562517	protein_coding	-	432.298	448.765	199.139	200.521	204.896	218.701
ENSG00000203668	2977.94	-1.09769	Down	0.192284	-5.70871	1.13838e-08	9.95258e-08	CHML	1:241628853-241640254	protein_coding	-	3951.79	3591.19	1676.52	1633.13	1847.06	1891.97
ENSG00000118197	682.004	-1.09739	Down	0.128401	-8.54655	1.2682e-17	2.93387e-16	DDX59	1:200623896-200669907	protein_coding	-	736.717	750.818	333.636	321.947	361.817	372.41
ENSG00000188549	1348.26	-1.09553	Down	0.141684	-7.73221	1.05692e-14	1.87803e-13	CCDC9B	15:40331452-40340967	protein_coding	-	2543.99	2457.42	1059.29	1129.6	1245.37	1246.18
ENSG00000154059	522.025	-1.09382	Down	0.107959	-10.1318	3.99065e-24	1.49657e-22	IMPACT	18:24426634-24453531	protein_coding	+	933.628	885.663	429.557	485.706	393.801	397.169
ENSG00000124608	1063.51	-1.0924	Down	0.2555	-4.27554	1.90672e-05	9.62635e-05	AARS2	6:44298731-44313347	protein_coding	-	1188.25	1288.04	573.437	581.51	611.69	556.036
ENSG00000147130	2437.32	-1.09139	Down	0.147234	-7.41261	1.23841e-13	1.98592e-12	ZMYM3	X:71239624-71255146	protein_coding	-	2169.41	2186.65	839.304	826.591	1222.38	1198.73
ENSG00000148814	246.37	-1.09107	Down	0.226028	-4.82715	1.385e-06	8.67187e-06	LRRC27	10:132332154-132381508	protein_coding	+	229.729	207.122	70.8977	71.2962	142.928	123.793
ENSG00000125434	663.776	-1.09017	Down	0.166975	-6.52894	6.62379e-11	7.83564e-10	SLC25A35	17:8287763-8295400	protein_coding	-	321.394	345.203	131.369	143.706	158.919	191.879
ENSG00000125375	330.151	-1.09012	Down	0.121587	-8.96578	3.0809e-19	8.07074e-18	DMAC2L	14:50312326-50335558	protein_coding	+	504.725	466.025	241.886	235.055	235.881	199.1
ENSG00000108479	1950.55	-1.08908	Down	0.276985	-3.93192	8.42709e-05	0.000375365	GALK1	17:75751594-75765711	protein_coding	-	980.026	1002.17	417.045	389.901	518.737	537.467
ENSG00000113971	183.929	-1.08888	Down	0.224317	-4.8542	1.20873e-06	7.63304e-06	NPHP3	3:132680609-132722414	protein_coding	-	115.43	112.191	62.5568	70.1822	46.9762	35.0746
ENSG00000137815	2032.84	-1.08819	Down	0.200774	-5.41995	5.96164e-08	4.69897e-07	RTF1	15:41408408-41483563	protein_coding	+	4170.2	4144.6	1727.61	1776.84	2131.92	2184.94
ENSG00000185338	56.0518	-1.08762	Down	0.288729	-3.76693	0.000165264	0.000693363	SOCS1	16:11254405-11256200	protein_coding	-	131.274	105.719	68.8125	53.4722	42.9782	57.77
ENSG00000275835	1002.62	-1.08717	Down	0.134686	-8.07187	6.92283e-16	1.37915e-14	TUBGCP5	15:22983192-23039572	protein_coding	-	1548.12	1443.38	702.721	755.294	713.638	644.755
ENSG00000105559	195.5	-1.08686	Down	0.269165	-4.03789	5.39343e-05	0.000249924	PLEKHA4	19:48837097-48868617	protein_coding	-	286.313	276.163	96.963	106.944	152.923	172.278
ENSG00000104936	2823.12	-1.08553	Down	0.192641	-5.63501	1.75051e-08	1.49377e-07	DMPK	19:45769717-45782552	protein_coding	-	1262.94	1303.14	677.699	677.314	532.73	531.278
ENSG00000181481	348.38	-1.08515	Down	0.264558	-4.10175	4.10031e-05	0.000194817	RNF135	17:30970984-30999911	protein_coding	+	355.344	386.196	121.986	114.742	211.893	249.649
ENSG00000185070	355.342	-1.08479	Down	0.178747	-6.06887	1.28814e-09	1.27952e-08	FLRT2	14:85530144-85654428	protein_coding	+	1677.14	1613.83	727.744	659.49	850.569	864.487
ENSG00000172819	2191.61	-1.0834	Down	0.201005	-5.38994	7.04825e-08	5.49465e-07	RARG	12:53210567-53232980	protein_coding	-	2456.86	2487.62	837.218	904.571	1436.27	1487.58
ENSG00000176715	2006.83	-1.08229	Down	0.233413	-4.6368	3.53849e-06	2.06325e-05	ACSF3	16:89088375-89164121	protein_coding	+	724.269	800.441	357.616	303.009	408.793	370.347
ENSG00000140386	356.52	-1.08209	Down	0.193661	-5.58757	2.30274e-08	1.9326e-07	SCAPER	15:76347904-76905444	protein_coding	-	588.468	522.12	266.909	200.521	253.871	327.02
ENSG00000135362	974.428	-1.08151	Down	0.265603	-4.07189	4.66323e-05	0.000219128	PRR5L	11:36296288-36465204	protein_coding	+	2477.23	2453.1	822.622	702.936	1576.2	1556.7
ENSG00000050555	1795.44	-1.08119	Down	0.10794	-10.0166	1.28898e-23	4.67005e-22	LAMC3	9:131009174-131094473	protein_coding	+	1626.21	1697.97	751.724	853.327	726.632	811.875
ENSG00000154642	328.222	-1.08111	Down	0.118012	-9.16103	5.14047e-20	1.43826e-18	C21orf91	21:17788974-17819386	protein_coding	-	955.13	940.679	438.94	460.084	452.771	440.496
ENSG00000006715	946.328	-1.07814	Down	0.209857	-5.13749	2.78429e-07	1.95909e-06	VPS41	7:38722974-38932394	protein_coding	-	1837.83	1741.12	658.932	616.044	1082.45	1031.61
ENSG00000115425	286.86	-1.07786	Down	0.149433	-7.213	5.47331e-13	8.19885e-12	PECR	2:215996329-216082955	protein_coding	-	596.39	533.987	312.784	280.729	252.872	224.89
ENSG00000176834	753.269	-1.07667	Down	0.228834	-4.70501	2.53851e-06	1.51615e-05	VSIG10	12:118063593-118136026	protein_coding	-	565.835	562.034	227.29	229.485	342.826	269.25
ENSG00000267598	2398.15	-1.07611	Down	0.23948	-4.49352	7.00554e-06	3.85458e-05	AC011446.2	19:13153071-13154193	lncRNA	-	3236.58	3473.61	1809.98	1810.26	1363.31	1382.35
ENSG00000267283	128.478	-1.0756	Down	0.28456	-3.77985	0.000156922	0.000661872	AC005306.1	19:1989401-1990370	lncRNA	+	130.142	157.499	66.7272	59.0422	80.959	66.0229
ENSG00000197557	87.0785	-1.07532	Down	0.282696	-3.80381	0.000142488	0.000606616	TTC30A	2:177612999-177618742	protein_coding	-	284.049	233.012	127.199	126.996	118.94	117.603
ENSG00000221792	2746.63	-1.07475	Down	0.278641	-3.85709	0.000114745	0.000498433	MIR1282	15:43793659-43793759	miRNA	-	3331.64	3659.16	1597.28	1590.8	1734.12	1715.56
ENSG00000182378	2268.77	-1.07468	Down	0.0795048	-13.5172	1.23785e-41	1.25404e-39	PLCXD1	X:276322-303356	protein_coding	+	1545.86	1623.54	724.616	750.838	767.611	766.484
ENSG00000131788	957.394	-1.07462	Down	0.111132	-9.66978	4.05248e-22	1.31053e-20	PIAS3	1:145848522-145859836	protein_coding	-	1063.77	1073.37	457.707	466.768	546.723	557.068
ENSG00000179588	633.111	-1.07462	Down	0.244189	-4.40074	1.07881e-05	5.71091e-05	ZFPM1	16:88453280-88537031	protein_coding	+	368.924	338.731	151.179	168.215	207.895	144.425
ENSG00000105379	1143.05	-1.07458	Down	0.219763	-4.88972	1.00978e-06	6.47227e-06	ETFB	19:51345169-51366418	protein_coding	-	700.504	640.784	235.631	256.221	418.788	362.094
ENSG00000128951	4920.77	-1.07454	Down	0.162626	-6.60739	3.91159e-11	4.73735e-10	DUT	15:48331011-48343373	protein_coding	+	8312.12	8501.71	3619.95	3686.24	4395.77	4264.66
ENSG00000046651	1288.39	-1.07427	Down	0.158407	-6.78169	1.18776e-11	1.52949e-10	OFD1	X:13734745-13769357	protein_coding	+	1548.12	1400.23	652.676	721.874	737.626	688.082
ENSG00000122359	5888.17	-1.07394	Down	0.105749	-10.1556	3.12782e-24	1.18128e-22	ANXA11	10:80150889-80205572	protein_coding	-	6853.39	6862	3313.42	3482.38	3104.43	3130.93
ENSG00000243667	154.753	-1.07291	Down	0.237685	-4.51401	6.36146e-06	3.52886e-05	WDR92	2:68122936-68157549	protein_coding	-	212.754	200.65	102.176	129.224	83.9575	78.4022
ENSG00000273619	126.269	-1.07126	Down	0.258852	-4.1385	3.49577e-05	0.00016781	AL121832.2	20:62386303-62386970	lncRNA	-	126.747	125.136	76.1108	63.4982	55.9716	44.3591
ENSG00000100767	891.765	-1.0707	Down	0.175377	-6.10514	1.02711e-09	1.03564e-08	PAPLN	14:73237497-73274640	protein_coding	+	557.913	524.278	198.096	220.573	284.856	325.988
ENSG00000166938	1235.76	-1.07031	Down	0.104541	-10.2382	1.33744e-24	5.1792e-23	DIS3L	15:66293217-66333898	protein_coding	+	1879.7	1837.13	863.284	920.167	860.564	896.467
ENSG00000103319	2399.2	-1.07021	Down	0.141361	-7.57072	3.71151e-14	6.23231e-13	EEF2K	16:22206278-22288738	protein_coding	+	2998.93	2812.33	1585.81	1630.9	1123.43	1196.66
ENSG00000155313	1256.83	-1.06792	Down	0.132537	-8.05757	7.78251e-16	1.54179e-14	USP25	21:15730025-15880069	protein_coding	+	2279.18	2124.08	1126.02	1073.9	1004.49	996.533
ENSG00000160305	2051.66	-1.06778	Down	0.173948	-6.13848	8.33147e-10	8.48873e-09	DIP2A	21:46458891-46570015	protein_coding	+	2568.89	2473.6	921.67	968.069	1460.26	1459.72
ENSG00000136261	3664.95	-1.06751	Down	0.15381	-6.94043	3.90898e-12	5.29856e-11	BZW2	7:16646131-16706523	protein_coding	+	6307.93	6162.96	2657.62	2567.78	3347.3	3326.93
ENSG00000197299	946.212	-1.06721	Down	0.247862	-4.30566	1.6649e-05	8.51002e-05	BLM	15:90717346-90816166	protein_coding	+	1660.16	1650.5	850.772	829.933	734.628	744.82
ENSG00000117360	1919.17	-1.06709	Down	0.250074	-4.26708	1.98047e-05	9.97046e-05	PRPF3	1:150321479-150353233	protein_coding	+	3055.51	2829.59	1873.58	1771.27	1021.48	952.174
ENSG00000099330	677.246	-1.06663	Down	0.226882	-4.70126	2.58563e-06	1.54012e-05	OCEL1	19:17226213-17229219	protein_coding	+	273.864	274.005	161.605	118.084	133.932	109.35
ENSG00000158292	880.404	-1.06642	Down	0.238348	-4.47422	7.66901e-06	4.19158e-05	GPR153	1:6247353-6261098	protein_coding	-	350.818	379.724	137.625	104.716	212.892	241.396
ENSG00000280160	547.156	-1.06617	Down	0.220904	-4.82637	1.39044e-06	8.70082e-06	AC135050.7	16:31093727-31095944	TEC	+	503.593	627.839	273.165	208.319	309.843	288.85
ENSG00000267002	657.043	-1.06578	Down	0.21176	-5.03298	4.82906e-07	3.25943e-06	AC060780.1	17:43148368-43171037	lncRNA	-	803.486	800.441	373.256	347.569	403.795	407.485
ENSG00000185112	427.54	-1.06508	Down	0.198047	-5.37789	7.53634e-08	5.84177e-07	FAM43A	3:194686544-194689037	protein_coding	+	1525.49	1510.27	852.858	769.777	627.682	651.976
ENSG00000125457	728.848	-1.06246	Down	0.200183	-5.30741	1.11194e-07	8.38706e-07	MIF4GD	17:75266228-75271227	protein_coding	-	474.17	447.686	205.395	236.169	231.883	209.416
ENSG00000135931	345.165	-1.06215	Down	0.204227	-5.20083	1.98403e-07	1.43279e-06	ARMC9	2:231198546-231374837	protein_coding	+	1012.84	969.806	399.321	368.735	565.713	564.289
ENSG00000176912	408.276	-1.06102	Down	0.286092	-3.70868	0.000208345	0.000855802	TYMSOS	18:623743-658340	lncRNA	-	586.205	641.863	216.864	184.925	353.821	420.896
ENSG00000134138	607.865	-1.06076	Down	0.178449	-5.94437	2.77518e-09	2.6495e-08	MEIS2	15:36889204-37101299	protein_coding	-	1026.42	1058.26	390.98	384.331	622.685	599.364
ENSG00000141068	1077.57	-1.06034	Down	0.139132	-7.62109	2.51539e-14	4.29809e-13	KSR1	17:27456470-27626438	protein_coding	+	2934.42	2976.3	1530.56	1412.56	1342.32	1383.39
ENSG00000188677	1821.89	-1.06031	Down	0.17516	-6.05337	1.41847e-09	1.40376e-08	PARVB	22:43999211-44172949	protein_coding	+	2163.75	2390.53	921.67	971.411	1242.37	1231.74
ENSG00000214860	232.078	-1.05993	Down	0.282691	-3.74944	0.000177233	0.000739082	EVPLL	17:18377778-18389647	protein_coding	+	212.754	179.074	102.176	103.602	97.9504	72.2125
ENSG00000215788	151.942	-1.05983	Down	0.185276	-5.72026	1.06358e-08	9.35603e-08	TNFRSF25	1:6460786-6466195	protein_coding	-	243.309	258.903	134.497	119.198	121.938	106.256
ENSG00000184232	1902.85	-1.05857	Down	0.133889	-7.90629	2.65178e-15	4.98106e-14	OAF	11:120211032-120230334	protein_coding	+	587.337	666.674	327.381	341.999	259.868	276.471
ENSG00000267519	1863.74	-1.05763	Down	0.152706	-6.92596	4.33036e-12	5.82541e-11	AC020916.1	19:13823880-13842928	lncRNA	-	3710.75	3740.06	1856.89	1892.69	1654.16	1755.8
ENSG00000118961	333.562	-1.05714	Down	0.198438	-5.32734	9.9664e-08	7.57617e-07	LDAH	2:20684014-20823130	protein_coding	-	604.312	615.972	257.525	292.983	277.859	344.557
ENSG00000169635	427.895	-1.05602	Down	0.173053	-6.10227	1.04575e-09	1.05295e-08	HIC2	22:21417371-21451463	protein_coding	+	504.725	597.634	286.719	281.843	244.876	247.586
ENSG00000235706	165.931	-1.05554	Down	0.281575	-3.7487	0.000177751	0.000740951	DICER1-AS1	14:95157645-95181475	lncRNA	+	35.0818	45.308	17.7244	27.8501	14.9924	17.5373
ENSG00000158528	630.778	-1.05545	Down	0.176973	-5.96388	2.46322e-09	2.37073e-08	PPP1R9A	7:94907202-95296415	protein_coding	+	414.191	395.905	183.5	189.381	190.903	215.606
ENSG00000171159	1250.05	-1.05478	Down	0.276309	-3.81739	0.000134872	0.000577761	C9orf16	9:128160265-128163924	protein_coding	+	1359.14	1443.38	707.934	778.689	619.686	592.143
ENSG00000259802	107.266	-1.05469	Down	0.260345	-4.05112	5.09735e-05	0.00023775	AC012640.2	5:10352701-10353601	lncRNA	-	88.2703	116.506	64.642	59.0422	32.9833	41.2643
ENSG00000127399	700.836	-1.05399	Down	0.199542	-5.28204	1.27753e-07	9.52513e-07	LRRC61	7:150323263-150338156	protein_coding	+	1006.05	1035.61	394.108	363.165	602.695	605.554
ENSG00000064687	3768.97	-1.0533	Down	0.169626	-6.20953	5.31418e-10	5.56297e-09	ABCA7	19:1040101-1065572	protein_coding	+	3096.25	3108.99	1645.24	1583	1378.3	1374.1
ENSG00000187720	737.595	-1.05317	Down	0.147361	-7.14689	8.87683e-13	1.30109e-11	THSD4	15:71096952-71783383	protein_coding	+	2047.19	1995.71	857.028	892.317	1105.44	1040.89
ENSG00000130313	1687.67	-1.05296	Down	0.282214	-3.73106	0.000190677	0.000790366	AC010618.1	19:17511636-17521288	protein_coding	+	1258.42	1336.58	499.412	451.171	777.606	772.674
ENSG00000040341	662.664	-1.05274	Down	0.193388	-5.44366	5.21981e-08	4.14637e-07	STAU2	8:73420369-73747708	protein_coding	-	803.486	812.307	363.872	411.067	383.806	399.232
ENSG00000115540	438.035	-1.05152	Down	0.221935	-4.73794	2.15905e-06	1.30853e-05	MOB4	2:197515571-197553699	protein_coding	+	1101.12	1262.15	689.167	669.516	474.759	447.718
ENSG00000204291	1355.56	-1.05141	Down	0.273115	-3.84969	0.00011827	0.000511665	COL15A1	9:98943179-99070792	protein_coding	+	5342.61	5296.72	2431.37	2622.36	2586.69	2626.47
ENSG00000134779	2177.16	-1.0497	Down	0.131263	-7.99691	1.27585e-15	2.47933e-14	TPGS2	18:36777647-36829216	protein_coding	-	4259.61	4175.88	1969.5	1909.4	2137.92	2132.33
ENSG00000252690	134.24	-1.04951	Down	0.261026	-4.02072	5.80217e-05	0.00026753	AC105339.2	15:82752884-82757208	lncRNA	+	160.697	130.53	76.1108	92.4623	71.9635	41.2643
ENSG00000183208	217.466	-1.0484	Down	0.229935	-4.55954	5.12662e-06	2.89529e-05	GDPGP1	15:90233808-90245811	protein_coding	+	231.992	313.919	109.474	116.97	161.918	139.267
ENSG00000134215	1757.58	-1.04766	Down	0.193502	-5.4142	6.15626e-08	4.84701e-07	VAV3	1:107571161-107965180	protein_coding	-	1164.49	1009.72	446.238	411.067	681.655	563.258
ENSG00000151208	3426.62	-1.04738	Down	0.19981	-5.24191	1.58926e-07	1.16703e-06	DLG5	10:77790791-77926755	protein_coding	-	6270.58	6375.48	3020.45	3093.59	3022.47	3101.01
ENSG00000214176	368.95	-1.04736	Down	0.174419	-6.00487	1.91489e-09	1.86907e-08	PLEKHM1P1	17:64779259-64837154	transcribed_unprocessed_pseudogene	-	246.704	340.888	155.349	147.048	137.93	128.951
ENSG00000174428	266.025	-1.04658	Down	0.163465	-6.40247	1.52884e-10	1.72639e-09	GTF2IRD2B	7:75092396-75149817	protein_coding	+	381.373	350.597	164.733	202.749	189.904	151.646
ENSG00000214595	383.705	-1.04574	Down	0.270339	-3.86828	0.000109608	0.00047894	EML6	2:54723499-54972025	protein_coding	+	47.5301	35.5991	15.6392	13.368	27.9858	22.6954
ENSG00000259479	235.679	-1.04568	Down	0.243923	-4.28691	1.81177e-05	9.18388e-05	SORD2P	15:44825747-44884694	transcribed_unprocessed_pseudogene	-	424.376	402.378	168.903	167.101	252.872	211.48
ENSG00000188026	540.682	-1.04513	Down	0.167746	-6.23042	4.65201e-10	4.91797e-09	RILPL1	12:123470054-123533719	protein_coding	-	450.405	464.946	248.142	179.355	228.884	230.048
ENSG00000169660	763.998	-1.04388	Down	0.22118	-4.71959	2.36322e-06	1.42064e-05	HEXD	17:82418318-82442645	protein_coding	+	860.069	939.601	494.199	513.556	417.788	320.83
ENSG00000120696	317.75	-1.0429	Down	0.222929	-4.67817	2.89448e-06	1.71375e-05	KBTBD7	13:41189833-41194566	protein_coding	-	451.536	500.545	275.25	265.133	203.897	180.531
ENSG00000177595	1031.13	-1.04196	Down	0.215022	-4.84582	1.26091e-06	7.93673e-06	PIDD1	11:799179-809753	protein_coding	-	727.664	738.951	271.079	340.885	404.795	407.485
ENSG00000102221	1106.48	-1.04146	Down	0.148476	-7.01431	2.3108e-12	3.1992e-11	JADE3	X:46912276-47061242	protein_coding	+	1532.28	1493.01	866.412	842.187	591.7	640.628
ENSG00000215424	637.845	-1.04037	Down	0.189922	-5.47786	4.30507e-08	3.46611e-07	MCM3AP-AS1	21:46229196-46259390	lncRNA	+	603.18	715.218	396.193	347.569	271.862	267.186
ENSG00000272872	79.2169	-1.03977	Down	0.272455	-3.81629	0.000135473	0.000580101	AP000525.1	22:15823197-15823890	lncRNA	+	99.587	89.5372	39.6193	45.6742	45.9767	52.612
ENSG00000052126	1049.68	-1.03893	Down	0.148092	-7.01547	2.29184e-12	3.17501e-11	PLEKHA5	12:19129752-19376400	protein_coding	+	3731.12	3473.61	1571.22	1507.25	2003.98	1929.11
ENSG00000179523	250.526	-1.0388	Down	0.231124	-4.49458	6.9708e-06	3.83843e-05	EIF3J-DT	15:44527257-44537046	lncRNA	-	381.373	428.268	197.054	169.329	205.896	215.606
ENSG00000204682	577.901	-1.0387	Down	0.15993	-6.49472	8.31901e-11	9.71733e-10	MIR1915HG	10:21492658-21497284	protein_coding	-	769.536	755.133	294.017	315.263	449.772	423.991
ENSG00000102226	3143.35	-1.03789	Down	0.178935	-5.80035	6.61754e-09	5.9762e-08	USP11	X:47232690-47248328	protein_coding	+	5313.19	5418.62	2364.65	2385.08	2836.56	2866.84
ENSG00000113721	343.551	-1.03703	Down	0.259193	-4.00102	6.30711e-05	0.000287771	PDGFRB	5:150113839-150155872	protein_coding	-	720.874	726.006	230.418	259.563	439.777	479.697
ENSG00000167815	12135.5	-1.03674	Down	0.19927	-5.2027	1.96409e-07	1.42078e-06	PRDX2	19:12796820-12801800	protein_coding	-	10366.1	10465.1	5932.47	5956.58	4200.87	4218.24
ENSG00000100934	2653.88	-1.03575	Down	0.18536	-5.58778	2.29988e-08	1.93096e-07	SEC23A	14:39031919-39109646	protein_coding	-	5773.78	5506	3490.67	3336.44	2125.92	2051.87
ENSG00000170190	709.809	-1.03513	Down	0.226509	-4.56993	4.87896e-06	2.76492e-05	SLC16A5	17:75087727-75106162	protein_coding	+	426.64	475.734	190.798	178.241	241.877	269.25
ENSG00000164855	2338.43	-1.03456	Down	0.155198	-6.66608	2.62729e-11	3.24255e-10	TMEM184A	7:1542235-1560821	protein_coding	-	2457.99	2507.04	1312.65	1468.26	1036.47	1031.61
ENSG00000130675	328.163	-1.03415	Down	0.25379	-4.07481	4.60512e-05	0.000216731	MNX1	7:156994051-157010663	protein_coding	-	89.4019	65.8044	32.321	30.0781	32.9833	55.7068
ENSG00000064547	263.069	-1.03307	Down	0.195408	-5.28673	1.24523e-07	9.30698e-07	LPAR2	19:19623655-19628930	protein_coding	-	219.544	230.855	152.222	118.084	84.957	85.6234
ENSG00000164649	1825.8	-1.03226	Down	0.0812166	-12.71	5.20343e-37	4.3619e-35	CDCA7L	7:21900899-21945903	protein_coding	-	3760.54	3706.62	1852.72	1824.74	1814.08	1810.47
ENSG00000184602	540.035	-1.03164	Down	0.131896	-7.82167	5.21272e-15	9.52368e-14	SNN	16:11668455-11679152	protein_coding	+	1132.8	1201.74	619.312	661.718	487.753	516.835
ENSG00000126858	991.569	-1.03064	Down	0.128509	-8.01999	1.05753e-15	2.07013e-14	RHOT1	17:32142454-32253374	protein_coding	+	1551.52	1458.48	664.145	680.656	845.572	755.137
ENSG00000012171	14120.5	-1.02978	Down	0.161854	-6.36238	1.98646e-10	2.20814e-09	SEMA3B	3:50267558-50277546	protein_coding	+	7775.71	7863.09	3819.09	3875.62	3917.02	3707.6
ENSG00000257923	6545.87	-1.0296	Down	0.194701	-5.28808	1.23608e-07	9.24188e-07	CUX1	7:101815904-102283958	protein_coding	+	11149.2	11380.9	4478.02	4444.87	6390.76	6758.06
ENSG00000102878	426.117	-1.02944	Down	0.227795	-4.51917	6.20832e-06	3.45147e-05	HSF4	16:67164681-67169945	protein_coding	+	581.678	592.24	205.395	258.449	359.818	325.988
ENSG00000137193	1065.91	-1.02834	Down	0.123172	-8.34882	6.89508e-17	1.49634e-15	PIM1	6:37170152-37175428	protein_coding	+	1537.94	1510.27	789.258	670.63	759.615	768.547
ENSG00000112144	350.195	-1.02826	Down	0.19076	-5.39031	7.03348e-08	5.48714e-07	ICK	6:53001279-53061802	protein_coding	-	437.956	449.843	178.287	210.547	232.882	248.617
ENSG00000132846	1489.87	-1.02821	Down	0.194374	-5.28987	1.22403e-07	9.15812e-07	ZBED3	5:77072072-77087285	protein_coding	-	3124.54	3077.7	1475.3	1444.86	1545.22	1616.53
ENSG00000119943	358.776	-1.02817	Down	0.181386	-5.66842	1.44117e-08	1.2432e-07	PYROXD2	10:98383565-98415182	protein_coding	-	261.416	283.714	150.136	147.048	143.927	93.8763
ENSG00000198121	60.9259	-1.02755	Down	0.266632	-3.85382	0.000116287	0.000504108	LPAR1	9:110873263-111038458	protein_coding	-	284.049	263.218	134.497	120.312	117.94	164.026
ENSG00000140391	4738.83	-1.02682	Down	0.188723	-5.4409	5.30113e-08	4.2016e-07	TSPAN3	15:77041404-77083984	protein_coding	-	11388	11625.8	7042.85	7078.38	4188.88	4281.17
ENSG00000104812	2369.1	-1.0264	Down	0.152951	-6.71066	1.93752e-11	2.43483e-10	GYS1	19:48968130-48993310	protein_coding	-	2072.09	2041.02	928.968	867.809	1123.43	1117.23
ENSG00000138592	1881.03	-1.02631	Down	0.164166	-6.25163	4.06183e-10	4.32399e-09	USP8	15:50424380-50514421	protein_coding	+	3347.48	3082.02	1807.89	1718.91	1422.28	1364.82
ENSG00000144224	2659.49	-1.02564	Down	0.160665	-6.38371	1.72849e-10	1.94362e-09	UBXN4	2:135741734-135785056	protein_coding	+	4028.75	3844.7	1792.25	1647.61	2108.93	2184.94
ENSG00000198205	227.286	-1.02559	Down	0.234546	-4.37266	1.22743e-05	6.43395e-05	ZXDA	X:57906708-57910820	protein_coding	-	136.932	143.475	52.1307	89.1203	78.96	55.7068
ENSG00000185215	5256.78	-1.02555	Down	0.199526	-5.1399	2.74883e-07	1.93541e-06	TNFAIP2	14:103123442-103137439	protein_coding	+	8436.6	8503.87	4793.94	4880.45	3498.23	3471.36
ENSG00000161558	233.083	-1.02499	Down	0.262316	-3.90747	9.32663e-05	0.000412681	TMEM143	19:48332356-48364059	protein_coding	-	334.974	269.69	107.389	109.172	218.889	157.836
ENSG00000224914	129.188	-1.02033	Down	0.218873	-4.66175	3.13537e-06	1.84531e-05	LINC00863	10:87341685-87357882	lncRNA	+	144.854	130.53	58.3863	83.5503	61.9686	68.0861
ENSG00000177045	1772.53	-1.01977	Down	0.173613	-5.8738	4.25905e-09	3.95661e-08	SIX5	19:45764785-45769252	protein_coding	-	1414.59	1470.35	560.926	628.298	838.575	817.033
ENSG00000107262	7709.53	-1.01935	Down	0.184731	-5.51804	3.42807e-08	2.79582e-07	BAG1	9:33247820-33264720	protein_coding	-	8002.04	8030.3	4421.72	4333.47	3511.22	3552.86
ENSG00000233175	348.89	-1.01792	Down	0.173183	-5.8777	4.16008e-09	3.87476e-08	AC008105.1	17:45238028-45241734	lncRNA	-	494.54	507.018	223.119	209.433	259.868	296.071
ENSG00000101003	896.914	-1.01792	Down	0.238876	-4.26128	2.03262e-05	0.000102161	GINS1	20:25407673-25452628	protein_coding	+	1233.52	1280.49	826.792	802.083	418.788	436.37
ENSG00000179542	284.037	-1.01765	Down	0.154671	-6.57949	4.72065e-11	5.65949e-10	SLITRK4	X:143622790-143636101	protein_coding	-	1293.5	1278.33	675.613	665.06	629.681	570.479
ENSG00000177427	521.272	-1.01757	Down	0.186343	-5.46075	4.74136e-08	3.79451e-07	MIEF2	17:18260597-18266552	protein_coding	+	319.131	391.59	217.906	187.153	133.932	164.026
ENSG00000206417	1470.7	-1.01738	Down	0.177638	-5.72728	1.02053e-08	9.01067e-08	H1FX-AS1	3:129315392-129326225	lncRNA	+	1527.75	1863.02	876.838	878.949	800.594	794.338
ENSG00000251322	1345.89	-1.01703	Down	0.122597	-8.29569	1.07953e-16	2.29841e-15	SHANK3	22:50674415-50733298	protein_coding	+	1028.69	1138.09	470.219	480.136	592.7	597.301
ENSG00000138777	1528.19	-1.0169	Down	0.180854	-5.62279	1.87896e-08	1.59828e-07	PPA2	4:105369077-105474067	protein_coding	-	1331.98	1266.47	652.676	666.174	637.677	611.743
ENSG00000128309	4290.45	-1.01651	Down	0.224762	-4.52262	6.10794e-06	3.40275e-05	MPST	22:37019635-37029822	protein_coding	+	2370.85	2461.73	895.605	925.737	1515.23	1440.12
ENSG00000102181	1475.56	-1.01624	Down	0.133389	-7.61863	2.56382e-14	4.37733e-13	CD99L2	X:150766336-150898816	protein_coding	-	1099.98	998.933	524.434	516.898	544.724	488.982
ENSG00000170734	585.52	-1.01495	Down	0.212317	-4.78036	1.74981e-06	1.07637e-05	POLH	6:43576150-43615660	protein_coding	+	622.419	611.657	279.42	279.615	331.832	330.114
ENSG00000141519	305.615	-1.01482	Down	0.160981	-6.30398	2.90098e-10	3.14778e-09	CCDC40	17:80036632-80100613	protein_coding	+	229.729	206.043	117.815	115.856	100.949	96.9711
ENSG00000007038	8785.3	-1.01476	Down	0.105242	-9.64217	5.3055e-22	1.70286e-20	PRSS21	16:2817180-2826304	protein_coding	+	10877.6	10536.3	5406.99	5500.95	5261.33	5027.02
ENSG00000131171	1036.41	-1.01442	Down	0.210173	-4.82659	1.3889e-06	8.69373e-06	SH3BGRL	X:81202102-81298547	protein_coding	+	2886.89	2900.79	1144.79	1157.45	1733.12	1693.9
ENSG00000141401	4135.64	-1.01276	Down	0.088394	-11.4573	2.16131e-30	1.22547e-28	IMPA2	18:11981025-12030877	protein_coding	+	1909.13	1976.29	961.289	1033.8	942.523	915.036
ENSG00000107438	2442.49	-1.01261	Down	0.103816	-9.75392	1.77477e-22	5.87266e-21	PDLIM1	10:95237572-95291012	protein_coding	-	2607.37	2689.35	1243.84	1332.35	1256.36	1418.46
ENSG00000149761	994.66	-1.01243	Down	0.172242	-5.87797	4.15333e-09	3.87016e-08	NUDT22	11:64225941-64230686	protein_coding	+	1265.21	1236.26	619.312	583.738	659.666	616.901
ENSG00000250159	117.28	-1.01179	Down	0.25303	-3.99868	6.3697e-05	0.000290255	AC106791.1	5:137809780-137889394	lncRNA	-	156.17	176.917	113.645	84.6643	46.9762	85.6234
ENSG00000100473	165.839	-1.01164	Down	0.19589	-5.16431	2.41322e-07	1.71436e-06	COCH	14:30874514-30895065	protein_coding	+	770.667	722.77	426.429	364.279	332.831	357.968
ENSG00000233006	410.516	-1.01121	Down	0.191111	-5.29124	1.21489e-07	9.09293e-07	MIR3936HG	5:132311285-132370170	lncRNA	-	287.444	332.258	163.69	128.11	167.915	154.741
ENSG00000112541	6023.03	-1.011	Down	0.147024	-6.87645	6.13614e-12	8.12174e-11	PDE10A	6:165327287-165988078	protein_coding	-	7764.39	7567.51	3204.99	3084.68	4441.75	4482.33
ENSG00000124782	2698.1	-1.0104	Down	0.104753	-9.64555	5.1336e-22	1.65016e-20	RREB1	6:7107597-7251980	protein_coding	+	2718.27	2607.37	1455.49	1353.51	1219.38	1259.59
ENSG00000100324	1090.7	-1.00957	Down	0.152123	-6.63653	3.21145e-11	3.91883e-10	TAB1	22:39399778-39437060	protein_coding	+	1380.64	1308.54	540.074	600.448	809.59	720.062
ENSG00000196975	1279.23	-1.00882	Down	0.100707	-10.0173	1.27912e-23	4.64218e-22	ANXA4	2:69644425-69827112	protein_coding	+	1132.8	1256.76	575.522	598.22	576.708	625.154
ENSG00000138463	742.09	-1.00601	Down	0.131799	-7.63296	2.29428e-14	3.94549e-13	SLC49A4	3:122795069-122881139	protein_coding	+	1058.11	1074.45	578.65	571.484	496.748	477.634
ENSG00000165487	702.14	-1.00505	Down	0.132508	-7.58481	3.32976e-14	5.63108e-13	MICU2	13:21492691-21604181	protein_coding	-	1631.87	1456.33	759.022	786.487	740.625	791.243
ENSG00000263345	116.804	-1.0045	Down	0.231657	-4.33615	1.44997e-05	7.50294e-05	AC006435.2	17:2375061-2379306	lncRNA	-	174.277	216.831	85.4943	74.6382	123.937	105.224
ENSG00000144677	1001.39	-1.0045	Down	0.221856	-4.5277	5.96287e-06	3.32974e-05	CTDSPL	3:37861880-37984469	protein_coding	+	1070.56	1111.12	640.164	748.61	407.793	379.631
ENSG00000135211	288.579	-1.00365	Down	0.19749	-5.08202	3.73444e-07	2.5668e-06	TMEM60	7:77793728-77798434	protein_coding	-	380.241	367.857	177.244	227.257	160.918	181.563
ENSG00000258920	117.806	-1.00308	Down	0.255308	-3.9289	8.53359e-05	0.000379713	FOXN3-AS1	14:89417354-89419793	lncRNA	+	159.565	162.893	84.4517	108.058	61.9686	68.0861
ENSG00000105227	225.947	-1.00292	Down	0.239319	-4.19071	2.7808e-05	0.000136055	PRX	19:40393768-40413366	protein_coding	-	98.4553	99.246	49.0028	23.3941	68.9651	54.6752
ENSG00000145022	525.398	-1.00112	Down	0.262174	-3.81853	0.00013425	0.000575209	TCTA	3:49412206-49416475	protein_coding	+	864.596	801.519	310.699	264.019	588.702	500.33
ENSG00000182287	707.009	-1.00056	Down	0.267673	-3.73799	0.000185499	0.000771143	AP1S2	X:15825806-15854931	protein_coding	-	1338.77	1340.9	487.943	583.738	759.615	846.95
ENSG00000177410	2280.68	1.00096	Up	0.208811	4.79363	1.63792e-06	1.01397e-05	ZFAS1	20:49278178-49299600	lncRNA	+	1112.43	1056.11	2406.35	2108.81	2054.96	2109.64
ENSG00000181135	987.578	1.00194	Up	0.170805	5.86598	4.46485e-09	4.13163e-08	ZNF707	8:143684452-143713898	protein_coding	+	690.319	732.479	1404.4	1321.21	1575.2	1397.83
ENSG00000178074	770.767	1.00237	Up	0.156	6.42543	1.31501e-10	1.49918e-09	C2orf69	2:199911293-199955935	protein_coding	+	821.592	763.763	1626.48	1744.53	1453.26	1527.81
ENSG00000126391	1751.5	1.00275	Up	0.148652	6.74559	1.5241e-11	1.94619e-10	FRMD8	11:65386621-65413525	protein_coding	+	1225.6	1248.13	2409.48	2601.2	2463.75	2439.75
ENSG00000169174	10669.5	1.00297	Up	0.21207	4.72943	2.2515e-06	1.35955e-05	PCSK9	1:55039548-55064852	protein_coding	+	2868.78	3090.65	4494.71	4722.26	7392.26	7276.96
ENSG00000149792	2412.84	1.0033	Up	0.169906	5.90503	3.52572e-09	3.31133e-08	MRPL49	11:65122183-65127371	protein_coding	+	1874.05	1838.21	2945.38	3041.23	4511.71	4383.3
ENSG00000168675	257.854	1.0036	Up	0.18386	5.45852	4.80132e-08	3.83531e-07	LDLRAD4	18:13217498-13652755	protein_coding	+	441.351	484.364	1085.36	897.887	853.568	875.835
ENSG00000158966	406.931	1.00475	Up	0.175679	5.71922	1.07014e-08	9.40599e-08	CACHD1	1:64470129-64693058	protein_coding	+	748.034	652.65	1376.25	1414.78	1387.3	1442.19
ENSG00000144182	174.048	1.00527	Up	0.238614	4.21293	2.52077e-05	0.0001243	LIPT1	2:99154955-99163157	protein_coding	+	78.0852	76.592	170.989	133.68	151.923	164.026
ENSG00000164032	12578.9	1.00591	Up	0.0911273	11.0385	2.49077e-28	1.20732e-26	H2AFZ	4:99948086-99950355	protein_coding	-	10755.4	10129.6	21573.8	21636.2	20509.6	20162.8
ENSG00000107371	1307.9	1.00649	Up	0.109677	9.17688	4.43749e-20	1.25803e-18	EXOSC3	9:37766978-37801437	protein_coding	-	1027.56	980.594	1978.88	1966.22	1973	2149.87
ENSG00000198680	1087.23	1.00687	Up	0.137177	7.33994	2.13695e-13	3.3409e-12	TUSC1	9:25676389-25678440	protein_coding	-	788.774	859.772	1832.91	1883.78	1480.25	1430.84
ENSG00000198689	1481.57	1.00689	Up	0.194497	5.1769	2.25602e-07	1.61017e-06	SLC9A6	X:135973841-136047269	protein_coding	+	961.92	909.395	2334.41	2346.09	1426.28	1415.37
ENSG00000204070	1001.09	1.00721	Up	0.114881	8.76736	1.82906e-18	4.50439e-17	SYS1	20:45361937-45376798	protein_coding	+	794.432	788.574	1607.71	1549.58	1646.17	1559.79
ENSG00000121897	724.321	1.00777	Up	0.132519	7.60473	2.8551e-14	4.84754e-13	LIAS	4:39458587-39485109	protein_coding	+	394.953	379.724	792.386	776.461	774.608	771.642
ENSG00000164975	2076.64	1.00787	Up	0.170521	5.91053	3.41002e-09	3.2083e-08	SNAPC3	9:15422704-15465953	protein_coding	+	1834.44	1872.73	4260.12	4269.98	3202.38	3178.38
ENSG00000059769	407.328	1.00811	Up	0.162319	6.21065	5.27669e-10	5.52914e-09	DNAJC25	9:111631334-111654351	protein_coding	+	228.597	220.067	504.625	515.784	413.79	371.379
ENSG00000113712	3510.4	1.0084	Up	0.0984596	10.2418	1.28842e-24	5.01661e-23	CSNK1A1	5:149492982-149551471	protein_coding	-	2760.14	2947.17	5721.86	5659.14	5759.08	5823.42
ENSG00000109133	3676.55	1.00879	Up	0.167348	6.02805	1.65945e-09	1.62942e-08	TMEM33	4:41935129-41960803	protein_coding	+	2551.92	2581.47	5243.3	5167.86	5042.45	5205.49
ENSG00000117155	1676.02	1.00957	Up	0.182819	5.52226	3.3467e-08	2.73363e-07	SSX2IP	1:84643707-84690803	protein_coding	-	698.24	666.674	1355.4	1254.37	1372.3	1513.37
ENSG00000196756	3453.19	1.00996	Up	0.197299	5.11895	3.07237e-07	2.14414e-06	SNHG17	20:38419638-38435409	lncRNA	-	2349.35	2427.21	4954.5	5068.72	4576.68	4639.14
ENSG00000169230	11969.5	1.01053	Up	0.166469	6.07037	1.27618e-09	1.26823e-08	PRELID1	5:177303799-177306949	protein_coding	+	5702.49	5532.96	12270.5	12006.7	10767.5	10226.3
ENSG00000137955	10354.5	1.01083	Up	0.233352	4.33177	1.47914e-05	7.6317e-05	RABGGTB	1:75786197-75795086	protein_coding	+	4110.23	4045.35	9367.88	9589.34	7154.38	6757.03
ENSG00000087502	3369.91	1.01145	Up	0.224175	4.51188	6.4256e-06	3.56208e-05	ERGIC2	12:29337352-29381189	protein_coding	-	2558.71	2563.14	6225.44	6021.19	4136.9	4267.76
ENSG00000152443	568.832	1.01154	Up	0.117274	8.62543	6.38497e-18	1.51988e-16	ZNF776	19:57746815-57758148	protein_coding	+	359.871	370.015	747.554	747.496	736.627	711.809
ENSG00000136933	1582.08	1.01194	Up	0.163016	6.20763	5.37899e-10	5.62531e-09	RABEPK	9:125200542-125234158	protein_coding	+	1217.68	1242.73	2574.21	2616.79	2377.8	2355.16
ENSG00000182985	1062.41	1.01406	Up	0.230256	4.40407	1.06239e-05	5.62957e-05	CADM1	11:115169218-115504957	protein_coding	-	356.476	302.053	922.713	793.171	465.764	478.666
ENSG00000183666	711.726	1.0157	Up	0.162254	6.25998	3.85039e-10	4.11941e-09	GUSBP1	5:21341833-21589372	transcribed_unprocessed_pseudogene	+	681.265	749.739	1374.16	1372.45	1505.24	1535.03
ENSG00000066322	4530.8	1.01637	Up	0.121587	8.35924	6.31253e-17	1.3741e-15	ELOVL1	1:43363398-43368074	protein_coding	-	2297.29	2490.86	5104.63	5250.3	4498.72	4519.47
ENSG00000148926	1290.76	1.0168	Up	0.255201	3.98431	6.76752e-05	0.000306748	ADM	11:10305073-10307397	protein_coding	+	394.953	487.6	604.716	656.148	1169.41	1140.96
ENSG00000109790	1749.84	1.01707	Up	0.102548	9.91797	3.47753e-23	1.21543e-21	KLHL5	4:39045039-39126857	protein_coding	+	1182.6	1167.22	2585.68	2553.3	2201.88	2171.53
ENSG00000145780	783.832	1.01711	Up	0.118226	8.60312	7.75757e-18	1.82627e-16	FEM1C	5:115520908-115544775	protein_coding	-	565.835	565.271	1153.13	1102.86	1160.41	1161.59
ENSG00000164040	3569.2	1.01751	Up	0.0858503	11.8522	2.09621e-32	1.34966e-30	PGRMC2	4:128269237-128288829	protein_coding	-	2984.21	2708.77	5657.22	5610.12	5942.99	5836.83
ENSG00000122862	3306.14	1.01763	Up	0.267809	3.79984	0.000144788	0.000615305	SRGN	10:69088103-69104805	protein_coding	+	475.301	541.538	1298.05	1351.29	700.645	768.547
ENSG00000171889	565.565	1.01951	Up	0.173874	5.86349	4.53227e-09	4.19039e-08	MIR31HG	9:21410969-21559900	lncRNA	-	795.564	724.927	1483.64	1490.54	1635.17	1554.63
ENSG00000148229	3628.96	1.01954	Up	0.235148	4.33572	1.45286e-05	7.51424e-05	POLE3	9:113407235-113410675	protein_coding	-	2121.88	2111.14	2880.74	2920.92	5714.11	5645.99
ENSG00000142945	4786.76	1.02008	Up	0.126521	8.0625	7.47486e-16	1.48497e-14	KIF2C	1:44739818-44767767	protein_coding	+	2708.09	2585.79	4650.05	4724.49	6195.86	5899.76
ENSG00000160712	489.606	1.02028	Up	0.222651	4.58242	4.59637e-06	2.61726e-05	IL6R	1:154405193-154469450	protein_coding	+	220.676	175.838	308.613	337.543	501.746	459.065
ENSG00000147889	15800.7	1.02069	Up	0.129315	7.89302	2.94956e-15	5.51616e-14	CDKN2A	9:21967753-21995301	protein_coding	-	12901	12990.4	22939.6	23378.5	29129.2	29613.3
ENSG00000166444	1949.8	1.02351	Up	0.197664	5.17804	2.24228e-07	1.60197e-06	ST5	11:8693351-8910951	protein_coding	-	1055.85	1018.35	2098.78	2090.98	2146.91	2096.23
ENSG00000182022	465.993	1.0242	Up	0.247338	4.14091	3.4593e-05	0.000166246	CHST15	10:124007668-124093598	protein_coding	-	417.586	426.111	640.164	694.024	999.494	1097.63
ENSG00000163636	2366.62	1.02433	Up	0.123179	8.31579	9.11456e-17	1.95028e-15	PSMD6	3:64010549-64024010	protein_coding	-	1876.31	1730.33	3746.11	3735.25	3608.17	3581.74
ENSG00000259456	57.7678	1.02433	Up	0.254876	4.01895	5.84582e-05	0.000269485	ADNP-AS1	20:50930984-50945148	lncRNA	+	65.6369	50.7018	108.432	128.11	129.934	106.256
ENSG00000198113	3756.67	1.02563	Up	0.151844	6.75452	1.43305e-11	1.83431e-10	TOR4A	9:137277726-137282641	protein_coding	+	2524.76	2528.62	5732.29	5673.62	4693.62	4477.18
ENSG00000176476	631.198	1.02587	Up	0.218687	4.69107	2.71786e-06	1.61381e-05	SGF29	16:28553915-28591790	protein_coding	+	422.113	431.504	898.733	807.653	915.536	854.171
ENSG00000135750	2062.92	1.02628	Up	0.149428	6.86808	6.50697e-12	8.5754e-11	KCNK1	1:233614004-233672512	protein_coding	+	1955.53	2058.28	3714.83	3646.13	4544.7	4444.16
ENSG00000002834	9907.51	1.02733	Up	0.275188	3.7332	0.00018906	0.000784423	LASP1	17:38869859-38921770	protein_coding	+	6923.56	6943.98	8813.21	8763.87	19342.2	19610.9
ENSG00000131626	2506.66	1.0278	Up	0.11505	8.93354	4.12607e-19	1.07429e-17	PPFIA1	11:70270700-70385312	protein_coding	+	2383.3	2435.84	5020.18	5138.9	4766.59	4726.82
ENSG00000152804	462.097	1.02913	Up	0.1625	6.33311	2.40274e-10	2.64067e-09	HHEX	10:92689955-92695647	protein_coding	+	181.067	200.65	375.341	360.937	394.8	427.085
ENSG00000186854	3382.92	1.03003	Up	0.194917	5.28447	1.26067e-07	9.40925e-07	TRABD2A	2:84821650-84907008	protein_coding	-	973.236	1044.24	1591.03	1763.47	2473.75	2410.87
ENSG00000138771	1537.08	1.031	Up	0.161902	6.36806	1.91438e-10	2.1358e-09	SHROOM3	4:76435229-76783253	protein_coding	+	944.945	785.338	1449.23	1477.17	2064.95	2077.66
ENSG00000188002	1067.71	1.03173	Up	0.15371	6.71221	1.91702e-11	2.41191e-10	AC026412.1	5:1598920-1634005	transcribed_unprocessed_pseudogene	-	648.447	679.619	1430.47	1419.24	1238.37	1343.15
ENSG00000101782	1450.73	1.03178	Up	0.0895884	11.5169	1.08453e-30	6.23194e-29	RIOK3	18:23453287-23486603	protein_coding	+	1410.06	1309.62	2650.32	2646.87	2932.51	2888.5
ENSG00000117450	27172.8	1.03183	Up	0.0986409	10.4605	1.31216e-25	5.41481e-24	PRDX1	1:45511036-45523047	protein_coding	-	21291.2	19796.3	43858.6	45964.9	39693.9	38499.6
ENSG00000150764	871.735	1.03185	Up	0.143837	7.17376	7.29662e-13	1.0779e-11	DIXDC1	11:111927144-112022584	protein_coding	+	552.255	500.545	1134.36	1166.36	1027.48	976.932
ENSG00000099958	356.517	1.03193	Up	0.205761	5.01517	5.29866e-07	3.54615e-06	DERL3	22:23834503-23839128	protein_coding	-	344.028	381.881	728.787	834.389	733.628	672.608
ENSG00000110092	4218.56	1.03193	Up	0.106305	9.70725	2.80812e-22	9.16434e-21	CCND1	11:69641087-69654474	protein_coding	+	2935.55	2871.66	6268.19	6333.11	5632.15	5516
ENSG00000198815	2646.45	1.03248	Up	0.128754	8.01906	1.0656e-15	2.08401e-14	FOXJ3	1:42176539-42335877	protein_coding	-	1864.99	1755.14	3983.82	4170.83	3291.33	3365.1
ENSG00000175193	235.573	1.03309	Up	0.263408	3.92201	8.78125e-05	0.000390164	PARL	3:183829271-183884933	protein_coding	-	159.565	182.311	317.997	375.419	366.814	339.399
ENSG00000102781	612.771	1.03314	Up	0.155998	6.62275	3.52569e-11	4.27725e-10	KATNAL1	13:30202630-30307551	protein_coding	-	578.283	502.703	995.696	963.613	1231.38	1231.74
ENSG00000164086	1093.44	1.03517	Up	0.197443	5.24288	1.58086e-07	1.16165e-06	DUSP7	3:52048919-52056571	protein_coding	-	742.376	818.779	1261.56	1283.33	1954.01	1899.19
ENSG00000249353	1070.93	1.03532	Up	0.154437	6.70382	2.03038e-11	2.54106e-10	NPM1P27	5:93682838-93683667	processed_pseudogene	-	808.012	841.433	1857.94	1781.29	1667.16	1455.6
ENSG00000137074	1317.08	1.03614	Up	0.143816	7.20464	5.81988e-13	8.70579e-12	APTX	9:32972606-33025168	protein_coding	-	832.909	887.82	1934.05	2063.13	1591.19	1471.07
ENSG00000104783	3033.64	1.03649	Up	0.151914	6.82288	8.92315e-12	1.1659e-10	KCNN4	19:43766533-43781257	protein_coding	-	1846.89	1898.62	3382.24	3541.42	4271.84	4169.76
ENSG00000148426	691.065	1.03711	Up	0.244692	4.23842	2.25101e-05	0.000112058	PROSER2	10:11823339-11872277	protein_coding	+	346.291	327.943	444.153	539.178	857.566	925.352
ENSG00000221867	2170.12	1.0374	Up	0.170072	6.09975	1.06232e-09	1.06812e-08	MAGEA3	X:152698767-152702347	protein_coding	+	597.522	482.206	1280.33	1340.15	915.536	896.467
ENSG00000159882	224.478	1.0377	Up	0.185877	5.58272	2.36792e-08	1.98263e-07	ZNF230	19:44002957-44013924	protein_coding	+	95.0603	132.688	233.545	193.837	267.864	240.365
ENSG00000100697	2426.19	1.0393	Up	0.254038	4.0911	4.29337e-05	0.000203447	DICER1	14:95086228-95158010	protein_coding	-	1456.46	1441.22	3757.58	3561.47	2258.86	2333.5
ENSG00000162434	7429.76	1.03949	Up	0.0752531	13.8132	2.12058e-43	2.37327e-41	JAK1	1:64833229-64966549	protein_coding	-	2510.04	2538.32	5419.5	5377.3	4989.47	4969.25
ENSG00000154803	637.854	1.04097	Up	0.206966	5.02967	4.91329e-07	3.31419e-06	FLCN	17:17212212-17237188	protein_coding	-	418.718	460.631	721.488	776.461	1078.45	1041.92
ENSG00000107185	2693.27	1.04124	Up	0.199099	5.22975	1.69736e-07	1.2416e-06	RGP1	9:35749287-35758575	protein_coding	+	1737.11	1767.01	2726.43	2684.75	4478.73	4531.85
ENSG00000136603	1942.57	1.04233	Up	0.129606	8.04231	8.81578e-16	1.73843e-14	SKIL	3:170357678-170396835	protein_coding	+	1579.81	1420.73	3373.9	3404.4	2780.59	2800.81
ENSG00000176915	4693.41	1.04352	Up	0.19559	5.33524	9.5418e-08	7.30012e-07	ANKLE2	12:132725503-132761832	protein_coding	-	3880.5	3570.7	6117.01	6122.56	9199.34	9277.24
ENSG00000168228	438.78	1.04363	Up	0.124943	8.35288	6.66162e-17	1.44861e-15	ZCCHC4	4:25312774-25370383	protein_coding	+	340.633	284.793	665.187	671.744	594.699	645.786
ENSG00000165304	2660.34	1.04441	Up	0.140809	7.41723	1.19592e-13	1.92066e-12	MELK	9:36572862-36677683	protein_coding	+	2252.02	2083.09	3868.09	3862.25	5098.42	5051.78
ENSG00000145860	3175.63	1.04457	Up	0.227331	4.59492	4.32907e-06	2.47627e-05	RNF145	5:159157409-159210053	protein_coding	-	2807.67	2715.24	3899.37	3888.99	7394.25	7600.88
ENSG00000105993	3614.48	1.04482	Up	0.158165	6.60587	3.95187e-11	4.78342e-10	DNAJB6	7:157335381-157417439	protein_coding	+	2513.44	2737.9	5079.61	5330.51	5606.16	5652.18
ENSG00000100889	1271.82	1.04496	Up	0.283899	3.68076	0.000232541	0.000946456	PCK2	14:24094053-24110598	protein_coding	+	448.141	403.457	895.605	854.441	870.559	893.372
ENSG00000163605	2423.31	1.04509	Up	0.13087	7.98567	1.39765e-15	2.69398e-14	PPP4R2	3:72996785-73069199	protein_coding	+	1986.08	1926.67	4130.83	4044.95	4027.96	3943.83
ENSG00000082515	1996.39	1.0452	Up	0.161552	6.46973	9.81753e-11	1.13438e-09	MRPL22	5:154941073-154969411	protein_coding	+	1189.39	1046.4	2151.95	2073.16	2508.73	2492.36
ENSG00000145431	372.326	1.04711	Up	0.181922	5.75582	8.6223e-09	7.686e-08	PDGFC	4:156760454-156971799	protein_coding	-	655.237	649.414	1508.66	1450.43	1298.34	1134.77
ENSG00000148291	1033.37	1.04841	Up	0.184273	5.68944	1.27458e-08	1.10709e-07	SURF2	9:133356550-133361158	protein_coding	+	806.881	893.214	1545.15	1717.79	1854.06	1915.69
ENSG00000113272	630.92	1.05035	Up	0.170259	6.16914	6.86641e-10	7.0838e-09	THG1L	5:157731420-157741449	protein_coding	+	586.205	570.664	1362.7	1333.46	1056.46	1039.86
ENSG00000148110	2707.25	1.05065	Up	0.114991	9.13684	6.43019e-20	1.78046e-18	MFSD14B	9:94374551-94461042	protein_coding	+	1634.13	1663.45	3582.42	3671.76	3164.4	3244.41
ENSG00000010818	657.258	1.05169	Up	0.245245	4.28833	1.80019e-05	9.13385e-05	HIVEP2	6:142751469-142956698	protein_coding	-	411.928	428.268	1154.17	1136.28	627.682	566.352
ENSG00000148296	2798.9	1.05177	Up	0.112665	9.33537	1.00643e-20	2.97558e-19	SURF6	9:133328776-133336188	protein_coding	-	2181.86	2306.39	4615.65	4772.39	4677.63	4544.23
ENSG00000145908	1286.33	1.05256	Up	0.198446	5.30402	1.13277e-07	8.5351e-07	ZNF300	5:150894392-150904983	protein_coding	-	982.29	874.875	1521.17	1587.46	2361.8	2232.4
ENSG00000154265	687.434	1.05272	Up	0.255901	4.11378	3.89229e-05	0.000185469	ABCA5	17:69244311-69327244	protein_coding	-	183.331	169.365	255.44	285.185	466.764	454.939
ENSG00000117122	621.139	1.05438	Up	0.259173	4.06826	4.73652e-05	0.000222279	MFAP2	1:16974502-16980835	protein_coding	-	1002.66	1166.14	2750.41	2771.64	1747.11	1740.32
ENSG00000196776	985.508	1.05452	Up	0.142882	7.38035	1.57875e-13	2.4961e-12	CD47	3:108043091-108091862	protein_coding	-	1019.63	807.992	2059.16	1881.55	1840.07	1809.44
ENSG00000134108	2153.72	1.05527	Up	0.120292	8.77264	1.74524e-18	4.30788e-17	ARL8B	3:5122245-5180912	protein_coding	+	1884.23	1820.95	4189.22	4185.31	3447.25	3578.65
ENSG00000164037	169.102	1.05557	Up	0.238144	4.4325	9.31486e-06	4.99911e-05	SLC9B1	4:102885048-103019739	protein_coding	-	152.775	102.482	241.886	242.853	277.859	297.103
ENSG00000137073	2738.12	1.05646	Up	0.097473	10.8385	2.26177e-27	1.0375e-25	UBAP2	9:33921693-34048949	protein_coding	-	2253.16	2153.21	4709.48	4775.73	4339.8	4504
ENSG00000137094	295.271	1.05785	Up	0.206278	5.12827	2.92417e-07	2.04807e-06	DNAJB5	9:34989641-34998900	protein_coding	+	153.907	140.239	247.099	228.371	395.799	351.778
ENSG00000113356	1001.84	1.05788	Up	0.234834	4.50478	6.64428e-06	3.67359e-05	POLR3G	5:90471748-90514557	protein_coding	+	568.098	566.349	1500.32	1351.29	925.531	947.016
ENSG00000109929	771.506	1.05799	Up	0.244169	4.33303	1.47068e-05	7.59299e-05	SC5D	11:121292681-121313410	protein_coding	+	676.739	572.822	1713.01	1698.86	930.529	861.392
ENSG00000176697	696.45	1.05817	Up	0.251107	4.21403	2.50858e-05	0.000123727	BDNF	11:27654893-27722058	protein_coding	-	526.227	536.144	794.471	733.014	1407.29	1488.61
ENSG00000109270	576.318	1.05836	Up	0.149846	7.06296	1.62996e-12	2.30742e-11	LAMTOR3	4:99878336-99894428	protein_coding	-	508.12	591.161	1065.55	1136.28	1226.38	1151.27
ENSG00000164077	846.716	1.05962	Up	0.161151	6.57536	4.85371e-11	5.81249e-10	MON1A	3:49907160-49930173	protein_coding	-	441.351	472.497	909.159	881.177	1017.48	1001.69
ENSG00000156869	521.993	1.06004	Up	0.227923	4.65089	3.30512e-06	1.93828e-05	FRRS1	1:99708632-99766631	protein_coding	-	253.494	236.249	640.164	525.81	433.78	442.56
ENSG00000183647	408.029	1.06018	Up	0.184376	5.75012	8.91828e-09	7.92999e-08	ZNF530	19:57599885-57612722	protein_coding	+	219.544	212.516	396.193	463.426	475.759	466.287
ENSG00000166016	1988.21	1.06024	Up	0.117919	8.99122	2.44493e-19	6.46018e-18	ABTB2	11:34150987-34358010	protein_coding	-	894.019	942.837	1900.68	1971.79	1925.02	1864.11
ENSG00000126003	1383.12	1.06075	Up	0.173406	6.11716	9.52602e-10	9.65063e-09	PLAGL2	20:32192504-32207743	protein_coding	-	957.393	928.813	1575.39	1663.21	2324.82	2304.61
ENSG00000156017	870.812	1.0612	Up	0.173238	6.12568	9.02992e-10	9.16976e-09	CARNMT1	9:74980790-75028423	protein_coding	-	569.23	556.641	1385.63	1418.13	929.529	966.616
ENSG00000087086	36266.1	1.06225	Up	0.162645	6.53112	6.52802e-11	7.73091e-10	FTL	19:48965309-48966879	protein_coding	+	30077.5	28985.2	61347.4	63927.1	60896.2	60497.6
ENSG00000137124	2068.53	1.06344	Up	0.277158	3.83693	0.000124584	0.000537566	ALDH1B1	9:38392702-38398661	protein_coding	+	2181.86	2031.31	2800.46	2764.96	5981.97	6061.72
ENSG00000145216	779.179	1.06473	Up	0.107131	9.93859	2.82791e-23	1.00082e-21	FIP1L1	4:53377641-53460862	protein_coding	+	536.412	580.373	1087.45	1176.39	1206.39	1202.85
ENSG00000142528	869.447	1.06488	Up	0.12092	8.8065	1.29113e-18	3.23177e-17	ZNF473	19:50025714-50053414	protein_coding	+	604.312	557.719	1287.63	1174.16	1274.35	1124.45
ENSG00000130779	3910.86	1.06519	Up	0.192363	5.5374	3.06991e-08	2.52394e-07	CLIP1	12:122271432-122422632	protein_coding	-	1765.41	1604.12	3161.2	2981.07	3955	4002.64
ENSG00000174021	994.11	1.06663	Up	0.170409	6.25926	3.86812e-10	4.13632e-09	GNG5	1:84498325-84506581	protein_coding	-	431.166	461.71	951.906	901.229	944.522	942.889
ENSG00000162302	3849.28	1.06671	Up	0.188608	5.65566	1.55244e-08	1.33434e-07	RPS6KA4	11:64359148-64372215	protein_coding	+	2849.55	3114.38	6553.87	6715.21	5928	5788.35
ENSG00000136938	8857.88	1.06679	Up	0.0885458	12.0479	1.98975e-33	1.37647e-31	ANP32B	9:97983341-98015943	protein_coding	+	6700.62	6337.72	14719.6	14169	12797.5	12938.4
ENSG00000162775	1579.69	1.06897	Up	0.184096	5.80661	6.37491e-09	5.78151e-08	RBM15	1:110338506-110346681	protein_coding	+	707.294	704.431	1362.7	1314.52	1534.22	1711.44
ENSG00000172965	854.992	1.06975	Up	0.202285	5.28831	1.23451e-07	9.23332e-07	MIR4435-2HG	2:111036776-111523376	lncRNA	-	834.041	850.064	1358.52	1364.65	2192.89	2152.96
ENSG00000103966	1452.76	1.07043	Up	0.13495	7.93208	2.15499e-15	4.09104e-14	EHD4	15:41895933-41972557	protein_coding	-	1110.17	1085.23	2093.57	2201.27	2425.77	2499.58
ENSG00000148300	1913.38	1.07064	Up	0.134768	7.94434	1.95224e-15	3.72267e-14	REXO4	9:133406059-133418096	protein_coding	-	1689.58	1694.73	3301.96	3520.25	3769.09	3625.07
ENSG00000185650	3911.4	1.07153	Up	0.133282	8.03952	9.0191e-16	1.77525e-14	ZFP36L1	14:68787660-68796253	protein_coding	-	4550.45	4558.84	8254.37	8306.01	10831.5	10895.8
ENSG00000171840	371.205	1.07174	Up	0.199224	5.37958	7.46592e-08	5.79279e-07	NINJ2	12:564296-663779	protein_coding	-	244.441	256.745	425.386	428.891	589.701	662.292
ENSG00000158122	489.219	1.07239	Up	0.162824	6.58618	4.51281e-11	5.41943e-10	PRXL2C	9:96639577-96655317	protein_coding	-	247.836	271.848	492.113	480.136	613.689	599.364
ENSG00000151914	5212.91	1.07248	Up	0.214028	5.01093	5.41682e-07	3.61844e-06	DST	6:56457987-56954649	protein_coding	-	2245.23	2327.97	4317.46	4345.73	5268.33	5303.49
ENSG00000145220	1148.66	1.07392	Up	0.162664	6.60208	4.05423e-11	4.899e-10	LYAR	4:4267701-4290154	protein_coding	-	952.866	864.087	1802.68	1673.23	2130.92	2041.55
ENSG00000189164	206.882	1.07427	Up	0.211079	5.08942	3.59158e-07	2.47497e-06	ZNF527	19:37371061-37393066	protein_coding	+	181.067	127.294	298.187	304.123	339.828	354.873
ENSG00000095951	1192.03	1.07458	Up	0.154696	6.9464	3.74735e-12	5.0924e-11	HIVEP1	6:12008762-12164999	protein_coding	+	631.472	635.39	1437.76	1373.57	1252.37	1273
ENSG00000141622	442.819	1.07507	Up	0.228055	4.71406	2.42828e-06	1.45601e-05	RNF165	18:46326809-46463140	protein_coding	+	297.629	249.194	662.059	641.666	492.75	507.551
ENSG00000164338	1171.36	1.07527	Up	0.147638	7.2832	3.25981e-13	5.00228e-12	UTP15	5:73565443-73583380	protein_coding	+	920.048	872.718	2163.42	2064.25	1634.17	1693.9
ENSG00000141429	3383.89	1.07543	Up	0.111462	9.64842	4.99213e-22	1.6071e-20	GALNT1	18:35581117-35711834	protein_coding	+	4216.6	4183.43	8056.27	7899.4	9517.18	9929.22
ENSG00000042286	1390.96	1.07567	Up	0.144113	7.46406	8.38962e-14	1.36585e-12	AIFM2	10:70098223-70132934	protein_coding	-	1124.88	1063.66	2340.67	2473.09	2223.87	2188.04
ENSG00000151694	1718.47	1.07601	Up	0.0847378	12.6981	6.05527e-37	5.03648e-35	ADAM17	2:9488486-9556732	protein_coding	-	1622.81	1702.28	3588.67	3578.18	3270.34	3584.84
ENSG00000197114	634.132	1.07604	Up	0.228798	4.703	2.56361e-06	1.53029e-05	ZGPAT	20:63707465-63736142	protein_coding	+	540.938	531.829	1164.6	1241	1057.46	1060.49
ENSG00000180071	145.055	1.07658	Up	0.283113	3.80264	0.000143163	0.000609007	ANKRD18A	9:38571358-38620596	protein_coding	-	270.469	229.776	475.432	379.875	596.698	657.134
ENSG00000090339	2778.92	1.07717	Up	0.209367	5.14491	2.67652e-07	1.88947e-06	ICAM1	19:10271093-10286615	protein_coding	+	702.767	682.856	1239.67	1181.96	1716.13	1708.34
ENSG00000196141	1424.64	1.07889	Up	0.292014	3.69463	0.000220206	0.000900195	SPATS2L	2:200305881-200482264	protein_coding	+	1699.77	1596.57	2277.07	2256.97	4666.64	4724.76
ENSG00000196517	2694.9	1.07922	Up	0.286835	3.76251	0.000168218	0.000704375	SLC6A9	1:43991500-44031467	protein_coding	-	1011.71	1018.35	2866.14	2844.05	1435.27	1433.93
ENSG00000123737	1829.97	1.07976	Up	0.125344	8.61437	7.03296e-18	1.66301e-16	EXOSC9	4:121801317-121817021	protein_coding	+	1224.47	1259.99	2539.81	2558.87	2681.64	2722.41
ENSG00000127423	544.102	1.08189	Up	0.192864	5.60963	2.0276e-08	1.71719e-07	AUNIP	1:25831913-25859458	protein_coding	-	357.608	344.125	889.349	897.887	600.696	583.89
ENSG00000160201	186.856	1.08427	Up	0.226357	4.79008	1.66714e-06	1.02967e-05	U2AF1	21:43092956-43107587	protein_coding	-	53.1885	62.5681	134.497	124.768	126.936	105.224
ENSG00000224470	2699.67	1.0849	Up	0.196686	5.51587	3.47055e-08	2.82723e-07	ATXN1L	16:71845976-71885268	protein_coding	+	1548.12	1511.34	2848.42	2809.52	3608.17	3712.75
ENSG00000070610	2752.97	1.08496	Up	0.153795	7.05462	1.73074e-12	2.43717e-11	GBA2	9:35736866-35749228	protein_coding	-	1780.12	1749.75	3977.57	3795.41	3715.12	3487.86
ENSG00000085117	900.332	1.08685	Up	0.212437	5.11608	3.11953e-07	2.17421e-06	CD82	11:44564427-44620358	protein_coding	+	456.063	445.528	1157.3	1173.05	714.638	786.085
ENSG00000177169	5116.45	1.08686	Up	0.253684	4.28432	1.83297e-05	9.28044e-05	ULK1	12:131894622-131923150	protein_coding	+	2550.78	2663.46	6825.99	6930.22	4213.87	4182.14
ENSG00000165283	4902.95	1.08761	Up	0.121915	8.92111	4.61635e-19	1.19611e-17	STOML2	9:35099776-35103195	protein_coding	-	3160.75	3222.26	6078.43	6281.87	7353.27	7416.23
ENSG00000162385	1069.84	1.08957	Up	0.148028	7.36057	1.83123e-13	2.87826e-12	MAGOH	1:53226900-53238518	protein_coding	-	1017.37	827.41	1750.55	1787.98	2093.94	2216.92
ENSG00000262580	1002.02	1.08969	Up	0.242834	4.48736	7.21097e-06	3.95844e-05	AC087741.1	17:80200673-80205949	lncRNA	-	198.042	211.437	406.619	345.341	472.761	517.867
ENSG00000088356	1082.13	1.08976	Up	0.240691	4.52763	5.96478e-06	3.32993e-05	PDRG1	20:31944337-31952046	protein_coding	-	760.482	740.03	1068.68	1070.56	2191.89	2054.96
[truncated: 1,304 more rows]

## Sheet: siHNRNPK_GEA_down
GO enrichment analysis pathways for hnRNPK KD downregulated genes in Hela cells
Database	Process~name	num_of_Genes	gene_group	percentage%	P-value	Benjamini and Hochberg (FDR)	Genes
GO_CC	GO:0031012~extracellular matrix	50	245	20.4082	3.60688e-10	2.2038e-07	MATN2; FLRT2; EFEMP2; WNT11; TGM2; FBLN1; MMP11; MMP15; LUM; WNT3; GPLD1; POSTN; FBLN7; CCBE1; ADAMTSL5; ADAMTS13; LTBP4; NDNF; CRISPLD2; MMP17; MMP24; WNT6; LAMC3; LRRC32; ADAMTSL3; RTN4RL2; IGFALS; COL5A3; PAPLN; LRRC15; ADAMTS1; BCAN; MUC6; SPON2; ELFN1; HAPLN3; COL15A1; COL4A4; ADAMTS14; LRRC24; ADAMTS7; COL4A3; COL27A1; COL18A1; COL9A3; COL3A1; ADAMTS5; COL11A2; ADAMTS10; DMBT1;
GO_CC	GO:0062023~collagen-containing extracellular matrix	60	375	16	2.4255e-08	7.4099e-06	MATN2; COCH; ADAM11; GPC4; EFEMP2; AGT; COL3A1; CTSB; ELANE; SERPINF2; ANXA4; CTSH; COL6A1; COL6A2; COL11A2; FGFR2; TGM2; FBLN1; PRTN3; COL5A3; MST1; PCSK6; SERPINB1; COL15A1; COL18A1; THBS3; BCAM; ANXA11; LUM; COL4A4; LAMB2; SRPX; MXRA7; COL4A3; LOXL1; MFGE8; MMRN1; SEMA3B; COL9A3; POSTN; PCOLCE; CSPG4; ADAMTSL4; THSD4; COL27A1; GPC2; LTBP4; LRRC15; HTRA1; COL26A1; HMCN1; WNT5B; ADAMTS10; MMRN2;…
GO_BP	GO:0030198~extracellular matrix organization	32	149	21.4765	1.94046e-07	0.000836532	FBLN1; APLP1; ELF3; ADAMTSL4; CCDC80; NDNF; KAZALD1; CRISPLD2; SPINK5; MMP15; ADAMTS7; ADAMTS1; PAPLN; COL9A3; COL3A1; ADAMTSL5; ADAMTS10; MMP17; COL15A1; ADAMTSL3; MMP24; COL11A2; ADAMTS13; COL5A3; MMP11; ADAMTS14; COL18A1; COL4A4; COL4A3; POSTN; COL27A1; ADAMTS5;
REACTOME	Diseases of metabolism	40	249	16.0643	4.67024e-06	0.00654301	ADAMTS1; ADAMTS10; ADAMTS13; ADAMTS14; ADAMTS5; ADAMTS7; ADAMTSL3; ADAMTSL4; ADAMTSL5; B3GALT6; B4GAT1; BCAN; CSF2RA; CSPG4; CYP11A1; CYP2U1; DPM3; FDXR; GAA; GALK1; GALNS; GALNT12; GGT1; GPC2; GPC4; GYG2; GYS1; HGSNAT; HLCS; KHK; LUM; MMAB; MPI; MUC1; MUC3A; MUC6; NOTCH3; PC; SPON2; THSD4;
GO_CC	GO:0005788~endoplasmic reticulum lumen	43	305	14.0984	3.63445e-05	0.00740217	H6PD; CST3; COL3A1; PDGFA; BCHE; MELTF; C4A; COL6A1; COL6A2; BMP4; COL11A2; IGFBP3; COL5A3; PTGS2; COL15A1; COL18A1; COL4A4; LAMB2; WNT3; BACE1; COL4A3; MFGE8; MSLN; COL9A3; GAS6; CERCAM; NOTUM; CES3; ADAMTSL4; ADAMTS13; COL27A1; COL26A1; FKBP10; RCN3; ARSG; CNPY3; WNT5B; CLN6; ADAMTS7; ADAMTS5; FKBP7; WNT6; SELENOM;
GO_BP	GO:0009952~anterior/posterior pattern specification	21	86	24.4186	4.36352e-06	0.00940557	TBX1; GLI3; RARG; NR2F2; HOXD10; HOXD3; BTG2; TSHZ1; ARC; CTNNBIP1; HES2; HOXB5; HOXD4; HEY1; HOXC4; HOXA5; HOXA7; HOXD9; HES1; HOXA6; HOXA3;
REACTOME	Assembly of collagen fibrils and other multimeric structures	16	57	28.0702	1.38474e-05	0.00970014	COL11A2; COL15A1; COL18A1; COL27A1; COL3A1; COL4A3; COL4A4; COL5A3; COL6A1; COL6A2; COL9A3; CTSB; LOXL1; LOXL2; LOXL4; PCOLCE;
REACTOME	Extracellular matrix organization	42	296	14.1892	3.90643e-05	0.0130792	ADAMTS1; ADAMTS14; ADAMTS5; BCAN; BMP4; CAPN6; COL11A2; COL15A1; COL18A1; COL26A1; COL27A1; COL3A1; COL4A3; COL4A4; COL5A3; COL6A1; COL6A2; COL9A3; CTSB; EFEMP2; ELANE; F11R; FBLN1; HTRA1; ITGA2B; ITGB2; LAMB2; LAMC3; LOXL1; LOXL2; LOXL4; LRP4; LTBP4; LUM; MMP11; MMP15; MMP17; MMP24; PCOLCE; PDGFA; SCUBE1; SH3PXD2A;
REACTOME	Diseases associated with O-glycosylation of proteins	17	71	23.9437	4.30315e-05	0.0130792	ADAMTS1; ADAMTS10; ADAMTS13; ADAMTS14; ADAMTS5; ADAMTS7; ADAMTSL3; ADAMTSL4; ADAMTSL5; B4GAT1; GALNT12; MUC1; MUC3A; MUC6; NOTCH3; SPON2; THSD4;
REACTOME	Diseases of glycosylation	26	146	17.8082	4.66782e-05	0.0130792	ADAMTS1; ADAMTS10; ADAMTS13; ADAMTS14; ADAMTS5; ADAMTS7; ADAMTSL3; ADAMTSL4; ADAMTSL5; B3GALT6; B4GAT1; BCAN; CSPG4; DPM3; GALK1; GALNT12; GPC2; GPC4; LUM; MPI; MUC1; MUC3A; MUC6; NOTCH3; SPON2; THSD4;
GO_MF	GO:0005201~extracellular matrix structural constituent	26	137	18.9781	1.80308e-05	0.0227909	MATN2; EFEMP2; COL3A1; FBLN1; COL5A3; THBS3; LUM; COL4A4; LAMB2; SRPX; MUC3A; MFGE8; MMRN1; POSTN; PCOLCE; MUC6; THSD4; LTBP4; HMCN1; MMRN2; COL18A1; COL11A2; COL4A3; COL27A1; COL15A1; COL9A3;
REACTOME	Collagen formation	18	90	20	0.00019139	0.040668	ADAMTS14; COL11A2; COL15A1; COL18A1; COL26A1; COL27A1; COL3A1; COL4A3; COL4A4; COL5A3; COL6A1; COL6A2; COL9A3; CTSB; LOXL1; LOXL2; LOXL4; PCOLCE;
REACTOME	Collagen chain trimerization	12	44	27.2727	0.000203195	0.040668	COL11A2; COL15A1; COL18A1; COL26A1; COL27A1; COL3A1; COL4A3; COL4A4; COL5A3; COL6A1; COL6A2; COL9A3;
REACTOME	Defective B3GALTL causes Peters-plus syndrome (PpS)	11	38	28.9474	0.000240778	0.0421663	ADAMTS1; ADAMTS10; ADAMTS13; ADAMTS14; ADAMTS5; ADAMTS7; ADAMTSL3; ADAMTSL4; ADAMTSL5; SPON2; THSD4;
REACTOME	O-glycosylation of TSR domain-containing proteins	11	39	28.2051	0.000290814	0.0452701	ADAMTS1; ADAMTS10; ADAMTS13; ADAMTS14; ADAMTS5; ADAMTS7; ADAMTSL3; ADAMTSL4; ADAMTSL5; SPON2; THSD4;
GO_CC	GO:0005604~basement membrane	17	86	19.7674	0.000321429	0.0490982	EFEMP2; FBLN1; COL18A1; APLP1; COL4A4; LAMB2; COL4A3; LOXL1; CCDC80; HMCN1; MMRN2; ADAMTS1; LOXL2; ENTPD2; COL9A3; NTN3; LAMC3;
GO_BP	GO:0006508~proteolysis	55	433	12.7021	4.50754e-05	0.0647734	ADAM11; RHBDL1; PAPLN; CFD; CFI; CTSB; ELANE; CTSH; PRSS56; PEPD; PCSK2; GGT1; AZU1; TGM2; PRTN3; MMP11; MST1; DPP4; PCSK1; MMP15; CASP9; BACE1; RHBDL3; HTRA3; FAP; PRSS36; ADAMTS13; VASH1; MPND; NPEPL1; ADAMTS14; HTRA1; PRSS27; ADAMTS10; CPVL; TMPRSS5; TASP1; QPCTL; ADAM22; CTSF; ADAMTS1; USP25; FBXO2; MMP17; ADAMTS5; TFR2; MMP24; ST14; BACE2; CPA5; PRSS16; CAPN6; ANPEP; CPA4; PRSS21;
KEGG	hsa04310~Wnt_signaling_pathway	27	166	16.2651	0.000227769	0.0722029	FRAT1; FZD10; RILP; NOTUM; GPC4; NFATC3; NFATC4; NLK; RNF43; CTNNBIP1; RAC3; TLE2; TP53; WNT3; WNT6; WNT10B; WNT11; WNT9A; TLE6; WNT10A; WNT5B; CAMK2A; AXIN2; FZD1; FZD4; NKD1; NKD2;
KEGG	hsa05217~Basal_cell_carcinoma	14	63	22.2222	0.000543666	0.0861711	FZD10; GLI3; BMP4; TP53; WNT3; WNT6; WNT10B; WNT11; WNT9A; WNT10A; WNT5B; AXIN2; FZD1; FZD4;
REACTOME	Collagen biosynthesis and modifying enzymes	14	67	20.8955	0.00065601	0.091907	ADAMTS14; COL11A2; COL15A1; COL18A1; COL26A1; COL27A1; COL3A1; COL4A3; COL4A4; COL5A3; COL6A1; COL6A2; COL9A3; PCOLCE;
KEGG	hsa04390~Hippo_signaling_pathway	24	157	15.2866	0.00107024	0.113088	FZD10; AMH; CRB2; ITGB2; AR; LLGL2; PPP2R1B; PRKCZ; BMP4; BMP8B; WNT3; WNT6; WNT10B; WNT11; WNT9A; WNT10A; WNT5B; AXIN2; FZD1; FZD4; PARD6G; NKD1; NKD2; DLG5;
KEGG	hsa01100~Metabolic_pathways	140	1498	9.34579	0.00157667	0.124951	CAT; FAP; PDE10A; DHRS4; B4GAT1; HOGA1; CYP2U1; SDSL; AK7; ADSSL1; HYKK; B3GALT6; HGSNAT; NANP; CYP11A1; DGKH; WBP1; GPT; DUT; AGT; LDHD; ACSF3; CFD; AK1; FAS; ALDH3B1; FECH; AR; AHCYL2; PIP5K1C; SIRT5; QPRT; NNT; ATP6V0A2; PSD; ALPI; ALPI; ALPG; GAA; GAD1; GALK1; GALNS; GAMT; TKFC; GLCE; GK; GGT1; GK; PDE7B; NLK; GPLD1; HEXD; GPT; ANPEP; GSTA4; GSTZ1; GUCY1A2; GYS1; HAGH; HADH; HADH; HLCS; DHRS4…
GO_MF	GO:0030020~extracellular matrix structural constituent conferring tensile strength	11	41	26.8293	0.000417424	0.179668	COL3A1; COL6A1; COL6A2; COL11A2; COL5A3; COL15A1; COL18A1; COL4A4; COL4A3; COL9A3; COL27A1;
GO_MF	GO:0004252~serine-type endopeptidase activity	27	183	14.7541	0.000518915	0.179668	CFD; CFI; ELANE; CTSH; PRSS56; PCSK2; AZU1; PRTN3; MMP11; DPP4; PCSK1; PCSK6; HTRA3; FAP; PRSS36; HTRA1; IMMP2L; PRSS27; TMPRSS5; ST14; PCSK4; MST1; RHBDL1; RHBDF2; C1RL; RHBDL3; PRSS21;
GO_MF	GO:1990837~sequence-specific double-stranded DNA binding	61	552	11.0507	0.000568568	0.179668	MEIS2; TBXT; ZBTB22; TBX1; ONECUT3; TBX6; FOS; HOXD4; HOXC4; HOXB5; GLI3; NR2F1; THRB; HOXD8; RARG; EGR1; HOXA5; NR4A1; GATA3; HOXD9; HOXD10; HOXD3; HOXA6; HOXA7; HOXC8; HOXD11; SOX18; SREBF1; CUX1; NR4A2; RFX5; MNX1; MEOX2; RORC; PDX1; NKX2-5; FOSB; ELF3; CREB5; EGR4; EGR3; DBP; SREBF2; NFATC3; RUNX3; HES1; NFATC4; NFE2; SP8; TFAP2C; DLX4; LHX4; ZSCAN31; CDX2; MEIS3; GATA5; TCFL5; HSF4; ZBTB12; …
GO_BP	GO:0071300~cellular response to retinoic acid	15	66	22.7273	0.00019557	0.210776	WNT10B; WNT9A; TBX1; WNT11; LYN; RARG; FGFR2; LTK; WNT3; PTK6; TESC; WNT5B; FZD4; FZD10; WNT6;
REACTOME	NCAM signaling for neurite out-growth	12	58	20.6897	0.00167522	0.213362	ARTN; CACNA1H; CACNB3; COL4A3; COL4A4; COL6A1; COL6A2; COL9A3; FGFR1; NRTN; SPTB; SRC;
KEGG	hsa04934~Cushing_syndrome	22	155	14.1935	0.0038068	0.241351	FZD10; CYP11A1; AGT; NR4A1; KCNK3; PDE8A; WNT3; WNT6; WNT10B; WNT11; WNT9A; WNT10A; WNT5B; CAMK2A; AXIN2; FZD1; FZD4; PDE8B; CACNA1H; ASH2L; USP8; CREB5;
GO_MF	GO:0004713~protein tyrosine kinase activity	15	79	18.9873	0.00101362	0.256244	NTRK1; INSR; LYN; ROS1; PDGFRB; FGFR1; SRC; FGFR2; ERBB3; LTK; FRK; JAK3; PTK6; AATK; MATK;
GO_CC	GO:0031594~neuromuscular junction	13	71	18.3099	0.0028315	0.267455	EFNA2; LRP4; SYP; UTRN; LAMB2; CDH15; HDAC4; STX1B; CHRND; POSTN; PPP1R9A; SNTA1; SYNGR1;
GO_CC	GO:0009986~cell surface	60	585	10.2564	0.00307994	0.267455	SMIM1; LRP4; RTN2; PDGFA; NTRK1; ITGB2; ALPP; ELANE; ITGA2B; MELTF; SERPINF2; ANXA4; PDGFRB; IL2RB; C5AR1; FGFR2; CD24; FAS; DPP4; PCSK6; CDH5; SLC1A3; SLC1A2; CCR10; SLC9A3; KCNQ1; HSPA2; EMP2; BACE1; ASIC1; SRPX; KCNH2; FAP; LRRC32; DIP2A; CSPG4; ADAMTS13; RTN4RL2; SCUBE1; ABCA7; NLGN2; MYO18A; LPAR1; KISS1R; ADGRA2; FAM234A; LPAR2; FZD4; FZD10; FZD1; TRPV2; WNT6; EGFL7; IGSF5; GPC2; NOTCH3; GP…
GO_CC	GO:0005615~extracellular space	143	1628	8.78378	0.00326707	0.267455	MFNG; WNT10B; MAN2B1; MCF2L; SH3BGRL; CREG1; AGT; CST3; COL3A1; LRG1; PDGFA; CFI; FABP3; CTSB; ELANE; SERPINF2; CTSH; C4A; CETP; COL6A2; BMP4; ANPEP; MUC1; PCSK2; IGFBP3; IGFBP2; GGT1; AZU1; ERBB3; FBLN1; PRTN3; MST1; PCSK1; PCSK6; SERPINB1; STX2; COL15A1; COL18A1; THPO; LUM; WNT3; GSDMD; ACTA2; GPLD1; TNFAIP2; TLE2; MFGE8; FAP; IL24; SELENBP1; MSLN; DPYSL3; GAS6; PCOLCE; TST; PRTG; HFE; FBLN7; R…
GO_CC	GO:0001527~microfibril	5	12	41.6667	0.00363991	0.267455	EFEMP2; ADAMTSL5; THSD4; LTBP4; ADAMTS10;
GO_CC	GO:0005796~Golgi lumen	16	102	15.6863	0.0039396	0.267455	GPC4; PDGFA; MUC1; MMP11; PCSK6; LUM; WNT3; MUC3A; GAS6; RHBDF2; CSPG4; MUC6; GPC2; BCAN; WNT5B; WNT6;
REACTOME	NCAM1 interactions	9	37	24.3243	0.00244395	0.285331	ARTN; CACNA1H; CACNB3; COL4A3; COL4A4; COL6A1; COL6A2; COL9A3; NRTN;
GO_CC	GO:0005576~extracellular region	165	1934	8.53154	0.00469025	0.286574	IGIP; C15orf61; ISM1; MATN2; NTN3; WNT10B; MAN2B1; WNT9A; COCH; NRP2; FCMR; MEGF6; CA11; CREG1; OFD1; ENDOD1; PAPLN; OLFM2; TTLL1; EFEMP2; WNT11; CFD; AGT; CST3; PRL; COL3A1; LRG1; AMH; CAT; PDGFA; INHA; CFI; SCG5; BCHE; CTSB; ELANE; MELTF; SERPINF2; NMB; CTSH; ALPI; C4A; MAPT; ALPG; FGFR1; CETP; COL6A1; COL6A2; BMP4; CCL2; COL11A2; IL1R1; CSF2RA; PFKL; IGFBP3; IGFBP2; LAG3; AZU1; FGFR2; FBLN1; P…
KEGG	hsa05165~Human_papillomavirus_infection	38	331	11.4804	0.00570963	0.301659	LAMC3; FZD10; COL4A3; COL4A4; COL6A1; COL6A2; COL9A3; HEY1; ATP6V0A2; HES1; FAS; ITGA2B; LAMB2; LAMB2; LLGL2; MFNG; NOTCH3; PDGFRB; HES2; PPP2R1B; PRKCZ; PTGS2; THBS3; TP53; WNT3; WNT6; WNT10B; WNT11; WNT9A; WNT10A; WNT5B; AXIN2; FZD1; FZD4; PARD6G; TRADD; CCNA1; CREB5;
GO_BP	GO:0016055~Wnt signaling pathway	25	159	15.7233	0.000358304	0.30893	LRP4; GPC4; MCC; CD24; FBXW4; RAC3; TLE2; TLE5; TMEM198; RNF43; NOTUM; TMEM88; NPHP3; KREMEN2; RTF1; NKD2; NKD1; ZBED3; ADGRA2; CELSR2; CTNNBIP1; WWOX; FZD4; NDRG2; AXIN2;
GO_CC	GO:0005929~cilium	26	212	12.2642	0.00639333	0.325657	TMEM218; UNC119B; AJM1; KIF3C; OFD1; GLI3; ARL2; HTR6; TUB; IFT88; SPA17; CCDC40; RILPL1; CCSAP; NPHP3; TTC21B; RSPH3; AHI1; BBS10; IFT81; KISS1R; IFT140; PDZD7; TBC1D30; ARL2BP; TTLL1;
GO_CC	GO:0005783~endoplasmic reticulum	96	1056	9.09091	0.00646512	0.325657	SULT2B1; PIK3C2B; SCD; KDELR3; TPST2; RTN2; TRAPPC6A; TM7SF2; ASS1; CST3; FOS; CAT; TP53; PRSS56; TGM2; PCSK6; CRABP2; ADORA1; PTGS2; CRAT; CCR10; KCNQ1; SRPX; MXRA7; PRCD; COL4A3; PRKCD; SREBF2; SEMA3B; PDE3B; STIM1; MLEC; KCNJ11; SLC27A3; ANO7; TMEM214; SLC27A1; CBLN3; PGAP1; VASH1; PIGZ; PACS2; TXNRD3; ERO1B; ZDHHC13; KSR1; BRSK2; ABCA7; GPC2; GHDC; TRPM4; ZDHHC1; FIG4; UBXN4; PTP4A1; MR1; SPT…
GO_CC	GO:0005759~mitochondrial matrix	41	384	10.6771	0.00715211	0.325657	HYKK; NME4; GSTZ1; OAT; TP53; CYP11A1; PC; ACADS; FDXR; FECH; MPST; ALDH4A1; ATP5F1D; ARL2; ETFB; ECI1; ACADSB; IDH2; ALDH5A1; ALDH6A1; DHRS2; PDK1; TST; HAGH; HADH; ACSF3; THEM4; SDHAF4; HOGA1; CHPF; THEM5; PYROXD2; D2HGDH; ACSF2; MMAB; PPA2; NT5M; ACP6; ACSS2; SIRT5; ARL2BP;
GO_CC	GO:0014069~postsynaptic density	29	248	11.6935	0.00746186	0.325657	EEF2K; DCLK1; P2RX6; ARHGEF9; LRP4; PALM; LYN; SRC; ADORA1; PRKCZ; DMTN; DRP2; NTRK2; DLG5; SYNGAP1; P2RX4; SHANK3; CPEB1; GRIP2; PLEKHA5; DNM3; CAMK2A; ADD3; USP8; DNAJC6; ARHGAP44; ADGRL1; PPP1R9A; HOMER2;
REACTOME	Glutamate Neurotransmitter Release Cycle	7	24	29.1667	0.00313786	0.338164	CPLX1; PPFIA3; SLC1A2; SLC1A3; SNAP25; STXBP1; TSPOAP1;
KEGG	hsa00730~Thiamine_metabolism	5	16	31.25	0.011107	0.352091	AK7; AK1; ALPI; ALPI; ALPG;
KEGG	hsa04010~MAPK_signaling_pathway	34	294	11.5646	0.00779964	0.352091	CACNG3; TAB1; DUSP1; DUSP4; DUSP5; DUSP9; EFNA2; ERBB3; FGFR1; FGFR2; FLNC; FOS; NR4A1; HSPA2; FAS; IL1R1; INSR; AR; MAPT; NFATC3; NTRK1; NTRK2; IRAK4; PDGFA; PDGFRB; NLK; PLA2G4A; MAP2K6; RAC3; MST1; TP53; CACNB3; TRADD; CACNA1H;
KEGG	hsa04930~Type_II_diabetes_mellitus	9	46	19.5652	0.010378	0.352091	GK; INSR; PDX1; KCNJ11; PRKCD; PRKCZ; SLC2A4; ABCC8; SOCS1;
KEGG	hsa05200~Pathways_in_cancer	54	531	10.1695	0.0107949	0.352091	FRAT1; LAMC3; CEBPA; FZD10; TXNRD3; COL4A3; COL4A4; CSF2RA; AGT; LPAR1; FGFR1; FGFR2; HEY1; FOS; GLI3; GNG4; GSTA4; HES1; FAS; IL2RB; IL13RA1; AR; ITGA2B; JAK3; LAMB2; LAMB2; NOTCH3; NTRK1; PDGFA; PDGFRB; PIM1; PLD1; PTGS2; RAC3; GNB4; BMP4; STAT6; MST1; TP53; WNT3; WNT6; WNT10B; WNT11; WNT9A; WNT10A; WNT5B; CAMK2A; RAC3; AXIN2; FZD1; FZD4; CASP9; CCNA1; LPAR2;
KEGG	hsa01212~Fatty_acid_metabolism	10	57	17.5439	0.0134016	0.354027	ACSF3; FAS; HADH; HADH; DBP; ACADS; ACADSB; FADS1; SCD; SCD5;
KEGG	hsa04974~Protein_digestion_and_absorption	15	103	14.5631	0.0124763	0.354027	COL3A1; COL4A3; COL4A4; COL6A1; COL6A2; COL9A3; COL11A2; COL15A1; COL26A1; DPP4; KCNQ1; COL5A3; SLC9A3; COL18A1; COL27A1;
REACTOME	Transport of nucleosides and free purine and pyrimidine bases across the plasma membrane	5	12	41.6667	0.00363991	0.355854	ARL2; ARL2BP; SLC25A6; SLC29A2; SLC29A4;
REACTOME	Signaling by Receptor Tyrosine Kinases	53	508	10.4331	0.00381	0.355854	ARC; ATP6V0A2; CDH5; CDK5R2; COL4A3; COL4A4; COL6A1; COL6A2; COL9A3; CYBA; DNM3; DOCK1; DUSP4; EGR1; EGR3; EGR4; ERBB3; FGFR1; FGFR2; FLRT2; FOS; FOSB; INSR; JAK3; LAMB2; LAMC3; LYN; MATK; MST1; NRP2; NTRK1; NTRK2; PCSK6; PDE3B; PDGFA; PDGFRB; PIK3C3; PPP2R1B; PRKCD; PRKCZ; PRR5; PTK6; PTPRU; SH3GL3; SOCS1; SPRY1; SRC; STAT6; THBS3; THEM4; USP8; VAV3; WWOX;
GO_MF	GO:0004115~3',5'-cyclic-AMP phosphodiesterase activity	6	15	40	0.00170768	0.359751	PDE8A; PDE8B; PDE4D; PDE3B; PDE10A; PDE7B;
GO_BP	GO:0007275~multicellular organism development	30	213	14.0845	0.000524718	0.376736	ARVCF; WNT9A; CREG1; HOXD4; PIM1; MMP11; CUX1; THPO; MEOX2; FGD1; MC1R; TLE5; ZMYM3; PCOLCE; NFE2; LTBP4; RREB1; DOP1B; NTRK1; FSTL4; ROS1; FGFR2; SPINK5; INSR; CDH5; ERBB3; NTRK2; LTK; FGFR1; PDGFRB;
GO_BP	GO:0071494~cellular response to UV-C	5	7	71.4286	0.000611726	0.376736	TP53; C9orf116; ST20; IMPACT; POLH;
KEGG	hsa00563~Glycosylphosphatidylinositol_(GPI)-anchor_biosynthesis	6	26	23.0769	0.0181152	0.382835	GPLD1; PIGV; PGAP1; PIGZ; PIGQ; PIGM;
KEGG	hsa00790~Folate_biosynthesis	6	26	23.0769	0.0181152	0.382835	AR; ALPI; ALPI; ALPG; PCBD1; SPR;
KEGG	hsa05224~Breast_cancer	19	147	12.9252	0.0157894	0.382835	FRAT1; FZD10; FGFR1; HEY1; FOS; HES1; NOTCH3; TP53; WNT3; WNT6; WNT10B; WNT11; WNT9A; WNT10A; WNT5B; RAC3; AXIN2; FZD1; FZD4;
REACTOME	WNT ligand biogenesis and trafficking	7	26	26.9231	0.00455238	0.392432	WNT10A; WNT10B; WNT11; WNT3; WNT5B; WNT6; WNT9A;
REACTOME	O-linked glycosylation	17	114	14.9123	0.00476184	0.392432	ADAMTS1; ADAMTS10; ADAMTS13; ADAMTS14; ADAMTS5; ADAMTS7; ADAMTSL3; ADAMTSL4; ADAMTSL5; B4GAT1; GALNT12; MUC1; MUC3A; MUC6; SPON2; ST6GALNAC2; THSD4;
KEGG	hsa04152~AMPK_signaling_pathway	16	120	13.3333	0.0200515	0.397271	PPARGC1A; FAS; EEF2K; GYS1; INSR; PDK1; PFKL; PPP2R1B; SCD; SLC2A4; SREBF1; SCD5; CAB39L; CCNA1; STRADA; CREB5;
GO_MF	GO:0004035~alkaline phosphatase activity	4	6	66.6667	0.00268795	0.400556	ALPP; ALPI; ALPG; CILP2;
GO_MF	GO:0004714~transmembrane receptor protein tyrosine kinase activity	18	117	15.3846	0.00278916	0.400556	NTRK1; LYN; SRC; MATK; FRK; JAK3; MAP2K6; PRKCD; PTK6; PKDCC; NTRK2; LTK; PDGFRB; INSR; ROS1; ERBB3; FGFR1; FGFR2;
GO_MF	GO:0005109~frizzled binding	9	38	23.6842	0.00285206	0.400556	WNT11; WNT3; RNF43; FZD1; WNT6; WNT5B; WNT9A; WNT10A; WNT10B;
GO_BP	GO:0060070~canonical Wnt signaling pathway	14	69	20.2899	0.000843316	0.408925	WNT10B; WNT9A; RARG; NR4A2; WNT3; FRAT1; WNT10A; FZD4; FZD10; FZD1; PYGO1; WNT11; WNT5B; WNT6;
GO_BP	GO:0042493~response to drug	36	283	12.7208	0.000855131	0.408925	KCNK3; ABCC6; ASS1; FOS; AMH; CAT; NTRK1; FABP3; BCHE; LYN; GNAO1; SRC; CYBA; IGFBP2; FECH; GATA3; TSPO; PTGS2; SREBF1; COL18A1; SLC1A3; SLC1A2; MAP2K6; PDX1; FOSB; HDAC4; XPC; ABCC8; KCNJ11; HADH; GAD1; SRR; SLC12A5; PPARGC1A; VAV3; FZD1;
GO_BP	GO:0016486~peptide hormone processing	6	13	46.1538	0.000954865	0.408925	SCG5; PCSK2; PCSK6; BACE2; PCSK1; PCSK4;
GO_BP	GO:0008285~negative regulation of cell population proliferation	46	396	11.6162	0.00104342	0.408925	SULT2B1; TP53I11; WNT9A; SPRY1; SKAP2; NTRK1; TP53; FABP3; BCHE; LYN; GLI3; AR; BMP4; IFITM1; RARG; IGFBP3; CD33; GATA3; ADORA1; CDH5; PTGS2; COL18A1; FRK; CEBPA; TOB1; PDX1; HDAC4; BTG2; GPLD1; INSM1; COL4A3; IL24; DHRS2; PTPN14; SPEG; TNS2; PDPN; IFNLR1; DLG5; PTPRU; TESC; TSG101; RGCC; ADAMTS1; FBXO2; AXIN2;
KEGG	hsa04151~PI3K-Akt_signaling_pathway	37	354	10.452	0.021947	0.409247	LAMC3; CHRM1; THEM4; COL4A3; COL4A4; COL6A1; COL6A2; COL9A3; LPAR1; EFNA2; ERBB3; FGFR1; FGFR2; GNG4; GYS1; NR4A1; IL2RB; INSR; ITGA2B; JAK3; AR; LAMB2; LAMB2; MTCP1; NTRK1; NTRK2; PDGFA; PDGFRB; PDK1; PPP2R1B; PRL; GNB4; THBS3; TP53; CASP9; LPAR2; CREB5;
KEGG	hsa00250~Alanine,_aspartate_and_glutamate_metabolism	7	37	18.9189	0.026032	0.412607	ADSSL1; AGT; GAD1; GPT; ASS1; ALDH5A1; ALDH4A1;
KEGG	hsa00562~Inositol_phosphate_metabolism	11	73	15.0685	0.0244067	0.412607	CFD; PIP5K1C; IMPA2; INPP5D; ITPKA; ALDH6A1; MTM1; PIK3C2B; PIK3C3; PIP5K1B; FIG4;
KEGG	hsa01240~Biosynthesis_of_cofactors	19	156	12.1795	0.0259658	0.412607	AK7; ADSSL1; AK1; FECH; QPRT; ALPI; ALPI; ALPG; HPD; MMAB; MPI; NME4; PHOSPHO2; NADSYN1; CTPS2; BCAM; SHMT1; SPR; NAPRT;
GO_BP	GO:0009887~animal organ morphogenesis	21	135	15.5556	0.001153	0.414214	PDGFA; CCL2; FGFR2; STX2; COL18A1; APLP1; PDX1; FGD1; TLE2; TLE5; GAMT; LHX4; MEIS1; CDX2; GREM2; LAMB2; NTNG2; MEIS2; LAMC3; NTN3; MEIS3;
KEGG	hsa01200~Carbon_metabolism	15	115	13.0435	0.0278031	0.419694	SDSL; AGT; TKFC; GK; NLK; GPT; IDH2; ACADS; ALDH6A1; PC; PFKL; ACSS2; SHMT1; CAT; H6PD;
REACTOME	Neurotransmitter release cycle	10	51	19.6078	0.00551803	0.423908	ALDH5A1; CPLX1; GAD1; NAAA; PPFIA3; SLC1A2; SLC1A3; SNAP25; STXBP1; TSPOAP1;
REACTOME	Signal Transduction	210	2551	8.23207	0.00643064	0.423908	ACTA2; ADD3; ADORA1; ADRA2C; AGT; AKAP12; AMH; AR; ARC; ARHGAP21; ARHGAP4; ARHGAP42; ARHGAP44; ARHGEF17; ARHGEF40; ARHGEF9; ARL2; ARTN; ASH2L; ATP6V0A2; AXIN2; C5AR1; CAB39L; CAMK2A; CASP9; CCL2; CCR1; CCR10; CCR3; CDH5; CDK5R2; CETP; CHN2; CHRM1; CNR1; COL4A3; COL4A4; COL6A1; COL6A2; COL9A3; CRABP2; CSF2RA; CTNNBIP1; CYBA; DGKH; DHRS4; DISP2; DLG5; DNER; DNM3; DOCK1; DOCK11; DOCK8; DUSP1; DUSP4;…
REACTOME	Neuronal System	42	393	10.687	0.00645111	0.423908	ABCC8; ALDH5A1; ARHGEF9; BCHE; CACNB3; CACNG3; CAMK2A; CHRNA7; CHRND; CPLX1; EPB41L5; GAD1; GNB4; GNG4; GRIN2D; GRIP2; HOMER2; KCNH2; KCNH3; KCNJ11; KCNK3; KCNK6; KCNQ1; KCNQ2; KCNQ4; LRFN1; MAPT; NAAA; NCALD; NLGN2; PPFIA3; PPFIBP2; SHANK3; SLC1A2; SLC1A3; SLITRK4; SNAP25; SRC; STXBP1; SYT12; SYT7; TSPOAP1;
REACTOME	Transport of vitamins, nucleosides, and related molecules	9	44	20.4545	0.0065513	0.423908	ARL2; ARL2BP; LCN12; SLC16A2; SLC25A6; SLC27A1; SLC29A2; SLC29A4; SLC35B3;
REACTOME	Metabolism of lipids	71	744	9.54301	0.00673352	0.423908	ACAD11; ACADS; ACBD4; ACP6; ACSF2; ACSF3; AGPAT3; AGT; ALDH3B1; ALPI; ARSG; ARV1; BCHE; CDK19; CERS4; CPNE7; CRAT; CYP11A1; CYP2U1; ECI1; FA2H; FAAH2; FABP3; FADS1; FDXR; FIG4; FITM2; GDPD5; GGT1; GK; GPD1; HADH; HSD17B2; INPP5D; LPCAT3; LSS; MTM1; OSBPL1A; OSBPL5; PECR; PIK3C2B; PIK3C3; PIP5K1B; PIP5K1C; PLA2G4A; PLAAT1; PLD1; PLEKHA4; PLEKHA5; PNPLA4; PPARA; PPARGC1A; PRKD3; PTGS2; SCD; SCD5; S…
REACTOME	Signaling by PDGF	10	53	18.8679	0.00695923	0.423908	COL4A3; COL4A4; COL6A1; COL6A2; COL9A3; PDGFA; PDGFRB; SRC; STAT6; THBS3;
GO_BP	GO:0006198~cAMP catabolic process	5	9	55.5556	0.00138628	0.426966	PDE8A; PDE8B; PDE4D; PDE7B; PDE10A;
GO_BP	GO:0002931~response to ischemia	12	57	21.0526	0.0014733	0.426966	EEF2K; TP53; EGR1; GJB2; MAP2K6; CASP9; KCNJ11; RNLS; NDNF; P2RX4; PPARGC1A; CAMK2A;
GO_BP	GO:0006506~GPI anchor biosynthetic process	8	27	29.6296	0.00148562	0.426966	PIGZ; PGAP3; PYURF; PIGQ; PIGM; PIGV; DPM3; PGAP2;
KEGG	hsa00410~beta-Alanine_metabolism	6	31	19.3548	0.0350302	0.46269	ALDH3B1; GAD1; HADH; ACADS; ALDH6A1; CARNS1;
KEGG	hsa04931~Insulin_resistance	14	108	12.963	0.0341174	0.46269	PPARGC1A; SLC27A3; AGT; GYS1; INSR; SLC27A1; MLXIPL; PDK1; PPARA; PRKCD; PRKCZ; SLC2A4; SREBF1; CREB5;
KEGG	hsa05205~Proteoglycans_in_cancer	23	205	11.2195	0.0331219	0.46269	VAV3; FZD10; TWIST2; ERBB3; FGFR1; FLNC; HOXD10; FAS; LUM; PDK1; SRC; TP53; TWIST1; WNT3; WNT6; WNT10B; WNT11; WNT9A; WNT10A; WNT5B; CAMK2A; FZD1; FZD4;
REACTOME	Degradation of the extracellular matrix	16	111	14.4144	0.0080305	0.46878	ADAMTS1; ADAMTS5; BCAN; CAPN6; COL15A1; COL18A1; COL26A1; COL9A3; CTSB; ELANE; HTRA1; MMP11; MMP15; MMP17; MMP24; SCUBE1;
KEGG	hsa04550~Signaling_pathways_regulating_pluripotency_of_stem_cells	17	143	11.8881	0.0403216	0.511276	FZD10; DUSP9; FGFR1; FGFR2; JAK3; MEIS1; BMP4; WNT3; WNT6; WNT10B; WNT11; WNT9A; WNT10A; WNT5B; AXIN2; FZD1; FZD4;
KEGG	hsa04916~Melanogenesis	13	101	12.8713	0.0419343	0.511276	FZD10; GNAO1; MC1R; WNT3; WNT6; WNT10B; WNT11; WNT9A; WNT10A; WNT5B; CAMK2A; FZD1; FZD4;
GO_BP	GO:0048704~embryonic skeletal system morphogenesis	10	43	23.2558	0.00190642	0.51366	HOXB5; HOXA5; HOXD10; HOXD3; HOXA6; HOXA7; HOXA3; HOXD9; HOXD4; HOXC4;
GO_MF	GO:0002020~protease binding	16	104	15.3846	0.00465429	0.513789	CST3; COL3A1; TP53; ELANE; SERPINF2; ALPI; IL1R1; DPP4; SERPINB3; SERPINB4; FAP; STIM1; NTRK2; SH3PXD2A; CCBE1; ADAMTSL4;
GO_MF	GO:0008201~heparin binding	22	165	13.3333	0.0049196	0.513789	NRP2; EFEMP2; ELANE; FGFR1; BMP4; AZU1; FGFR2; COL5A3; PCSK6; THBS3; APLP1; POSTN; PCOLCE; FBLN7; TMEM184A; ADAMTSL5; CCDC80; NDNF; CRISPLD2; GREM2; ADAMTS1; ADAMTS5;
GO_MF	GO:0004114~3',5'-cyclic-nucleotide phosphodiesterase activity	6	21	28.5714	0.00667358	0.513789	PDE4D; PDE3B; PDE8A; PDE7B; PDE10A; PDE8B;
GO_MF	GO:0004879~nuclear receptor activity	10	53	18.8679	0.00695923	0.513789	AR; THRB; NR4A1; NR2F2; SREBF1; NR4A2; PPARA; RARG; RORC; NR2F1;
GO_MF	GO:0008233~peptidase activity	14	91	15.3846	0.00780818	0.513789	CTSB; ELANE; CTSH; AZU1; TGM2; CASP9; BACE1; FAP; IMMP2L; TMPRSS5; USP25; ADAMTS5; MYRF; PEPD;
GO_MF	GO:0008146~sulfotransferase activity	8	39	20.5128	0.00997694	0.513789	HS6ST1; WSCD1; GAL3ST2; CHST8; SULT1A2; SULT2B1; CHST13; TPST2;
GO_MF	GO:0008330~protein tyrosine/threonine phosphatase activity	4	10	40	0.0104006	0.513789	DUSP4; DUSP9; DUSP5; DUSP1;
GO_MF	GO:0004720~protein-lysine 6-oxidase activity	3	5	60	0.011884	0.513789	LOXL2; LOXL4; LOXL1;
GO_MF	GO:0030156~benzodiazepine receptor binding	3	5	60	0.011884	0.513789	TSPOAP1; RIMBP3; RIMBP3C;
GO_MF	GO:0048407~platelet-derived growth factor binding	4	11	36.3636	0.0134666	0.513789	COL3A1; PDGFA; PDGFRB; COL6A1;
GO_MF	GO:0005509~calcium ion binding	66	709	9.30889	0.0139886	0.513789	MATN2; EEF2K; MEGF6; LRP4; GLCE; EFEMP2; ANXA4; TGM2; FBLN1; GJB2; MAN1A1; PLA2G4A; PCP4; THBS3; RHBDL3; NCALD; TBC1D8B; MMRN1; STIM1; CAPS; GAS6; SGCA; FBLN7; CRB2; MCTP2; FSTL4; CCBE1; ADAMTS13; CABP7; RAB11FIP4; SCUBE1; RHOT1; LTBP4; DNER; TRPM4; SNED1; DNASE1L2; NKD2; NKD1; FKBP10; TESC; RCN3; VWCE; HMCN1; CAPS2; SRR; CDHR5; CELSR2; TENM2; P4HTM; CELSR1; SELENON; EGFL7; NOTCH3; KCNIP3; LOXL2;…
GO_MF	GO:0005229~intracellular calcium activated chloride channel activity	5	18	27.7778	0.014323	0.513789	ANO9; ANO7; TTYH3; ANO2; TTYH2;
GO_MF	GO:0070051~fibrinogen binding	3	6	50	0.0169762	0.513789	ITGA2B; FBLN1; CDH5;
GO_MF	GO:0005520~insulin-like growth factor binding	5	19	26.3158	0.0171491	0.513789	IGFBP3; HTRA3; HTRA1; KAZALD1; IGFALS;
GO_MF	GO:0004222~metalloendopeptidase activity	15	114	13.1579	0.019925	0.513789	ADAM11; MMP11; MMP15; ADAMTS14; ADAM22; ADAMTS1; ADAMTS7; ADAMTS5; MMP24; ADAMTSL3; ADAMTS10; MMP17; ECEL1; ADAMTS13; PAPLN;
GO_MF	GO:0000149~SNARE binding	10	64	15.625	0.0206643	0.513789	SEC24D; STXBP1; SYT7; STX2; STX1B; TNFAIP2; SYT12; TSNARE1; CPLX1; EXOC3L4;
GO_MF	GO:0017017~MAP kinase tyrosine/serine/threonine phosphatase activity	4	13	30.7692	0.0211778	0.513789	DUSP1; DUSP5; DUSP4; DUSP9;
GO_MF	GO:0070700~BMP receptor binding	4	13	30.7692	0.0211778	0.513789	BMP4; SRC; CDH5; BMP8B;
GO_MF	GO:0005215~transporter activity	7	37	18.9189	0.0220297	0.513789	ABCC6; SLC16A2; CPNE7; STEAP1; VPS9D1; SLC23A1; TMEM184A;
GO_MF	GO:0004715~non-membrane spanning protein tyrosine kinase activity	8	46	17.3913	0.0221936	0.513789	LYN; SRC; JAK3; PRKCD; PTK6; PKDCC; FRK; MATK;
GO_MF	GO:0003700~DNA-binding transcription factor activity	43	441	9.75057	0.0224287	0.513789	TBXT; TBX1; FOS; TP53; GLI3; AR; NR2F1; THRB; RARG; EGR1; HOXA5; GATA3; NR2F2; SREBF1; STAT6; CEBPA; MEOX2; RORC; PDX1; NKX2-5; ELF3; INSM1; CREB5; ZNF117; EGR4; EGR3; PPARA; RUNX3; NFE2; CARF; TFAP2C; DLX4; GATA5; ZHX3; MLXIPL; TCFL5; HEY1; ZNF358; ZNF497; HOXD9; MYRF; CDX2; HSF4;
GO_MF	GO:0044736~acid-sensing ion channel activity	2	2	100	0.0230626	0.513789	ASIC1; ASIC3;
GO_MF	GO:0008142~oxysterol binding	3	7	42.8571	0.0230997	0.513789	GPR183; RORC; OSBPL5;
GO_MF	GO:0070273~phosphatidylinositol-4-phosphate binding	6	29	20.6897	0.0235722	0.513789	PLA2G4A; GSDMD; SH3PXD2A; JPH2; OSBPL5; PLEKHA5;
GO_MF	GO:0008236~serine-type peptidase activity	9	56	16.0714	0.0237171	0.513789	CFD; PRTN3; DPP4; HTRA3; FAP; HTRA1; PRSS16; ST14; PRSS21;
GO_MF	GO:0005518~collagen binding	10	66	15.1515	0.0244648	0.513789	COCH; PDGFA; CTSB; COL6A1; COL6A2; COL5A3; LUM; PCOLCE; CCBE1; LRRC15;
GO_MF	GO:0005544~calcium-dependent phospholipid binding	9	57	15.7895	0.0259386	0.513789	SYT7; ANXA4; PLA2G4A; ANXA11; SYTL3; MCTP2; CPNE7; SYT12; CPNE2;
GO_MF	GO:0008013~beta-catenin binding	12	87	13.7931	0.0262656	0.513789	GLI3; AR; CDH5; NR4A2; MED12L; DLG5; PTPRU; CDHR5; CTNNBIP1; ASH2L; HDAC6; AXIN2;
GO_MF	GO:0004721~phosphoprotein phosphatase activity	7	39	17.9487	0.0275318	0.513789	MTM1; SSH3; DUSP9; DUSP1; DUSP4; CTDSPL; DUSP5;
GO_MF	GO:0008237~metallopeptidase activity	9	58	15.5172	0.0283033	0.513789	ADAM11; ECEL1; ANPEP; ADAMTS13; STAMBPL1; ADAMTS1; ADAMTS7; ADAMTS5; MPND;
GO_MF	GO:0038023~signaling receptor activity	23	210	10.9524	0.029322	0.513789	NRP2; ANPEP; CSF2RA; CD33; MCC; FAS; P2RY2; IL18R1; PRTG; RTN4RL2; TNFRSF25; TNFRSF13C; STRA6; FZD4; NOTCH3; TNFRSF19; CD302; PAQR4; PAQR8; TLR5; PAQR6; GRIN2D; NLGN2;
GO_MF	GO:0031995~insulin-like growth factor II binding	3	8	37.5	0.0302589	0.513789	INSR; IGFBP2; IGFBP3;
GO_MF	GO:0005178~integrin binding	17	143	11.8881	0.0305492	0.513789	ADAM11; COL3A1; ITGB2; LYN; SRC; FBLN1; UTRN; EMP2; COL4A3; MFGE8; FAP; ADAMTS13; LTBP4; ADAM22; ADAMTS5; F11R; LAMB2;
GO_MF	GO:0005161~platelet-derived growth factor receptor binding	4	15	26.6667	0.0311249	0.513789	PDGFA; LYN; PDGFRB; IL1R1;
GO_MF	GO:0019955~cytokine binding	7	41	17.0732	0.033898	0.513789	NRP2; ELANE; CHRD; FZD4; IL13RA1; CRLF2; CSF2RA;
GO_MF	GO:0004725~protein tyrosine phosphatase activity	13	102	12.7451	0.0352726	0.513789	EYA2; DNAJC6; DUSP1; DUSP4; MTM1; PTPN14; DUSP5; TNS2; SSH3; PTPRU; PTP4A1; DUSP9; PTP4A3;
GO_MF	GO:0008134~transcription factor binding	22	203	10.8374	0.0355997	0.513789	MEIS2; FOS; TP53; AR; PIM1; GATA3; HOXA7; CEBPA; NKX2-5; FOSB; HDAC4; LMO4; NAAA; PPARA; TWIST1; SMARCD3; ZFPM1; MLXIPL; NLK; PPARGC1A; NFATC3; NFATC4;
GO_MF	GO:0003941~L-serine ammonia-lyase activity	2	3	66.6667	0.0367979	0.513789	SDSL; SRR;
GO_MF	GO:0004376~glycolipid mannosyltransferase activity	2	3	66.6667	0.0367979	0.513789	PIGM; PIGV;
GO_MF	GO:0004514~nicotinate-nucleotide diphosphorylase (carboxylating) activity	2	3	66.6667	0.0367979	0.513789	QPRT; NAPRT;
GO_MF	GO:0004768~stearoyl-CoA 9-desaturase activity	2	3	66.6667	0.0367979	0.513789	SCD; SCD5;
GO_MF	GO:0004792~thiosulfate sulfurtransferase activity	2	3	66.6667	0.0367979	0.513789	TST; MPST;
GO_MF	GO:0005030~neurotrophin receptor activity	2	3	66.6667	0.0367979	0.513789	NTRK1; NTRK2;
GO_MF	GO:0015501~glutamate:sodium symporter activity	2	3	66.6667	0.0367979	0.513789	SLC1A3; SLC1A2;
GO_MF	GO:0048403~brain-derived neurotrophic factor binding	2	3	66.6667	0.0367979	0.513789	NTRK2; FSTL4;
GO_MF	GO:1990760~osmolarity-sensing cation channel activity	2	3	66.6667	0.0367979	0.513789	TMEM63B; TMEM63C;
GO_MF	GO:0030881~beta-2-microglobulin binding	3	9	33.3333	0.0384429	0.513789	HFE; MR1; FCGRT;
GO_MF	GO:0008028~monocarboxylic acid transmembrane transporter activity	4	17	23.5294	0.0433967	0.513789	SLC16A2; SLC16A8; SLC16A13; SLC16A5;
GO_MF	GO:0030971~receptor tyrosine kinase binding	9	64	14.0625	0.0457094	0.513789	LRP4; TP53; MST1; TOB1; GAS6; PTPN14; ARTN; CADM4; NRTN;
GO_MF	GO:0030170~pyridoxal phosphate binding	8	54	14.8148	0.0460039	0.513789	GPT; SHMT1; THNSL2; SDSL; GAD1; SRR; SPTLC3; OAT;
GO_MF	GO:0019838~growth factor binding	6	35	17.1429	0.0471347	0.513789	NRP2; ERBB3; DUSP1; RHBDF2; NKD2; PDGFRB;
GO_MF	GO:0005031~tumor necrosis factor-activated receptor activity	3	10	30	0.0476282	0.513789	TNFRSF25; TNFRSF19; FAS;
GO_MF	GO:0005548~phospholipid transporter activity	3	10	30	0.0476282	0.513789	CETP; ABCA7; OSBPL5;
GO_MF	GO:0015643~toxic substance binding	3	10	30	0.0476282	0.513789	ASS1; AZU1; CHRNA7;
GO_MF	GO:0019215~intermediate filament binding	3	10	30	0.0476282	0.513789	EVPLL; MTM1; PKP2;
GO_MF	GO:0030296~protein tyrosine kinase activator activity	3	10	30	0.0476282	0.513789	ERBB3; CD24; GAS6;
GO_MF	GO:0031957~very long-chain fatty acid-CoA ligase activity	3	10	30	0.0476282	0.513789	ACSF3; SLC27A3; SLC27A1;
GO_MF	GO:0032041~NAD-dependent histone deacetylase activity (H3-K14 specific)	3	10	30	0.0476282	0.513789	HDAC4; HDAC11; HDAC6;
GO_MF	GO:0017124~SH3 domain binding	15	130	11.5385	0.0491451	0.513789	ESPN; LANCL1; DNAJC6; SH3BGRL; LYN; MAPT; CYBA; USP8; CASP9; DOCK1; DPYSL3; NOXA1; INPP5D; SYNGAP1; SHANK3;
GO_CC	GO:0005777~peroxisome	15	108	13.8889	0.0133598	0.515826	VWA8; SYT7; PEX1; CAT; CD33; CRAT; IDH2; PEX6; ACAD11; MIEF2; PEX11G; DHRS4; PECR; CCDC33; PIK3C3;
GO_CC	GO:0005938~cell cortex	19	151	12.5828	0.0143307	0.515826	COBL; WDPCP; FGFR2; AKAP12; MPP7; PDZD4; ARC; GPSM1; CD302; SPIRE2; HMCN1; GAD1; TLE6; SPINK5; ADD3; RHOB; KIAA1614; PARD6G; RAC3;
GO_CC	GO:0070382~exocytic vesicle	6	26	23.0769	0.0155094	0.515826	RAB27A; DPYSL3; NKD2; SYTL3; SYT7; SYT12;
GO_CC	GO:0098978~glutamatergic synapse	35	334	10.479	0.0155132	0.515826	CPLX1; P2RX6; CACNG3; NRP2; NOS1AP; PPFIA3; GPC4; TSPOAP1; NPTXR; LYN; CHRM1; SRC; ADRA2C; CNR1; USP8; SLC1A2; SNAP25; STXBP1; PRKCZ; DRP2; NPTX1; ARHGAP44; ARC; SLITRK4; NTNG2; BCAN; SYNGAP1; SH3GL3; GRIP2; PLEKHA5; HOMER2; ADAM22; PPP1R9A; FZD4; DNM3;
GO_CC	GO:0045121~membrane raft	27	242	11.157	0.0160404	0.515826	LYN; MAPT; SRC; SLC2A4; CNR1; CD24; FAS; DPP4; PPP2R1B; STAT6; SLC1A2; KCNQ1; EMP2; BACE1; PRKCZ; GPM6B; TRADD; SGCA; ARC; RTN4RL2; PDPN; UNC5B; INPP5D; EFHD2; SORBS1; CLN6; PLLP;
GO_CC	GO:0031235~intrinsic component of the cytoplasmic side of the plasma membrane	3	6	50	0.0169762	0.518622	PALM; SPTB; MIEN1;
KEGG	hsa04510~Focal_adhesion	22	201	10.9453	0.0449665	0.52794	LAMC3; VAV3; COL4A3; COL4A4; COL6A1; COL6A2; COL9A3; DOCK1; FLNC; PIP5K1C; PARVB; ITGA2B; LAMB2; LAMB2; PDGFA; PDGFRB; PDK1; RAC3; SRC; THBS3; PIP5K1B; MYLK3;
REACTOME	Post-translational modification: synthesis of GPI-anchored proteins	14	94	14.8936	0.00994382	0.529748	ALPG; ALPI; DPM3; GPLD1; MELTF; MSLN; NTNG2; PGAP1; PIGM; PIGQ; PIGV; PIGZ; PRSS21; RTN4RL2;
REACTOME	RUNX2 regulates bone development	7	31	22.5806	0.0101474	0.529748	AR; GLI3; HDAC4; HDAC6; HES1; HEY1; SRC;
REACTOME	Crosslinking of collagen fibrils	4	10	40	0.0104006	0.529748	LOXL1; LOXL2; LOXL4; PCOLCE;
REACTOME	Collagen degradation	8	40	20	0.0113099	0.529748	COL15A1; COL18A1; COL26A1; COL9A3; CTSB; ELANE; MMP11; MMP15;
REACTOME	NGF-stimulated transcription	8	40	20	0.0113099	0.529748	ARC; CDK5R2; EGR1; EGR3; EGR4; FOS; FOSB; SH3GL3;
REACTOME	RUNX2 regulates osteoblast differentiation	6	24	25	0.0113436	0.529748	AR; GLI3; HDAC6; HES1; HEY1; SRC;
REACTOME	Acetylcholine Neurotransmitter Release Cycle	5	17	29.4118	0.011827	0.534505	CPLX1; PPFIA3; SNAP25; STXBP1; TSPOAP1;
REACTOME	CDC42 GTPase cycle	20	159	12.5786	0.0122542	0.536504	ARHGAP21; ARHGAP4; ARHGAP42; ARHGAP44; ARHGEF9; CYBA; DOCK11; DOCK8; FGD1; GOLGA8R; MCF2; MCF2L; NOXA1; PLD1; PLEKHG1; PLEKHG3; SH3PXD2A; SRGAP3; STARD8; VAV3;
GO_BP	GO:0032355~response to estradiol	17	105	16.1905	0.00225394	0.546853	ASS1; AGT; CAT; PDGFRB; IGFBP2; NR2F2; DUSP1; GJB2; PTGS2; OPRL1; MMP15; UCN; CASP9; STXBP1; KCNJ11; POSTN; GGT1;
GO_BP	GO:0031668~cellular response to extracellular stimulus	6	17	35.2941	0.0028416	0.546853	FOS; LYN; SLC1A2; NR4A2; GSDMD; TLE5;
GO_BP	GO:0030199~collagen fibril organization	11	55	20	0.00323585	0.546853	COL3A1; SERPINF2; COL11A2; MMP11; COL5A3; LUM; ADAMTS14; FKBP10; LOXL2; LOXL1; LOXL4;
GO_BP	GO:0046928~regulation of neurotransmitter secretion	6	18	33.3333	0.00358379	0.546853	SNCG; SYT12; RHOT1; CAMK2A; CPLX1; MCTP2;
GO_BP	GO:0090090~negative regulation of canonical Wnt signaling pathway	19	130	14.6154	0.00359372	0.546853	LRP4; WNT11; GLI3; IGFBP2; EGR1; MCC; NKX2-5; TLE2; TLE5; TMEM88; HECW1; NPHP3; PTPRU; NKD2; NKD1; AXIN2; FZD4; TLE6; NOTUM;
GO_BP	GO:0043201~response to leucine	3	3	100	0.00468236	0.546853	PDX1; PIK3C3; PPARGC1A;
GO_BP	GO:0051056~regulation of small GTPase mediated signal transduction	17	115	14.7826	0.00514465	0.546853	PLEKHG3; MYO9A; MCF2L; SRGAP3; ARHGEF9; MCF2; CHN2; ARHGAP4; FGD1; ARHGAP44; ARHGAP21; RHOU; DOCK8; ARHGEF40; ARHGEF17; VAV3; PLEKHG1;
GO_BP	GO:0014068~positive regulation of phosphatidylinositol 3-kinase signaling	13	77	16.8831	0.00519803	0.546853	AGT; CAT; PDGFA; PDGFRB; FGFR1; SRC; ERBB3; PRR5; NTRK2; PRR5L; UNC5B; NTRK1; INSR;
GO_BP	GO:0060253~negative regulation of glial cell proliferation	4	8	50	0.00570695	0.546853	TSPO; IDH2; ABCC8; HES1;
GO_BP	GO:0048661~positive regulation of smooth muscle cell proliferation	11	60	18.3333	0.00574555	0.546853	ELANE; SERPINF2; PDGFRB; BMP4; CYBA; FGFR2; TGM2; PTGS2; HDAC4; IRAK4; PPARGC1A;
GO_BP	GO:0030522~intracellular receptor signaling pathway	8	35	22.8571	0.00578077	0.546853	AR; NR2F1; NR4A1; NR2F2; SREBF1; NR4A2; RORC; PPARA;
GO_BP	GO:0050966~detection of mechanical stimulus involved in sensory perception of pain	5	14	35.7143	0.00613813	0.546853	NTRK1; SCN1A; CACNB3; BACE1; ASIC3;
GO_BP	GO:0007417~central nervous system development	19	138	13.7681	0.00635559	0.546853	DCLK1; ALDH5A1; PDX1; DRP2; NPTX1; AHI1; DNER; ADGRA2; SH3GL3; CHST8; SEMA6B; CELSR1; ADAM22; TBX6; BCAN; HAPLN3; SPINK5; MARCKSL1; MNX1;
GO_BP	GO:0010718~positive regulation of epithelial to mesenchymal transition	9	44	20.4545	0.0065513	0.546853	BMP4; SERPINB3; TWIST1; CRB2; PDPN; OLFM1; RGCC; AXIN2; LOXL2;
GO_BP	GO:0007169~transmembrane receptor protein tyrosine kinase signaling pathway	18	130	13.8462	0.00738548	0.546853	LYN; ERBB3; TRADD; AHI1; NRTN; FRK; PDGFRB; ROS1; NTRK2; SH2D6; INSR; LTK; PTK6; NTRK1; SRC; FGFR1; SAMD10; FGFR2;
GO_BP	GO:0045956~positive regulation of calcium ion-dependent exocytosis	5	15	33.3333	0.00775422	0.546853	SYT7; STXBP1; CDK5R2; SCAMP5; CACNA1H;
GO_BP	GO:0010716~negative regulation of extracellular matrix disassembly	3	4	75	0.00780072	0.546853	CST3; DPP4; FAP;
GO_BP	GO:1900452~regulation of long-term synaptic depression	3	4	75	0.00780072	0.546853	MAPT; ARC; SHANK3;
GO_BP	GO:1902108~regulation of mitochondrial membrane permeability involved in apoptotic process	3	4	75	0.00780072	0.546853	TP53; THEM4; CAMK2A;
GO_BP	GO:0032754~positive regulation of interleukin-5 production	4	9	44.4444	0.00782507	0.546853	GATA3; PRKCZ; PDE4D; CRLF2;
GO_BP	GO:0030031~cell projection assembly	6	22	27.2727	0.00803678	0.546853	PDGFA; RAC3; QRICH2; PARVB; RHOU; RHOV;
GO_BP	GO:0045165~cell fate commitment	10	55	18.1818	0.00867574	0.546853	FGFR2; WNT9A; GATA5; WNT5B; WNT3; WNT10B; WNT6; WNT10A; GATA3; WNT11;
GO_BP	GO:0044344~cellular response to fibroblast growth factor stimulus	7	30	23.3333	0.00875651	0.546853	TBX1; CCL2; NR4A1; ZFP36; EGR3; POSTN; NDNF;
GO_BP	GO:0050873~brown fat cell differentiation	7	30	23.3333	0.00875651	0.546853	LRG1; FABP3; SLC2A4; PTGS2; CEBPA; ALDH6A1; PPARGC1A;
GO_BP	GO:0030574~collagen catabolic process	8	38	21.0526	0.00876419	0.546853	CTSB; PEPD; PRTN3; MMP11; MMP15; ADAMTS14; MMP17; MMP24;
GO_BP	GO:0030324~lung development	13	83	15.6627	0.00893622	0.546853	GLI3; FGFR2; SREBF1; CEBPA; HES1; TAB1; CCDC40; CCBE1; NPHP3; PDPN; STRA6; CRISPLD2; SLC23A1;
GO_BP	GO:0006631~fatty acid metabolic process	12	75	16	0.0101938	0.546853	FABP3; GGT1; ACADSB; NAAA; ACSF3; THEM4; THEM5; ECHDC3; CRYL1; ACSF2; PPARA; FA2H;
GO_BP	GO:0048935~peripheral nervous system neuron development	4	10	40	0.0104006	0.546853	HOXD9; HOXD10; RUNX3; NTRK2;
GO_BP	GO:0001525~angiogenesis	27	233	11.588	0.0106076	0.546853	HOXA3; TBX1; NRP2; PDGFA; CCL2; ANPEP; FGFR2; HOXA7; PTGS2; SOX18; MEOX2; RHOB; TNFAIP2; MFGE8; FAP; PDE3B; CSPG4; VASH1; UNC5B; NDNF; EGFL7; VAV3; HEY1; TGFBR3L; COL18A1; MEIS1; COL15A1;
GO_BP	GO:0006887~exocytosis	14	95	14.7368	0.0107493	0.546853	CPLX1; CCR1; RAB27A; ARHGAP44; LLGL2; BRSK2; SCAMP5; NKD2; SNAP25; SYTL3; STX2; EXOC3L4; STX1B; TNFAIP2;
GO_BP	GO:0042476~odontogenesis	7	32	21.875	0.0116923	0.546853	BMP4; SRC; FGFR2; AQP6; TWIST1; WNT10A; AXIN2;
GO_BP	GO:1902894~negative regulation of pri-miRNA transcription by RNA polymerase II	5	17	29.4118	0.011827	0.546853	BMP4; HDAC4; PPARA; NFATC3; NFATC4;
GO_BP	GO:0007223~Wnt signaling pathway, calcium modulating pathway	3	5	60	0.011884	0.546853	WNT11; NLK; FZD4;
GO_BP	GO:0018057~peptidyl-lysine oxidation	3	5	60	0.011884	0.546853	LOXL2; LOXL4; LOXL1;
GO_BP	GO:0060023~soft palate development	3	5	60	0.011884	0.546853	TBX1; COL11A2; TSHZ1;
GO_BP	GO:0098967~exocytic insertion of neurotransmitter receptor to postsynaptic membrane	3	5	60	0.011884	0.546853	CPLX1; SNAP25; STX1B;
GO_BP	GO:0007605~sensory perception of sound	19	148	12.8378	0.0120159	0.546853	ESPN; COCH; TBX1; EML2; THRB; COL11A2; GJB2; SLC1A3; TUB; KCNQ1; UCN; KCNQ4; COL4A3; PJVK; PGAP1; HOMER2; FZD4; USH1C; PDZD7;
GO_BP	GO:0098609~cell-cell adhesion	19	149	12.7517	0.0127519	0.546853	PDLIM1; PIP5K1C; ITGB2; SRC; CD33; CD24; CDH5; NLGN2; DLG5; PKP2; TENM2; F11R; CELSR2; IGSF5; ARVCF; CELSR1; TJP3; PDPN; VSIG10;
GO_BP	GO:0007568~aging	21	171	12.2807	0.0131147	0.546853	ASS1; AGT; FOS; AMH; CAT; NTRK1; GNAO1; PDGFRB; IGFBP2; CNR1; GJB2; TSPO; PTGS2; SREBF1; CASP9; LITAF; SRR; PPARGC1A; FBXO4; PPP1R9A; LOXL2;
GO_BP	GO:0007274~neuromuscular synaptic transmission	6	25	24	0.013313	0.546853	CHRM1; STXBP1; EGR3; RIMBP3; RIMBP3C; TSPOAP1;
GO_BP	GO:2000463~positive regulation of excitatory postsynaptic potential	6	25	24	0.013313	0.546853	CHRNA7; CACNB3; STX1B; PRKCZ; NLGN2; SHANK3;
GO_BP	GO:0048286~lung alveolus development	7	33	21.2121	0.0134002	0.546853	PDGFA; BMP4; HOXA5; FGFR2; PKDCC; STRA6; SELENON;
GO_BP	GO:0003139~secondary heart field specification	4	11	36.3636	0.0134666	0.546853	WNT11; BMP4; SMARCD3; AXIN2;
GO_BP	GO:0050777~negative regulation of immune response	4	11	36.3636	0.0134666	0.546853	COL3A1; LYN; INPP5D; SPINK5;
GO_BP	GO:0018108~peptidyl-tyrosine phosphorylation	17	129	13.1783	0.0136555	0.546853	NTRK1; INSR; LYN; ROS1; PDGFRB; FGFR1; SRC; FGFR2; ERBB3; LTK; MATK; FRK; JAK3; MAP2K6; PRKCD; NTRK2; PKDCC;
GO_BP	GO:0019233~sensory perception of pain	9	51	17.6471	0.0146029	0.546853	CCL2; CNR1; PTGS2; OPRL1; MC1R; NLGN2; P2RX4; RETREG1; NIPSNAP1;
GO_BP	GO:0007165~signal transduction	94	1068	8.8015	0.0148875	0.546853	PSD; ARHGAP42; TBXT; P2RX6; SRGAP3; SKAP2; RHBDL1; DIRAS1; AMH; INHA; LYN; NMB; ANXA4; PDGFRB; AR; NR2F1; CHRM1; SRC; CCL2; IL2RB; IGFBP2; CD33; C5AR1; ERBB3; NR4A1; MCC; ITPKA; GATA3; FAS; CRABP2; LTK; ADORA1; STX2; GUCY1A2; IGFALS; CHRNA7; COL15A1; VIPR2; STAT6; NR4A2; BCAM; MAP2K6; HNRNPK; ASIC1; FGD1; MPP1; TLE2; PRKCZ; PRKCD; IL24; IL18R1; DOCK1; GAS6; TRADD; ARHGAP44; ERFE; ARTN; ARHGAP21; …
GO_BP	GO:0032868~response to insulin	11	70	15.7143	0.0151414	0.546853	CAT; FABP3; LYN; EGR1; KCNQ1; PPARA; ABCC8; HADH; ZBED3; SLC27A1; KHK;
GO_BP	GO:0060017~parathyroid gland development	3	6	50	0.0169762	0.546853	HOXA3; TBX1; GATA3;
GO_BP	GO:0001946~lymphangiogenesis	4	12	33.3333	0.0170512	0.546853	SOX18; PTPN14; CCBE1; PDPN;
GO_BP	GO:0019725~cellular homeostasis	4	12	33.3333	0.0170512	0.546853	CCL2; TNS2; RHOT1; FBXO4;
GO_BP	GO:0050732~negative regulation of peptidyl-tyrosine phosphorylation	4	12	33.3333	0.0170512	0.546853	PRKCZ; PRKCD; DMTN; CADM4;
GO_BP	GO:0098662~inorganic cation transmembrane transport	4	12	33.3333	0.0170512	0.546853	CACNA1H; ABCC8; KCNJ11; TRPM4;
GO_BP	GO:0006909~phagocytosis	10	62	16.129	0.0173132	0.546853	SYT7; PIP5K1C; ADORA1; ANXA11; GAS6; P2RY6; CD302; ABCA7; ELANE; PRTN3;
GO_BP	GO:0045597~positive regulation of cell differentiation	7	35	20	0.0173391	0.546853	SERPINF2; AR; SLC6A6; INSM1; CDX2; HSF4; FGFR1;
GO_BP	GO:0051968~positive regulation of synaptic transmission, glutamatergic	6	27	22.2222	0.0179443	0.546853	NTRK1; CCL2; PTGS2; NLGN2; SHANK3; CACNG3;
GO_BP	GO:0032526~response to retinoic acid	8	44	18.1818	0.0179742	0.546853	PDGFRB; CTSH; RARG; IGFBP2; DUSP1; GJB2; SREBF1; HSD17B2;
GO_BP	GO:0050766~positive regulation of phagocytosis	8	44	18.1818	0.0179742	0.546853	CYBA; IL2RB; AZU1; TUB; RAB27A; MFGE8; GAS6; ABCA7;
GO_BP	GO:0001764~neuron migration	14	103	13.5922	0.0191661	0.546853	DCLK1; FGFR1; GATA3; NR2F2; NR4A2; CDK5R2; GAS6; TWIST1; NTRK2; DNER; NDNF; UNK; CELSR2; CELSR1;
GO_BP	GO:0031333~negative regulation of protein-containing complex assembly	7	36	19.4444	0.0195866	0.546853	SRC; STXBP1; LMO4; PRKCZ; CTNNBIP1; IMPACT; HDAC6;
GO_BP	GO:0050808~synapse organization	9	54	16.6667	0.0196863	0.546853	LRP4; ELFN1; MAPT; CHRNA7; DRP2; NLGN2; PPFIA3; SNCG; PPFIBP2;
GO_BP	GO:0060291~long-term synaptic potentiation	8	45	17.7778	0.0200049	0.546853	SNAP25; PRKCZ; NFATC4; NTRK2; ARC; SYT12; SLC24A1; GRIN2D;
GO_BP	GO:0014911~positive regulation of smooth muscle cell migration	5	20	25	0.0203212	0.546853	PDGFRB; SRC; HDAC4; POSTN; P2RY6;
GO_BP	GO:0032930~positive regulation of superoxide anion generation	5	20	25	0.0203212	0.546853	AGT; ITGB2; MAPT; CYBA; PRKCD;
GO_BP	GO:0070542~response to fatty acid	5	20	25	0.0203212	0.546853	CAT; FABP3; PTGS2; PDX1; SCD;
GO_BP	GO:0042060~wound healing	13	94	13.8298	0.020925	0.546853	COL3A1; PDGFA; PDGFRB; GLI3; FGFR2; ERBB3; PPARA; IL24; POSTN; FKBP10; WNT5B; PPL; EVPLL;
GO_BP	GO:0150104~transport across blood-brain barrier	12	84	14.2857	0.0211551	0.546853	LRP3; INSR; SLC2A3; SLC2A4; SLC6A6; SLC16A2; SLC1A3; SLC1A2; SLC4A3; SLC29A2; SLC27A1; SLC29A4;
GO_BP	GO:0010666~positive regulation of cardiac muscle cell apoptotic process	4	13	30.7692	0.0211778	0.546853	AGT; TP53; LTK; CAMK2A;
GO_BP	GO:0001837~epithelial to mesenchymal transition	8	46	17.3913	0.0221936	0.546853	WNT11; FGFR1; FGFR2; RFLNB; DLG5; EPB41L5; LOXL2; TGFBR3L;
GO_BP	GO:0030178~negative regulation of Wnt signaling pathway	8	46	17.3913	0.0221936	0.546853	NFATC4; RNF43; NOTUM; WWOX; NLK; CTNNBIP1; NKD1; NKD2;
GO_BP	GO:0045668~negative regulation of osteoblast differentiation	8	46	17.3913	0.0221936	0.546853	TOB1; HDAC4; TWIST1; TRPM4; TWIST2; TWSG1; CHRD; AXIN2;
GO_BP	GO:0043410~positive regulation of MAPK cascade	18	148	12.1622	0.0222021	0.546853	TBX1; PDGFA; INSR; AR; FGFR1; BMP4; ADRA2C; FGFR2; PRDX2; CHRNA7; THPO; MAP2K6; NTRK2; CSPG4; KSR1; LPAR1; LAMTOR2; NTRK1;
GO_BP	GO:0007224~smoothened signaling pathway	10	65	15.3846	0.0225065	0.546853	DISP2; WNT10B; CFAP410; WDPCP; GLI3; PDX1; HES1; TTC21B; B9D1; GPC2;
GO_BP	GO:0000098~sulfur amino acid catabolic process	2	2	100	0.0230626	0.546853	MPST; TST;
GO_BP	GO:0003062~regulation of heart rate by chemical signal	2	2	100	0.0230626	0.546853	NOS1AP; SREBF1;
GO_BP	GO:0009440~cyanate catabolic process	2	2	100	0.0230626	0.546853	MPST; TST;
GO_BP	GO:0018208~peptidyl-proline modification	2	2	100	0.0230626	0.546853	FKBP10; FKBP7;
GO_BP	GO:0018277~protein deamination	2	2	100	0.0230626	0.546853	TGM2; LOXL1;
GO_BP	GO:0035934~corticosterone secretion	2	2	100	0.0230626	0.546853	KCNQ1; SELENOM;
GO_BP	GO:0044339~canonical Wnt signaling pathway involved in osteoblast differentiation	2	2	100	0.0230626	0.546853	WNT3; FZD1;
GO_BP	GO:0051643~endoplasmic reticulum localization	2	2	100	0.0230626	0.546853	ZBED3; TLE6;
GO_BP	GO:0060675~ureteric bud morphogenesis	2	2	100	0.0230626	0.546853	WNT11; HES1;
GO_BP	GO:0060900~embryonic camera-type eye formation	2	2	100	0.0230626	0.546853	TWIST1; STRA6;
GO_BP	GO:0071307~cellular response to vitamin K	2	2	100	0.0230626	0.546853	GAS6; POSTN;
GO_BP	GO:0090272~negative regulation of fibroblast growth factor production	2	2	100	0.0230626	0.546853	WNT11; RGCC;
GO_BP	GO:1903966~monounsaturated fatty acid biosynthetic process	2	2	100	0.0230626	0.546853	SCD5; SCD;
GO_BP	GO:0019217~regulation of fatty acid metabolic process	3	7	42.8571	0.0230997	0.546853	SREBF1; PPARA; ERFE;
GO_BP	GO:0045656~negative regulation of monocyte differentiation	3	7	42.8571	0.0230997	0.546853	HOXA7; ZBTB46; INPP5D;
GO_BP	GO:0048667~cell morphogenesis involved in neuron differentiation	3	7	42.8571	0.0230997	0.546853	SLC1A3; HES1; UNK;
GO_BP	GO:0060449~bud elongation involved in lung branching	3	7	42.8571	0.0230997	0.546853	SPRY1; BMP4; FGFR2;
GO_BP	GO:0060484~lung-associated mesenchyme development	3	7	42.8571	0.0230997	0.546853	WNT11; HOXA5; FGFR2;
GO_BP	GO:1901731~positive regulation of platelet aggregation	3	7	42.8571	0.0230997	0.546853	DMTN; PDPN; F11R;
GO_BP	GO:0019222~regulation of metabolic process	5	21	23.8095	0.0238533	0.546853	S1PR4; CNR1; MC1R; LPAR1; LPAR2;
GO_BP	GO:0001933~negative regulation of protein phosphorylation	11	76	14.4737	0.0246622	0.546853	CTDSPL; LYN; IGFBP3; FBLN1; INSM1; NNT; PRR5L; CADM4; ZBED3; IMPACT; PPARGC1A;
GO_BP	GO:0003016~respiratory system process	4	14	28.5714	0.0258645	0.546853	ECEL1; HOXA5; CCBE1; SELENON;
GO_BP	GO:0010952~positive regulation of peptidase activity	4	14	28.5714	0.0258645	0.546853	CTSH; FBLN1; PCOLCE; RCN3;
GO_BP	GO:1900025~negative regulation of substrate adhesion-dependent cell spreading	4	14	28.5714	0.0258645	0.546853	MELTF; FBLN1; DMTN; POSTN;
GO_BP	GO:0030182~neuron differentiation	18	151	11.9205	0.0260483	0.546853	WNT10B; WNT9A; WNT11; WNT3; NTRK2; BRSK2; GPC2; TRAPPC9; WNT5B; MYT1L; FZD4; FZD10; FZD1; WNT6; WNT10A; RUNX3; LHX4; INSM1;
GO_BP	GO:0008203~cholesterol metabolic process	11	77	14.2857	0.0265957	0.546853	SULT2B1; CAT; CYP11A1; CETP; FDXR; SREBF1; CEBPA; SREBF2; OSBPL1A; OSBPL5; CLN6;
GO_BP	GO:0007202~activation of phospholipase C activity	6	30	20	0.0267845	0.546853	S1PR4; AGT; C5AR1; P2RY6; LPAR1; LPAR2;
GO_BP	GO:0051491~positive regulation of filopodium assembly	6	30	20	0.0267845	0.546853	PALM; DPYSL3; DOCK11; MIEN1; TENM2; DNM3;
GO_BP	GO:0071356~cellular response to tumor necrosis factor	16	130	12.3077	0.0273669	0.546853	ASS1; CYBA; CCL2; SLC2A4; GPD1; GATA3; ZFP36; CEBPA; HDAC4; AKAP12; KCNJ11; POSTN; TRADD; ADAMTS13; PPARGC1A; ADAMTS7;
GO_BP	GO:0035335~peptidyl-tyrosine dephosphorylation	13	98	13.2653	0.027417	0.546853	EYA2; DNAJC6; PTP4A3; DUSP1; MTM1; PTPN14; DUSP5; TNS2; SSH3; PTPRU; PTP4A1; DUSP4; DUSP9;
GO_BP	GO:0003007~heart morphogenesis	7	39	17.9487	0.0275318	0.546853	TBXT; FLRT2; TBX1; INSR; GAA; NKX2-5; TAB1;
GO_BP	GO:0045595~regulation of cell differentiation	7	39	17.9487	0.0275318	0.546853	FADS1; FGFR1; LTBP4; TCFL5; EID1; RUNX3; PLEKHB1;
GO_BP	GO:0046628~positive regulation of insulin receptor signaling pathway	5	22	22.7273	0.0277578	0.546853	AGT; SRC; PRKCZ; SORBS1; ERFE;
GO_BP	GO:0008284~positive regulation of cell population proliferation	47	498	9.43775	0.0280557	0.546853	WNT10B; HOXA3; TBX1; PRC1; SLC25A27; PDGFA; INSR; LYN; NMB; PDGFRB; CTSH; AR; FGFR1; BMP4; RARG; FGFR2; PRTN3; DPP4; SERPINB3; CHRNA7; THPO; MATK; MARCKSL1; PDX1; NKX2-5; EMP2; HDAC4; EGR4; PRKCZ; IL24; HES1; NTRK2; NCCRP1; TRPM4; CDCA7L; CDX2; CRLF2; MLXIPL; ASH2L; HSF4; MEIS1; MEIS2; MEIS3; ERBB3; TBX6; IL13RA1; PRL;
GO_BP	GO:0016311~dephosphorylation	12	88	13.6364	0.0281537	0.546853	ALPI; DUSP4; DUSP5; THNSL2; PLPP7; NANP; PHOSPHO2; NT5M; ALPP; ACP6; LHPP; ALPG;
GO_BP	GO:0032956~regulation of actin cytoskeleton organization	11	78	14.1026	0.0286362	0.546853	PDGFA; PDGFRB; PRKCD; DMTN; GPM6B; CELSR1; FZD10; F11R; RHOB; ARHGAP44; RAC3;
GO_BP	GO:0003283~atrial septum development	3	8	37.5	0.0302589	0.546853	WNT11; NPHP3; DAND5;
GO_BP	GO:0008347~glial cell migration	3	8	37.5	0.0302589	0.546853	AZU1; TSPO; CSPG4;
GO_BP	GO:0010042~response to manganese ion	3	8	37.5	0.0302589	0.546853	TSPO; PTGS2; D2HGDH;
GO_BP	GO:0030011~maintenance of cell polarity	3	8	37.5	0.0302589	0.546853	PDLIM1; CARMIL2; DLG5;
GO_BP	GO:0060397~growth hormone receptor signaling pathway via JAK-STAT	3	8	37.5	0.0302589	0.546853	LYN; JAK3; STAT6;
GO_BP	GO:0072359~circulatory system development	3	8	37.5	0.0302589	0.546853	WDPCP; CRB2; HEY1;
GO_BP	GO:0090091~positive regulation of extracellular matrix disassembly	3	8	37.5	0.0302589	0.546853	MELTF; CARMIL2; PDPN;
GO_BP	GO:2000969~positive regulation of AMPA receptor activity	3	8	37.5	0.0302589	0.546853	CACNG3; SHANK3; ARC;
GO_BP	GO:0007613~memory	11	79	13.9241	0.0307866	0.546853	INSR; MAPT; CNR1; PTGS2; CHRNA7; ASIC1; ABCC8; EIF4EBP2; ABCA7; JPH3; SHANK3;
GO_BP	GO:0007612~learning	9	59	15.2542	0.0308152	0.546853	INSR; BCHE; PTGS2; NTRK2; ARC; JPH3; STRA6; SHANK3; SLC12A5;
GO_BP	GO:0055091~phospholipid homeostasis	4	15	26.6667	0.0311249	0.546853	TLCD2; FABP3; CETP; RCN3;
GO_BP	GO:0070207~protein homotrimerization	4	15	26.6667	0.0311249	0.546853	SLC1A2; ASIC1; STEAP4; CLYBL;
GO_BP	GO:0097067~cellular response to thyroid hormone stimulus	4	15	26.6667	0.0311249	0.546853	CTSB; CTSH; THRB; PPARGC1A;
GO_BP	GO:0030878~thyroid gland development	5	23	21.7391	0.032045	0.546853	HOXA3; TBX1; HOXA5; HOXD3; NKX2-5;
GO_BP	GO:0031146~SCF-dependent proteasomal ubiquitin-dependent protein catabolic process	8	50	16	0.0326358	0.546853	FBXL15; FBXO2; FBXO4; NCCRP1; FBXL8; FBXL4; FBXL16; FBXW4;
GO_BP	GO:0001822~kidney development	14	112	12.5	0.0337428	0.546853	LRP4; WDPCP; ASS1; AGT; BMP4; GATA3; MPST; CASP9; TNS2; NPHP3; STRA6; ADAMTS1; IFT88; PYGO1;
GO_BP	GO:0009968~negative regulation of signal transduction	7	41	17.0732	0.033898	0.546853	IGFBP3; ERBB3; PRR5L; RGS9BP; KBTBD7; INPP5D; DDIT4L;
GO_BP	GO:0071805~potassium ion transmembrane transport	15	123	12.1951	0.0340081	0.546853	KCNU1; KCNQ2; SLC24A1; SLC1A3; KCNQ1; SNAP25; ABCC8; KCNH2; KCNJ11; KCNIP3; KCNK3; KCNK6; SLC9A3; KCNH3; KCNQ4;
GO_BP	GO:0003180~aortic valve morphogenesis	6	32	18.75	0.0340475	0.546853	BMP4; GATA3; NKX2-5; TWIST1; GATA5; HEY1;
GO_BP	GO:0042733~embryonic digit morphogenesis	8	51	15.6863	0.035693	0.546853	LRP4; WDPCP; GLI3; BMP4; TWIST1; TMEM107; IFT140; B9D1;
GO_BP	GO:0009954~proximal/distal pattern formation	5	24	20.8333	0.0367233	0.546853	LRP4; GLI3; HOXD10; SP8; HOXD9;
GO_BP	GO:0002034~maintenance of blood vessel diameter homeostasis by renin-angiotensin	2	3	66.6667	0.0367979	0.546853	AGT; SERPINF2;
GO_BP	GO:0006505~GPI anchor metabolic process	2	3	66.6667	0.0367979	0.546853	PGAP3; PGAP1;
GO_BP	GO:0010159~specification of animal organ position	2	3	66.6667	0.0367979	0.546853	HOXA3; BMP4;
GO_BP	GO:0010876~lipid localization	2	3	66.6667	0.0367979	0.546853	SREBF1; PPARA;
GO_BP	GO:0019346~transsulfuration	2	3	66.6667	0.0367979	0.546853	TST; MPST;
GO_BP	GO:0021545~cranial nerve development	2	3	66.6667	0.0367979	0.546853	ERBB3; SLC1A3;
GO_BP	GO:0035793~positive regulation of metanephric mesenchymal cell migration by platelet-derived growth factor receptor-beta signaling pathway	2	3	66.6667	0.0367979	0.546853	PDGFA; PDGFRB;
GO_BP	GO:0043585~nose morphogenesis	2	3	66.6667	0.0367979	0.546853	GLI3; STRA6;
GO_BP	GO:0044338~canonical Wnt signaling pathway involved in mesenchymal stem cell differentiation	2	3	66.6667	0.0367979	0.546853	WNT3; FZD1;
GO_BP	GO:0044857~plasma membrane raft organization	2	3	66.6667	0.0367979	0.546853	FA2H; ABCA7;
GO_BP	GO:0060197~cloacal septation	2	3	66.6667	0.0367979	0.546853	WNT11; BMP4;
GO_BP	GO:0060684~epithelial-mesenchymal cell signaling	2	3	66.6667	0.0367979	0.546853	BMP4; WNT6;
GO_BP	GO:0060838~lymphatic endothelial cell fate commitment	2	3	66.6667	0.0367979	0.546853	NR2F2; PDPN;
GO_BP	GO:0070092~regulation of glucagon secretion	2	3	66.6667	0.0367979	0.546853	SYT7; PASK;
GO_BP	GO:0070252~actin-mediated cell contraction	2	3	66.6667	0.0367979	0.546853	EMP2; PDPN;
GO_BP	GO:0071871~response to epinephrine	2	3	66.6667	0.0367979	0.546853	RNLS; PPARGC1A;
GO_BP	GO:2001212~regulation of vasculogenesis	2	3	66.6667	0.0367979	0.546853	EMP2; HEY1;
GO_BP	GO:0050965~detection of temperature stimulus involved in sensory perception of pain	4	16	25	0.0369676	0.546853	NTRK1; ADORA1; ASIC3; MMP24;
GO_BP	GO:0032308~positive regulation of prostaglandin secretion	3	9	33.3333	0.0384429	0.546853	PLA2G4A; MAP2K6; P2RX4;
GO_BP	GO:0046888~negative regulation of hormone secretion	3	9	33.3333	0.0384429	0.546853	NMB; ADORA1; UCN;
GO_BP	GO:0060575~intestinal epithelial cell differentiation	3	9	33.3333	0.0384429	0.546853	PTK6; CDX2; GATA5;
GO_BP	GO:0071314~cellular response to cocaine	3	9	33.3333	0.0384429	0.546853	TGM2; SLC1A3; SLC1A2;
GO_BP	GO:0071875~adrenergic receptor signaling pathway	3	9	33.3333	0.0384429	0.546853	ADRA2C; KCNQ1; PDE4D;
GO_BP	GO:0090277~positive regulation of peptide hormone secretion	3	9	33.3333	0.0384429	0.546853	HFE; RASL10B; TFR2;
GO_BP	GO:0097345~mitochondrial outer membrane permeabilization	3	9	33.3333	0.0384429	0.546853	EYA2; RTL10; RHOT1;
GO_BP	GO:2001241~positive regulation of extrinsic apoptotic signaling pathway in absence of ligand	3	9	33.3333	0.0384429	0.546853	PPP2R1B; SRPX; WWOX;
GO_BP	GO:0006468~protein phosphorylation	44	474	9.2827	0.0403861	0.546853	DCLK1; PRKD3; WNT11; NTRK1; INSR; LYN; ROS1; PIM1; FGFR1; CCL2; IGFBP3; ITPKA; LTK; MATK; FRK; PHKA2; JAK3; PRKCZ; PRKCD; DMPK; RUNX3; PTK6; GAS6; SPEG; MYLK3; STRADA; ADCK2; KSR1; BRSK2; PIK3C3; NEK9; PASK; SIK2; IRAK4; NLK; STK39; CAMK2A; MAST1; PDK1; AATK; LMTK3; CDK18; CDK19; SIK1B;
GO_BP	GO:0033674~positive regulation of kinase activity	10	73	13.6986	0.0417064	0.546853	LMO4; FGFR1; FGFR2; ERBB3; NTRK1; NTRK2; PDGFRB; ROS1; LTK; INSR;
GO_BP	GO:0003148~outflow tract septum morphogenesis	5	25	20	0.0417992	0.546853	TBX1; NRP2; BMP4; FGFR2; NKX2-5;
GO_BP	GO:0045776~negative regulation of blood pressure	5	25	20	0.0417992	0.546853	CNR1; OPRL1; UCN; PPARA; RNLS;
GO_BP	GO:0046854~phosphatidylinositol phosphate biosynthetic process	8	53	15.0943	0.0423735	0.546853	IMPA2; PIP5K1B; PIP5K1C; EFR3B; PIK3C2B; PIK3C3; ITPKA; SOCS1;
GO_BP	GO:0010634~positive regulation of epithelial cell migration	6	34	17.6471	0.042473	0.546853	CTSH; SRC; DOCK1; RREB1; EPB41L5; HDAC6;
GO_BP	GO:0006520~cellular amino acid metabolic process	4	17	23.5294	0.0433967	0.546853	PEPD; GGT1; SLC16A2; BPHL;
GO_BP	GO:0006801~superoxide metabolic process	4	17	23.5294	0.0433967	0.546853	CYBA; SH3PXD2A; NOXA1; IMMP2L;
GO_BP	GO:0015718~monocarboxylic acid transport	4	17	23.5294	0.0433967	0.546853	SLC16A2; SLC16A8; SLC16A5; SLC16A13;
GO_BP	GO:0045777~positive regulation of blood pressure	4	17	23.5294	0.0433967	0.546853	AGT; CNR1; GRIP2; F11R;
GO_BP	GO:0048168~regulation of neuronal synaptic plasticity	4	17	23.5294	0.0433967	0.546853	JPH3; CAMK2A; ARC; SYP;
GO_BP	GO:0048169~regulation of long-term neuronal synaptic plasticity	4	17	23.5294	0.0433967	0.546853	SYNGR1; AGT; SYP; SYNGAP1;
GO_BP	GO:0050905~neuromuscular process	4	17	23.5294	0.0433967	0.546853	HOXD10; KCNQ1; CHRND; STRA6;
GO_BP	GO:0060314~regulation of ryanodine-sensitive calcium-release channel activity	4	17	23.5294	0.0433967	0.546853	PDE4D; JPH3; JPH2; SELENON;
GO_BP	GO:0086005~ventricular cardiac muscle cell action potential	4	17	23.5294	0.0433967	0.546853	KCNQ1; KCNH2; SNTA1; PKP2;
GO_BP	GO:0090280~positive regulation of calcium ion import	4	17	23.5294	0.0433967	0.546853	PDGFRB; CCL2; UCN; TRPV2;
GO_BP	GO:0030900~forebrain development	7	44	15.9091	0.0451624	0.546853	DCLK1; GNAO1; SRC; NR2F2; APLP1; TWSG1; PPARGC1A;
GO_BP	GO:0009612~response to mechanical stimulus	8	54	14.8148	0.0460039	0.546853	MEIS2; PPL; COL3A1; SRC; IGFBP2; FOSB; BTG2; POSTN;
GO_BP	GO:0009888~tissue development	6	35	17.1429	0.0471347	0.546853	GAA; POSTN; NTN3; LAMC3; LAMB2; NTNG2;
GO_BP	GO:0030513~positive regulation of BMP signaling pathway	6	35	17.1429	0.0471347	0.546853	BMP4; CDH5; HES1; CRB2; TWSG1; FBXL15;
GO_BP	GO:0032967~positive regulation of collagen biosynthetic process	5	26	19.2308	0.0472773	0.546853	SERPINF2; PDGFRB; BMP4; UCN; RGCC;
GO_BP	GO:0001504~neurotransmitter uptake	3	10	30	0.0476282	0.546853	SLC1A3; SNAP25; SLC29A2;
GO_BP	GO:0016081~synaptic vesicle docking	3	10	30	0.0476282	0.546853	PPFIA3; SNAP25; STX1B;
GO_BP	GO:0033539~fatty acid beta-oxidation using acyl-CoA dehydrogenase	3	10	30	0.0476282	0.546853	ACADS; ETFB; ACAD11;
GO_BP	GO:0043534~blood vessel endothelial cell migration	3	10	30	0.0476282	0.546853	CDH5; SOX18; EMP2;
GO_BP	GO:0048791~calcium ion-regulated exocytosis of neurotransmitter	3	10	30	0.0476282	0.546853	SYT7; STX1B; RIMS3;
GO_BP	GO:0051974~negative regulation of telomerase activity	3	10	30	0.0476282	0.546853	TP53; SRC; ERCC4;
GO_BP	GO:0070633~transepithelial transport	3	10	30	0.0476282	0.546853	SLC1A3; SLC1A2; GPLD1;
GO_BP	GO:1990416~cellular response to brain-derived neurotrophic factor stimulus	3	10	30	0.0476282	0.546853	EEF2K; MAPT; NTRK2;
GO_BP	GO:0045786~negative regulation of cell cycle	7	45	15.5556	0.0493917	0.546853	INHA; BMP4; NR4A1; GATA3; PTGS2; RHOB; RUNX3;
GO_BP	GO:0050796~regulation of insulin secretion	7	45	15.5556	0.0493917	0.546853	SYT7; CNR1; DPP4; SNAP25; KCNJ11; HADH; SLC8B1;
[truncated: 56 more rows]

## Sheet: siHNRNPK_GEA_up
GO enrichment analysis pathways for hnRNPK KD upregulated genes in Hela cells
[truncated: 682 more rows]

[truncated: 10 more sheets: siHNRNPK_GEA_all, siHNRNPK_cyto, siHNRNPK_cyto_GEA_down, siHNRNPK_cyto_GEA_up, siHNRNPK_cyto_GEA_all, siHNRNPK_nuc, siHNRNPK_nuc_GEA_down, siHNRNPK_nuc_GEA_up, siHNRNPK_nuc_GEA_all, IER3-AS1ChiRP_Mass spectrometry]
