# Supplementary material for: HnRNPK maintains single strand RNA through controlling double-strand RNA in mammalian cells
Source: Nat Commun. 2022 Aug 29;13:4865. doi: 10.1038/s41467-022-32537-0 (PMC9424213; doi:10.1038/s41467-022-32537-0)
Supplement: Supplementary file 8 — Source Data [file 41467_2022_32537_MOESM8_ESM.zip]

Archive with 4 entries (4 files):
- Source data folder/Source data file_main figures_20220712_Final.xlsx
- Source data folder/Source data file_Supp figures_20220729_Final.xlsx
- Source data folder/Source file for WB of main figures_20220710.pdf
- Source data folder/Supplementary source data file for western blots_Updated.pdf
