# Supplementary material for: HnRNPK maintains single strand RNA through controlling double-strand RNA in mammalian cells
Source: Nat Commun. 2022 Aug 29;13:4865. doi: 10.1038/s41467-022-32537-0 (PMC9424213; doi:10.1038/s41467-022-32537-0)
Supplement: Supplementary file 8 — Source Data [file 41467_2022_32537_MOESM8_ESM.zip › Source data folder/Source data file_main figures_20220712_Final.xlsx]

## Sheet: Figure 1
	Figure 1C
		FGF-2 0hrs				FGF-2 2hrs				T.TEST
	HEK293	100	100	100	100	288.911	224.695	222.547	221.309	0.000151894
	HeLa	100	100	100	100	919.203	728.49	915.118	893.783	2.86919e-06
	BT-549	100	100	100	100	149.466	137.99	180.543	169.312	0.000818457
		SET1 Averages		SET2 Averages		SET1 Averages		SET2 Averages
	Figure 1E
		HeLa						HEK293T						HeLa		HEK-293T
		IER3			IER3-AS1			IER3			IER3-AS1			IER3	IER3-AS1	IER3	IER3-AS1
	Control shRNA	0.444078	0.36221	0.453104	0.454842	0.637295	0.526979	0.040155	0.0415865	0.039459	0.023404	0.020341	0.01856	T.TEST	T.TEST	T.TEST	T.TEST
	IER3shRNA1	0.212005	0.133305	0.164536	0.188378	0.186884	0.145925	0.009865	0.00987984	0.011997	0.006982	0.006562	0.005558	0.00247478	0.00262135	6.02156e-06	0.00061866
	IER3 shRNA2	0.221445	0.240254	0.262016	0.283567	0.293774	0.31789	0.006053	0.00601453	0.005725	0.006432	0.005357	0.005691	0.00461216	0.011102	6.88548e-07	0.000500043
	IER3-AS1 shRNA1	0.239194	0.250236	0.237663	0.353435	0.346539	0.31173	0.007726	0.00780731	0.007467	0.002629	0.004329	0.003318	0.00369756	0.0206856	8.45648e-07	0.000318183
	IER3-AS1 shRNA2	0.19985	0.203441	0.218168	0.39489	0.341459	0.38328	0.008789	0.00799959	0.008569	0.004289	0.003898	0.003186	0.00195101	0.0398988	1.15031e-06	0.00030509
	Averages	SET1	SET2	SET3	SET1	SET2	SET3	SET1	SET2	SET3	SET1	SET2	SET3
	Figure 1G
		AS1			IER3
	Csh	168.286	126.167	132.059	143.381	130.556	135.941
	AS1-SH	83.25	92.125	98.1852	80.9583	74.5833	82.2222
	IER3-SH	66.3636	38.9286	44.1892	80.2727	47	48.3514
		SET1	SET2	SET3	SET1	SET2	SET3
	Figure 1H
	IER3-AS1 signals mean intensity(~500 spots per experiment)										IER3 signals mean intensity(~500 spots per experiment)
	Csh			AS1-sh			IER3-sh				Csh			AS1-sh			IER3-sh
	1009	777	1673.88	799	1925	727	1757	444	918		2195.17	4095	4095	4095	4095	1741.43	4038	1706.56	4095
	558	629	1632.34	727	1679	695	555	436	626.06		1749.91	4095	4095	1690.74	4095	1440.09	1819.36	1454.24	2077.22
	427	546.57	1565.57	724	1184	671.49	513.78	420	585.91		1745.3	4095	4095	1543.49	4095	1437.36	1579.49	1433.8	1798.16
	418	468	1417.31	704	1038	619	459	419.15	528.82		1666.81	4095	2150.84	1508.21	1742.74	1408.68	1458.41	1393.8	1619.89
	415.13	467.06	1371.11	552	957	602	444.62	415.37	520.02		1649.57	4095	1650.49	1498.8	1644.27	1397.63	1435.53	1374.08	1585.53
	375.86	465	1264.15	458	843	573.76	416.37	412.95	506.79		1629.74	4095	1635.2	1475.88	1620.92	1388.26	1406.9	1372.55	1520.46
	370	432.32	1236.05	437.25	804	573.52	406.12	390.38	498.17		1627.6	4095	1603.75	1450.54	1613.82	1377.41	1397.86	1368.79	1492.86
	360	374.93	1223.32	414	787.65	563	402.78	389.38	479.79		1612.44	2771.43	1581.24	1429.47	1548.84	1355.64	1384.71	1321.31	1436.43
	347.5	367.02	1216.95	405	769	561	397	386.64	464.34		1612.24	2575.59	1576.57	1422.38	1500.51	1310.07	1379.88	1318.59	1408.77
	340	358	1196	404.97	730	548	395.4	385.55	463.54		1603.04	2263.35	1537.88	1420.53	1485.18	1307.08	1374.32	1313.03	1404.27
	338.79	345.81	1178.68	397	709	547	391.81	377.03	450.9		1595.02	2257.17	1529.75	1419.6	1484.6	1304.47	1373.19	1282.86	1403.04
	338.5	344.81	1160.47	397	691	510.77	391.11	371.08	450.66		1583.07	2192.1	1467.95	1408.46	1478.37	1277.56	1364.06	1264.23	1389.27
	333	343.33	1156.25	392	650.5	509.33	390.75	370.51	448.4		1581.85	2087.53	1456.4	1384.46	1413.43	1254.57	1347.59	1260.66	1379.18
	333	341.44	1153	390	649	509	381.93	369.42	435.71		1551.56	2071.38	1435.79	1382.89	1398.68	1250.05	1336.12	1257.92	1359.65
	329	338	1150.15	387.5	644	500.01	379.21	367	434.93		1550.84	1940.61	1427.67	1363.39	1391.36	1248.91	1333.7	1252.61	1335.11
	328.07	336	1147.81	382.5	608	499.93	372.17	359.08	430.45		1536.69	1859.59	1424.87	1350.27	1369.85	1245.12	1333.62	1248.77	1328.61
	322.78	332	1141.47	371	579	494.49	371.34	339.07	427.69		1535.51	1843.69	1424.31	1337.41	1368.53	1239.94	1328.26	1223.44	1326.83
	322	330.11	1139.43	370.5	566.5	492	370.44	334.93	413.72		1526.92	1808.16	1415.76	1320.88	1342.78	1235.68	1325.83	1216.11	1326.48
	322	328.93	1132.1	364.29	553	485.48	368.42	332.39	399.09		1526.26	1804.26	1411.58	1320.82	1339.18	1230.64	1310.11	1215.57	1322.09
	314	312	1126.07	362	532.67	483.67	364.78	327.22	397.35		1523.79	1705.56	1408.87	1315.76	1326.18	1227.17	1309.31	1197.92	1321.17
	312.5	308	1126	358	529.67	470	363.72	326.88	396.95		1515.58	1698.6	1401.43	1314.04	1322.35	1226.97	1285.13	1196.63	1317.62
	311	304.7	1125.47	352.3	521	469	362.33	326.85	395.92		1508.64	1666.74	1386.82	1280.2	1313.02	1226.25	1281.67	1186.48	1312
	306.5	303.98	1124.12	339	521	466.5	361.16	324.95	395.09		1498.55	1663.02	1384.39	1265.64	1310.58	1222.52	1270.06	1178.45	1299.01
	306.14	302.07	1121.79	337	516	463.89	360.12	324.4	392.54		1495.76	1650.72	1380.35	1262.14	1308.44	1221.15	1269.93	1172.56	1281.1
	299.93	302	1109.94	335.91	508	456	359.24	323.56	392.43		1490.45	1645.48	1377.55	1258.38	1304.77	1213.39	1268.32	1171.09	1276.88
	298	298	1102.47	327	494	454.96	358.1	322.29	392.31		1489.45	1620.88	1373.1	1242.62	1298.12	1208.04	1264.24	1158.62	1275.24
	296.66	294.77	1100.6	324	490	451.43	355.79	319.73	391.84		1489.23	1599.65	1368.06	1238.93	1296.92	1180.37	1253.94	1157.73	1272.82
	296	294.28	1098	320.22	483	450.92	355.48	317.39	390.1		1488.65	1594.61	1363.87	1236.07	1294.16	1163.66	1249.84	1155.9	1269.09
	291.36	287.58	1094.48	317	470.46	442	354.13	317.24	388.09		1488.32	1579.74	1358.57	1233.02	1292.71	1148.05	1246.67	1154.58	1267
	290	287	1091.88	309	459	440	353.16	317.06	387.57		1484.76	1579.74	1349.8	1214.49	1292.69	1147.61	1244.42	1143.36	1263.19
	289.52	286.9	1090.78	309	457.7	439	352	315.63	386.96		1484.59	1573.42	1349.57	1206.95	1290.5	1145.62	1240.9	1142.84	1249.25
	289	284.78	1090	299.05	452	433	350.07	315.24	386.23		1473.17	1568.97	1345.45	1206.4	1286.69	1117.81	1240.77	1140.59	1245.41
	284	284.59	1088.56	297	445	430	346.7	313.82	380.95		1466.84	1562.9	1341.92	1204.1	1286.09	1116.89	1233.5	1128.3	1241.13
	283	283	1084.94	294.5	443	428	346.51	311.08	378.05		1465.17	1562.86	1341.89	1194.05	1284.72	1114.43	1228.12	1125.1	1239.48
	282.48	281	1079.46	287	431	426.67	346.35	307.65	377.98		1457.92	1562.18	1333.49	1193.58	1282.34	1111.74	1227.39	1120.88	1236.47
	281.02	278.32	1077	280.3	420.67	422	344.48	305.05	376.63		1456.29	1545.96	1332.7	1176.46	1281.4	1108.13	1223.48	1104.72	1236.14
	280.79	275.34	1065.67	275.88	420.5	419.54	341.9	303.76	374.94		1455.8	1544.2	1329.6	1161.68	1277.49	1096.74	1212.52	1094.98	1232.15
	279	270.3	1054.18	274	418.32	418.36	340.8	301.59	372.48		1455.7	1543.19	1328.18	1161.54	1266.6	1092.24	1210.82	1088.48	1225.23
	279	267	1051.79	272	417.47	418.35	339.36	300.51	370.88		1450.76	1540.88	1327.88	1152.77	1264.02	1086.95	1210.05	1079.39	1219.35
	277	264	1047.71	267.47	417	390	339.25	300.45	366.08		1449.8	1538.99	1325.94	1149.6	1261.12	1085.14	1209.01	1079.08	1216.21
	276	263.8	1046.8	261.62	416.42	383	338.23	299.4	366.03		1444.89	1531.39	1323.49	1140.9	1258.61	1078.43	1208.69	1077.41	1210.3
	276	263.33	1045.63	261.25	412.04	382.9	336.28	298.64	365.1		1441.67	1526.47	1317.84	1136.88	1255.88	1067.05	1203.44	1067.49	1210.29
	275.5	263.32	1040.35	261	409	371.42	332.91	298.28	363.96		1440.79	1526.15	1313.06	1125.56	1235.71	1066.95	1200.59	1060.54	1208.58
	273.73	262.7	1039.73	254.9	399.5	371	332.51	297.5	362.82		1440.26	1524.85	1311.2	1118.09	1234.71	1061.35	1200.07	1058	1204.72
	273	262.5	1038.94	254.42	399.26	368	331.91	296.96	361.1		1437	1520.12	1310.3	1116.44	1216.64	1060.94	1193.26	1046.83	1200.49
	272.18	260.36	1034.79	254	398.5	364.86	330.31	292.28	361		1428.69	1518.12	1307.18	1099.94	1211.13	1060.76	1191.63	1046.27	1198.18
	271.09	260	1030.08	252	397	364.32	329.32	292.17	359.68		1428.13	1513.75	1301.06	1099.06	1209.31	1059.65	1185.24	1042.64	1195.33
	271	255.53	1025.1	251	394.07	363.4	327.03	291.86	359.03		1420.86	1506.05	1299.25	1096.91	1197.19	1056.47	1182.62	1029.54	1194.19
	269.5	253.72	1024.46	250.79	394.02	352.27	326.29	291.55	358.86		1420.09	1503.68	1298.55	1094.71	1197.09	1055.5	1179.1	1028.69	1192.12
	267	252.3	1021	248.5	394	351	324.7	291.26	358.59		1415.75	1501.86	1282.31	1092.68	1195.95	1050.75	1171.89	1028.45	1188.87
	264.84	252.23	1017.21	246.16	392	350.5	322.55	290.82	354.75		1413.21	1497.59	1275.58	1088.87	1193.88	1044.77	1168.24	1020.61	1183.88
	262.5	252.18	1014.49	246	392	349.76	321.57	290.1	353.67		1409.87	1496.05	1269.21	1078.08	1187.65	1043.11	1163.17	1019.14	1181.87
	262.17	251.87	1005.57	244	388.5	345.5	320.79	289.31	352.73		1407.07	1488.47	1260.99	1073.62	1185.38	1039.38	1160.14	1012.02	1181.45
	261.5	250	1002.94	243	383	344.94	319.75	289.1	352.65		1406.35	1487.54	1258.47	1059.13	1182.08	1033.34	1153.16	1009.27	1177.2
	261	243.53	1000.92	241	379	344.27	319.28	288.36	349.7		1405.91	1484.51	1251.3	1046.13	1181.65	1022.1	1151.82	1006.48	1163.43
	260	241.82	999.45	239.24	378	343.99	318.71	288.31	349.22		1405.75	1483.51	1250.51	1038.38	1180.91	1021.07	1150.26	1004.57	1158.57
	259.54	241	996.56	239	376.25	340.57	312.77	288.16	349.15		1402.08	1482.14	1249.96	1019.62	1176.78	1019.76	1145.92	999.79	1157.29
	259.33	240.17	995.61	235.09	372.08	339.5	310.23	285.47	347.59		1400.5	1482.12	1249.63	1007.75	1175.31	1013.24	1145.53	999	1153.32
	258	240	993.6	232.62	371	336.67	309.4	284.99	347.41		1395.83	1477.66	1249	1004.08	1166.52	1012.25	1141.58	994.57	1146.64
	258	239.71	989.41	232.19	370	336.62	308.41	283.49	346.98		1394	1475.45	1246.74	1002.11	1165.46	1005.56	1140.15	988.88	1146.51
	257.55	239.6	986	231.21	368.66	335.03	308.06	283.09	346.46		1391.54	1471.79	1244.07	997.93	1161.69	1002.14	1139.98	981.94	1142.97
	257.5	237	984.38	228.88	368.29	335.01	307.88	281.99	346.31		1385.73	1471.7	1242.71	997.75	1156.34	1001.79	1139.81	980	1136.17
	256.64	234.41	983.35	228.15	366.21	335	303	281.79	346.17		1385.24	1466.09	1241.71	991.49	1150.61	1000.5	1138.13	977.18	1135.45
	255.87	233.62	981.63	226.66	366	335	302.63	281.51	345.08		1382.3	1463.74	1240.55	985.47	1141.02	1000.45	1133.39	975.58	1126.48
	255.5	233.5	978.3	226.1	362.68	333.91	302.6	281.14	345.01		1379.41	1463.34	1234.28	984.23	1138.62	999.27	1125.66	967.98	1125.35
	255	232.86	977.99	225.31	358.73	332	302.08	280.67	344.76		1377.36	1462.38	1228.96	978.12	1138.21	994.3	1117.33	959.14	1122.47
	253.88	232	977.72	224.67	357.92	332	301.35	279.99	343.14		1376.54	1462.26	1228.03	977.47	1137.75	991.1	1117.23	952.5	1122.42
	253.34	231.5	974.29	224.3	356.33	329	301.35	279.8	342.68		1376.2	1462.25	1217.31	974.3	1136.35	987.95	1114.71	947.32	1121.23
	253.07	229.5	970.5	222.33	355.3	327.14	300.81	279.69	341.13		1373.29	1452.37	1215.8	973.8	1135.77	985.92	1114.43	941.53	1113.48
	253	227.51	968.68	221.9	354	324.3	300.31	279.11	340.15		1372.88	1449.44	1212.63	973.67	1134.69	984.76	1112.63	939.81	1112.84
	252.5	227.5	965.96	221.5	353.67	322	299	278.87	340.14		1368.93	1440.53	1212.59	969.35	1130.53	983.49	1109.83	939.23	1110.39
	251.89	225.71	963.99	219	352	319.89	298.87	278.18	338.41		1362.79	1439.18	1211	967.92	1123.74	977.77	1108.93	938.29	1109.03
	251.4	224.96	962.78	218.51	350.95	316.63	298.87	278.15	337.6		1362.66	1438.59	1193.96	967.85	1122.23	974.98	1106.47	931.48	1107.89
	251	223.74	962.13	218.29	350	310.08	297.25	277.88	336.3		1357.85	1435.99	1192.55	962.07	1121.88	971.31	1104.21	929.85	1104.33
	250.72	221	961.6	218.28	350	309	296.51	276.87	334.67		1354.21	1435.46	1192.37	960.5	1121.24	971.29	1093.61	926.52	1101.45
	250.01	221	955.7	218	348.5	307.8	293.67	275.59	334.39		1353.29	1432.69	1191.96	959.34	1116.49	969.85	1093.36	925.73	1099.58
	249.67	218.27	955.51	217.24	348	307.5	293.6	274.94	333.93		1350.84	1431.71	1191.68	956.47	1111.84	967.17	1091.88	922.93	1095.57
	249.62	218	950.06	215	347	306	292.67	274.34	333.48		1348.51	1430.67	1189.15	955.8	1111.56	966.42	1091.75	922.69	1094.21
	249	215.7	948.52	214.33	345.88	305	292.54	273.56	333.41		1344.8	1428.82	1188.36	953.04	1109.38	963.11	1089.3	919.33	1091.73
	249	215.39	947.52	214.14	342	304.13	292.18	272.16	332.91		1339.32	1426.07	1185.66	951.42	1107.33	961.22	1085.76	914.6	1090.03
	246.5	215	946.03	213.85	341	301.33	292.11	269.96	332.83		1330.48	1425.68	1183.12	948.06	1107.33	958.75	1085.43	914.37	1086.24
	245.1	215	942.81	213.76	336.11	299	290.99	269.6	332.6		1328.27	1424.72	1182.36	940.6	1107.29	956.65	1085.38	913.56	1084.73
	244.84	214	937.42	211.78	336	298.92	290.75	269.25	332.54		1327.9	1416.06	1179.85	940.56	1107.17	937.89	1081.78	912.71	1082.75
	244	214	936.99	211.4	335.5	298.85	290.03	268.18	331.93		1323.77	1410.13	1179.78	938.71	1105	936.42	1080.86	899.55	1079.84
	241.53	210.76	935.93	211.25	332	297.24	290.01	267.28	331.79		1321.62	1408.37	1177.31	936.62	1100.26	933.98	1078.56	899.08	1078.56
	241.33	210.66	935.65	211.15	332	295.82	289.66	266.09	330.57		1319.47	1408.1	1171.06	935.05	1100.05	933.4	1074.99	895.38	1068.8
	240.21	210.2	934.84	211.01	331.74	295.45	289.65	266.07	330.35		1319.21	1407.47	1165.43	933.05	1099.32	920.51	1074.74	895	1068.03
	239.18	209.27	932.9	210	331.71	293.68	288.63	262.49	329.97		1311.83	1405.13	1163.69	920.29	1097.94	916.65	1072.85	893.36	1065.87
	238.82	209	932	209.96	330.47	292.63	288.52	261	329.82		1306.8	1405.1	1162.52	920.13	1096.61	912.87	1071.23	891.85	1062.87
	238.54	208.28	930.4	209.8	330	292.5	286.9	259.19	329.5		1301.49	1402.4	1143.26	916.9	1095.29	909.28	1068.87	888.9	1061.66
	238.45	206.5	930.38	209.37	327.5	292	284.95	258.96	328.16		1301.02	1400.22	1140.53	915.23	1094.88	906.96	1067.29	886.38	1061.16
	237.25	205.4	929.59	206.78	322	291	284.69	257.73	326.27		1296.24	1399.71	1137.08	913.62	1093.93	906.32	1066.77	880.09	1047.56
	237	205.16	927	206.17	322	290.59	283.82	257.26	324.92		1295.01	1399.46	1135.89	913.02	1093.75	905.07	1064.12	875.88	1045.77
	236.44	203.85	926.04	204.86	321.48	289.14	283.65	256.42	324.36		1287.65	1396.55	1125.11	911.96	1091.68	903.86	1061.59	874.9	1042.98
	235.52	203.84	924.65	204.76	319.1	289	283.21	255.39	323.94		1287.02	1396.35	1124.98	904.01	1090.83	901.01	1059	873.79	1041.73
	234.95	203.24	923.46	204.6	318.07	287.81	282.69	254.52	321.44		1286.36	1396.35	1119.17	902.56	1088.83	887.17	1058.83	871.55	1040.3
	233.5	201.86	923.33	203	317	287	282.15	253.79	320.42		1284.98	1395.51	1107.66	898.11	1088.2	886.36	1052.66	865.54	1039.66
	233.25	201.14	923.11	202.8	316.67	287	282.11	253.55	320.32		1279.19	1393.73	1103.26	894.21	1082.83	883.8	1050.68	859.58	1035.52
	232.8	199.8	922.55	202.54	316.5	286	281.4	253.05	320.29		1279.06	1393.34	1100.11	893.26	1080.64	883.1	1046.58	859.22	1028.14
	232	199.47	922.4	201.06	316.5	285.5	281.23	252.81	319.7		1275.16	1390.02	1100	889.69	1076.89	872	1043.89	858.78	1024.18
	230.77	198.85	921.95	201.05	316.34	284.67	280.56	252.65	319.64		1274.16	1389.91	1099.77	885.52	1074.42	871.76	1042.47	849.87	1023.89
	230.71	198.05	921.5	201.02	315.62	284.15	280.54	252.61	319.33		1271.5	1388.32	1098	880.81	1070.25	868.85	1039.37	843.17	1021.88
	229.85	198	920.41	200.11	315	283.81	279.92	251.57	318.65		1267.27	1387.41	1090.56	880.42	1065.84	865.74	1037.5	842.03	1021.08
	229.68	197.62	918.52	200	315	280.53	279.81	250.29	317.74		1265.81	1383.84	1089.4	870.39	1062.12	861.55	1023.79	839.09	1019.94
	228.46	196.2	913.11	199	315	277.14	279.06	249.99	317.37		1262.51	1382.9	1089.2	868.25	1061.59	856.18	1020.99	838.65	1009.65
	228.18	195.23	911.13	198.79	314	276	278.58	249.73	317.03		1262.13	1381.79	1088.37	858.91	1059.5	853.31	1019.46	838.14	1005.89
	227.5	195	909.22	198.41	314	275.84	278.44	249.42	317		1255.9	1376.31	1082	852.47	1058.68	851.21	1019.45	831.23	1004.55
	225.84	192.37	907	198.01	311.61	273.74	278.24	248.33	316.15		1246.81	1375.58	1081.5	848.02	1053.04	851.13	1017	828.05	1003.66
	225.5	191.75	904.59	197.88	310.5	271.89	278.07	248.01	315.53		1245.68	1375.3	1081.2	847.63	1052.25	849.61	1016.24	826.76	1000.06
	224.85	191.3	900	197.57	310	271.25	277.09	247.8	315.17		1243.61	1375.13	1080.68	847.59	1050.14	849.5	1010.95	822.11	999.44
	224.62	190.41	894.43	196.27	309.28	269.26	275.23	246.74	315.1		1240.95	1373.25	1076.24	846.59	1044.02	847.89	1010.19	819.14	994.41
	224.61	190	892.39	196.11	309	267.65	274.48	246.59	314.66		1234.51	1371.64	1073.95	841.5	1043.42	845.18	1006.82	817.05	993.15
	224.13	189.83	891.85	195.3	308.74	266.22	274.37	246.53	314.58		1233.99	1369.41	1073	834.86	1042.56	841.06	1006.21	816.26	990.23
	224	189.63	890.96	194	308.29	264.62	274.34	246.43	314.44		1231.26	1368.44	1069	831.44	1041.52	824.79	1005.41	814.09	987.92
	223.78	189.59	890.53	193.85	306	262.33	273.6	245.88	314.12		1228	1367.7	1068.93	829.95	1041.02	821.46	1003.59	807.16	985.63
	223.75	189.5	888.1	193.56	305.71	261.48	272.88	245.65	313.86		1227.59	1367.12	1066.79	828.11	1041	820.68	1003.48	804.32	983.24
	223.49	188.98	886.77	192.92	303.75	261.02	272.63	244.74	313.05		1225.38	1366	1066.78	821.83	1039.57	817.29	1001.71	801.67	982.67
	223	188.82	886.28	192.04	302.75	260.8	272.61	243.83	312.89		1223.37	1365.47	1056.28	821.32	1031.47	814.29	1000.93	797.44	980.87
	222	187.77	885.64	191.67	301.83	260.5	272.36	243.12	312.64		1222.39	1364.73	1055.03	819.88	1030.07	811.79	999.47	785	980.69
	221	187.58	885	190.75	301	259	271.71	242.8	312.17		1217.64	1363.27	1049.42	819.22	1029.93	811	999.33	781.74	980.67
	220.88	187.56	884.43	188.46	299	258.5	271.42	242.61	311.56		1214.22	1362.59	1038.59	817.56	1028.13	806.09	992.93	773.08	979.63
	220.72	187.34	881.39	187.41	298.33	256.07	271	242.58	310.48		1213.94	1362.14	1038.16	814.94	1024.05	803.38	988	767.25	976.71
	220.5	187.12	879.84	186.5	297.8	254.99	270.27	242.35	310.4		1208.14	1361.83	1036.39	814.56	1021.31	799.52	986.1	764.76	975.2
	220	187.09	878.87	186.4	297.54	253.42	270.08	242.33	310.3		1203.3	1361.17	1035.67	813.59	1015.84	799.44	982.21	760.87	975.16
	220	186.62	878.48	186.32	297.4	252.57	269.07	242.3	309.93		1201.61	1358.39	1034.67	810.8	1014.29	798.79	981.14	758.53	969.7
	220	186	877.89	186.21	297	252.52	268.83	242.23	309.7		1198.88	1356.69	1034.52	809.29	1011.29	796.64	980.68	758	969.48
	219.59	184.79	877.87	185.15	296.13	252.5	268.82	241.98	309.53		1186.11	1353.93	1033.34	807.57	1008.97	795.39	972.49	754.25	965.28
	218.69	184.73	875.39	185.13	296	249.65	268.28	241.13	309.42		1174.82	1353.79	1022.9	805.79	1008.67	794.19	971.61	751.93	961.27
	218.28	183.56	873.96	185.11	293	248.85	267.74	240.77	309.38		1172.81	1352.76	1020.71	803.54	1008.26	790.59	971.56	751.71	960.31
	218.19	182.93	873.17	185.08	292	248.8	267.73	240.6	309.09		1166.9	1352.54	1020.69	800.68	1006.03	787.54	966.33	743.88	959.78
	218	181.76	872.78	185.07	290.72	247.93	267.67	238.63	308.45		1163.81	1352.49	1019.58	797	1005.98	787.36	964.02	738.17	959.71
	217.95	181.64	872.26	184.84	290.32	247.37	267.33	238.61	308.43		1163.69	1352.05	1015.38	796.39	1005.08	786.74	963.86	736.46	951.52
	217	178.81	870.77	184.3	289.94	247.35	267.11	237.77	307.9		1163.14	1351.26	1013.88	784.38	1003.74	786.16	962.16	730.75	947.2
	216.51	178.56	870.36	184.05	289.33	246.1	266.77	237.38	307.86		1155.43	1347.53	1012.6	781.16	1002.07	785.87	958.63	727.36	946.94
	216.38	177.9	869.14	183.96	289	245.56	265.9	237.21	306.97		1151.13	1347.53	1006.88	777.14	1001.44	784.27	958.16	722.91	946.56
	216	177.85	869.06	183.44	288.5	244.99	265.18	236.68	306.73		1149.47	1347.45	1005.47	774.92	999.18	781.79	954.06	707.07	944.52
	215	177.8	867.44	183.3	288.36	244.12	264.98	236.67	306.73		1149.3	1346.14	1001.64	774.83	998.3	781.69	950.67	706.75	944.35
	214.92	176.98	867.11	182.78	286.71	244	264.83	236.48	304.68		1144	1345.14	991.51	774.32	998	776.74	949.7	706.63	942.25
	213.95	175.82	867	182.77	285.33	243.93	264.38	236.07	304.67		1141.72	1344	990.69	767	994.9	773.15	949.63	705.76	940.33
	213.22	174.95	866.74	182.42	285	243.18	264.21	235.97	304.56		1140.09	1343.63	989.85	765.5	992.89	772.45	949.02	691.59	936.23
	213.06	174.74	863.48	181.67	285	243	263.94	235.33	303.9		1139.98	1342.5	986.64	763.74	989.4	772.21	946.94	689.13	934.78
	212.96	174.35	862.6	181.5	284.97	243	263.32	235.19	301.1		1133.41	1342.46	985.55	761.87	984.96	767.66	944.87	679	931.72
	212.5	174.25	862.22	181.48	283.5	242.89	262.92	235.14	300.32		1126.32	1341.87	982.56	748.97	978.39	763.85	943.87	672.6	930.82
	212.35	173.86	861.45	180.93	283.47	241	262.7	234.94	299.55		1125.63	1340.2	980.42	747.07	977.94	757.2	943.6	669.43	929.78
	212.14	173.68	860.1	180.91	283.1	238.67	262.55	234.46	299.2		1122	1338.4	973.46	745.41	975.32	756	941.01	667.26	926.26
	211	173.62	859.88	179.87	282.35	238.5	262.54	234.41	299.06		1121.45	1337.93	973.31	737.64	975.06	754.47	935.49	664.7	924.78
	210	173.43	859.31	179.24	281.06	238	262.51	234.1	298.13		1121.45	1336.67	973.27	732.53	973.85	753.81	929.77	661.82	923.32
	209.93	173.35	857	178.59	281.05	237.29	262.5	234.04	297.73		1119.75	1335.97	972.25	731.29	973.84	747.72	927.76	660.54	918.73
	209.87	172.89	854.8	178.15	281	236.57	262.4	233.54	296.29		1118.7	1334.61	967	728.06	973.54	744.25	923.19	654.07	916.03
	209.64	171.56	853.69	178.11	281	236.4	261.83	233.46	295.93		1118.67	1334.41	966.61	720.78	972.43	735.92	922.16	650.32	915.61
	209.42	171.35	853.69	177.69	280	235.98	261.52	233.23	295.63		1117.07	1329.88	966.05	715.33	970.41	735.17	922.11	648.5	915.01
	208.98	171.03	852.65	176.99	279.5	235.56	261.2	233.08	295.38		1114.56	1327.52	964.8	704.71	969.77	732.39	921.26	640.89	909.8
	208.19	169.99	852.59	176.88	279.14	234.2	261.1	232.62	295.26		1109	1326.92	964.71	700.96	966.15	731.69	917.46	640.17	907.26
	208.03	169.91	852.4	176.8	278.97	233.76	260.87	232.43	294.51		1108.39	1326	963.64	697.73	966.04	730.27	913.87	626.64	907.25
	207.28	169.42	851.11	176.6	277.32	233.29	260.82	231.6	294.3		1105.53	1324.17	962.79	697.5	959.92	729.8	912.56	623.5	905.68
	206.28	169.26	846.13	176.52	277.07	233.11	260.23	231.56	294.15		1101.39	1322.74	956.9	697.18	959.47	727.22	909.48	622.17	905.29
	205.5	169.09	845.24	175.18	275.93	231.76	259.81	231.55	293.63		1100.59	1320.92	952.22	696.41	958.48	726.5	908.88	621	904.83
	205.2	168.09	844.93	174.86	275.59	231.7	259.78	231.38	293.17		1092.67	1319.38	949.65	696.17	958.2	726.36	908.7	618.14	903.89
	203.75	168	844.84	174.71	275	231	259.77	231.09	292.78		1092.49	1319.25	946.98	694.83	957.6	725.15	907.54	616.5	896.61
	203.43	167.39	844.48	174.67	275	230.36	259.44	230.94	290.78		1090.14	1319.08	946.82	692.9	956.04	721.18	900.71	614	896.03
	202.75	167.36	842.04	174.51	274.5	230.33	259.43	230.82	290.37		1084.04	1316.36	943	690.38	953.33	719.1	899.31	612.13	895.28
	202.5	167.27	841.47	174	274	229.99	258.91	230.72	289.93		1083.88	1312.22	940.28	679.66	949.62	710.54	899.28	611.17	892.8
	202.2	166.84	841.06	173.79	273.98	228.46	258.78	230.68	289.91		1082.71	1311.45	938.95	679.43	949.38	707	893.38	609.43	892.54
	201.51	166	841	173.68	272.27	227.37	258.54	230.42	289.36		1082.08	1311.24	937.32	678.37	947.15	702.13	893.23	604.71	888.12
	200.5	165.43	841	173.56	272	227.16	258.52	230.35	288.54		1077.41	1310.64	934.13	673.7	945.74	697.76	892.79	600	882.83
	198.79	164.92	839.22	173.51	271	225.81	258.31	230.1	287.74		1075.21	1306.85	932.43	672.43	945.27	695.5	892.31	598.36	882.45
	196.79	164.44	837.44	173.05	270.5	225.56	258.29	230.01	287.68		1074.5	1302.44	931.03	665.5	942.25	693.69	889.02	597.64	880.8
	196.23	164.35	834.86	172.91	270.5	225.42	258.13	229.93	287.23		1073.22	1300.59	929.93	663.19	941.82	693.61	887.32	591.9	879.31
	196.17	163.9	833.93	172.57	269.95	225	258	229.78	287.23		1072.34	1299.54	928.53	662.27	937.9	689.17	886	589	877.91
	195.95	163.27	833.25	171.45	268.85	224.9	257.91	229.58	287.05		1063.56	1298.29	923.79	661.29	935.9	683	885.78	587.67	875.84
	195.69	163.14	832.61	171.1	268.82	224.28	257.64	229.23	287.04		1059.06	1297.2	920.79	658.52	935.58	682.53	884.5	581.6	875.22
	195.04	162.82	832.26	171.03	267	223.86	257.64	228.86	286.4		1052.22	1296.35	915.49	655.91	932.64	682.45	884.4	570	875.19
	194.79	161.99	831.71	170.88	266.5	223.83	257.6	228.76	286.2		1050.4	1295.45	915.13	648.13	931.98	678.5	884.19	566.63	875.19
	194.5	161.88	829.32	170.47	266.25	223.59	257.45	228.35	286.14		1043.45	1295.28	914.31	643.8	929.77	671.5	882.8	566.41	874.05
	194.39	161.71	828.38	169.76	263.52	223.04	257.21	228.27	285.93		1043.35	1292.98	913.04	643	929.4	669.91	882.38	566.15	869.39
	194.29	161.39	828	169.66	263	222.87	257.2	228.25	285.63		1042.43	1290.84	909.95	642.77	928.92	667.73	880.95	560.29	867.75
	194.02	161.33	827.89	169.63	262.7	221.86	257.16	227.62	285.43		1037.72	1289.15	909.83	642.65	927.36	667.36	874.03	559	862.72
	193.57	160.63	826.95	169.49	262.46	220.85	257.1	227.5	285.28		1036.21	1288.06	902.56	640.8	926	665	869.17	557.2	859.25
	193.46	160.43	825.79	169.02	261.98	220.75	256.9	227.05	284.99		1030.1	1287.37	901.07	637.57	922.12	657.04	867.11	554.83	859.14
	193.37	160.02	824.11	168.75	261.4	219.27	256.81	227.04	284.93		1025.75	1286.66	897.18	632.25	917.81	657	861.68	554.75	857.52
	193.26	159.28	823.86	168.03	261.23	219.15	256.75	226.84	283.92		1025.06	1285.12	895	630.47	915.9	655	858.82	548.41	857.2
	193.15	159.25	823.11	167.46	261	219.07	256.62	226.78	283.33		1022.3	1282.26	893.67	628.78	910.52	650.96	847.75	544.2	856.08
	191.73	159.25	822.19	167.34	260	218.76	256.04	226.48	283.23		1021.28	1279.62	893.46	627.85	909.74	649.11	847	544	853.71
	191	159.02	821.03	167.32	258.61	218.57	255.68	226.44	282.89		1020.96	1279.1	889.56	621.2	908.97	646	846.93	541	853.03
	191	158.54	819.55	166.87	258.5	217.96	255.57	226.28	282.83		1015.89	1278.64	882.06	615	908.67	645.96	844.85	539.33	847.39
	190.94	158.5	819.36	166.85	257.37	217.51	255.39	226.12	282.73		1014.66	1278.2	876.9	612.19	906.77	641.76	843.75	534.13	845.78
	190.2	158.1	817.51	166.63	257.32	217.17	255.11	226.03	281.81		1011.23	1273.56	874.84	611.2	906.2	635.57	842.35	527.14	845.78
	190.13	158	816.7	166.03	257	217.03	254.61	225.86	281.67		1009.08	1273.11	872.85	609.8	905.85	628.37	839.56	519	844.58
	189.89	157.66	813.94	165.89	256.83	216.8	254.49	225.49	280.99		1009	1272.92	870.7	602.75	901.95	623.22	837.71	516.97	842.91
	189.27	157.51	813.32	165.63	256.76	216.6	254.4	225.46	280.8		1002.05	1271.77	859.83	602.6	900.6	619.85	834.81	514	842.15
	188.45	157.33	812.36	165.49	256.04	216.36	254.25	224.83	280.67		1001.72	1269.54	857	602.59	899.97	619.75	821.82	499.77	840.28
	188.26	156.9	809.8	165.46	255.98	216	253.73	224.53	280.21		1000.21	1266.73	847.55	601.67	893.47	619.57	821.75	494.15	837.73
	186.82	156.8	808.53	165.41	255.14	215.46	253.47	223.55	278.23		1000.12	1266.15	839.43	601.29	893.19	616.6	819.37	491.25	833
	186.68	156.8	807.32	165.3	255	214.86	253.28	223.39	277.84		988.43	1264.11	837.03	595.05	891.33	615	816.29	490	832.64
	186.37	156.04	804.75	165.06	254	214.58	252.7	222.95	277.5		984	1259.41	834.67	590.57	890.57	614.86	810.49	489	831.92
	186.06	155.71	802.73	164.97	253.38	214.57	252.68	222.86	276.74		983.69	1258.32	834.6	583.5	890.43	614.62	807.25	489	828.67
	185.66	155.62	802.15	164.61	253	214.07	252.55	222.84	276.63		982.04	1257.6	833.38	581.25	890.19	614.1	804.35	486	823.67
	185.57	155.53	802.04	164.51	252.99	213.79	252.44	222.76	276.21		981.89	1256.44	833.2	581	886.54	612	803.94	484.78	823.13
	185.41	155.42	802	164.46	252.61	213.66	252.29	222.66	275.35		976.14	1256.21	832.5	560	886.03	610.5	798.3	483	822.26
	185.2	154.9	801.57	164.21	252	213.61	251.98	222.62	275.24		975.23	1255.4	831.27	559.64	885.97	610	793.03	476.38	820.2
	184.3	154.85	800.88	164.16	251.6	213.39	251.85	222.21	275.23		973.27	1255.4	825.71	557.77	885.11	608	791.99	471.44	813.13
	184.26	154.14	799.72	164	251.52	213	251.21	221.63	274.65		962.7	1252.85	823.64	556	884.25	607.57	790.32	462.67	811.25
	184	154.06	798.53	163.98	251	212.62	251.12	221.35	274.59		962.56	1251.06	816.7	546.6	883.54	606.79	789.48	456	807.45
	183.42	153.27	793.91	163.92	251	212.51	250.85	221.19	274.36		961.83	1250.46	811.78	543.5	882.63	605.69	786.86	452	806.87
	183.06	153.01	791.09	163.74	250	212.49	250.67	221.17	274.3		959.12	1249.27	810.67	540.83	881	605.59	783.92	426.33	802.18
	182.75	152.86	790.33	163.53	249.9	212.44	250.01	221.16	274.24		958.24	1248.34	806.83	539.86	880.65	605.18	781.4	424.7	801.7
	182.57	152.5	789.51	163.25	249.74	212.4	249.97	220.94	274.18		955	1248.29	804.17	538.25	878.73	603.29	781.05	422.5	800.36
	182.32	152.39	787.51	163.06	249.47	212.16	249.95	220.64	273.79		949	1245.54	802.26	537.33	878	601.8	777.64	382.33	799.11
	182.21	152.32	786.3	163.04	249	211.79	249.47	220.63	273.43		946.16	1245.49	802.03	532.53	877.66	596.6	774.88	368.21	796.22
	181.71	152.16	785.2	162.94	248.7	211.76	249.28	220.19	273.3		939.94	1243.94	801.79	531.71	877.59	594.67	773.68	320.19	796
	181.65	152.03	783.65	162.57	248.41	211	248.71	219.94	273.28		939.3	1242	799.21	531.57	877.35	593.17	773.39	296.38	790.33
	181.14	151.71	781.71	162.54	247.5	210.71	248.39	219.88	273.23		936.38	1240.99	797.79	520.75	875.74	591.26	764.5	289	789.25
	180.93	151.43	780.94	162.2	244.83	210.69	247.89	219.81	272.89		934.67	1240.85	794.64	518.1	875	585.67	763.58	278	788.47
	180.5	151.39	778.52	161.78	244	210.61	247.83	219.65	272.71		933.77	1239.78	794.43	513.33	872.75	585.2	755.53	272	788.13
	180.47	150.88	777.63	161.66	244	210.26	247.58	219.43	272.63		929.34	1239.57	793.88	513.14	871.8	583.25	753.88	265.07	785.65
	180.41	150.69	776.12	161.6	243.95	210.22	247.54	219.39	272.61		928.25	1235.36	792.96	510	870.63	578.5	745.66	264.5	782.42
	180.11	150.55	775.6	161.6	243.9	210.12	247.54	219.3	272.47		925	1235.18	789	508	869.38	577.5	744.35	258.22	780.13
	179.58	150.33	774.82	161.4	243.77	209.63	247.41	218.73	272.38		924.6	1235.03	786.28	504.9	867.87	574	742	241.88	778.52
	179.42	150.14	774.13	161.35	243.42	209.28	247.29	218.12	272.12		924.2	1234.56	782.46	503.8	867.44	572.5	736.54	239.4	774.5
	179.32	150.02	773.44	160.99	243	209	246.77	217.81	271.99		913.15	1234.29	782.37	493.83	866.69	570.77	733.95	230.5	770.46
	178.87	149.72	772.74	160.87	242.6	208.73	246.48	217.76	271.75		912.48	1233.19	780.8	493.5	866.69	569.94	733.6	216.82	769.05
	178.34	149.63	772.39	160.69	242.43	208.52	246.14	217.75	271.51		911.56	1231.24	777.53	490.57	865.15	567.57	731.5	214.63	767.69
	178.15	149.48	772.24	160.69	242	208.15	245.61	217.7	271.37		911.47	1230.76	774.38	486	864.15	566	724.51	214.44	766.46
	178	149.4	771.98	160.58	241.93	208	245.55	217.51	270.64		905.79	1229.42	772.74	485.6	860.53	565.42	722.73	213.93	762.69
	177.79	149.36	771.92	160.53	241.88	207.99	245.33	217.35	270.45		901.93	1226.27	763.86	482.17	858.49	558.57	719.4	212.13	759.69
	177.69	149.19	771.73	160.49	241.74	207.81	245.08	217.28	270.35		900.31	1225.68	761.36	481.17	857.72	555.42	716.53	209.78	758.65
	177.5	149.19	771.73	160.41	241.49	207.77	245.05	217.12	269.41		898.19	1225.32	760.33	481	856.36	551.63	714.84	200.63	756.47
	177.48	148.49	770.6	160.04	241	207	244.97	216.4	269.21		897.97	1224.46	754.9	476.88	855.39	551.56	712.35	194	755.55
	177.33	148.44	769.69	159.75	240.5	206.98	244.68	216.24	269.19		895.86	1223.01	753.6	452.9	849.88	551.5	712.11	193.63	748.23
	177.06	148.36	769	159.55	240.47	205.99	244.38	216.17	268.43		894.31	1221.6	752.18	446.29	847	548.83	712.07	191.79	744
	177	148.14	766.71	159.46	240	205.34	243.82	215.51	268.29		891.94	1220.74	751.29	421.83	846.35	547.5	711.65	191.73	743.22
	176.95	147.83	766.32	159.37	239	205	243.51	215.02	267.99		889.8	1219.82	749	418	844.48	545.65	711.4	190	742.66
	176.38	147.71	766.25	159.16	239	204.25	243.4	214.86	267.65		889.72	1218.03	744.17	415.5	843.15	530.75	709.44	185.94	742.41
	176.12	147.16	765.82	158.92	239	204.11	243.11	214.8	267.05		882.85	1214.08	742	409.75	842.63	527.14	707.4	183.17	741.18
	175.42	146.96	765.34	158.88	238.07	204	243.08	214.35	266.86		878.65	1213.68	740.43	409.6	840.89	526.69	702.69	180.05	740.71
	175.35	146.89	764.77	158.33	238.01	203.53	242.51	214.35	266.77		875.07	1212.89	723.33	397.5	840.29	519	702.66	178	734.33
	175.08	146.27	763.29	158	237.74	203.15	242.21	214.24	266.75		873.4	1212.7	722.33	356	838.85	517	702	177.35	733.43
	174.97	146.21	763.23	157.75	236.81	203	242.21	214.24	266.66		870.78	1210.2	718.11	353	838.5	513.86	700.13	167.67	727.64
	174.91	145.9	761.97	157.54	236.57	202.82	242.15	213.78	266.58		865.75	1209.84	714.44	350.33	838.11	513.38	694.86	166.75	720.33
	174.75	145.88	759.89	157.33	236	202.5	241.95	213.73	266.5		859.76	1208.45	709.21	344.63	837.68	512.4	693.66	165	718.09
	174.35	145.5	757.87	157.26	236	202.46	241.67	213.7	266.45		859.05	1207.61	706.28	327.4	833.76	512	692.56	163.18	717.23
	174.02	145.42	757.27	157.15	234.67	202	241.1	213.57	265.3		855.29	1204.02	705	303	833.69	507.67	690.52	160.94	716.89
	173.83	144.74	756.71	157.05	234.2	201.98	240.38	213.53	265.18		854.58	1203.65	703.59	300.14	833.12	506	687	160.88	715.73
	173.71	144.61	756.2	156.85	233.63	201.58	240.35	213.37	264.97		854	1203	703.44	290.75	829.68	505	685.71	159.53	711.82
	173.65	144.2	756.14	156.67	233.04	201.57	240.29	213.23	264.91		849.66	1202.8	691.63	282.25	827.5	504	684.61	158.43	707.55
	173.3	144.11	754.26	156.45	232.98	201.06	240.25	212.8	264.84		849.38	1202.54	691.6	258.67	826.93	502.25	683.31	155.44	707.29
	173.22	143.83	753.57	156.44	232.97	201.06	240.21	212.77	264.72		844.07	1201.85	691.43	255	821.61	501	682	153.63	705.17
	172.98	143.75	753.44	156.28	232.8	200.57	240.15	212.58	264.71		843.25	1199.43	689.81	254.14	820.73	492.31	680.67	153.63	698.68
	172.88	143.55	753.1	156.18	232.03	200.54	240.12	211.9	264.59		841.83	1197.28	687.83	253.5	818.84	489	675.86	152.86	698.44
	172.38	143.41	752.91	155.99	231.5	200.35	239.94	211.66	264.24		841.47	1194.93	687.18	252.5	817.13	488.44	672.78	152.4	695.85
	172.33	143.04	752.8	155.77	231.31	200.27	239.76	211.16	264.23		831.5	1193.64	686.88	246.83	816.52	487	668.89	152.31	694.56
	172.29	142.81	752.33	155.46	231	200.18	239.75	211.15	263.76		830	1192.86	685.32	246.33	815.18	484.42	667.6	149.88	693
	172.26	142.43	750.47	155.43	230.92	200.17	239.38	211.1	263.46		825.68	1192.47	683.75	242.75	812.68	476.43	666.5	148.43	692.71
	172.15	142.22	749.58	155.37	230.43	199.5	239.15	211.03	263.2		823.13	1190.66	680.57	232.75	812.16	474.17	664.27	147.4	689.27
	172.13	142.2	749	155.03	230.41	199	239.1	210.8	262.66		818.21	1187.46	677.43	230.5	811.93	470.75	663	145.93	687.85
	172.07	142.2	748.72	154.86	230.29	198.76	239.03	210.78	262.35		818.15	1185.9	677.08	229	810.75	469	660	143.47	686.7
	171.64	142.09	747	154.77	230.19	198.46	238.82	210.51	262.28		813.41	1180.38	676.13	226.71	805.77	466.6	658.33	142.19	686.39
	171.57	141.73	747	154.76	230	198.3	238.78	210.35	262.2		811.95	1179.13	674.54	225.78	803.89	466.5	655.79	141.6	684.67
	171.33	141.42	746.32	154.21	229.86	198.24	238.49	210.31	262.1		811.21	1176.56	671	210.22	799.5	464.57	652.7	139.43	683.46
	171.19	141.39	746.18	153.87	229.83	198.23	238.27	210.28	261.57		805.84	1176.03	670.25	208	799.38	464.5	651.1	133.57	680.54
	171.07	141	745.74	153.85	229.5	198.11	238.19	210.28	261.55		803.88	1175.33	666.22	207	798.42	463.33	646.47	133.06	675.38
	170.92	140.69	745.7	153.75	229.26	197.98	238.05	210.27	261.49		801.5	1174.86	663.5	204	790.7	461.5	644.22	131.94	672.82
	170.65	140.44	744.8	153.63	229	197.62	237.93	210.19	261.49		794.2	1173.68	658.67	202.5	787	458.67	643.3	131.82	668.38
	170.03	140.38	744.05	153.51	229	197.34	237.81	209.79	261.18		791.86	1172.33	657.94	193	785.74	457.25	641.22	131.82	659.5
	169.65	139.99	743.43	153.41	229	197.33	237.5	209.56	261.07		791.71	1171.63	657.23	189.38	785.36	439.58	634.21	129.19	659
	169.33	139.08	742.92	153.41	228.24	197	237.39	208.73	261.05		789.41	1167.39	656.27	183.8	781.43	399.25	632.91	127.5	657.75
	169.32	138.88	741.81	153.03	228.17	196.55	236.94	208.6	260.61		788.53	1167.09	655.17	174.63	780.64	395.11	629	126.93	655.08
	169.29	138.54	740.94	152.97	228.07	196.51	236.52	208.58	260.54		787.9	1166.77	652.8	170.8	779.57	363.57	627	125.63	651.78
	169.08	138.42	740.89	152.95	227.99	196.38	236.52	208.49	260.46		784.28	1166.4	652	170.38	778.87	350.83	625.5	123	645.39
	168.8	138.26	740.69	152.92	227.2	196.36	236.48	208.45	260.37		783.13	1166.22	650.89	169	777.28	343	620	119.63	643.75
	168.75	138.17	740.11	152.6	227	196.33	236.15	208.35	260.12		779.45	1165.24	644.13	166	772	331	616.67	119.07	642.06
	168.6	137.82	739.39	152.59	225.95	196	236.02	208.35	260.08		776.54	1163.63	642.63	165	771.36	294	615.8	118.74	635
	168.54	137.77	739.03	152.57	225.91	195.88	235.99	207.91	259.09		775.29	1161.83	641.8	161.5	770.69	286.71	613.96	118.53	631.33
	168.54	137.57	738.63	152.4	225.91	195.73	235.95	207.7	259.03		774.67	1161.6	641.11	159.43	766.89	285	613.18	118.13	630
	168.12	137.43	738.22	152.34	225.58	195.69	235.53	207.43	258.91		768.53	1161.53	639	155.88	763.22	272.75	609.33	117.94	629
	168.05	137.39	738.11	151.89	225	195.45	235.31	207.23	258.86		768.53	1161.22	634.78	155.13	762.74	265.8	607.5	116.93	611.09
	167.93	137.25	737.43	151.79	224.62	195.08	234.81	207.23	258.69		763.25	1158.38	634	154.33	754.86	261.5	606	115.82	611
	167.5	136.69	737.05	151.77	224.21	194.72	234.79	207.1	258.45		763.21	1157.28	632.6	154	754.11	249	602	115.69	610.33
	167.38	136.61	735.35	151.65	224	194.41	234.72	206.71	258.19		761	1157.23	629.8	152.5	754.04	242.11	599	115.13	607.75
	166.57	136.04	735.2	151.45	224	194.27	234.28	206.65	258.13		759.79	1157.19	622.4	151.29	754	236	598.11	114.71	606
	166.54	135.52	734.58	151.27	224	194	234.28	206.38	257.67		759	1156.46	621.8	149.71	751.83	229.63	598	114.64	603.52
	166.27	135.49	734.09	151	223.9	193.94	234.26	206.29	257.59		757.71	1153.61	619.83	149.43	747	227.63	596	114.53	602.64
	165.92	135.49	732.81	151	223.52	193.44	234.13	206.19	257.31		756.4	1152	619.17	147	745.06	226.78	595.73	114.13	602
	165.78	135.21	731.86	150.6	223.03	193.16	234	206.01	256.73		749.47	1149.14	617	147	744.1	226.57	593.57	114.12	600.57
	165.6	134.91	731.37	150.24	223	192.87	233.6	205.94	256.54		747.68	1149.04	616.94	145.6	743.54	224.5	593.09	113.94	598.25
	165.52	134.9	731.28	150.23	222.24	192.42	232.93	204.72	256.3		743.38	1148.73	614	145.25	741.77	222.71	592.09	113.5	595.29
	165.26	134.63	730.67	150.04	222.12	192.19	232.82	204.43	256.28		743	1148.5	612.75	144.38	741.5	221.29	582	112.71	593.5
	165.14	134.38	730.25	149.83	221.23	191.86	232.6	204.32	256.24		738.5	1148.38	611.92	142.89	741.41	210.43	577.18	112.21	591.13
	164.59	134.25	729.85	149.76	221	191.66	232.38	203.99	256.01		728.14	1145.69	605.14	142.75	740.07	209.5	575	112.14	591
	164.57	134.24	728.9	149.66	220.63	191.53	232.3	203.89	255.76		724.97	1144.85	598.73	140.75	738.73	205.5	574.57	111.2	584.36
	164.53	134.21	727.2	149.55	220.37	191.27	231.97	203.66	255.53		724.57	1140.46	598.5	140.43	738	202.57	574.27	110.6	583.56
	164.25	134.21	726.4	149.19	219.89	190.73	231.93	203.48	255.52		721.8	1139.84	595.25	140.25	737.38	199.43	569	110.38	582
	164.23	134.12	725.54	149.09	219.76	190.41	231.81	203.45	255.46		719.7	1133.86	592.71	139.88	735.8	198.43	565.43	109.93	578.67
	164.05	134.1	725.47	149.05	219.21	190.18	231.57	203.2	255.35		717.93	1133.61	589.8	139.5	734.12	191.25	563.75	109.67	575.23
	163.93	133.88	725	148.91	219.03	190	231.53	203	255.31		715.64	1133.25	587.63	136.88	728.4	187.86	563.17	109.42	573.25
	163.67	133.86	724.81	148.72	219	189.96	231.49	202.98	255.04		713.24	1133.11	587.43	136.67	727.3	180.14	559.86	109.4	570.73
	163.1	133.83	724.71	148.62	218.82	189.63	230.87	202.98	254.77		712.92	1132.96	585.75	135.63	727.27	178.25	556.83	109.31	570.5
	162.95	133.28	723.6	148.3	218.46	189.57	230.86	202.8	254.76		710.39	1130.52	583.33	135.14	726.95	177.25	555.14	109	570
	162.78	133.13	723.59	148.23	218.07	189.42	230.81	202.57	254.51		709.89	1129.43	579.23	133.25	726.4	176.29	554.57	108.38	566.5
	162.45	132.84	723.14	148.19	217.36	189.38	230.54	202.47	254.5		707.5	1129.27	570.67	132.8	719.27	173.88	551.93	108.3	564.06
	162.39	132.43	722.98	147.57	217.26	189.32	230.28	202.38	254.47		707.06	1127.48	565	131.14	717.73	173.5	549.57	108.21	563.17
	162.29	132.4	721.93	147.54	217.01	189.23	229.62	202.25	254.23		706.22	1125.34	564	131.13	717.55	170.29	547.22	108.06	561.13
	162.23	132.35	721.56	147.44	216.88	189.16	229.59	202.03	254.09		706.17	1122.84	559.36	130.63	717.33	169.75	545.86	108	561
	162.21	132.33	721.11	147.36	216.32	189	229.54	201.97	253.87		705.75	1119.73	554	130.25	716.46	166	540.25	107.88	557.18
	162.11	132.17	720.83	147.32	216	188.65	229.4	201.91	253.8		704.67	1110.59	552.07	130.13	715	164.57	537.6	107.41	553.27
	162.05	132.16	720.5	147.3	216	188.56	229.38	201.81	253.75		702.59	1109.87	550.14	129.5	714.54	163.78	534.86	104.71	546.5
	162.02	132.12	719.46	147.28	215.58	188.44	229.13	201.38	253.49		699.72	1109.1	548.77	129.25	712.43	160.33	533.71	104.12	543
	161.99	132.05	717.25	147.25	215.55	188.42	228.75	201.3	253.4		693.54	1108.56	547	128.86	712	158.88	533.69	102.79	537.67
	161.78	131.92	715.9	147.25	215.37	187.52	228.44	201.27	252.95		690.33	1105.14	544.5	128.43	711.4	158.14	533	102.75	536
	161.64	131.89	715	146.8	215.3	187.32	228.15	201.2	252.91		689.12	1105.01	544.4	128	709.94	155.5	532.75	101.31	535.67
	161.63	131.58	714.82	146.74	215.1	187.29	228.06	201.11	252.5		683.38	1104.76	542.78	127	709.36	155.38	530.71	100.86	529.85
	161.32	131.43	714.45	146.65	215	187.13	227.42	201.1	252.4		682	1104.45	538.78	127	709.33	155.29	526.33	100.44	521
	161.2	131.21	714.19	146.57	214.87	187.1	227.12	200.99	252.08		681.21	1102.07	536.77	126.38	708.86	155.25	519.6	100	520.67
	160.74	131.09	713.35	146.43	214.77	186.48	227.09	200.68	251.93		678.8	1101.92	535.44	123.75	708	154.88	518.5	100	518.5
	160.68	130.87	712.02	146.31	214.76	185.99	227.03	200.57	251.92		677	1100.54	533	123.5	707.93	154.43	516	99.94	513
	160.38	130.79	711.92	146.09	214.45	185.54	227.02	200.15	251.91		672.44	1097.81	527.5	123	707.79	154.22	513	99.87	495
	160.24	130.71	711.19	146.06	214	185.5	226.12	199.69	251.38		669.18	1096.75	523.14	122.43	707.09	149.86	505.5	99.63	491
	160.21	130.3	710.26	145.91	214	185.1	226.1	199.67	251.18		667.75	1096.69	517.14	121.75	705.3	149.25	505	98.69	485.2
	160.17	130.21	709.62	145.76	213.8	184.76	225.98	199.52	250.49		665.6	1095	516.5	121.5	705.15	147.5	503.67	98.56	475
	160.08	129.94	709.19	145.63	213.68	184.54	225.88	199.43	250.43		660.5	1094.28	513.13	121	705	145	495.33	98.2	465.56
	160.06	129.89	707.56	145.5	213.3	184.37	225.15	199.32	250.41		658.54	1093.51	512.25	120.13	703.78	144.2	494	97.25	465.5
	159.98	129.79	707.17	145.26	212.4	184.01	225.08	199.27	250.07		658.4	1092.48	508.5	120	703.22	143.75	492.13	96.5	465
	159.86	129.47	705.97	145.07	212	183.42	224.98	199.12	249.93		656.17	1092.2	506	119.5	702.75	142.75	491.9	96.4	464
	159.58	128.8	705.92	145	211.1	183.39	224.39	198.95	249.82		654.4	1088.56	504.67	119.25	702.27	140.2	491.26	96.33	461.67
	159.45	128.8	705.62	144.94	211.05	183	224.24	198.92	249.45		654.08	1082.45	503.33	119.25	701.73	138.5	491	96.12	461
	159.25	128.56	705.45	144.54	210.78	182.94	224.23	198.88	249.22		653.33	1078.79	502.71	118	698.61	137.88	475.44	96	457.75
	159.22	128.41	705.22	144.53	210.77	182.94	223.91	198.67	249.16		653	1078.55	499	118	697.98	136.71	467.33	95.36	455
	159.16	128.38	705.06	144.53	210.76	182.86	223.68	198.56	249.16		652.03	1077.23	498	118	694.57	135	466.25	95.24	449.4
	158.97	128.32	704.65	144.49	210.56	182.81	223.66	198.4	248.98		651.75	1074.26	498	117.67	694.46	135	464.4	95.21	449.29
	158.94	128.12	704.63	144.46	210.48	182.64	223.52	198.05	248.67		650.71	1072.62	496.88	117.6	693.54	134.38	453.86	94.93	444.33
	158.88	127.61	704.27	144.39	210.35	182.6	223.51	197.91	248.42		650.53	1070.53	487.25	117.29	693.31	134.33	440.14	94.81	439.67
	158.62	127.51	704.25	144.23	210.04	182.44	223.32	197.82	248.39		650.29	1070.2	481.67	116.83	693.21	134	440.1	94.06	434.5
	158.5	127.5	703.23	144.11	209.94	182.43	223.31	197.71	248.21		647.23	1068.82	481.5	116.67	692.07	133.57	424	93.87	433.71
	158.48	127.47	702.6	144.09	209.53	182.19	223.26	197.51	248.12		644.27	1062.08	470.57	116.5	690.22	132.67	423	93.7	416
	158.48	127	702.31	144.04	209.49	182.06	223.05	197.5	247.94		643.31	1060.72	464.83	116.5	686.25	132.33	421	93.67	414.83
	158.32	126.67	701.44	143.89	208.96	182.01	223.01	197.49	247.74		643.31	1060.64	462.67	116.14	686	129.75	408	93.59	414.67
	158.29	126.65	700.57	143.61	208.49	181.9	222.82	197.39	247.67		636	1059.41	460.08	116.13	685.89	129.75	380.43	93.38	414
	158.13	126.57	700.18	143.14	208.47	181.7	222.61	197.3	247.23		633	1058.23	447	116	685.15	128.57	351.73	93.36	413.5
	157.93	126.55	700	143.02	208.41	181.7	222.52	197.17	246.88		630.38	1057.49	445.83	115.75	684.6	127.5	347	93.35	409.33
	157.9	126.38	698.82	142.94	208.07	181.5	222.37	196.98	246.83		629.38	1056.54	441.25	115.63	680.59	127.14	256.26	92.79	386.33
	157.88	126.33	698.7	142.55	208	181.03	222.1	196.96	246.75		629.29	1055.69	440.4	115	680.47	126.89	242.11	92.56	377
	157.86	126.23	697.73	142.14	208	180.57	222.03	196.78	246.69		628.63	1051.05	435	115	680.25	126.86	241.94	92.31	310
	157.76	126.06	697.57	142.09	207.87	180.53	221.92	196.7	246.66		619	1050.54	434.43	114.88	679.63	126.5	238.33	92.22	309.5
	157.63	125.73	697.45	142.06	207.72	180.27	221.78	196.6	246.54		618.9	1048.67	407	114.86	679.13	125.75	216.88	92.19	289.82
	157.48	125.59	696.52	141.98	207.49	179.54	221.65	196.53	246.46		612.67	1047.01	405.33	114.29	675.75	125.67	216.42	91.8	273.88
	157.32	125.12	696	141.81	207.33	179.48	221.65	196.4	245.95		610	1044.24	399.38	113.83	675.23	125.63	209.35	91.53	252.16
	157.07	124.81	694.31	141.77	207.33	179.46	221.39	196.27	245.9		607	1043.24	396.67	113.17	675	125.38	204.53	91.5	238.06
	156.98	124.7	693.17	141.75	207.3	179.39	220.92	196.19	245.75		598.25	1043.12	388.2	113.17	672.78	125	204	91	236.95
	156.73	124.67	692.29	141.69	207.21	178.71	220.65	196.19	245.61		597	1043.09	362	113.14	672.56	124.75	193.29	90.88	236.23
	156.67	124.54	691.41	141.68	207.18	178.7	220.14	195.95	245.54		594.25	1042.37	349.6	113	669.7	124.5	186.33	90.81	229.19
	156.67	124.5	691.24	141.32	206.8	178.62	220.07	195.79	245.54		592.46	1039.68	329.6	113	666.75	124.11	182.19	90.6	228.55
	156.5	124.4	690.91	141.2	206.78	178.44	219.52	195.73	245.33		591.24	1036.86	320.5	112.75	666.1	123.71	180.64	90.47	217.94
	156.44	124.23	690.11	141.19	206.71	178.44	219.37	195.26	245.08		588.17	1036.67	312.43	112	664.07	123	179.16	90.44	214.12
	156.34	124.19	689.32	141.02	206.42	178.35	219.21	195.13	244.95		586.33	1035.92	312.13	111.71	663.77	122.4	178.81	90.2	207.07
	156.2	124.16	688.17	140.93	206.39	178	219.2	195.09	244.94		582.84	1032.99	236	111.63	663.08	122.38	178.33	90.13	205.13
	156.19	124	688	140.83	206.31	177.89	219.1	194.71	244.69		581.67	1032.97	235.75	111.63	661.38	121.5	177.59	90.06	201.44
	155.99	123.99	687.21	140.79	206.28	177.88	218.71	194.65	244.6		578.21	1032.28	235.25	111	660.8	120.86	177.05	90	183
	155.93	123.88	686.63	140.76	205.97	177.8	218.65	194.62	244.57		574	1031.65	233.71	110.57	657.52	120.63	173.38	89.87	181.67
	155.67	123.75	684.83	140.18	205.68	177.75	218.49	194.61	244.52		570.71	1030.65	232.29	110.44	656	120.63	168.5	89.4	173.79
	155.64	123.58	684.38	140.07	205.31	177.33	218.49	194.6	244.48		570	1029.71	225	110.43	654.4	120.5	168	88.94	171.29
	155.47	123.58	682.4	139.45	205.19	177.27	218.31	194.39	244.35		569.8	1029.31	217.5	110.33	654	120.33	167.63	88.94	168.87
	155.42	123.56	681.53	139.45	205	177.26	218.2	194.29	244.26		568.25	1027.66	217.44	109.86	654	120.25	167.44	88.67	164.4
	155.07	123.35	680.88	138.9	204.79	177.16	218.13	194.11	243.88		567.29	1026.75	213.43	109.4	653.74	120.25	167.2	88.63	163.73
	155.05	123.31	680.64	138.65	204.73	176.4	217.89	194	243.82		567	1023.33	210.71	109.29	653	120	166.64	88	162.93
	154.94	123.18	680.28	138.64	204.65	176.2	217.55	193.92	243.73		565	1016.64	210.5	109.17	652.4	120	164.76	87.88	159.06
	154.74	123.16	679.89	138.43	204.35	176.07	217.39	193.92	243.68		562.67	1016.18	209.75	109	651.22	119.17	164.65	87.87	155.13
	154.6	123.09	679.5	138.37	203.45	175.59	217.33	193.88	243.63		559.29	1014.21	206.43	108.83	650.33	118.63	164.07	87.81	154.81
	154.38	122.6	678.32	138.1	203.41	175.4	217.11	193.87	243.37		559.25	1012.55	205.29	108.8	646.74	117.88	161.8	87.8	153.29
	154.18	122.52	678	138.03	203.29	175.18	217.05	193.85	242.86		559	1012.5	203.29	108.57	646.67	117.71	161	87.63	152.56
	154.17	122.35	677.13	138	203.16	175.06	216.97	193.82	242.77		556.67	1009.19	198	108.43	645.84	117.5	160.88	87.53	152.07
	154.15	122.32	676.26	137.96	203.12	175.06	216.95	193.68	242.76		551.33	1008.98	196.38	108.43	645.53	117.29	160.8	87.5	150.25
	154.09	122.26	676.04	137.96	203	175.03	216.86	193.57	242.54		545.86	1005.82	195.75	108.38	643.25	117.29	160.8	87.38	150.05
	153.68	122.12	675.54	137.94	202.72	174.93	216.78	193.47	242.54		543	1005.54	191.2	107.89	642.42	117.14	160.13	87.35	148
	153.67	122.04	675.06	137.74	202.54	174.82	216.69	193.44	242.51		540.75	1001.94	189.88	107.75	642.33	117	159.78	86.87	146.69
	153.26	122.01	675	137.66	202.25	174.82	216.15	193.42	242.38		536.21	1000.7	189.14	107.57	641.29	116.88	157.13	86.75	143.63
	153	121.35	674.61	137.6	202.01	174.6	215.9	193.36	242.34		535.4	1000.25	188.13	107.33	641	116.71	156.44	86.69	143.47
	152.97	121.15	674.42	137.5	201.88	174.46	215.76	193.35	242.29		531	999.87	179.5	107.33	640.89	116.63	156.07	86.56	142.94
	152.85	121	674	137.4	201.63	174.32	215.7	192.79	242.12		530	999.19	179.25	107.29	639.71	116.29	153.14	86.53	142.69
	152.8	120.92	673.23	137.16	201.48	173.81	215.61	192.29	241.94		529.56	995.49	177.5	107	638.63	116.29	152.53	86.38	142.67
	152.78	120.91	671.33	137.16	201.48	173.42	215.59	192.25	241.6		525.91	994.28	173.5	106.88	638.56	116	151.53	86.2	138.64
	152.7	120.83	670	136.73	201.34	173.34	215.5	192.18	241.5		525.6	994.25	173	106.63	636.19	115.71	150.44	86.05	136.87
	152.61	120.65	668.98	136.63	201.24	173.3	215.18	192.17	241.48		521.38	990.04	168.57	106.57	635.1	115.63	150.42	85.71	136.44
	152.54	120.58	668.67	136.46	201.1	172.9	215.13	192.16	241.41		516	989.78	168.29	106.25	633.67	114.57	149.47	85.6	134.6
	152.53	120.57	668.22	136.45	201	172.85	215.02	192.1	241.22		512.14	988.48	165.33	106.25	629.6	114	148.47	85.47	133.44
	152.5	120.52	668	136.31	200.96	172.82	214.76	192.06	241.22		508.91	984.93	165.25	106.14	627.07	114	145.43	85.43	133.35
	152.38	120.52	666.79	136.17	200.64	172.79	214.62	192.06	241.22		507.5	983.62	164.43	106	627	113.89	145.19	85.35	131.12
	152.37	120.42	665.5	135.94	200.49	172.77	214.55	191.81	241.07		504.88	983.23	160.5	106	625.69	113.33	144.88	85.33	131
	152.36	120.25	664.74	135.86	200.4	172.71	214.54	191.7	240.21		502	983.04	159.11	105.86	624.63	113.25	140.19	85.31	129.73
	152.32	120.09	664.47	135.65	199.99	172.65	214.5	191.66	240.01		501	982.64	158.67	105.75	621.71	112.78	139	85.13	128.81
	152.25	119.89	664.24	135.58	199.79	172.58	214.49	191.48	239.89		500.44	981.79	158	105.63	620	112.5	138.71	85.06	127.88
	152.11	119.88	664.22	135.35	199.72	172.57	214.31	191.23	239.86		497.63	980.2	157.29	105.33	615.78	112.38	137.4	84.82	127.24
	151.51	119.86	663.07	135.28	199.69	172.19	214.12	191.06	239.79		496.25	978.91	156.75	104.88	611.71	112.13	136.47	84.82	126.94
	151.18	119.69	661.98	135.28	199.48	172.12	214.01	190.86	239.71		495	978.05	155.5	104.57	610.46	112	136.31	84.63	126.76
	151.16	119.68	660.83	135.26	199.47	171.64	213.52	190.47	239.67		494	977.46	155.38	104.57	608.3	111.75	134.94	84.6	125.4
	150.67	119.6	660.71	135.19	199.42	171.62	213.21	190.45	239.65		490.8	977.29	154.57	104.33	606.88	111.67	131.36	84.35	124.87
	150.47	119.6	659.07	135.18	199.31	171.59	213.08	190.41	239.52		487	971.44	152	104.33	606.07	111.63	131.35	84.31	124.07
	150.21	119.58	658.7	134.97	199	170.82	212.99	190.38	239.42		484.25	970.95	151.29	104.22	605.96	111.57	129.5	84.25	123.67
	150.13	119.52	657.53	134.96	198.99	170.67	212.8	190.08	239.39		480	969.65	151	103.67	605.3	111.33	128.06	84.21	122.88
	150.07	119.41	657.1	134.95	198.77	170.43	212.64	189.82	239.31		480	965.81	148.33	103.29	603.38	110.5	127.06	83.93	122
	149.98	119.2	655.9	134.85	198.66	170.4	212.55	189.63	239.28		478.4	965.68	147	102.67	603.27	110	126.44	83.76	120.88
	149.94	119.15	655.71	134.82	198.62	170.1	212.29	189.46	239.19		477.5	965.14	146.38	102.57	601.48	109.67	123.93	83.67	120.56
	149.87	118.74	654.66	134.77	198.53	169.87	212.24	189.46	239.05		471	965.06	142.75	102.5	601.21	109.5	121.57	83.63	120.06
	149.76	118.7	651.54	134.71	198.21	169.82	212	189.42	239.05		470.67	965	142.14	102.5	599.75	109.44	121.27	83.63	119.59
	149.57	118.67	650.94	134.63	198.01	169.81	211.55	189.4	238.97		464.5	962.26	141.75	102.43	597.89	109.33	121	83.6	119.53
	149.56	118.6	650.47	134.58	197.88	169.8	211.51	189.32	238.93		462.57	961.94	140.22	102.38	597	109	118.55	83.59	119.27
	149.5	118.55	650.44	134.41	197.86	169.78	211.41	189.31	238.89		457	961.78	139.88	101.89	595.79	109	117.81	83.5	117
	149.47	118.14	649.93	134.35	197.84	169.71	211.41	189.1	238.57		454.86	961.06	138.6	101.83	595.6	108.63	117.44	83.44	116.81
	149.37	118.09	649.47	134.21	197.51	169.09	211.36	189.05	238.57		446.5	960.26	138.5	101.67	594.84	108.5	117.44	83.44	116.13
	149.06	117.98	648.74	134.15	197.46	169.01	211.3	188.93	238.32		437.5	957.15	137.75	101.67	593.83	108.43	116.94	83.31	115.6
	149.06	117.92	648.5	134	197.27	168.9	211.25	188.93	238.27		419.25	956.96	137.6	101.67	592.67	108.25	116.94	83.25	114.88
	148.97	117.86	648.21	133.97	197.26	168.54	211.02	188.92	238.21		399.6	954.88	136.25	101.5	590.5	108.13	116.73	83.07	113.26
	148.81	117.79	646.67	133.82	197.05	168.53	210.87	188.92	238.2		368.92	952.27	136	101.25	590.39	108	116.71	83.06	113.13
	148.79	117.57	646.5	133.76	197	168.17	210.86	188.83	238.09		362.86	951.22	134.83	101.14	590	108	115.13	83	112.93
	148.75	117.48	645.38	133.63	197	168.09	210.57	188.79	238.09		344.5	950.15	134.75	101.13	587.39	107.89	114.29	82.93	112.29
	148.7	117.15	645.11	133.58	196.91	168.08	210.52	188.77	237.94		326.67	950.08	134.29	100.88	586.25	107.88	114.06	82.93	112.06
	148.65	117.14	645	133.58	196.82	167.77	210.37	188.58	237.73		284.25	948.43	134.29	100.75	586.13	107.75	113.93	82.79	111.76
	148.54	116.59	644.95	133.31	196.62	167.56	209.94	188.47	237.64		270.2	945.47	132.75	100.75	584.75	107.75	112.94	82.75	111.69
	148.49	116.57	644.5	133.23	196.56	167.52	209.63	188.42	237.5		263	944.52	132.13	100.44	583.5	107.63	112.69	82.53	111.56
	148.44	116.44	643.68	133.22	196.47	167.33	209.52	188.05	237.32		260.6	941.81	132	100.29	579.17	107.5	112.56	82.42	111.44
	148.43	116.39	643.13	133.18	196.32	167.3	209.45	187.56	237.29		260.33	941.61	130.88	100.22	578.92	107.29	112.2	82.38	111.31
	148.19	116.38	642.29	132.99	196.26	167.11	209.27	187.31	237.28		256.5	937.58	130.67	100.11	578.5	107.25	112.13	82.12	111.29
	148.13	116.23	642.15	132.97	196.13	166.93	209.15	187.01	237.27		255.43	936.54	130.5	100	574.6	107.25	111.43	82.12	111.28
	148	116.05	642.08	132.87	196.13	166.92	209.04	186.9	237.14		255.17	935.03	129.38	100	572.38	106.86	111.18	82.06	111.25
	147.38	116	641.42	132.86	195.73	166.89	208.96	186.72	237		250.56	934.39	128.75	100	571.15	106.86	109.6	81.82	110.75
	147.31	115.99	641	132.85	195.35	166.69	208.59	186.39	236.57		244.63	930.54	127.75	99.86	568.25	106.71	109.38	81.81	110.53
	147.18	115.99	639.48	132.82	195.27	166.03	208.57	185.94	236.38		233.43	927.2	127.43	99.11	568	106.5	108.69	81.81	110.44
	147.17	115.97	638.75	132.78	195.18	165.8	208.49	185.87	236.23		225.29	926.12	127.22	99	568	106.17	108.59	81.56	110.09
	147.16	115.85	637.25	132.46	195.03	165.49	208.2	185.77	235.93		224	924.03	126.57	99	567.64	105.89	108.38	81.5	109.88
	147.07	115.83	636.91	132.24	195	165.27	208.09	185.61	235.76		223.88	922.78	126.4	98.88	566.86	105.88	108.2	81.47	108.53
	146.94	115.7	636.47	132.14	194.67	165.09	208.05	185.55	235.46		223.5	920.69	126	98.86	564.92	105.75	108.11	81.35	108.25
	146.92	115.69	635.7	131.81	194.6	164.91	207.95	185.51	235.45		220.83	920.18	125.25	98.67	562.71	105.71	107.94	81.19	107.38
	146.9	115.54	632.57	131.8	194.59	164.78	207.55	185.28	235.4		218.75	919.49	124.89	98.5	562.67	105.57	107.31	81.12	106
	146.57	115.5	632.39	131.8	194.55	164.38	207.53	185.21	235.31		214	917.5	124.75	98.5	558	105	107.19	80.93	105.72
	146.53	115.32	632.36	131.76	194.46	163.84	207.47	185.08	235.31		213.5	915.07	124.14	98.29	557	105	107	80.93	105.56
	146.4	115.22	631.74	131.65	194.44	163.7	207.44	184.9	235.28		207.67	913.85	123.83	98.14	553.82	105	106.31	80.86	105.44
	146.4	114.95	631	131.63	194.29	163.35	207.44	184.85	235.11		204.75	913.59	123.43	98.14	551.15	104.63	106.19	80.72	105.44
	146.38	114.74	630.36	131.56	194.2	163.28	207.25	184.81	235.08		198.13	912.42	122.6	98.14	551.09	104.5	106.19	80.71	105.13
	146.28	114.72	630	131.36	194.19	163.27	207.07	184.64	235.04		197.13	911.92	122.29	97.83	550.46	104.43	105.5	80.64	105.06
	146.25	114.59	630	131.26	194	163.22	206.59	184.63	234.97		188.4	911.61	122.25	97.71	549	104.4	105.47	80.57	104.69
	146.23	114.13	629.92	131.24	193.9	163.16	206.32	184.51	234.96		178.88	907.62	122.13	97.67	547	104.25	105.35	80.53	104.65
	146.15	113.91	629.9	131.11	193.84	162.8	206.26	184.49	234.93		177.33	905.92	122	97.5	544.75	104.2	105.2	80.31	103.82
	146.08	113.89	629.8	131.06	193.83	162.68	205.97	184.27	234.9		173.86	904.96	121.75	97.43	544	104.13	104.74	80.29	103.44
	145.82	113.85	629.5	130.92	193.8	162.48	205.91	184.21	234.64		172.71	904.9	121.56	97.43	540	104	104.72	80.21	103.29
	145.67	113.84	628.61	130.84	193.69	162.41	205.85	184.11	234.42		171.43	904.24	121.4	97.43	537.78	104	103.31	80.13	102.76
	145.58	113.69	628.25	130.45	193.31	162.4	205.82	183.88	234.29		170	901.67	121.33	97.33	536.83	104	102.93	80.1	102.57
	145.54	113.18	627.41	130.42	193.31	162.29	205.75	183.63	234.23		168.88	899.1	120.89	97.14	535.5	103.71	102.75	80.07	101.7
	145.45	113.04	627.14	130.39	193.21	162.18	205.62	183.61	233.75		167.75	897.19	119.75	96.38	534	103.71	102	80	101.69
	145.44	112.7	626.09	130.3	192.93	162.08	205.5	183.5	233.62		163.89	892.8	119.63	96.38	533.75	103.71	101.41	80	101.63
	145.38	112.7	626	130.3	192.88	162	205.29	183.14	233.5		160	892.69	119.29	96.29	533.5	103.43	101.36	79.87	101.33
	145.31	112.69	625.97	130.17	192.7	161.86	205.28	182.99	233.29		159.71	891.64	119	96.25	531.54	103.2	101.13	79.87	100.93
	145.14	112.64	625	130.06	192.61	161.85	205.24	182.92	233.11		156.63	890.44	118.88	96.14	531.31	103.14	101.07	79.73	100.56
	144.91	112.53	624.45	129.98	192.61	161.62	205.17	182.79	232.98		156.33	888.14	118.5	96.13	528.63	103.13	100.94	79.6	100.27
	144.88	112.43	624.11	129.79	192.51	161.59	205.01	182.76	232.95		155.25	886.39	117.63	96.11	528.6	102.86	100.94	79.47	100.17
	144.86	112.21	624	129.73	192.47	161.52	204.8	182.72	232.59		155.14	885.97	117.57	96	528.5	102.86	100.89	79.38	99.94
	144.61	112.2	623.49	129.7	192.28	161.39	204.77	182.71	232.43		154.6	885.47	116.43	96	527.8	102.75	100.47	79.36	99.25
	144.54	112.16	623.29	129.68	192.21	161.13	204.65	182.65	232.41		152.33	881.28	115.83	96	527.43	102.67	100.14	79.27	98.81
	144.42	111.87	623.29	129.46	192.07	161.01	204.51	182.42	232.41		152.25	879.81	115.57	96	525.83	102.63	100.07	79	98.53
	144.4	111.63	623.25	129.44	192	160.73	204.5	182.3	231.82		152.14	879.8	115.5	95.75	525	102.5	99.81	78.94	97.87
	144.39	111.52	623.2	129.41	191.92	160.73	204.45	181.9	231.66		151.8	879.29	115.5	95.75	524.64	102.43	99.63	78.88	97.81
	144.26	111.5	623.19	129.27	191.79	160.4	204.39	181.86	231.62		151.71	879.23	115.43	95.56	523.14	102.2	99.41	78.8	97.5
	144.25	111.48	623	129.19	191.79	160.36	204.38	181.42	231.47		150.2	878.94	115.33	95.38	522.5	102.13	99.06	78.76	97.29
	144.22	111.42	623	129.15	191.72	160.13	204.24	181.01	231.29		149	876.81	115.13	95.25	518	102	99	78.73	96.56
	144.18	111.41	622.96	129.07	191.55	159.93	204.14	180.84	231.13		147	876.71	114.83	95.25	516.13	101.88	98.82	78.71	96.12
	144.14	111.3	622.77	129.05	191.46	159.93	204.07	180.77	231.06		144.71	873.97	114.75	95.2	516	101.63	98.79	78.69	95.87
	144.06	111.22	622.75	129.05	191.38	159.89	204	180.56	230.97		144.4	871	114.6	95.13	515.8	101.5	98.76	78.64	95.81
	144	111.08	622.38	129.05	191.1	159.85	203.92	180.44	230.92		144.38	870.92	114.43	95	515.46	101.38	98.62	78.56	95.81
	143.94	111.08	621.23	128.98	191.03	159.7	203.87	180.2	230.86		144	868.03	114.14	95	515	101.38	98.31	78.25	95.6
	143.93	111.04	620.84	128.91	191.01	159.64	203.74	179.97	230.79		142.43	866.27	114	95	514.52	101.33	98.31	78.2	95.53
	143.87	110.93	620.78	128.66	190.74	159.57	203.73	179.95	230.57		142.33	859.26	113.33	94.88	514.41	101	97.88	78	95.41
	143.77	110.88	620.63	128.65	190.74	159.44	203.61	179.9	230.5		141.5	856.93	112.75	94.67	513	101	97.75	78	95.25
	143.6	110.87	620.56	128.49	190.74	159.36	203.52	179.67	230.49		141.38	854.8	112.4	94.63	509.25	101	97.44	77.94	94.81
	143.57	110.78	620.38	128.47	190.62	159.02	203.37	179.57	230.14		141.33	854.78	112.22	94.63	509	100.71	97.4	77.88	94.33
	143.51	110.71	619.57	128.47	190.52	158.87	203.27	179.52	229.97		141.2	854.72	112	94.33	508.29	100.63	97.31	77.78	93.87
	143.43	110.69	619	128.44	190.5	158.84	203.24	179.41	229.92		140.88	854.21	111.25	94.29	505.57	100.57	97.21	77.75	93.73
	143.4	110.16	618.13	128.24	190.43	158.73	203.23	179.19	229.86		140.5	852.87	111.25	94.25	503.67	100.43	97.19	77.74	93.71
	143.38	110.12	618	128.17	190.38	158.65	203.13	179.01	229.84		140.14	850.54	111.11	94.25	503	100.43	97	77.73	93.67
	143.25	110	617.23	128.04	190.34	158.28	203.05	178.93	229.59		139	850.14	110.33	94.14	502.75	100.29	96.73	77.67	93.24
	143.2	109.89	617.08	128	190.08	158.21	203.02	178.92	229.32		138	846.07	110.25	94	501.29	100.25	96.72	77.63	93.07
	143.18	109.83	616.73	127.84	189.95	158.11	203.01	178.84	229.25		137.25	841.78	110.25	93.86	501.25	100.13	96.72	77.6	93.06
	143.09	109.79	615.75	127.84	189.78	158.08	202.91	178.73	229.03		136.63	839.33	110	93.71	499.47	100	96.63	77.6	93.06
	142.94	109.67	615	127.77	189.43	157.95	202.91	178.62	228.84		136.33	839.1	110	93.6	499.33	99.88	96.56	77.6	92.82
	142.86	109.67	615	127.76	189.33	157.94	202.84	178.59	228.82		135.5	836.79	109.57	93.5	498.5	99.86	96.33	77.56	92.72
	142.85	109.64	614.5	127.7	189.28	157.84	202.81	178.31	228.77		133.75	833.05	109.13	93.43	497.6	99.75	96	77.5	92.67
	142.78	109.61	614.43	127.68	189.18	157.75	202.78	178.08	228.7		133.5	831.1	109.13	93.38	495	99.75	95.53	77.5	92.64
	142.76	109.17	613.92	127.5	189	157.7	202.7	177.93	228.58		133.33	828.78	108.75	93.33	493.6	99.71	95.31	77.47	92.63
	142.64	109.09	613.5	127.49	188.85	157.5	202.6	177.93	228.54		133	828.5	108.75	93.29	487.82	99.67	95.15	77.38	92.19
	142.48	109.07	613.04	127.38	188.49	157.49	202.59	177.84	228.54		132	825.79	108.17	93.25	486.54	99.63	95.13	77.37	92.13
	142.32	108.92	612.57	127.37	188.35	157.46	202.29	177.8	228.49		131.78	824.83	107.63	93.25	485.17	99.57	95.06	77.35	92
	142.29	108.68	612.09	127.29	188.21	157.17	202.21	177.75	228.28		131.71	820.24	107.57	93.14	482.55	99.5	94.94	77.33	91.94
	142.24	108.61	611.57	127.28	188.21	156.76	202.19	177.61	228.13		131.14	820.11	107.43	93.14	479.4	99.43	94.94	77.21	91.87
	142.23	108.43	611.25	127.28	188.17	156.69	202.05	177.21	227.85		129.29	819.19	107.25	93.11	479	99.38	94.81	77.19	91.87
	142.22	108.4	610.5	127.11	188	156.53	201.82	177.14	227.82		129	817.94	107.13	92.89	477.73	99.38	94.63	77.18	91.6
	142.19	108.37	609.47	127.06	187.99	156.47	201.57	177.07	227.81		128.75	817.8	106.75	92.83	476.54	99.38	94.5	77.13	91.58
	142.19	108.35	608.78	126.92	187.94	156.45	201.53	176.85	227.77		128.63	814.96	106.75	92.8	475.6	99.14	94.44	77.06	91.53
	142.18	108.3	608.44	126.88	187.84	156.18	201.37	176.79	227.75		127.71	812.17	106.67	92.63	475	99	94.44	77.06	91.37
	142.18	108.25	608	126.77	187.84	156.04	201.34	176.63	227.41		127.5	806.24	106.57	92.57	474.85	98.75	94.13	77	91.13
	142.16	108.18	607.73	126.77	187.64	155.93	201.23	176.6	227.35		127.14	805.77	106.44	92.5	474	98.75	93.94	77	90.63
	142.15	108.11	607.57	126.76	187.61	155.86	201.18	176.54	227.04		127.13	804.82	106	92.5	473.67	98.71	93.87	77	90.5

## Sheet: Figure 2
	Figure 2A
		HEK-293T						HeLa						HEK-293T	HeLa
	IER3-AS1sh2	69.571	70.0539	75.9331	71.2312	69.8212	73.5196	38.695	33.4222	33.9793	34.7373	31.1678	34.0511	1.00004e-10	1.70241e-14
	IER3-AS1sh1	75.5416	75.4717	74.26	72.9899	69.9175	75.9777	44.9045	39.1329	38.4408	36.0693	34.8535	35.6379	8.44122e-11	1.77878e-12
	IER3sh2	60.3217	54.717	62.2909	69.7739	67.8542	71.3687	51.7116	58.8047	55.6435	54.7436	52.3531	51.6086	8.62618e-08	2.41505e-12
	IER3sh1	55.7641	54.3127	63.7066	52.2613	57.4966	57.2626	48.4763	50.3144	46.467	49.4065	44.9747	46.3046	1.08457e-10	2.79853e-14
	Consh	100	100	100	100	100	100	100	100	100	100	100	100
		SET1 Averages			SET2 Averages			SET1 Averages			SET2 Averages			T.TEST	T.TEST
	Figure 2B
		HEK293T						HeLa						HEK-293T			HeLa
		G1/G0		S		G2		G1/G0		S		G2		T.TEST	T.TEST	T.TEST	T.TEST	T.TEST	T.TEST
	Csh	63.2963	62.5296	21.3219	21.6698	15.3819	15.8006	74.6829	74.5384	11.9641	11.9021	13.353	13.5595	G1/GO	S	G2	G1/GO	S	G2
	IER3 sh1	57.8256	58.9951	24.2699	23.5683	17.9046	17.9366	57.2321	57.2653	21.7514	21.7764	21.0165	20.9583	0.0232781	0.0251286	0.00802944	1.82238e-05	1.1568e-05	0.000202811
	IER3 sh2	53.5552	54.2442	30.9438	28.7789	15.501	16.9768	55.4577	54.6797	21.1008	22.9973	23.4415	22.323	0.00325377	0.0167443	0.487363	0.000409678	0.00868203	0.0036203
	IER3-AS1 sh1	53.6025	52.8138	29.4079	29.2696	16.9896	17.9166	52.9563	53.7341	25.0481	26.4247	21.9956	19.8413	0.00319632	0.000569222	0.0671956	0.000345797	0.00248219	0.0203881
	IER3-AS1 sh2	54.0518	56.0075	29.2746	27.1825	16.6736	16.81	52.2612	52.3775	25.5432	26.3472	22.1956	21.2753	0.0172915	0.0239195	0.0347342	1.72973e-05	0.00082702	0.00322853
		SET1	SET2	SET1	SET2	SET1	SET2	SET1	SET2	SET1	SET2	SET1	SET2
	Figure 2G
		control shRNA						IER3shRNA						IER3-AS1shRNA						HeLa		HEK-293T
	HeLa	339	295	296	215	228	268	60	47	60	95	80	109	114	116	74	45	44	114	T.TEST	p Value	T.TEST	p Value
		SET1			SET2			SET1			SET2			SET1			SET2
		LacZsg						IER3sg						IER3-AS1sg						IER3sh	3.03e-06	IER3sg	0.000155138
	HEK293T	112	219	203	349	200	256	611	696	771	1199	618	777	816	866	771	1220	970	964	IER3-AS1 sh	1.20257e-05	IER3-AS1 sg	1.98408e-06
		SET1			SET2			SET1			SET2			SET1			SET2
	Figure 2I
	Number of days	controlsh					IER3AS1sh
	8	15.4794	18.0589	15.7412	25.48	15.9931	18.1253	14.976	14.179	15.7412	12.9781
	11	33.0942	33.9398	29.25	49.7016	56.7031	19.8414	16.362	15.21	17.4121	14.742
	14	63.9775	72.8477	69.94	54.6265	85.7149	25.2302	22.0409	17.027	22.7409	16.4511
	17	142.161	97.6313	78.1359	85.5813	117	33.0211	23.6224	19.1831	27.6921	21.6403
	22	183.456	169.516	104.957	139.044	137.361	36.9873	63.0503	57.6237	38.5095	39.104
		Mice1	Mice2	Mice3	Mice4	Mice5	Mice1	Mice2	Mice3	Mice4	Mice5
	Figure 2k
	Consh_FGF2 vs IER3-AS1sh_FGF2										IER3-AS1sh_FGF2 vs IER3-AS1sh_FGF2
	Slice length	2-100									Slice length	1-250
	Number of tracks	20									Number of tracks	20
	FMI	X	0.102266	Y	0.903865						FMI	X	-0.0967891	Y	0.030598
	Directness	0.922623									Directness	0.315307
	Center of mass[unit]	X	5.77781	Y	51.5145	Length	51.8449				Center of mass[unit]	X	-3.82754	Y	1.2714	Length	4.08579
	Rayleight Test(Using endpoints)	PValue	3.28259e-07								Rayleight Test(Using endpoints)	PValue	0.352563
	Accumulated distance [unit]	Min		Max		Mean	79.5429	Std Dev	38.7297		Accumulated distance [unit]	Min		Max		Mean	54.1539
	Euclidean distance [unit]	Min		Max		Mean	73.8638	Std Dev	37.4497		Euclidean distance [unit]	Min		Max		Mean	17.3758
	Velocity [unit/min]	Min		Max		Mean	5.28542	Std Dev	3.4134		Velocity [unit/min]	Min		Max		Mean	3.74382
	Track Number	x FMI	y FMI	Endpoint X Value	Endpoint Y Value	Velocity [unit/min]	Directionality	Endpoint X Value	Endpoint Y Value		Track Number	x FMI	y FMI	Endpoint X Value	Endpoint Y Value	Velocity [unit/min]	Directionality	Endpoint X Value	Endpoint Y Value
	1	0.208841	0.944641	28.036	126.814	9.58898	0.967451	28.036	126.814		1	-0.0209632	-0.00698774	-0.978	-0.326	2.59184	0.0220972	-0.978	-0.326
	2	0.0994654	0.986802	12.388	122.902	8.89613	0.991802	12.388	122.902		2	-0.651077	0.173271	-40.424	10.758	7.76098	0.673739	-40.424	10.758
	3	-0.111028	0.964359	-11.41	99.104	12.8458	0.970729	-11.41	99.104		3	-0.29924	-0.31499	-6.194	-6.52	1.47851	0.434469	-6.194	-6.52
	4	0.165964	0.919185	21.19	117.36	6.38392	0.934047	21.19	117.36		4	0.283721	-0.104529	18.582	-6.846	3.63856	0.302363	18.582	-6.846
	5	0.175008	0.95103	24.776	134.638	11.7976	0.966998	24.776	134.638		5	0.19218	0.0960898	10.432	5.216	4.52355	0.214863	10.432	5.216
	6	0.0149643	0.927788	1.63	101.06	6.05143	0.927909	1.63	101.06		6	-0.239286	-0.0652598	-7.172	-1.956	4.99542	0.248025	-7.172	-1.956
	7	0.148949	0.93507	5.868	36.838	1.407	0.946858	5.868	36.838		7	-0.276001	0.351274	-7.172	9.128	2.16545	0.446733	-7.172	9.128
	8	0.236028	0.882295	13.692	51.182	2.9005	0.91332	13.692	51.182		8	0.150764	0.209758	7.498	10.432	2.76297	0.258318	7.498	10.432
	9	0.456836	0.747858	44.01	72.046	8.02804	0.876351	44.01	72.046		9	0.262993	0.169067	13.692	8.802	3.25389	0.312648	13.692	8.802
	10	-0.0657052	0.952726	-2.608	37.816	2.83517	0.954989	-2.608	37.816		10	-0.309263	0.0294536	-27.384	2.608	6.32471	0.310663	-27.384	2.608
	11	0.279968	0.92679	9.454	31.296	2.81401	0.968154	9.454	31.296		11	-0.319758	-0.0429526	-21.842	-2.934	5.69232	0.32263	-21.842	-2.934
	12	-0.0397715	0.835202	-0.978	20.538	1.75646	0.836149	-0.978	20.538		12	-0.275948	-0.0275948	-22.82	-2.282	4.13483	0.277325	-22.82	-2.282
	13	-0.0124696	0.980939	-0.978	76.936	4.35727	0.981019	-0.978	76.936		13	0.170269	0.0825547	10.758	5.216	3.94889	0.189227	10.758	5.216
	14	-0.0881762	0.818779	-2.282	21.19	1.6175	0.823513	-2.282	21.19		14	0.0719004	0.0253766	5.542	1.956	3.50358	0.0762472	5.542	1.956
	15	0.0360958	0.804421	2.282	50.856	2.63419	0.80523	2.282	50.856		15	0.116383	0.209489	4.89	8.802	3.50137	0.239647	4.89	8.802
	16	0.236244	0.965225	11.41	46.618	3.0186	0.993716	11.41	46.618		16	0.108481	0.123979	2.282	2.608	1.75299	0.164739	2.282	2.608
	17	0.23035	0.958753	12.062	50.204	2.9091	0.986037	12.062	50.204		17	0.0116578	0.262301	0.652	14.67	2.79641	0.26256	0.652	14.67
	18	0.139017	0.889707	9.78	62.592	4.39695	0.900503	9.78	62.592		18	-0.253346	0.101338	-13.04	5.216	2.57356	0.272862	-13.04	5.216
	19	0.0933003	0.976737	10.432	109.21	4.65879	0.981183	10.432	109.21		19	0.157255	-0.3844	8.802	-21.516	3.10961	0.415322	8.802	-21.516
	20	-0.158551	0.708991	-17.278	77.262	6.81091	0.726503	-17.278	77.262		20	-0.816503	-0.275278	-57.05	-19.234	4.36695	0.861659	-57.05	-19.234
		0.102266	0.903865	8.5738	72.3231	5.28542	0.922623	8.5738	72.3231			-0.0967891	0.030598	-6.0473	1.1899	3.74382	0.315307	-6.0473	1.1899
	Figure 2L
		WT_KD	KD_KD
	Number of tracks	20	20
	FMI X	0.102266	-0.0967891
	FMI Y	0.903865	0.030598
	Directness	0.922623	0.315307
	Center of mass[unit] X	5.77781	-3.82754
	Center of mass[unit] Y	51.5145	1.2714
	Center of mass[unit] L	51.8449	4.08579
	Rayleight Test p value	3.28259e-07	0.352563

## Sheet: Figure 3
	Figure 3C
		IER3-AS1			IER3			HPRT			GAPDH			T.TEST
	LacZ probe	3.25924	2.97774	2.02253	1.12096	0.933641	1.21919	2.72261	1.92336	3.09248	0.715069	0.43768	0.794001	IER3-AS1	IER3	HPRT	GAPDH
	IER3-AS1 probe	13.8892	13.8058	14.4049	6.96599	6.70514	8.20319	0.427116	0.4823	0.538645	0.612827	0.859793	1.2812	1.12669e-05	0.000190086	0.00376297	0.294213
		SET1	SET2	SET3	SET1	SET2	SET3	SET1	SET2	SET3	SET1	SET2	SET3
	Figure 3E
		AS1			IER3
	- FGF	122.789	138.615	117.385	75.3158	112.872	95.1282
	+ FGF	367.452	220.189	224.667	239.097	263.216	256.758
		SET1	SET2	SET3	SET1	SET2	SET3
	Figure 3F
		Percentage of IER3-AS1 mRNA expression									Percentage of IER3 mRNA expression
	Hours	Control si			IER3 si			T.TEST		Hours	Control si			IER3-AS1si			T.TEST
	0	100	100	100	100	100	100			0	100	100	100	100	100	100
	0.5	98.502	79.716	80.907	53.743	68.968	68.156	0.0438927		0.5	72.774	74.213	72.685	66.025	70.165	68.339	0.0176272
	1	87.3	87.012	76.046	53.187	40.843	49.085	0.00232228		1	78.6	62.852	76.392	60.767	56.674	54.09	0.0433815
	2	72.015	84.116	59.074	52.702	58.221	39.171	0.0773414		2	56.619	43.472	34.904	40.114	42.829	36.882	0.482851
	4	59.781	49.391	43.995	39.241	36.956	41.783	0.0724076		4	26.466	20.188	11.438	16.806	19.983	15.329	0.68544
		SET1	SET2	SET3	SET1	SET2	SET3				SET1	SET2	SET3	SET1	SET2	SET3
	Figure 3G
		hnRNPK			hnRNPC
	hnRNPKsi1	-1.09583	-1.19772	-1.07682	-3.25841	-3.58566	-3.632
	hnRNPKsi2	-1.14326	-1.08629	-1.25543	-3.1234	-3.14687	-3.33372
		SET1	SET2	SET3	SET1	SET2	SET3
	Figure 3H
		IER3			IER3-AS1
	hnRNPKsi1	0.236849	0.361082	0.394831	0.724925	0.473216	0.537795
	hnRNPKsi2	0.197594	0.344071	0.231004	0.445089	0.382876	0.367005
	hnRNPCsi1	-0.24963	-0.32446	-0.23209	0.177888	0.053542	0.19219
	hnRNPCsi2	-0.07924	0.022008	-0.05481	0.281336	0.354624	0.253174
		SET1	SET2	SET3	SET1	SET2	SET3
	Figure 3J
		IER3-AS1			IER3			ZFP36			HPRT			GAPDH			T.TEST
	IgG Ab	0.858028	1.50572	0.60128	0.33532	0.33834	0.34013	0.206756	0.211428	0.290142	0.01786	0.012892	0.021548	0.08861	0.069949	0.104192	IER3-AS1	IER3	ZFP36	HPRT	GAPDH
	hnRNPK Ab	10.8626	18.9876	14.7071	11.7583	11.0745	14.3141	17.0543	14.7693	25.974	0.866428	0.623821	0.925844	0.28221	0.399515	0.431445	0.00420739	0.000257714	0.00510067	0.00103824	0.00364412
		SET1	SET2	SET3	SET1	SET2	SET3	SET1	SET2	SET3	SET1	SET2	SET3	SET1	SET2	SET3

## Sheet: Figure 4
	Figure 4B
		Control siRNA												hnRNPKsiRNA1												hnRNPKsiRNA2
		GAPDH			NEAT1			IER3			IER3 AS1			GAPDH			NEAT1			IER3			IER3 AS1			GAPDH			NEAT1			IER3			IER3 AS1
	Cyto RNA	0.211527	0.212076	0.148116	0.00675416	0.00810598	0.0109474	0.00674797	0.00715154	0.00450428	0.0318262	0.0263198	0.0642006	0.092379	0.0652265	0.0818987	0.00491454	0.00550725	0.00260768	0.0169386	0.0230108	0.0158324	0.0275146	0.0346175	0.0568529	0.266122	0.279847	0.246164	0.0536175	0.0395956	0.0506133	0.220937	0.207963	0.179123	0.326228	0.292569	0.315308
	Nuc RNA	0.140457	0.101745	0.0884992	0.424462	0.460392	0.995682	0.0213751	0.0233883	0.0171913	0.271498	0.271681	0.259839	0.0465536	0.0391725	0.0513494	0.29895	0.263994	0.303424	0.0242066	0.021572	0.0214991	0.0308019	0.0169993	0.0246527	0.0367871	0.0879012	0.0560403	0.983009	1.03723	0.895761	0.0830534	0.0835393	0.0660031	0.543393	0.432088	0.37007
		SET1	SET2	SET3	SET1	SET2	SET3	SET1	SET2	SET3	SET1	SET2	SET3	SET1	SET2	SET3	SET1	SET2	SET3	SET1	SET2	SET3	SET1	SET2	SET3	SET1	SET2	SET3	SET1	SET2	SET3	SET1	SET2	SET3	SET1	SET2	SET3
	Figure 4C
		AS1			IER3
		Experiment1	Experiment2	Experiment3	Experiment1	Experiment2	Experiment3
	Control	217.286	216.379	186.917	109.143	81.0345	90.1667
	siRNA1	261.421	370.389	313.611	159.447	170.167	170.056
	siRNA2	304.828	293.654	288.7	166.483	234.923	251.8
	Figure 4D
	Control	siRNA1	siRNA2
	14	26	29
	18	25	39
	17	24	40
	16	32	32
	20	34	31
	17	31	28
	18	30	27
	16	22	29
	18	29	27
	15	29	29
	17	20	32
	16	30	35
	19	32	29
	15	36	29
	17	30	31
	19	31	32
	20	37	30
	22	27	28
	18	20	29
	16	26	27
	16	29	31
	17	30	30
	16	27	32
	16	32	34
	18	29	30
	19	28	31
	16	27	30
	19	29	28
	17	26	29
	17	29	30
	15	30	32
	13	26	22
	12	29	31
	16	28	30
	18	26	35
	15	31	36
	12	29	37
	10	31	33
	16	32	31
	18	26	30
	13	34	34
	14	31	36
	16	26	32
	17	28	29
	18	30	31
	20	28	35
	17	29	25
	15	27	28
	16	24	29
	18	30	31
	12	29	30
	15	32	33
	16	28	27
	17	34	30
	15	30	43
	14	36	32
	17	26	35
	16	32	33
	18	31	28
	14	18	37
	16	29	35
	19	30	33
	20	27	32
	15	17	30
	17	29	37
	15	20	38
	20	23	31
	16	31	32
	15	32	34
	21	37	30
	15	38	29
	17	18	27
	18	33	36
	15	34	31
	18	19	30
	19	28	28
	20	18	28
	14	38	28
	17	32	36
	11	20	27
	15	28	30
	14	29	31
	16	22	28
	18	30	30
	14	31	35
	18	27	32
	19	36	27
	14	28	26
	14	19	28
	16	20	32
	16	21	28
	17	29	29
	16	33	27
	14	28	27
	13	29	32
	17	30	20
	18	19	31
	16	29	29
	18	28	17
	15	17	31
	20	30	32
	17	32	28
	21	28	19
	17	29	28
	16	28	30
	18	32	31
	19	37	18
	12	35	34
	18	32	31
	19	30	30
	20	32	32
	21	34	17
	20	38	29
	22	33	31
	18	31	15
	19	30	29
	15	28	27
	12	26	30
	13	31	20
	17	29	33
	19	31	30
	17	30	36
	19	32	22
	20	32	36
	17	28	32
	19	29	19
	12	30	35
	17	28	36
	18	27	36
	19	20	22
	16	26	37
	17	30	31
	18	28	27
	19	27	21
	20	26	32
	19	31	18
	17	33	30
	15	36	18
	21	30	20
	21	32	36
	18	28	30
	18	28	24
	16	26	28
	16	29	26
	16	31	25
	16	30	27
	19	32	34
	16	31	31
	14	35	19
	18	31	17
	Figure 4E
	Control	siRNA 1	siRNA 2	Control	siRNA 1	siRNA 2
	Nuclear	Nuclear	Nuclear	Cyto	Cyto	Cyto
	3	2	1	4	2	3
	2	1	0	3	3	2
	2	3	1	5	2	1
	2	2	2	6	1	0
	3	1	1	4	3	1
	1	0	2	5	2	2
	2	1	3	2	1	0
	3	2	0	6	4	2
	4	1	2	8	5	1
	2	3	0	5	0	0
	1	2	1	3	2	2
	2	1	1	4	3	1
	3	0	1	6	5	1
	4	1	2	7	4	0
	2	2	2	5	2	2
	6	0	1	4	1	0
	5	1	2	6	2	1
	2	2	1	4	3	1
	3	0	2	3	1	0
	4	1	1	2	2	1
	2	2	1	5	3	0
	1	1	2	6	5	0
	2	3	2	4	2	1
	3	2	1	6	1	2
	2	1	2	5	4	1
	4	0	1	3	6	0
	3	1	1	4	2	1
	3	2	0	5	2	2
	2	1	1	5	3	1
	3	2	2	6	1	2
	2	1	1	8	4	3
	1	0	3	9	3	4
	0	2	0	9	4	2
	2	1	2	12	8	5
	3	2	1	11	3	3
	1	3	2	10	6	4
	0	0	0	14	8	2
	0	1	2	16	6	3
	1	2	3	9	5	1
	2	1	4	8	3	0
	2	2	2	10	10	5
	2	3	3	12	9	3
	3	4	2	10	5	2
	1	2	3	9	6	4
	2	1	1	8	4	3
	4	1	2	6	8	5
	2	3	0	12	12	2
	1	2	2	6	9	3
	3	1	3	8	5	4
	1	0	4	8	6	5
	2	1	2	6	11	6
	3	2	3	7	6	4
	2	2	2	9	5	3
	4	3	1	10	4	8
	2	1	0	11	8	6
	3	2	3	12	4	3
	3	3	4	10	8	7
	4	1	3	9	6	5
	2	0	2	7	4	4
	3	2	3	5	9	8
	1	1	1	5	1	4
	3	1	3	8	2	6
	4	2	1	4	1	3
	3	2	2	6	2	5
	2	1	3	5	3	6
	6	2	1	6	2	5
	4	3	2	4	4	4
	3	4	2	2	2	5
	5	2	1	4	1	8
	2	1	2	3	3	7
	2	2	3	10	4	5
	1	3	1	7	2	4
	3	2	3	5	1	3
	5	2	2	4	0	2
	2	3	2	6	2	2
	2	1	1	2	3	3
	1	2	2	6	1	4
	3	3	2	4	2	2
	0	2	3	6	3	5
	2	1	3	6	4	3
	3	1	2	7	2	4
	3	2	1	4	2	3
	1	1	2	3	3	2
	2	2	1	4	2	5
	1	2	1	8	4	4
	3	1	2	5	2	3
	4	3	3	6	1	5
	2	4	2	4	1	4
	1	5	2	8	2	6
	2	3	1	5	1	3
	Figure 4G
		Percentage of IER3-AS1 mRNA expression
	Hours	Control si			HNRNPK si			T.TEST
	0	100	100	100	100	100	100
	0.5	45.3427	50.3396	62.3863	82.2962	85.8469	76.9867	0.00691996
	1	31.1974	24.9595	33.1596	44.2502	54.4858	43.6963	0.0145441
	2	29.9606	43.0781	31.1818	34.8488	42.5078	41.254	0.375036
	4	44.4652	33.2958	24.0876	34.4066	34.7213	29.1727	0.857106
		Percentage of IER3 mRNA expression
	Hours	Control si			HNRNPK si			T.TEST
	0	100	100	100	100	100	100
	0.5	63.0815	66.2183	50.2223	88.5329	79.9624	75.9078	0.0245001
	1	56.2682	55.8172	42.1223	65.7675	65.7639	73.8591	0.0336097
	2	40.0107	33.9102	26.4139	31.469	34.2044	38.7736	0.774512
	4	20.5742	10.4486	15.08	23.916	22.0185	16.3243	0.220306
	Figure 4I
	Control			siRNA1			siRNA2
	Experiment 01	Experiment 02	Experiment 03	Experiment 01	Experiment 02	Experiment 03	Experiment 01	Experiment 02	Experiment 03
	6	9	8	14	8	9	9	10	10
	4	6	7	11	9	7	8	8	7
	5	8	7	11	8	10	10	9	6
	7	7	5	8	6	7	11	7	8
	6	9	8	13	9	8	8	8	7
	5	4	6	10	8	9	9	9	9
	4	9	7	11	9	8	11	10	10
	3	9	5	12	10	7	10	12	8
	5	3	3	8	11	9	8	9	7
	6	8	8	9	9	10	9	8	9
	8	7	7	10	8	9	8	6	6
	8	8	8	11	13	8	7	8	12
	5	6	9	11	10	12	9	9	13
	7	8	9	8	9	10	8	12	10
	6	9	7	9	11	10	11	14	11
	7	8	3	11	12	13	11	10	10
	8	6	5	9	15	13	13	12	12
	7	3	7	11	10	10	12	9	10
	3	8	7	10	9	8	10	12	12
	8	7	6	8	11	12	11	9	12
	7	5	9	7	8	10	12	11	7
	6	8	8	11	7	11	13	7	11
	8	8	6	9	8	13	10	15	12
	8	7	7	10	12	7	11	10	12
	4	5	8	9	12	13	9	12	15
	3	8	6	13	14	12	12	13	14
	8	3	4	12	8	11	10	11	14
	4	6	9	6	11	15	11	11	10
	5	8	8	8	13	10	12	8	9
	9	7	9	12	14	8	13	12	11
	5	5	7	8	10	13	7	7	14
	6	6	8	7	11	8	13	15	9
	4	8	9	12	12	11	14	12	11
	8	4	10	11	10	8	15	7	8
	6	6	9	10	13	11	10	14	15
	7	7	8	8	9	9	11	11	10
	7	8	5	7	13	10	9	12	11
	6	5	3	11	10	13	10	10	12
	8	3	6	10	12	12	11	12	12
	8	8	6	9	11	11	14	12	10
	Figure 4J
		hnRNPK/GAPDH		IER3/GAPDH		T.TEST
	consi	1	1	1	1	hnRNPK/GAPDH	IER3/GAPDH
	hnRNPKsi1	0.282645	0.375483	2.44111	2.57847	0.00475253	0.00206285
	hnRNPKsi2	0.290905	0.140508	2.44989	1.89556	0.00906822	0.0515752
		SET1	SET2	SET1	SET2
	Figure 4K
		RIG1/GAPDH		MDA5/GAPDH		T.TEST
	consi	1	1	1	1	RIG1/GAPDH	MDA5/GAPDH
	hnRNPKsi1	1.33984	1.24496	0.994492	0.950929	0.0253294	0.33688
	hnRNPKsi2	1.61437	1.4317	1.14121	0.789639	0.029166	0.862244
		SET1	SET2	SET1	SET2

## Sheet: Figure 5
	Figure 5B
	IER3-AS1			IER3			IER3_IER3-AS1
	-log(F0-F)/F]	-log(RNA)		-log(F0-F)/F]	-log(RNA)		-log(F0-F)/F]	-log(RNA)
	7.60635	0.94877		7.60635	0.42933		7.90381	1.27715
	7.43381	0.7263		7.43381	0.3032		7.60635	1.00592
	7.31238	0.60605		7.31238	0.22569		7.43381	0.76208
	7.21896	0.52156		7.21896	0.04003		7.31238	0.69851
	7.14324	0.43433		7.14324	0.02203		7.21896	0.59659
	7.07973	0.30888		7.07973	-0.09263		7.14324	0.51998
	7.02514	0.22928		7.02514	-0.19869		7.07973	0.4189
	6.97737	0.19904		6.97737	-0.21222		7.02514	0.39433
	6.93497	0.17152		6.93497	-0.29635		6.97737	0.36217
	6.8969	0.14518		6.8969	-0.32905		6.93497	0.29531
	6.86242	0.06888		6.86242	-0.3953		6.8969	0.30304
							6.86242	0.2936
	Figure 5D
		HeLa_WT						HeLa_IRdel						HeLa_WT	HeLa_IRdel
	IER3-AS1_IR Forw+ Rev	187.438	99.6934	128.942	83.8838	192.376	178.021	376.053	325.308	323.832	359.697	377.084	358.224	0.121717	1.49774e-10
	IER3-AS1_IR Rev	136.586	82.2537	154.267	200.198	167.102	180.651	285.398	271.769	297.961	208.34	236.558	238.017	0.023006	5.57504e-07
	IER3-AS1_IR Forw Mutant	49.3031	54.1839	49.2952	59.901	64.1246	58.9899	42.0632	42.4714	51.5129	30.8819	32.0305	28.9626	3.46166e-07	8.99423e-09
	IER3-AS1_IR Forw	187.722	207.512	209.91	232.695	221.429	203.444	264.122	256.269	270.051	299.361	350.067	373.12	4.11346e-07	1.39763e-06
	IER3-AS1_450bp	142.158	143.542	145.812	171.136	175.343	147.527	233.667	227.654	257.519	170.231	185.332	189.756	5.94995e-05	1.16254e-05
	IER3-AS1_200bp	48.4031	49.9425	53.9127	78.7979	86.8819	75.0156	83.8965	76.2692	89.0399	120.5	63.7985	67.1523	0.00188958	0.0764472
	IER3-AS1_Mutant	52.8746	49.2544	50.1007	67.8218	64.1246	63.9394	120.409	82.7852	101.897	90.0802	87.088	79.5009	3.40763e-06	0.329169
	IER3-AS1_WT	293.51	278.459	258.961	372.002	353.437	336.263	220.639	228.735	248.93	237.289	233.482	229.704	1.11021e-05	1.07589e-11
	Empty Vector	100	100	100	100	100	100	100	100	100	100	100	100	T.TEST	T.TEST
		SET1			SET2			SET1			SET2
	Figure 5E
	Control			siRNA1			siRNA2
	Experiment1	Experiment2	Experiment3	Experiment1	Experiment2	Experiment3	Experiment1	Experiment2	Experiment3
	72.75	85.8621	85.9167	111.237	110.111		110.241	104.423
	Control			siRNA1			siRNA2
	Experiment 01	Experiment 02	Experiment 03	Experiment 01	Experiment 02	Experiment 03	Experiment 01	Experiment 02	Experiment 03
	3	3	2	8	4	4	6	6	4
	3	4	1	5	5	6	8	7	4
	4	5	3	6	4	8	9	5	6
	2	3	2	4	3	6	7	6	7
	4	2	3	6	6	5	8	7	6
	5	3	2	7	5	4	9	5	5
	3	4	4	8	6	5	7	3	4
	5	2	3	6	7	6	5	7	8
	6	1	5	8	5	3	7	8	6
	3	3	3	9	4	5	8	7	7
	4	2	7	6	5	7	6	6	5
	5	1	3	10	3	6	8	4	3
	3	4	6	8	6	5	9	8	8
	4	3	4	9	4	4	12	4	7
	5	2	5	8	5	7	10	6	8
	7	6	7	12	7	8	10	7	9
	4	8	3	7	8	8	8	8	10
	7	4	8	10	7	8	9	8	9
	1	7	6	11	8	7	7	6	8
	3	2	8	8	8	7	10	9	10
	8	3	3	13	9	8	8	8	11
	7	8	6	5	6	9	9	10	10
	7	2	4	14	8	9	8	7	10
	4	3	6	9	7	7	9	6	9
	2	9	5	7	9	8	10	8	8
	8	4	4	11	10	7	11	6	8
	4	2	7	9	9	8	13	7	9
	9	8	4	12	9	10	8	8	5
	3	1	8	7	7	9	8	9	6
	7	2	2	8	10	9	9	8	7
	5	6	5	11	10	8	8	11	8
	8	1	3	6	8	6	7	3	9
	6	6	9	6	12	8	6	7	10
	5	3	6	12	8	6	9	6	10
	8	7	6	9	10	7	9	8	8
	6	3	8	12	9	7	8	3	9
	3	4	8	11	12	9	9	7	8
	7	8	6	10	8	8	9	9	9
	7	3	8	12	12	7	11	7	8
	3	8	6	8	10	8	9	9	11
	Figure 5F
		Control si			hnRNPK si			T.TEST
	IER3-AS1	2.483	4.12004	2.67104	5.22809	6.44551	8.4933	0.0285824
	IER3	44.2548	31.3659	32.7216	85.7242	67.693	53.4545	0.0322162
	HRPT	1.66084	1.43179	1.56775	1.01329	0.684314	0.612134	0.00503309
	GAPDH	1.78807	1.9735	0.928277	1.4494	0.697483	0.723392	0.20902
	ERVL	39.4984	38.5348	31.6067	94.7979	65.4235	48.1816	0.0760011
		SET1	SET2	SET3	SET1	SET2	SET3
	Figure 5G
	IER3			IER3-AS1			ERVL			MTL2B4
	7.35132	9.4606	10.3384	41.7442	43.9329	48.0839	177.203	138.385	217.48	4817.44	5116.85	3309.88
	SET1	SET2	SET3	SET1	SET2	SET3	SET1	SET2	SET3	SET1	SET2	SET3
	Figure 5H
	Control			siRNA1			siRNA2
	Experiment1	Experiment2	Experiment3	Experiment1	Experiment2	Experiment3	Experiment1	Experiment2	Experiment3
	131.087	106.643	169.385	218.455	240.071	269.067	337.556	338.882	323.258

## Sheet: Figure 6
	Figure 6A
	Control			siRNA1			siRNA2
	Experiment1	Experiment2	Experiment3	Experiment1	Experiment2	Experiment3	Experiment1	Experiment2	Experiment3
	86.9333	88.7	93.8889	152	137.542	136.9	150.88	114	109.588
	Figure 6B
	Control			siRNA1			siRNA2
	Experiment1	Experiment2	Experiment3	Experiment1	Experiment2	Experiment3	Experiment1	Experiment2	Experiment3
	50.8333	55	50.3846	199.75	171.111	130.938	270.9	255.4	207.421
	Figure 6C
		AS1			IER3
		Experiment1	Experiment2	Experiment3	Experiment1	Experiment2	Experiment3
	Control	89.5111	80.3704	92.4138	81.1333	108.37	118.621
	siRNA1	185.273	131.432	135.684	252.243	255.73	205.737
	siRNA2	209.767	129.27	154.567	335.2	295.273	319.133
	Figure 6 D
		hnRNPK/GAPDH		IER3/GAPDH		T.TEST
	consi	1	1	1	1	hnRNPK/GAPDH	IER3/GAPDH
	hnRNPKsi1	0.021752	0.010936	5.69917	7.27117	3.02251e-05	0.0199219
	hnRNPKsi2	0.016689	0.003639	3.8139	4.9942	4.34516e-05	0.0287655
		SET1	SET2	SET1	SET2
	Figure 6 E
		AS1			IER3
		Experiment1	Experiment2	Experiment3	Experiment1	Experiment2	Experiment3
	Control	39.9545	35.3043	49.9762	31.8182	24.3043	37.6429
	siRNA1	128.364	123.714	129.421	71.6364	68.5	86.6842
	siRNA2	131.3	112.529	114.667	77.8	83.1176	81.1111
		SET1	SET2	SET3	SET1	SET2	SET3

## Sheet: Figure 7
	Figure 7A
	Control (-D)			Overexpressed (+D)
	Experiment1	Experiment2	Experiment3	Experiment1	Experiment2	Experiment3
	133.613	108.7	128.467	55.7222	58.4444	60.8824
	Figure 7B
		hnRNPK/GAPDH		IER3/GAPDH		T.TEST
	-Doxy	1	1	1	1	hnRNPK/GAPDH	IER3/GAPDH
	+Doxy	51.3175	46.6487	0.626119	0.460534	0.00235858	0.0313313
		SET1	SET2	SET1	SET2
	Figure 7D
		AS1			IER3
		Experiment1	Experiment2	Experiment3	Experiment1	Experiment2	Experiment3
	Control (-D)	126.68	163.52	148.067	161.24	202.44	116.367
	OE (+D)	89.1795	85.2439	91.3902	99.7436	66.2439	66.9756
	Figure 7E
	Control (-D)	Overexpressed (+D)
	Experiment 01	Experiment 01
	30	20
	21	18
	35	19
	29	20
	28	21
	34	20
	35	15
	32	17
	31	16
	30	15
	29	14
	35	18
	36	19
	32	20
	34	18
	31	15
	37	14
	34	16
	35	15
	36	17
	32	18
	28	19
	31	14
	30	12
	31	15
	34	14
	38	18
	28	19
	29	17
	30	16
	29	18
	28	19
	34	22
	35	20
	32	19
	31	20
	30	18
	36	14
	38	15
	30	17
	31	16
	28	15
	26	14
	30	12
	28	18
	29	19
	31	12
	34	10
	35	12
	32	14
	31	15
	30	14
	38	18
	37	17
	32	11
	36	15
	31	18
	35	12
	31	14
	29	19
	34	11
	32	15
	35	14
	34	17
	36	19
	31	13
	30	11
	32	14
	30	16
	31	18
	35	15
	34	17
	36	18
	34	14
	38	12
	37	13
	32	14
	30	14
	33	16
	34	14
	35	15
	32	17
	30	19
	32	18
	31	20
	33	19
	34	20
	35	14
	30	12
	31	15
	32	16
	31	11
	30	17
	32	18
	35	19
	36	20
	31	14
	33	20
	30	18
	29	15
	28	17
	36	13
	33	15
	31	16
	32	20
	35	18
	32	14
	30	12
	31	10
	32	17
	30	18
	32	17
	31	15
	30	16
	34	14
	35	18
	30	19
	29	16
	28	18
	32	14
	29	19
	32	18
	35	20
	33	21
	31	20
	32	18
	30	19
	32	21
	28	20
	27	18
	31	15
	30	12
	32	14
	33	12
	36	18
	34	19
	33	20
	31	21
	31	20
	30	21
	29	22
	28	18
	35	19
	30	17
	31	16
	30	18
	31	20
	32	21
	35	17
	34	18
