# Supplementary material for: HnRNPK maintains single strand RNA through controlling double-strand RNA in mammalian cells
Source: Nat Commun. 2022 Aug 29;13:4865. doi: 10.1038/s41467-022-32537-0 (PMC9424213; doi:10.1038/s41467-022-32537-0)
Supplement: Supplementary file 8 — Source Data [file 41467_2022_32537_MOESM8_ESM.zip › Source data folder/Source data file_Supp figures_20220729_Final.xlsx]

## Sheet: Supplementary figs1_8
Source data file for Supplementary figures
Supplementary Figure 2D
	HEK293			HeLa			BT-549
IER3	0.940847	0.558158	0.753185	0.903912	0.758236	0.787115	0.589178	0.742116	0.622149
IER3-AS1	1.17932	1.43206	1.68434	1.47616	1.20572	1.00399	1.35742	1.19772	0.93368
Supplementary Figure 2E
	IER3-AS1			IER3
HEK-293	0.00508	0.00479	0.00577	0.02	0.0193	0.0209
HeLa	0.0599	0.0712	0.0613	0.0813	0.0774	0.0552
Supplementary Figure 2F
	30mins			120mins			400mins
HEK293_IER3-AS1	0.694001	0.528223	0.540883	0.852198	0.989124	0.748317	0.245302	0.18098	0.303097
HEK293_IER3	0.508941	0.699598	0.178726	1.00043	1.41906	1.0684	0.857121	0.85633	0.903912
HeLa_IER3-AS1	0.285912	0.101431	0.058193	0.421737	0.490208	0.470935	1.19626	1.20572	1.00399
HeLa_IER3	0.864031	1.08771	1.19048	0.601641	0.527978	0.571998	0.903912	0.758236	0.787115
BT-549_IER3-AS1	0.664526	0.708234	0.798324	0.680397	0.767896	0.476888	0.835677	0.554586	0.496994
BT-549_IER3	0.380258	0.429017	0.384929	0.431645	0.371871	0.337779	0.436336	0.339454	0.336701
Supplemetary Figure 3B
	IER3			IER3-AS1			T.TEST	T.TEST
Control shRNA	1.19669	1.2741	1.78705	1.17992	1.16427	1.2488
IER3shRNA1	0.257116	0.278899	0.298602	0.575544	0.37212	0.383856	0.00355185	0.000442256
IER3 shRNA2	0.568891	0.493061	0.466193	0.361161	0.469697	0.479561	0.00836511	7.80116e-05
IER3-AS1 shRNA1	0.454026	0.554089	0.557224	0.301587	0.280145	0.243989	0.00886587	7.52764e-06
IER3-AS1 shRNA2	0.325169	0.357157	0.346814	0.30264	0.369077	0.293712	0.00438772	1.54931e-05
Supplementary Figure 3D
	AS1			IER3
Control	340.956	200.511	192.857	149.412	119.536	120.931
RNase A	35.4615	26.125	35.1429	5	18.6	14.4167
Supplementary Figure 3I
	HEK-293T		HeLa		BT-549		T.TEST
consh	1	1	1	1	1	1	HEK-293T	HeLa	BT-549
IER3sh1	0.63169	0.460081	0.135353	0.318696	0.168846	0.437032	0.0338969	0.013775	0.0350707
IER3sh2	0.644742	0.310411	0.186974	0.258039	0.160322	0.28305	0.0889401	0.00208209	0.00615873
IER3-AS1sh1	0.17296	0.428343	0.264898	0.395714	0.214052	0.503173	0.0317582	0.00940478	0.0472295
IER3-AS1sh2	0.636631	0.437044	0.696706	0.618732	0.554115	0.505766	0.0434221	0.0127269	0.00263445
	HEK-293T		HeLa		BT-549		T.TEST
consh	1	1	1	1	1	1	HEK-293T	HeLa	BT-549
IER3sh1	0.372372	0.172777	0.115625	0.103505	0.35	0.288237	0.0183066	0.013775	0.0350707
IER3sh2	0.551795	0.186633	0.110229	0.100617	0.361486	0.259836	0.0745352	0.00208209	0.00615873
IER3-AS1sh1	0.965555	0.741502	0.031661	0.111802	0.111697	0.289975	0.321147	0.00940478	0.0472295
IER3-AS1sh2	0.930087	0.602918	0.061101	0.109908	0.427893	0.218686	0.289624	0.0127269	0.00263445
	pAKT/AKT		pERK/ERK		T.TEST
HEK_LacZsg	1	1	1	1	HEK-293T	HeLa
HEK_IER3sg1	1.77885	2.33596	2.36446	2.02196	0.0629184	0.0199823
HEK_IER3sg2	2.27535	2.17903	1.75147	2.32788	0.00153627	0.0689849
HEK_IER3-AS1sg1	1.71686	1.61408	2.60619	3.50991	0.00591053	0.0449788
HEK_IER3-AS1sg2	1.88442	1.58696	2.66319	3.36955	0.0385251	0.0293366
Supplementary Figure 4F
IER3	HEK-293T			Hela			T.TEST
Control sh	1	1	1	1	1	1	HEK-293T	HeLa
IER3 sh1	0.126728	0.169687	0.0789	0.417049	0.394665	0.368865	4.81167e-06	1.6599e-06
IER3 sh2	0.12901	0.128286	0.10813	0.513861	0.502618	0.456302	2.21047e-08	8.53128e-06
IER3-AS1 sh1	0.182905	0.122944	0.10579	0.405954	0.616018	0.396003	3.21761e-06	0.00182389
IER3-AS1 sh2	0.1835	0.24582	0.13214	0.618901	0.612466	0.446024	1.58657e-05	0.00146361
FGF-2 0hrs	1	1	1	1	1	1
FGF-2 2hrs	1.87098	2.25298	2.61251	2.30276	2.6314	2.41003	0.00434677	0.000116119
ZFP36	HEK-293T			Hela			T.TEST
Control sh	1	1	1	1	1	1	HEK-293T	HeLa
IER3 sh1	0.272471	0.647745	0.434918	0.184541	0.187959	0.177708	0.00725122	1.11259e-09
IER3 sh2	0.377173	0.61822	0.464063	0.375331	0.356842	0.485349	0.00188616	0.000120922
IER3-AS1 sh1	0.452817	0.698359	0.711518	0.129794	0.208795	0.190188	0.0107701	4.18968e-06
IER3-AS1 sh2	0.38192	0.23062	0.25475	0.154326	0.215793	0.181277	0.000110727	1.34949e-06
FGF-2 0hrs	1	1	1	1	1	1
FGF-2 2hrs	9.8701	14.5318	13.9488	10.308	12.9897	13.3678	0.00130169	0.000310166
CDKN1A	HEK-293T			Hela			T.TEST
Control sh	1	1	1	1	1	1	HEK-293T	HeLa
IER3 sh1	0.481747	0.375109	0.44538	0.573375	0.44378	0.361234	5.50038e-05	0.000938107
IER3 sh2	0.705979	0.494244	0.553033	0.298834	0.495878	0.406066	0.00275301	0.00046002
IER3-AS1 sh1	0.634303	0.652479	0.556675	0.502666	0.373078	0.414205	0.000194729	0.000117863
IER3-AS1 sh2	0.3155	0.2838	0.4947	0.347429	0.48778	0.387887	0.000638229	0.000142786
FGF-2 0hrs	1	1	1	1	1	1
FGF-2 2hrs	3.01387	3.27808	2.5352	11.0826	11.2361	9.96575	0.000867941	1.67838e-05
Supplementary Figure 4I
	IER3AS1			IER3			ZFP36			CDKN1A
dcas9IER3-AS1_sg1	1.0162	0.922246	1.48574	1.39342	1.48976	1.70432	0.769243	0.807808	0.875259	1.42166	1.61753	1.52111
dcas9IER3-AS1_sg2	0.921045	1.00415	1.24392	1.46181	1.55614	1.67443	1.78834	1.55631	1.5617	1.2096	1.52425	1.25296
dcas9IER3_sg1	0.95534	0.921728	1.55077	1.08292	1.20896	1.19526	1.68376	1.68646	1.49112	1.46378	1.8738	1.42947
dcas9IER3_sg2	0.891481	0.932068	1.40292	1.54128	1.32802	1.64322	1.38071	1.1449	1.36371	1.76184	1.99769	1.79877
Supplementary Figure 4J
HEK293T	IER3-AS1			IER3			ZFP36			T.TEST
FGF2-	0.013194	0.014781	0.013043	0.028757	0.030597	0.024818	0.005166	0.007003	0.003734	IER3-AS1	IER3	ZFP36
FGF2+	0.018632	0.020043	0.022089	0.041802	0.039743	0.035701	0.007422	0.008545	0.009337	0.00457186	0.0111799	0.0461062
FGF2+Con si	0.02251	0.02188	0.021022	0.031428	0.034168	0.037807	0.006508	0.00777	0.007173	0.22905	0.147469	0.125393
FGF2+IER3si1	0.014165	0.011732	0.014245	0.020171	0.024603	0.021988	0.003993	0.004743	0.003922	0.00611964	0.00158535	0.00236474
FGF2+IER3si2	0.013278	0.016731	0.012221	0.02523	0.027179	0.022519	0.004511	0.004817	0.005283	0.0217308	0.00327265	0.00400672
FGF2+IER3-AS1si1	0.016086	0.010531	0.012773	0.022082	0.024961	0.025532	0.005479	0.004528	0.005658	0.0199543	0.00203664	0.00809833
FGF2+IER3-AS1 si2	0.012535	0.013251	0.010485	0.024889	0.02077	0.026638	0.004095	0.005246	0.005246	0.00329704	0.00388335	0.00612407
HeLa	IER3-AS1			IER3			ZFP36			T.TEST
FGF2-	0.973926	0.5919	0.61612	0.432913	0.331511	0.422148	0.036081	0.041409	0.042345	IER3-AS1	IER3	ZFP36
FGF2+	1.23443	0.986729	1.14581	0.69468	0.839136	0.714388	0.05349	0.072729	0.055237	0.0509239	0.00310214	0.0333095
FGF2+Con si	0.74614	0.785449	1.38139	0.785418	0.871341	0.765083	0.059872	0.048582	0.072035	0.525619	0.357661	0.973565
FGF2+IER3si1	0.497343	0.492713	0.56177	0.475004	0.318407	0.411282	0.028629	0.022426	0.028051	0.00133609	0.00560223	0.00614222
FGF2+IER3si2	0.345857	0.832964	0.434978	0.451069	0.476659	0.479559	0.045515	0.043416	0.039694	0.0246067	0.00370446	0.050702
FGF2+IER3-AS1si1	0.721875	0.686983	0.850655	0.586401	0.529562	0.603765	0.045841	0.030834	0.041899	0.0137047	0.02512	0.0511399
FGF2+IER3-AS1 si2	0.882326	0.49535	0.850458	0.478375	0.216893	0.489233	0.04319	0.034452	0.0384	0.0574125	0.0237808	0.0304165
BT-549	SET1				SET2				Average1	Average2	Average3	Average4	T.TEST
Control shRNA	100	100	100	100	100	100	100	100	100	100	100	100
IER3 shRNA1	58.5401	62.7031	59.8996	56.5061	69.8483	64.1227	53.1865	52.0037	64.1942	63.4129	56.5431	54.2549	3.37345e-06
IER3 shRNA1	72.9197	66.5436	77.0445	70.381	66.4585	62.4705	64.4286	79.3917	69.6891	64.507	70.7365	74.8864	8.02737e-06
IER3-AS1 shRNA1	49.781	49.5569	55.165	53.918	49.777	48.7018	46.5188	47.9711	49.779	49.1293	50.8419	50.9446	3.0508e-11
IER3-AS1 shRNA2	84.5985	78.3604	79.9857	85.4062	92.4175	86.2313	83.5013	75.1071	88.508	82.2959	81.7435	80.2566	9.14655e-05
Supplementary Figure 5A
BT-549	SET1				SET2				Average1	Average2	Average3	Average4	T.TEST
Control shRNA	100	100	100	100	100	100	100	100	100	100	100	100
IER3 shRNA1	58.5401	62.7031	59.8996	56.5061	69.8483	64.1227	53.1865	52.0037	64.1942	63.4129	56.5431	54.2549	3.37345e-06
IER3 shRNA1	72.9197	66.5436	77.0445	70.381	66.4585	62.4705	64.4286	79.3917	69.6891	64.507	70.7365	74.8864	8.02737e-06
IER3-AS1 shRNA1	49.781	49.5569	55.165	53.918	49.777	48.7018	46.5188	47.9711	49.779	49.1293	50.8419	50.9446	3.0508e-11
IER3-AS1 shRNA2	84.5985	78.3604	79.9857	85.4062	92.4175	86.2313	83.5013	75.1071	88.508	82.2959	81.7435	80.2566	9.14655e-05
Supplementary Figure 5B
BT-549	G1/G0		S		G2
Csh	71.8942	72.1843	21.6003	22.1318	6.50548	5.68391
IER3 sh1	60.936	54.7951	12.8859	24.0251	26.1782	21.1798
IER3 sh2	50.6129	49.9741	26.0458	26.3137	23.3413	23.7121
IER3-AS1 sh1	59.2529	62.509	24.6289	21.7381	16.1183	15.7529
IER3-AS1 sh2	63.8002	59.3329	26.0213	28.5439	10.1785	12.1232
Supplementary Figure 5G
	HeLa			HEK-293T
CCL20	5.61209	6.21307	6.09878	1.2852	1.19226	1.51897
CCL2	2.77583	3.13362	2.73823	1.80231	1.40349	0.943349
CXCL2	2.13262	2.19942	1.38613	6.84644	6.51694	6.12348
CXCL3	3.05598	3.33546	3.03471	5.30323	4.24933	6.15223
CXCL1	4.61099	4.21109	4.74718	5.4032	5.99758	7.9041
CXCL8	6.11458	6.47566	6.25534	1.64753	0.366865	0.876111
CXCL5	0.6518	0.302675	0.169908	11.1382	11.7448	11.8638
CXCR4	0.821039	0.81644	0.252356	-1.54304	-2.38627	-2.21913
CX3CL1	7.26898	7.17204	6.7655	5.53869	4.75901	5.3511
Supplementary Figure 5H
	HEK_IER3sg1			HEK_IER3sg2			HEK_IER3AS1sg1			HEK_IER3AS1sg2
CCL20	0.774115	0.661984	0.643342	0.435165	0.931548	0.601471	1.02575	0.941372	0.637679	1.60738	2.3537	2.69305
CCL2	0.682186	0.80256	0.759086	0.557977	0.279739	0.300189	1.65486	1.57397	1.40929	2.22375	2.47376	1.47234
CXCL2	0.542363	0.809072	0.631324	0.774703	0.228998	0.088214	0.101494	0.256817	0.695366	1.84388	1.46354	1.60168
CXCL3	0.455852	0.416864	0.22223	0.675752	0.733116	0.398962	0.933907	1.00735	0.815248	2.13802	2.32922	1.97687
CXCL1	0.528795	0.926434	1.11644	0.703618	0.694956	1.05041	0.629995	1.39103	1.45111	1.78609	2.34808	1.8816
CXCL8	1.79514	1.61124	1.53602	2.15854	1.72575	1.65157	2.26926	1.85464	1.4718	2.16968	2.63013	2.43342
CXCL16	-0.17709	-0.641146	-0.344539	-0.608797	-0.426072	-0.59276	-0.118748	-0.50218	-0.32919	-0.29852	-0.36091	-0.38778
Supplementary Figure 5I
	Mice tumor RNA_controlsh/IER3-AS1sh
IER3	-1.57508	-2.30421	-1.69716
IER3AS1	-1.7835	-1.78826	-1.6154
CCL20	-1.75278	-1.66876	-1.50845
CCL2	-2.71997	-2.72135	-2.56849
CXCL2	-1.69084	-0.95111	-1.40961
CXCL3	-0.76757	-1.48796	-0.84836
CXCL1	-1.62219	-2.32375	-1.66174
CXCL8	0.084114	-0.16727	0.051123
CXCL5	0.351479	-0.68545	-1.99373
CXCR4	-1.75045	-1.65294	-1.74136
CX3CL1	-1.6349	-1.93876	-1.82935
CXCL16	-1.78812	-3.03069	-1.84063
Supplementary Figure 5J
HeLa	CCL20			CXCL1			T.TEST
FGF2-	0.0363079	0.0283336	0.037794	3.57913	3.49206	3.365	CCL20	CXCL1
FGF2+	0.0737128	0.0803335	0.056689	4.46599	4.70943	5.00073	0.00909677	0.0111799
FGF2+Con si	0.0625703	0.0567718	0.064949	4.94006	4.50633	4.04827	0.302212	0.147469
FGF2+IER3si1	0.0426461	0.0308792	0.037989	2.08236	2.45842	2.35285	0.0134316	0.00158535
FGF2+IER3si2	0.0277934	0.0258642	0.026907	1.59712	1.70572	1.60385	0.00356275	0.00327265
FGF2+IER3-AS1si1	0.0259278	0.0359778	0.040035	2.14684	1.96681	2.0748	0.0114697	0.00203664
FGF2+IER3-AS1 si2	0.0213464	0.0280664	0.021087	1.75415	1.17292	1.16449	0.00321834	0.00388335
HEK293	CCL20			CXCL1			T.TEST
FGF2-	0.000103692	9.74334e-05	6.21e-05	0.000849	0.000759	0.000966	CCL20	CXCL1
FGF2+	0.000152687	0.000190339	0.000211	0.001119	0.001362	0.001226	0.0106231	0.0111799
FGF2+Con si	0.000164125	0.000181617	0.000192	0.000974	0.001324	0.001077	0.788321	0.147469
FGF2+IER3si1	0.000101536	0.000105644	0.000114	0.000632	0.000826	0.000568	0.0112863	0.00158535
FGF2+IER3si2	0.000135092	0.00011624	0.000148	0.000593	0.000623	0.000585	0.0565234	0.00327265
FGF2+IER3-AS1si1	0.000115654	0.000138893	0.000112	0.00049	0.00058	0.000439	0.0304105	0.00203664
FGF2+IER3-AS1 si2	5.84807e-05	5.56659e-05	4.65e-05	0.00038	0.000312	0.000273	0.0016783	0.00388335
Supplementary Figure 5K
	CCL20			CXCL1			T.TEST
control si	0.001083	0.000525	0.000623	0.228162	0.25929	0.230939	CCL20	CXCL1
siRNA1	7.26e-05	0.000117	0.000112	0.0416	0.0381	0.0618	0.0203579	0.000100548
siRNA2	6e-05	6e-05	6.16e-05	0.153	0.168	0.137	0.0165183	0.00291142
Supplementary Figure 5N
	HeLa						T.TEST
CXCL1 si2	42.5053	41.958	50.2483	29.4449	29.0453	32.0582	7.04887e-09
CXCL1 si1	84.6954	81.6133	70.4719	57.0306	62.0925	72.3193	6.60174e-05
CCL20 si2	27.9345	27.689	26.3206	16.6648	17.334	18.8632	7.97563e-12
CCL20 si1	47.492	42.4714	43.4742	51.1161	54.4839	58.8075	2.99998e-09
Control si	100	100	100	100	100	100
	SET1			SET2
Supplementary Figure 5P
	CCL20 siRNA						control siRNA
Number of colonies	83	184	121	85	86	85	1084	1474	1383	1913	1412	1475
	SET1			SET2			SET1			SET2
	CXCL1 siRNA						T.TEST
	83	100	68	47	92	73	2.38138e-07	CCL20siRNA
	SET1			SET2			1.77888e-07	CXCL1 siRNA
Supplementary Figure 7C
									T.TEST
	Increase in Annexin V intensity		Healthy		Early Apoptotic		Late Apoptotic		AnnexinV	Healthy	Early Apoptotic	Late Apoptotic
control si	17.82	16.41	73.4	70.85	5.11	3.6	14.62	16.43
hnRNPK si1	46.97	51.85	51.76	48.52	26.44	29.56	26.92	26.04	0.00612809	0.00867873	0.00532947	0.00833238
hnRNPK si2	42.39	41.17	47.6	46.39	12.89	12.21	32.38	32.71	0.00142558	0.00313891	0.0100554	0.00290858
	SET1	SET2	SET1	SET2	SET1	SET2	SET1	SET2
Supplementary Figure7D
	SET1					SET2					Average1	Average2	T.TEST
control si	5209000	6000000	5110000	5334000	5191000	5024000	5438000	4878000	5013000	5489000	5368800	5168400
HNRNRPKsi1	3362000	4000000	3394000	3460000	3384000	3439000	3558000	3418000	3534000	3519000	3520000	3493600	0.00327459
HNRNRPKsi2	3059000	3000000	2997000	3067000	3040000	3092000	2973000	3114000	3245000	3093000	3032600	3103400	0.00232391
Supplementary Figure 7G
									T.TEST
	Increase in Annexin V intensity		Healthy		Early Apoptotic		Late Apoptotic		AnnexinV	Healthy	Early Apoptotic	Late Apoptotic
control	13.53	11.32	88.98	90.18	4.24	6.64	5.57	8.57
ssRNA	61.96	65.26	43.9	48.7	39.15	45.58	15.04	12.65	0.00150183	0.00325128	0.00852673	0.0716275
dsRNA	98.41	96.98	0.53	2.33	97.35	95.55	2.12	5.83	0.000238157	0.000150537	0.000271536	0.323989
Supplementary Figure 7H
							Average1	Average2	T.TEST
control	100	100	100	100	100	100	100	100
ssRNA	12.7423	12.4167	14.0194	15.3614	12.1158	13.055	13.0595	13.5107	6.7696e-06
dsRNA	2.47364	2.72727	2.4863	2.99933	2.2708	2.225	2.5624	2.49837	1.07881e-07
	SET1			SET2
Supplementary Figure 7K
	IER3-AS1_Exon1			IER3			T.TEST
HeLa_WT	0.009344	0.00978	0.008491	1.05051	0.983657	0.871073	IER3-AS1_Exon1	IER3
HeLa_IRdel-clone1	0.000158	0.000246	9.85e-05	0.111808	0.211662	0.107323	1.87206e-05	0.00018997
HeLa_IRdel-clone2	0.00015	5.34e-05	5.69e-05	0.11392	0.188508	0.21271	1.7864e-05	0.000188473
-Neg RT control	0	0	0	0	0	0
Supplementary Figure 7L
							Average1	Average2	T.TEST
HeLa_IER3-AS1sh	17.7189	18.1947	17.7247	7.97896	8.01139	8.23404	17.8794	8.07479	0.00315845
HeLa_IER3sh	15.8366	16.2448	17.8857	6.82595	6.48708	6.29557	16.6557	6.5362	0.00325978
HeLa_consh	83.7688	82.3322	81.3523	73.7352	78.7998	73.8485	82.4844	75.4612	0.0267752
HeLaIRdel_clone8	28.4153	28.2425	28.7148	23.893	24.3189	23.0482	28.4575	23.7534	0.00101161
HeLaIRdel_clone6	23.9293	19.9109	20.6316	19.5318	17.1748	18.6996	21.4906	18.4687	0.000356339
HeLa_WT	100	100	100	100	100	100	100	100
	SET1			SET2
Supplementary Figure 7M
	G0/G1		S		G2		T.TEST
HeLa_WT	67.5	67.7	12.05	8.29	11.48	11.61
HeLa_IRdel	57.39	55.15	18.17	22.27	16.56	14.67	0.00970656	0.0687908	0.0501278
HeLa_IER3-AS1sh	53.46	51.49	25.11	27.74	15.28	16.74	0.0042575	0.0193448	0.0259
	SET1	SET2	SET1	SET2	SET1	SET2
Supplementary Figure 8A
							Average1	Average2	T.TEST
IER3-AS1_IR Forw+ Rev	121.023	124.86	135.156	151.6	131.028	159.023	127.013	147.217	0.0667514
IER3-AS1_IR Rev	135.417	146.542	145.117	141	137.944	119.321	142.359	132.755	0.0159573
IER3-AS1_IR Forw Mutant	88.2083	65.4952	56.6488	77.3496	43.7659	48.6876	70.1174	56.6011	0.0323767
IER3-AS1_IR Forw	158.167	152.336	153.906	140	142.991	155.414	154.803	146.135	0.00729423
IER3-AS1_450bp	98.8636	104.766	97.8516	112.4	90.271	103.822	100.494	102.164	0.252526
IER3-AS1_200bp	71.0227	68.0374	80.6641	64.6	96.2617	50.913	73.2414	70.5915	0.00221835
IER3-AS1_Mutant	175.365	155.735	113.733	128.623	95.463	103.962	148.278	109.349	0.276927
IER3-AS1_WT	166.369	168.128	141.945	197.744	119.317	114.031	158.814	143.697	0.0210611
Empty Vector	100	100	100	100	100	100	100	100
	SET1			SET2
Supplementary Figure 8B
				T.TEST
Vector	2.0252	1.64655	1.71322
AS1del_200bp	7.06821	5.11944	5.45798	0.0026201
AS1del_4500bp	5.80657	6.60194	6.18563	6.87518e-05
IER3-AS1_WT	3.89166	2.64512	4.24941	0.0227476
IER3-AS1_Mutant	2.64669	3.21602	2.60766	0.0108363
Vector	0.03096	0.024437	0.023268
AS1del_200bp	5.69823	6.60644	5.9832	2.25715e-05
AS1del_4500bp	6.86927	6.41437	7.33813	1.36649e-05
IER3-AS1_WT	5.13468	5.48411	4.55412	4.97e-05
IER3-AS1_Mutant	2.4232	2.28986	2.39884	5.63604e-07
Vector	0.305158	0.249574	0.254099
AS1del_200bp	5.28994	4.45331	5.0785	4.97001e-05
AS1del_4500bp	7.13822	5.39827	5.10596	0.00090312
IER3-AS1_WT	2.6768	1.85383	2.68113	0.0014983
IER3-AS1_Mutant	1.80774	1.67592	1.9306	3.48443e-05
Neg RT control	0.001105	0.001017	0.001393
Supplementary Figure 8C
				T.TEST
Vector	0.922177	1.02528	0.943241
IRForw_WT	1.90366	3.34883	2.10814	0.0301601
IRForw_Mutant	2.59687	1.97579	1.88208	0.00631613
IRRev_WT	2.67134	2.26502	1.959	0.00306762
Vector	0.011676	0.010674	0.013098
IRForw_WT	1.22272	1.58722	0.704035	0.0106179
IRForw_Mutant	1.49219	1.20833	1.33522	8.40913e-05
IRRev_WT	1.39344	1.16286	0.897703	0.00135185
Vector	0.331021	0.347597	0.297543
IRForw_WT	1.20998	1.10302	0.638388	0.0201263
IRForw_Mutant	0.643186	0.667635	0.582043	0.000484201
IRRev_WT	1.49219	1.20833	1.33522	0.000256846
Neg RT control	0.001105	0.001017	0.001393
Supplementary Figure 8F
	SFN_HeLa		SFN_A549		T.TEST
Control si	0.004645	0.004536	0.002269	0.00266	SFN_HeLa	SFN_A549
SFN si1	0.000371	0.000278	0.000217	0.000142	0.000281906	0.00750418
SFN si2	0.000654	0.000763	0.000258	0.000374	0.000393963	0.00888868
	IER3_HeLa		IER3_A549		IER3-AS1_HeLa		IER3-AS1_A549		T.TEST
Control si	0.000689	0.000463	0.001563	0.001701	0.000205	0.000135	0.000368	0.000254	IER3_HeLa	IER3_A549	IER3-AS1_HeLa	IER3-AS1_A549
SFN si1	0.000561	0.000482	0.00238	0.001784	0.000171	0.00012	0.000541	0.00032	0.693553	0.279081	0.628564	0.437912
SFN si2	0.000397	0.000413	0.001037	0.001398	0.000163	0.00013	0.000396	0.000468	0.270236	0.165123	0.605404	0.214534
